# Supplementary material for: Genetic heterogeneity revealed by sequence analysis of Mycobacterium tuberculosis isolates from extra-pulmonary tuberculosis patients
Source: BMC Genomics. 2013 Jun 17;14:404. doi: 10.1186/1471-2164-14-404 (PMC3699378; doi:10.1186/1471-2164-14-404)
Supplement: Additional file 1 — List of missing genes in each of the isolates. Row color represent common genes between the isolates. [file 1471-2164-14-404-S1.xls]

## Sheet: Sheet1
List of missing genes in each of the isolates. Row color represent common genes between the isolates.
	MISSING IN TWO ISOLATES	14
	MISSING IN THREE ISOLATES	18
Missing Genes (Genes having less than 10% gene coverage considering atleast 10 read depth as valid)	MISSING IN FOUR ISOLATES	5
(Transposase excluded)	MISSING IN FIVE ISOLATES	5
AC74
Product Name	Start	End	Strand	Length	Gi	GeneID	Locus	Locus_tag	COG(s)	Coverage	Whether predicted by PINDEL as a deletion
PE-PGRS family protein	361334	363109	+	591	57116718	885981	PE_PGRS5	Rv0297	-	8.0518	NO
LysR family transcriptional regulator	454421	455386	+	321	15607518	886452	-	Rv0377	COG0583K	0	YES
glycine rich protein	455637	455858	+	73	15607519	886450	-	Rv0378	-	0	YES
PE-PGRS family protein	671996	675916	-	1306	57116755	887725	PE_PGRS7	Rv0578c	-	8.74777	NO
malonyl CoA-acyl carrier protein transacylase	746363	747037	+	224	57116766	888079	fabD2	Rv0649	-	8	NO
PE-PGRS family protein	835701	838052	+	783	57116773	888664	PE_PGRS9	Rv0746	-	6.63265	NO
PE-PGRS family protein	925361	927610	+	749	57116788	885391	PE_PGRS13	Rv0833	-	0.755556	NO
phiRV1 phage protein	1779314	1779724	+	136	15608711	886337	-	Rv1573	-	0	YES
phiRV1 phage related protein	1779930	1780241	+	103	15608712	886331	-	Rv1574	-	0	YES
phiRV1 phage protein	1780199	1780699	+	166	57116889	886335	-	Rv1575	-	0	YES
phiRV1 phage protein	1780643	1782064	-	473	15608714	886327	-	Rv1576c	COG4653R	0	YES
phiRv1 phage protein	1782072	1782584	-	170	15608715	886329	-	Rv1577c	COG3740R	0	YES
phiRv1 phage protein	1782758	1783228	-	156	15608716	886322	-	Rv1578c	COG3747L	0	YES
phiRv1 phage protein	1783309	1783623	-	104	15608717	886369	-	Rv1579c	-	0	YES
phiRv1 phage protein	1783620	1783892	-	90	15608718	886313	-	Rv1580c	-	0	YES
phiRv1 phage protein	1783906	1784301	-	131	15608719	886318	-	Rv1581c	-	0	YES
phiRv1 phage protein	1784497	1785912	-	471	15608720	886311	-	Rv1582c	COG3378R	0	YES
phiRv1 phage protein	1785912	1786310	-	132	15608721	886315	-	Rv1583c	-	0	YES
phiRv1 phage protein	1786307	1786528	-	73	15608722	886307	-	Rv1584c	-	0	YES
phiRv1 phage protein	1786584	1787099	-	171	15608723	886309	-	Rv1585c	-	0	YES
phiRv1 integrase	1787096	1788505	-	469	15608724	886305	-	Rv1586c	COG1961L	0	YES
phiRv2 prophage protein	2976989	2977234	-	81	15609791	888154	-	Rv2654c	-	6.91057	NO
secreted ESAT-6 like protein ESXR (TB10.3) (ESAT-6 like protein 9)	3378711	3379001	-	96	15610156	888926	esxR	Rv3019c	COG4842S	0	NO
Esat-6 like protein esxS	3379036	3379329	-	97	57117047	888946	esxS	Rv3020c	-	0	NO
PE-PGRS family protein	3736984	3738438	-	484	57117093	888115	PE_PGRS49	Rv3344c	-	1.78694	NO
PE-PGRS family protein	3738158	3742774	-	1538	57117094	888114	PE_PGRS50	Rv3345c	-	8.29543	NO
PPE family protein	3842239	3842769	+	176	57117105	887635	PPE57	Rv3425	COG5651N	4.51977	NO
PPE family protein	3843036	3843734	+	232	57117106	887622	PPE58	Rv3426	COG5651N	0	NO
PE-PGRS family protein	3931005	3936710	+	1901	57117115	888270	PE_PGRS54	Rv3508	-	6.22152	NO
PE-PGRS family protein	3941724	3944963	+	1079	57117117	888306	PE_PGRS56	Rv3512	-	0	NO
PE-PGRS family protein	3945794	3950263	+	1489	57117118	888294	PE_PGRS57	Rv3514	-	7.80761	NO
AC544
Product Name	Start	End	Strand	Length	Gi	GeneID	Locus	Locus_tag	COG(s)	Coverage	Whether predicted by PINDEL as a deletion
PE-PGRS family protein	925361	927610	+	749	57116788	885391	PE_PGRS13	Rv0833	-	6.22222	NO
cutinase Cut1	1989042	1989566	+	174	15608896	885552	cut1	Rv1758	-	0	NO
PE-PGRS family protein	1989833	1992577	-	914	57116905	885325	wag22	Rv1759c	-	0	NO
hypothetical protein Rv1760	1993153	1994661	+	502	15608898	885556	-	Rv1760	-	0	NO
hypothetical protein Rv1761c	1994671	1995054	-	127	15608899	885436	-	Rv1761c	-	0	NO
hypothetical protein Rv1762c	1995054	1995842	-	262	15608900	885373	-	Rv1762c	COG0393S	0	NO
phiRv2 prophage protein	2976989	2977234	-	81	15609791	888154	-	Rv2654c	-	0	NO
secreted ESAT-6 like protein ESXR (TB10.3) (ESAT-6 like protein 9)	3378711	3379001	-	96	15610156	888926	esxR	Rv3019c	COG4842S	0	NO
Esat-6 like protein esxS	3379036	3379329	-	97	57117047	888946	esxS	Rv3020c	-	0	NO
monooxygenase	3448504	3449991	+	495	15610220	888655	-	Rv3083	COG2072P	0	YES
acetyl-hydrolase/esterase LipR	3449997	3450923	+	308	15610221	888652	lipR	Rv3084	COG0657I	0	YES
PE-PGRS family protein	3736984	3738438	-	484	57117093	888115	PE_PGRS49	Rv3344c	-	1.4433	NO
PE-PGRS family protein	3931005	3936710	+	1901	57117115	888270	PE_PGRS54	Rv3508	-	6.44935	NO
PE-PGRS family protein	3941724	3944963	+	1079	57117117	888306	PE_PGRS56	Rv3512	-	0.246914	NO
PE-PGRS family protein	3945794	3950263	+	1489	57117118	888294	PE_PGRS57	Rv3514	-	8.16555	NO
hypothetical protein Rv3767c	4212996	4213940	-	314	15610903	886101	-	Rv3767c	COG3315Q	0	YES
hypothetical protein Rv3768	4214070	4214429	+	119	15610904	886102	-	Rv3768	-	0	YES
hypothetical protein Rv3769	4214615	4214887	+	90	15610905	885239	-	Rv3769	-	0	YES
F85
Product Name	Start	End	Strand	Length	Gi	GeneID	Locus	Locus_tag	COG(s)	Coverage	Whether predicted by PINDEL as a deletion
PE-PGRS family protein	336560	339073	-	837	57116713	886621	PE_PGRS4	Rv0279c	-	9.98409	NO
PE-PGRS family protein	361334	363109	+	591	57116718	885981	PE_PGRS5	Rv0297	-	9.17793	NO
PE-PGRS family protein	671996	675916	-	1306	57116755	887725	PE_PGRS7	Rv0578c	-	9.30885	NO
malonyl CoA-acyl carrier protein transacylase	746363	747037	+	224	57116766	888079	fabD2	Rv0649	-	9.77778	NO
PE-PGRS family protein	835701	838052	+	783	57116773	888664	PE_PGRS9	Rv0746	-	4.03912	NO
PE-PGRS family protein	925361	927610	+	749	57116788	885391	PE_PGRS13	Rv0833	-	0.488889	NO
PE-PGRS family protein	1630638	1634627	-	1329	57116865	886605	PE_PGRS27	Rv1450c	-	7.7193	NO
phiRV1 phage protein	1779314	1779724	+	136	15608711	886337	-	Rv1573	-	0	YES
phiRV1 phage related protein	1779930	1780241	+	103	15608712	886331	-	Rv1574	-	0	YES
phiRV1 phage protein	1780199	1780699	+	166	57116889	886335	-	Rv1575	-	0	YES
phiRV1 phage protein	1780643	1782064	-	473	15608714	886327	-	Rv1576c	COG4653R	0	YES
phiRv1 phage protein	1782072	1782584	-	170	15608715	886329	-	Rv1577c	COG3740R	0	YES
phiRv1 phage protein	1782758	1783228	-	156	15608716	886322	-	Rv1578c	COG3747L	0	YES
phiRv1 phage protein	1783309	1783623	-	104	15608717	886369	-	Rv1579c	-	0	YES
phiRv1 phage protein	1783620	1783892	-	90	15608718	886313	-	Rv1580c	-	0	YES
phiRv1 phage protein	1783906	1784301	-	131	15608719	886318	-	Rv1581c	-	0	YES
phiRv1 phage protein	1784497	1785912	-	471	15608720	886311	-	Rv1582c	COG3378R	0	YES
phiRv1 phage protein	1785912	1786310	-	132	15608721	886315	-	Rv1583c	-	0	YES
phiRv1 phage protein	1786307	1786528	-	73	15608722	886307	-	Rv1584c	-	0	YES
phiRv1 phage protein	1786584	1787099	-	171	15608723	886309	-	Rv1585c	-	0	YES
phiRv1 integrase	1787096	1788505	-	469	15608724	886305	-	Rv1586c	COG1961L	0	YES
phospholipase C 4 PLCD	1986854	1987696	-	280	15608893	885566	plcD	Rv1755c	COG3511M	7.11744	YES
PE-PGRS family protein	1989833	1992577	-	914	57116905	885325	wag22	Rv1759c	-	7.50455	NO
PE-PGRS family protein	3736984	3738438	-	484	57117093	888115	PE_PGRS49	Rv3344c	-	2.47423	NO
PE-PGRS family protein	3738158	3742774	-	1538	57117094	888114	PE_PGRS50	Rv3345c	-	7.55902	NO
PE-PGRS family protein	3931005	3936710	+	1901	57117115	888270	PE_PGRS54	Rv3508	-	5.27515	NO
PE-PGRS family protein	3941724	3944963	+	1079	57117117	888306	PE_PGRS56	Rv3512	-	0	NO
PE-PGRS family protein	3945794	3950263	+	1489	57117118	888294	PE_PGRS57	Rv3514	-	7.56152	NO
F99
Product Name	Start	End	Strand	Length	Gi	GeneID	Locus	Locus_tag	COG(s)	Coverage	Whether predicted by PINDEL as a deletion
PE-PGRS family protein	149533	150996	+	487	57116692	886883	PE_PGRS2	Rv0124	-	6.89891	NO
PE-PGRS family protein	336560	339073	-	837	57116713	886621	PE_PGRS4	Rv0279c	-	9.50676	NO
PE-PGRS family protein	361334	363109	+	591	57116718	885981	PE_PGRS5	Rv0297	-	9.06532	NO
PE-PGRS family protein	622793	624577	+	594	57116752	887391	PE_PGRS6	Rv0532	-	7.61905	NO
PE-PGRS family protein	671996	675916	-	1306	57116755	887725	PE_PGRS7	Rv0578c	-	8.51824	NO
malonyl CoA-acyl carrier protein transacylase	746363	747037	+	224	57116766	888079	fabD2	Rv0649	-	0	NO
sugar kinase	747037	747945	+	302	15607790	888082	-	Rv0650	COG1940KG	1.9802	NO
PE-PGRS family protein	835701	838052	+	783	57116773	888664	PE_PGRS9	Rv0746	-	2.55102	NO
PE-PGRS family protein	925361	927610	+	749	57116788	885391	PE_PGRS13	Rv0833	-	0	NO
PE-PGRS family protein	927837	930485	-	882	57116789	885369	PE_PGRS14	Rv0834c	-	6.15327	NO
hypothetical protein Rv1066	1187998	1188393	+	131	15608206	887127	-	Rv1066	COG0607P	7.32323	NO
PE-PGRS family protein	1188421	1190424	-	667	57116818	887122	PE_PGRS19	Rv1067c	-	7.68463	NO
PE-PGRS family protein	1216469	1219030	+	853	57116826	885258	PE_PGRS22	Rv1091	-	3.47385	NO
PE-PGRS family protein	1488154	1489965	-	603	57116848	886899	PE_PGRS24	Rv1325c	-	5.84989	NO
hypothetical protein Rv1354c	1520005	1521876	-	623	15608494	886829	-	Rv1354c	COG2200T	0	YES
hypothetical protein Rv1355c	1521885	1524032	-	715	15608495	886839	moeY	Rv1355c	COG0476H	0	YES
PE-PGRS family protein	1572127	1573857	-	576	57116861	886745	PE_PGRS25	Rv1396c	-	6.29694	NO
PE-PGRS family protein	1630638	1634627	-	1329	57116865	886605	PE_PGRS27	Rv1450c	-	7.74436	NO
8-amino-7-oxononanoate synthase	1776702	1777862	+	386	57116887	886345	bioF1	Rv1569	COG0156H	6.71835	NO
hypothetical protein Rv1571	1778539	1779048	+	169	15608709	886341	-	Rv1571	COG1514J	8.03922	NO
phiRV1 phage protein	1779314	1779724	+	136	15608711	886337	-	Rv1573	-	0	YES
phiRV1 phage related protein	1779930	1780241	+	103	15608712	886331	-	Rv1574	-	0	YES
phiRV1 phage protein	1780199	1780699	+	166	57116889	886335	-	Rv1575	-	0	YES
phiRV1 phage protein	1780643	1782064	-	473	15608714	886327	-	Rv1576c	COG4653R	0	YES
phiRv1 phage protein	1782072	1782584	-	170	15608715	886329	-	Rv1577c	COG3740R	0	YES
phiRv1 phage protein	1782758	1783228	-	156	15608716	886322	-	Rv1578c	COG3747L	0	YES
phiRv1 phage protein	1783309	1783623	-	104	15608717	886369	-	Rv1579c	-	0	YES
phiRv1 phage protein	1783620	1783892	-	90	15608718	886313	-	Rv1580c	-	0	YES
phiRv1 phage protein	1783906	1784301	-	131	15608719	886318	-	Rv1581c	-	0	YES
phiRv1 phage protein	1784497	1785912	-	471	15608720	886311	-	Rv1582c	COG3378R	0	YES
phiRv1 phage protein	1785912	1786310	-	132	15608721	886315	-	Rv1583c	-	0	YES
phiRv1 phage protein	1786307	1786528	-	73	15608722	886307	-	Rv1584c	-	0	YES
phiRv1 phage protein	1786584	1787099	-	171	15608723	886309	-	Rv1585c	-	0	YES
phiRv1 integrase	1787096	1788505	-	469	15608724	886305	-	Rv1586c	COG1961L	0
PE-PGRS family protein	2061178	2062674	-	498	57116923	885551	PE_PGRS33	Rv1818c	-	8.21643	NO
PE-PGRS family protein	2087971	2089518	-	515	57116924	885753	PE_PGRS34	Rv1840c	-	6.84755	NO
hypothetical protein Rv2049c	2307293	2307517	-	74	15609186	888593	-	Rv2049c	-	6.22222	NO
precorrin-8X methylmutase	2322552	2323178	+	208	15609202	888464	cobH	Rv2065	COG2082H	0	NO
helicase HelZ	2360240	2363281	+	1013	15609238	888635	helZ	Rv2101	COG0553KL	8.80999	YES
PE-PGRS family protein	2387202	2387972	-	256	57116949	887791	PE_PGRS37	Rv2126c	-	0	NO
hypothetical protein Rv2159c	2420631	2421665	-	344	15609296	887236	-	Rv2159c	-	0	NO
hypothetical protein Rv2160A	2421643	2422278	-	211	57116952	3205077	-	Rv2160A	COG1309K	0.157233	NO
hypothetical protein Rv2160c	2421662	2422003	-	113	15609297	886254	-	Rv2160c	-	0	NO
hypothetical protein Rv2161c	2422271	2423137	-	288	15609298	887978	-	Rv2161c	COG2141C	9.68858	NO
PE-PGRS family protein	2423240	2424838	-	532	57116953	887300	PE_PGRS38	Rv2162c	-	6.12883	NO
hypothetical protein Rv2271	2545332	2545631	+	99	15609408	887223	-	Rv2271	-	0	YES
transmembrane protein	2545737	2546105	+	122	15609409	887459	-	Rv2272	COG2149S	0	YES
transmembrane protein	2546102	2546431	+	109	15609410	888440	-	Rv2273	-	0	YES
hypothetical protein Rv2274c	2546488	2546805	-	105	15609411	888067	-	Rv2274c	-	0	YES
hypothetical protein Rv2275	2546883	2547752	+	289	15609412	888355	-	Rv2275	-	0	YES
cytochrome P450 121 CYP121	2547749	2548939	+	396	15609413	888373	cyp121	Rv2276	COG2124Q	0	YES
glycerolphosphodiesterase	2549124	2550029	-	301	15609414	888498	-	Rv2277c	COG0584C	1.10375	YES
excisionase	2583435	2583779	+	114	15609447	885175	-	Rv2310	-	0	NO
PE-PGRS family protein	2801254	2806236	-	1660	57116996	887941	PE_PGRS43	Rv2490c	-	3.73269	NO
shikimate kinase	2862673	2863203	-	176	15609676	887434	aroK	Rv2539c	COG0703E	2.63653	NO
chorismate synthase	2863207	2864412	-	401	15609677	887379	aroF	Rv2540c	COG0082E	0	NO
hypothetical protein Rv2541	2864427	2864834	+	135	15609678	887831	-	Rv2541	-	0	NO
Holliday junction resolvase-like protein	2873258	2873770	-	170	15609691	887490	-	Rv2554c	COG0816L	0	NO
secreted ESAT-6 like protein ESXR (TB10.3) (ESAT-6 like protein 9)	3378711	3379001	-	96	15610156	888926	esxR	Rv3019c	COG4842S	0	NO
Esat-6 like protein esxS	3379036	3379329	-	97	57117047	888946	esxS	Rv3020c	-	0	NO
PPE family protein	3380440	3380682	-	81	57117049	888512	PPE48	Rv3022c	COG5651N	8.23045	NO
phosphoribosylaminoimidazole carboxylase catalytic subunit	3658114	3658638	-	174	15610411	888721	purE	Rv3275c	COG0041F	7.2381	NO
PE-PGRS family protein	3736984	3738438	-	484	57117093	888115	PE_PGRS49	Rv3344c	-	1.99313	NO
PE-PGRS family protein	3738158	3742774	-	1538	57117094	888114	PE_PGRS50	Rv3345c	-	3.92029	NO
hypothetical protein Rv3384c	3799243	3799635	-	130	15610520	887432	-	Rv3384c	COG1848R	5.85242	NO
PPE family protein	3842239	3842769	+	176	57117105	887635	PPE57	Rv3425	COG5651N	8.47458	NO
PPE family protein	3843036	3843734	+	232	57117106	887622	PPE58	Rv3426	COG5651N	0	NO
hypothetical protein Rv3433c	3851792	3853213	-	473	15610569	887571	-	Rv3433c	COG0063G	6.96203	NO
PE-PGRS family protein	3926569	3930714	+	1381	57117114	888256	PE_PGRS53	Rv3507	-	2.48432	NO
PE-PGRS family protein	3931005	3936710	+	1901	57117115	888270	PE_PGRS54	Rv3508	-	4.71434	NO
PE-PGRS family protein	3941724	3944963	+	1079	57117117	888306	PE_PGRS56	Rv3512	-	0	NO
PE-PGRS family protein	3945794	3950263	+	1489	57117118	888294	PE_PGRS57	Rv3514	-	6.28635	NO
PE-PGRS family protein	4031404	4033158	-	584	57117129	887874	PE_PGRS58	Rv3590c	-	4.78632	NO
PE-PGRS family-related protein	4093940	4094527	+	195	57117140	886259	PE_PGRS61	Rv3653	-	0	NO
cytidine/deoxycytidylate deaminase	4199247	4199705	-	152	15610888	885586	-	Rv3752c	COG0590FJ	9.36819	NO
LN8
Product Name	Start	End	Strand	Length	Gi	GeneID	Locus	Locus_tag	COG(s)	Coverage	Whether predicted by PINDEL as a deletion
PE-PGRS family protein	361334	363109	+	591	57116718	885981	PE_PGRS5	Rv0297	-	8.38964	NO
PE-PGRS family protein	671996	675916	-	1306	57116755	887725	PE_PGRS7	Rv0578c	-	8.74777	NO
malonyl CoA-acyl carrier protein transacylase	746363	747037	+	224	57116766	888079	fabD2	Rv0649	-	5.77778	NO
sugar kinase	747037	747945	+	302	15607790	888082	-	Rv0650	COG1940KG	6.60066	NO
PE-PGRS family protein	835701	838052	+	783	57116773	888664	PE_PGRS9	Rv0746	-	2.42347	NO
PE-PGRS family protein	925361	927610	+	749	57116788	885391	PE_PGRS13	Rv0833	-	0.4	NO
PE-PGRS family protein	1188421	1190424	-	667	57116818	887122	PE_PGRS19	Rv1067c	-	0	NO
PE-PGRS family protein	1216469	1219030	+	853	57116826	885258	PE_PGRS22	Rv1091	-	6.8306	NO
PE-PGRS family protein	1630638	1634627	-	1329	57116865	886605	PE_PGRS27	Rv1450c	-	8.29574	NO
glycosyltransferase	1718726	1719970	+	414	15608662	885814	-	Rv1524	COG1819GC	9.63855	YES
rhamnosyl transferase WbbL2	1720017	1720802	+	261	15608663	886470	wbbL2	Rv1525	COG1216R	0	YES
PE-PGRS family protein	2387202	2387972	-	256	57116949	887791	PE_PGRS37	Rv2126c	-	1.29702	NO
hypothetical protein Rv2160c	2421662	2422003	-	113	15609297	886254	-	Rv2160c	-	2.33918	NO
PE-PGRS family protein	2801254	2806236	-	1660	57116996	887941	PE_PGRS43	Rv2490c	-	8.529	NO
hypothetical protein Rv2541	2864427	2864834	+	135	15609678	887831	-	Rv2541	-	3.18627	NO
hypothetical protein Rv2645	2970123	2970554	+	143	15609782	887799	-	Rv2645	-	0	NO
integrase	2970551	2971549	+	332	15609783	887706	-	Rv2646	COG4974L	0	NO
hypothetical protein Rv2647	2971659	2972027	+	122	15609784	885870	-	Rv2647	-	0	NO
phiRv2 prophage protein	2973795	2975234	-	479	15609787	887478	-	Rv2650c	COG4653R	0	NO
phiRv2 prophage protease	2975242	2975775	-	177	15609788	887837	-	Rv2651c	COG3740R	0	NO
phiRv2 prophage protein	2975928	2976554	-	208	15609789	888577	-	Rv2652c	COG3747L	0	NO
phiRv2 prophage protein	2976586	2976909	-	107	15609790	887367	-	Rv2653c	-	0	NO
phiRv2 prophage protein	2976989	2977234	-	81	15609791	888154	-	Rv2654c	-	0	NO
phiRv2 prophage protein	2977231	2978658	-	475	15609792	887388	-	Rv2655c	-	0	NO
phiRv2 prophage protein	2978660	2979052	-	130	15609793	888179	-	Rv2656c	-	0	NO
phiRv2 prophage protein	2979049	2979309	-	86	15609794	887399	-	Rv2657c	-	0	NO
prophage protein	2979326	2979688	-	120	15609795	888562	-	Rv2658c	-	0	NO
phiRv2 prophage integrase	2979691	2980818	-	375	15609796	885098	-	Rv2659c	COG0582L	0	NO
PPE family protein	3501334	3501732	+	132	57117064	888153	PPE50	Rv3135	COG5651N	0	YES
PE-PGRS family protein	3736984	3738438	-	484	57117093	888115	PE_PGRS49	Rv3344c	-	1.23711	NO
PE-PGRS family protein	3738158	3742774	-	1538	57117094	888114	PE_PGRS50	Rv3345c	-	6.38943	NO
PE-PGRS family protein	3931005	3936710	+	1901	57117115	888270	PE_PGRS54	Rv3508	-	4.76691	NO
PE-PGRS family protein	3941724	3944963	+	1079	57117117	888306	PE_PGRS56	Rv3512	-	0	NO
PE-PGRS family protein	3945794	3950263	+	1489	57117118	888294	PE_PGRS57	Rv3514	-	7.74049	NO
PE-PGRS family protein	4031404	4033158	-	584	57117129	887874	PE_PGRS58	Rv3590c	-	9.51567	NO
