# Supplementary material for: Genetic heterogeneity revealed by sequence analysis of Mycobacterium tuberculosis isolates from extra-pulmonary tuberculosis patients
Source: BMC Genomics. 2013 Jun 17;14:404. doi: 10.1186/1471-2164-14-404 (PMC3699378; doi:10.1186/1471-2164-14-404)
Supplement: Additional file 2 — List of SNVs identified in all the five isolates. [file 1471-2164-14-404-S2.xls]

## Sheet: ReadMe
List of SNVs identified in all the five isolates.
For each isolates Major and minor SNVs are tabulated in separate sheet
Table headers are as follow
Position	M.tb H37Rv genomics position
Reference	M.tb H37Rv nucleotide
Change	Nucleotide identified in isolate

## Sheet: Major SNV AC74
Position	Reference	Change
1977	A	G
4013	T	C
7362	G	C
7585	G	C
8040	G	A
8808	G	C
9304	G	A
11879	A	G
14251	G	A
14785	T	C
15397	A	G
17608	G	C
21795	G	A
27463	C	G
29993	C	T
33181	C	T
33457	C	T
33551	T	G
34044	T	C
37031	C	G
37763	G	C
42967	G	C
55553	C	T
62049	A	G
63771	C	T
69989	G	A
70816	A	G
74059	C	T
74552	C	T
75464	C	T
75940	G	C
80616	C	G
82838	C	T
91071	T	C
92199	T	G
104915	T	C
104919	G	A
104962	G	A
105045	G	C
107764	C	T
116000	T	G
122109	A	G
128973	C	T
130227	C	T
133839	C	T
133862	G	A
145570	G	T
146087	T	C
149323	C	T
154191	A	G
154283	T	C
157292	C	T
162581	G	A
177857	G	A
178941	G	T
180025	C	T
188800	T	C
194681	G	C
196522	C	T
196642	C	T
198864	A	G
203269	C	T
206339	T	C
212353	C	T
225323	T	C
227098	T	C
231114	C	G
234477	T	G
235198	C	T
242299	C	G
265554	A	C
278681	C	G
285772	A	C
310038	G	A
310973	G	A
311613	G	T
316129	C	G
327897	C	T
341750	G	A
346275	C	G
356528	A	G
373298	A	T
373302	A	C
376774	T	C
384380	A	C
386432	C	G
387353	G	A
390828	T	C
391055	C	T
403920	C	T
403980	G	A
404326	T	C
408723	C	T
414486	C	T
420008	A	G
426909	A	C
451279	G	A
452544	C	T
458282	A	G
459399	A	C
467621	T	G
467638	G	T
472705	T	C
475178	T	C
477101	C	T
479632	G	T
489935	G	C
498557	C	A
501535	G	T
502589	C	G
503354	G	C
506567	C	T
511518	T	G
513257	T	C
532097	T	C
534691	C	T
535695	C	T
541201	A	G
551525	A	C
552085	A	G
558501	C	T
563420	T	C
563577	A	G
568334	T	C
573262	A	G
589536	G	A
590436	T	C
597816	A	G
598475	G	A
604505	C	T
610120	T	G
630722	G	C
637319	G	A
637922	C	T
648002	T	G
663174	A	T
664249	C	T
665293	A	G
669398	T	C
675673	C	T
675797	G	A
685461	C	G
685608	T	C
686972	T	C
690465	T	G
692354	C	A
709226	G	A
726703	C	A
736710	T	C
740161	T	C
752343	A	G
752802	A	C
764995	C	G
769663	T	G
773809	G	A
774515	C	T
775639	T	C
781395	T	C
781922	A	G
796509	G	T
820483	G	T
826091	T	G
841764	G	C
852910	C	T
857696	A	G
862987	C	T
863805	T	C
866376	G	C
880562	G	T
882257	T	C
885542	G	C
893733	T	G
899762	C	T
900221	T	C
903550	T	C
903913	T	C
906857	A	G
919393	G	C
942479	T	C
945214	G	A
949535	T	C
955011	A	G
955524	A	G
979704	G	C
983905	A	G
986463	G	C
990001	G	C
991515	C	T
993346	A	C
1025106	T	C
1037012	T	C
1037911	C	T
1040050	C	T
1047165	T	C
1054362	G	A
1057788	T	G
1068151	T	C
1068432	A	G
1070702	T	C
1073033	T	G
1074558	G	A
1075279	T	C
1076309	G	T
1077312	A	G
1077944	C	T
1079927	C	A
1081681	T	C
1087193	G	C
1087279	T	C
1093322	C	T
1093406	A	G
1100234	T	C
1103249	C	T
1106422	T	C
1107434	A	T
1107917	G	T
1109975	A	G
1126889	G	C
1127648	C	A
1144664	G	A
1149551	C	T
1150585	G	A
1162274	C	T
1163134	T	C
1164571	A	G
1177994	T	C
1178116	T	C
1190093	A	C
1190154	C	T
1199547	G	A
1200418	A	G
1215894	T	C
1220680	T	C
1223688	C	T
1224367	T	C
1238745	C	T
1244700	T	C
1248978	T	C
1252777	C	T
1272010	C	T
1281118	T	C
1292102	A	G
1307598	C	G
1315191	A	C
1315884	G	A
1318958	G	A
1324724	C	A
1327402	T	C
1327890	G	A
1331696	A	C
1354437	A	C
1356897	T	C
1360209	T	C
1375724	A	C
1382628	T	C
1389738	G	A
1393626	A	G
1396922	T	C
1404169	T	G
1411210	T	G
1413148	C	T
1414021	C	T
1428506	G	T
1440469	C	G
1445474	G	A
1445781	A	G
1446923	T	G
1452071	C	A
1453608	T	C
1457144	C	T
1468208	A	C
1471659	C	T
1480024	G	T
1480972	T	C
1482627	T	C
1484708	A	C
1500519	G	T
1512031	T	G
1515488	C	T
1519847	C	G
1526819	C	A
1533583	G	A
1535141	G	C
1536251	G	T
1546530	G	A
1547125	T	C
1552547	G	A
1563717	C	T
1570566	C	A
1573660	T	G
1586249	C	T
1609840	A	G
1612966	G	A
1613035	T	C
1613960	G	T
1614925	C	A
1630148	A	C
1639594	C	A
1645802	T	C
1650072	A	G
1651306	C	T
1661712	G	A
1676290	C	A
1683626	C	A
1689349	C	T
1692141	A	C
1692795	G	C
1693561	A	G
1698911	G	A
1706119	T	C
1718761	C	T
1728837	A	G
1734994	C	T
1740771	A	C
1752561	T	C
1755519	G	T
1759252	G	T
1760292	A	G
1762615	C	T
1775312	A	C
1779243	T	G
1793769	C	T
1798355	G	A
1803265	G	A
1804409	C	A
1805948	C	T
1815604	G	A
1817976	A	T
1836286	G	C
1840858	C	T
1847919	C	G
1854300	T	C
1856777	G	C
1879765	G	A
1885772	G	A
1895174	C	T
1899351	T	C
1901493	T	C
1901816	A	G
1907296	G	C
1922144	C	T
1931179	C	A
1933988	G	A
1943039	C	T
1943592	C	T
1944107	A	G
1944402	T	C
1947903	G	T
1950767	T	C
1960284	C	A
1967237	C	A
1981056	C	T
1982901	G	T
1983313	T	G
1993808	A	T
2007545	T	G
2020563	A	T
2028472	T	C
2036525	C	T
2037716	T	C
2038470	T	C
2045310	A	G
2049065	T	C
2049097	G	C
2051746	T	C
2052035	G	T
2053411	G	C
2053682	C	T
2055271	A	G
2057774	A	T
2071576	C	T
2077253	G	A
2096186	A	G
2097990	A	C
2101244	G	T
2108141	T	C
2108838	C	T
2116903	C	T
2123169	T	G
2128870	A	G
2128908	C	T
2134215	T	C
2135870	T	C
2143328	G	C
2144617	G	A
2147022	A	C
2165286	A	C
2167489	T	C
2174216	A	G
2177654	A	C
2180374	T	G
2207525	C	T
2211826	A	G
2216248	C	G
2216443	C	A
2220512	T	G
2221796	C	T
2223293	T	C
2228967	A	G
2231132	G	A
2251999	A	G
2260525	C	T
2264782	C	A
2265059	T	G
2267372	A	G
2269780	T	C
2270102	A	G
2271364	C	T
2271943	A	G
2282787	C	T
2283030	A	G
2285251	C	A
2287121	A	G
2296042	G	C
2297976	G	A
2300237	A	G
2300552	T	G
2300555	A	G
2306306	A	G
2315669	G	A
2329533	A	G
2334007	A	G
2335075	A	G
2340621	C	G
2341636	C	G
2345037	C	A
2348446	C	G
2348738	A	G
2361604	C	G
2361623	A	C
2362041	C	A
2386389	G	A
2387733	T	C
2401883	C	T
2403061	C	G
2424925	A	G
2437971	G	A
2440926	G	T
2457606	A	G
2462871	G	A
2463094	G	A
2482066	G	T
2484255	T	G
2499726	G	A
2502073	C	T
2503625	C	T
2505919	A	G
2509722	A	G
2518919	G	A
2521342	T	C
2529680	A	G
2531742	A	G
2573756	C	A
2580774	G	T
2586127	A	G
2598400	A	G
2612632	C	A
2626134	A	G
2642375	T	C
2644259	C	T
2654371	G	A
2656225	A	G
2660319	C	G
2668720	G	T
2680658	T	G
2695378	C	G
2713795	C	T
2718852	T	G
2736434	C	A
2745889	C	T
2751804	C	T
2752698	C	A
2754917	C	A
2760152	A	G
2775042	G	A
2779136	T	C
2786952	A	G
2792738	T	C
2797333	A	T
2809621	T	C
2814961	G	A
2818837	A	G
2821342	C	T
2827984	G	T
2828019	T	C
2830525	C	A
2853342	C	G
2855259	A	G
2861351	T	C
2865760	A	G
2865882	T	C
2880702	G	C
2881455	A	G
2888201	T	C
2891267	C	T
2891728	A	G
2893238	C	A
2894208	G	A
2909589	T	A
2910461	G	T
2911293	C	G
2912294	T	G
2927939	T	C
2939373	G	C
2939657	T	C
2943411	T	C
2945134	A	G
2949734	G	A
2954439	T	C
2968913	T	C
2974933	A	G
2980911	G	A
2981322	G	A
2984740	A	G
2987641	C	A
2996194	T	A
3004091	G	A
3005185	G	T
3009692	A	G
3012293	A	G
3017465	T	C
3027582	A	G
3029610	G	A
3033811	G	A
3041871	G	T
3054081	A	G
3061615	T	C
3072107	C	T
3073868	T	C
3077039	C	A
3080795	A	G
3086788	T	C
3100810	G	A
3101119	G	T
3103682	T	C
3108055	C	T
3108674	A	C
3111689	C	A
3118000	A	G
3133536	T	C
3137058	G	A
3165074	T	C
3170948	G	A
3175702	T	C
3177884	C	A
3178445	C	G
3186860	T	G
3191027	G	A
3218343	G	A
3226181	A	C
3236230	C	A
3241758	T	C
3243630	G	A
3254365	T	C
3256494	A	G
3260301	A	G
3261380	A	G
3269581	A	G
3270784	A	G
3294515	C	T
3296843	A	G
3303997	C	A
3308606	G	A
3314629	C	T
3317178	A	G
3336825	T	C
3338603	G	C
3351926	T	C
3358235	A	T
3363338	A	G
3367765	G	A
3370177	T	G
3383526	C	G
3400510	G	A
3402816	C	T
3425854	C	T
3426795	C	G
3428692	C	G
3428917	C	A
3429202	T	G
3440464	T	G
3440468	G	C
3454986	C	A
3456666	A	G
3460986	G	A
3474874	G	A
3486977	A	G
3489851	G	T
3503895	C	T
3515286	C	T
3518555	A	G
3542262	T	G
3548641	T	C
3556275	A	G
3564400	G	A
3581414	A	G
3591063	T	C
3594124	C	T
3610441	C	T
3614982	T	C
3622441	A	C
3625065	T	G
3643392	C	T
3643630	G	A
3688126	C	G
3689523	G	T
3704596	G	C
3714211	G	T
3714757	A	C
3718357	C	T
3721806	G	C
3730327	G	A
3736628	T	G
3746409	A	G
3749183	G	A
3752207	A	G
3753116	C	T
3753164	T	G
3776706	C	T
3794884	G	A
3798095	A	C
3817117	C	A
3823159	A	T
3825560	C	G
3826684	C	T
3829770	T	C
3838871	A	G
3847684	G	A
3850197	G	A
3859376	C	T
3859893	C	T
3864995	T	C
3868498	G	A
3873392	T	G
3877421	A	G
3884906	A	G
3885886	T	C
3892671	A	G
3893807	G	C
3894032	T	A
3895691	C	G
3896340	T	G
3903530	G	C
3952800	G	A
3953232	A	C
3954610	G	C
3958403	A	G
3959418	C	T
3961123	C	T
3973954	C	T
4005607	T	C
4024273	T	C
4026899	G	A
4030543	A	C
4034827	C	T
4037283	T	G
4038287	G	A
4049611	C	T
4055801	G	A
4059904	A	G
4069292	G	A
4075957	C	A
4088346	G	A
4091224	A	C
4100975	T	C
4111303	G	C
4113525	C	A
4131144	C	T
4135112	G	A
4135767	C	T
4136581	C	T
4156099	C	A
4163944	A	G
4174564	T	C
4182695	G	A
4187485	T	C
4187817	A	G
4204441	A	G
4210274	A	G
4220174	G	A
4221490	C	G
4222882	A	G
4233299	G	A
4242182	G	T
4242643	C	T
4255922	A	G
4257220	A	G
4287011	C	T
4291418	G	C
4293072	G	A
4299480	G	A
4302036	T	C
4306155	C	T
4307179	G	A
4315384	T	C
4316046	A	G
4320050	A	G
4338732	G	A
4340330	T	G
4351039	G	T
4353411	T	C
4353414	G	C
4356110	G	C
4363069	T	C
4373496	C	G
4375628	G	T
4376098	G	A
4379680	C	G
4381974	G	A
4382054	T	C
4382275	G	T
4385530	G	C
4390753	C	G
4391553	C	T
4407904	G	A
4408156	A	C

## Sheet: Minor SNV AC74
Position	Reference	Major base	Minor base
2873	C	C	T
4636	C	C	T
32629	G	G	T
40097	A	A	G
41527	C	C	A
43134	C	C	A
74838	C	C	A
79255	C	C	A
82048	G	G	T
85815	G	G	T
109284	C	C	T
154400	G	G	T
185019	G	G	T
185234	G	G	T
186222	C	C	T
189823	G	G	T
239240	G	G	T
246535	C	C	T
257382	G	G	T
257761	G	G	T
326953	C	C	G
340164	G	G	T
394718	C	C	T
428620	G	G	T
451237	G	G	A
518330	C	C	T
529529	G	G	T
535246	A	A	G
537879	C	C	A
549430	G	G	A
555446	G	G	T
578959	G	G	T
616043	C	C	A
631788	G	G	T
681974	C	C	T
704108	G	G	A
760477	G	G	T
773455	G	G	T
785747	C	C	A
788097	C	C	T
788617	G	G	A
809538	C	C	T
812349	G	G	T
821110	G	G	T
871675	G	G	A
871705	G	G	T
877907	G	G	T
1031181	G	G	A
1079711	G	G	T
1090460	G	G	T
1119443	G	G	T
1153153	G	G	T
1296595	G	G	T
1330981	C	C	A
1359824	G	G	A
1366666	C	C	T
1388973	G	G	A
1410342	C	C	A
1472115	C	C	A
1481019	G	G	A
1510272	G	G	A
1520031	G	G	T
1526556	C	C	T
1547631	C	C	G
1660311	C	C	T
1668940	G	G	T
1682576	G	G	A
1689336	C	C	A
1729049	C	C	T
1731352	C	C	T
1745535	G	G	T
1791120	C	C	A
1812189	C	C	T
1834791	G	G	T
1874976	G	G	T
1886293	C	C	T
1888310	G	G	T
1910143	G	G	T
1918626	G	G	T
1922564	C	C	T
1971109	G	G	C
2017239	G	G	T
2069358	C	C	A
2153397	G	G	T
2240714	G	G	T
2254246	C	C	A
2355801	G	G	T
2386490	C	C	A
2400808	C	C	G
2418479	G	G	T
2459864	G	G	T
2563319	G	G	T
2616511	C	C	T
2618641	C	C	A
2644312	C	C	A
2646813	G	G	T
2651397	G	G	T
2695202	C	C	A
2724234	G	G	T
2759037	G	G	A
2762968	G	G	A
2878192	C	C	T
2916783	G	G	A
2984327	G	G	A
2986898	G	G	C
2995458	G	G	A
3162045	C	C	A
3196962	C	C	T
3241694	C	C	A
3332377	C	C	A
3347802	G	G	T
3349634	C	C	A
3412179	C	C	A
3423780	C	C	A
3443102	C	C	A
3456763	G	G	T
3497742	C	C	A
3508414	C	C	A
3515925	C	C	A
3532031	G	G	A
3619260	G	G	A
3645987	G	G	C
3653054	C	C	A
3689073	G	G	T
3702003	C	C	A
3707332	G	G	T
3715865	C	C	T
3736552	C	C	A
3742427	C	C	A
3790652	C	C	G
3794707	G	G	A
3820545	A	A	G
3824554	G	G	A
3850024	C	C	T
3906018	G	G	T
3907566	G	G	A
3909982	G	G	A
3975048	C	C	A
3976784	G	G	C
3981951	C	C	G
4028544	G	G	T
4034142	C	C	A
4042253	G	G	T
4080108	G	G	C
4132633	G	G	T
4143084	C	C	A
4160141	C	C	A
4183689	C	C	A
4189831	G	G	T
4193786	G	G	A
4219821	C	C	A
4230457	C	C	T
4248365	G	G	C
4307503	G	G	A
4329284	C	C	T
4342357	C	C	A
4348346	G	G	A
4358206	C	C	A
4364611	G	G	A
4404256	G	G	A
4409455	G	G	T
1077464	G	G	A
3216268	G	G	T
3640346	G	G	A
4195481	G	G	T

## Sheet: Major SNV AC544
Position	Reference	Change
4013	T	C
7362	G	C
11879	A	G
14785	T	C
16807	C	T
20437	C	T
21795	G	A
26959	C	G
28640	T	C
34044	T	C
34859	G	C
42967	G	C
47782	C	T
55553	C	T
61981	C	T
62049	A	G
69989	G	A
70816	A	G
71336	G	C
75940	G	C
90144	A	G
91071	T	C
116000	T	G
122109	A	G
122483	T	G
133839	C	T
139550	C	T
145912	C	T
146087	T	C
147926	C	T
154283	T	C
157031	G	A
166584	G	A
188800	T	C
206339	T	C
212244	G	A
218253	C	G
225323	T	C
225429	T	G
227098	T	C
227105	A	G
234477	T	G
237164	T	C
242299	C	G
265554	A	C
278681	C	G
285772	A	C
296141	C	T
310973	G	A
311613	G	T
332882	G	A
332916	T	G
340132	G	A
344444	C	T
346275	C	G
356528	A	G
361156	C	T
381705	A	G
384380	A	C
386432	C	G
390828	T	C
396811	G	C
403980	G	A
414486	C	T
420008	A	G
426909	A	C
454295	T	C
458282	A	G
459399	A	C
464827	C	T
467621	T	G
467638	G	T
475178	T	C
481374	G	C
502589	C	G
503354	G	C
511518	T	G
513257	T	C
532097	T	C
541201	A	G
552085	A	G
559919	C	G
563577	A	G
567873	G	T
573262	A	G
588943	G	A
590436	T	C
598475	G	A
610120	T	G
623508	C	G
648002	T	G
669398	T	C
685135	A	G
685461	C	G
686972	T	C
690465	T	G
696235	C	T
698968	G	A
711394	C	T
711697	G	A
724540	A	G
734658	A	G
736295	G	A
768003	G	A
775639	T	C
781395	T	C
781922	A	G
797312	G	A
837033	A	G
852910	C	T
881527	G	T
893733	T	G
903913	T	C
906857	A	G
921813	C	G
955524	A	G
963973	C	T
964528	G	T
979704	G	C
986463	G	C
990001	G	C
993346	A	C
1025106	T	C
1029671	T	C
1036221	C	T
1037911	C	T
1040227	C	G
1068151	T	C
1074558	G	A
1076309	G	T
1077312	A	G
1079927	C	A
1081681	T	C
1082445	T	A
1093406	A	G
1094538	T	G
1100234	T	C
1101353	A	C
1103933	A	G
1109975	A	G
1126889	G	C
1127648	C	A
1130526	G	A
1150585	G	A
1163134	T	C
1176361	C	T
1201778	C	A
1220680	T	C
1224367	T	C
1227217	C	T
1244700	T	C
1246606	G	C
1257277	C	T
1258818	C	T
1273071	T	C
1281118	T	C
1292135	C	T
1315191	A	C
1315884	G	A
1323136	C	A
1327402	T	C
1328687	G	C
1331696	A	C
1374065	T	C
1375724	A	C
1382628	T	C
1396922	T	C
1411210	T	G
1414021	C	T
1424987	C	A
1440469	C	G
1453608	T	C
1457144	C	T
1461309	C	T
1468208	A	C
1471659	C	T
1474001	C	T
1482627	T	C
1484708	A	C
1499274	C	G
1532922	G	T
1532930	A	C
1533208	C	G
1536251	G	T
1547125	T	C
1547487	G	A
1552547	G	A
1603962	G	A
1613035	T	C
1639594	C	A
1650072	A	G
1706119	T	C
1728837	A	G
1759252	G	T
1760292	A	G
1796529	C	T
1803265	G	A
1813021	G	A
1816692	C	T
1817048	G	A
1817976	A	T
1827152	C	A
1836286	G	C
1856777	G	C
1858379	G	A
1861152	A	G
1884889	C	T
1885772	G	A
1889861	C	T
1901267	G	A
1901493	T	C
1901816	A	G
1907296	G	C
1917972	A	G
1931179	C	A
1933988	G	A
1944121	A	C
1944402	T	C
1950767	T	C
1967237	C	A
1969728	C	T
1983528	G	T
2017371	A	G
2020563	A	T
2022868	T	C
2049065	T	C
2050913	A	G
2051746	T	C
2055271	A	G
2057774	A	T
2096186	A	G
2116903	C	T
2123169	T	G
2128870	A	G
2143328	G	C
2144606	C	G
2153054	A	G
2163666	T	C
2165286	A	C
2167489	T	C
2168149	G	A
2171630	C	T
2177654	A	C
2184176	G	A
2205451	C	T
2215197	T	G
2216321	C	T
2216443	C	A
2217487	G	A
2220512	T	G
2221796	C	T
2223293	T	C
2228967	A	G
2246603	C	T
2251580	G	A
2251999	A	G
2260525	C	T
2264782	C	A
2269780	T	C
2270102	A	G
2282787	C	T
2285251	C	A
2287121	A	G
2288133	C	G
2297976	G	A
2300237	A	G
2316854	C	T
2340596	G	A
2340621	C	G
2341636	C	G
2361623	A	C
2362041	C	A
2381867	T	C
2386083	G	A
2386389	G	A
2390111	C	T
2424925	A	G
2429954	C	A
2472468	G	A
2505919	A	G
2507254	G	A
2509722	A	G
2521342	T	C
2529467	T	C
2569089	A	G
2586127	A	G
2594301	C	T
2604024	C	T
2611777	T	C
2612632	C	A
2656225	A	G
2667807	G	C
2674009	G	A
2681470	A	G
2709030	G	T
2718852	T	G
2729388	A	G
2751804	C	T
2752698	C	A
2760152	A	G
2775880	C	T
2779136	T	C
2786952	A	G
2799249	G	C
2809250	C	T
2809621	T	C
2812917	G	A
2818065	A	G
2818837	A	G
2827984	G	T
2828019	T	C
2830525	C	A
2838222	G	A
2855259	A	G
2864166	G	A
2865760	A	G
2884398	C	G
2891267	C	T
2891728	A	G
2894208	G	A
2899158	G	A
2910461	G	T
2911293	C	G
2912183	C	A
2912294	T	G
2927939	T	C
2936093	G	C
2939373	G	C
2939657	T	C
2943411	T	C
2954439	T	C
2955061	T	C
2974933	A	G
2976564	C	T
2977505	T	C
2980535	C	T
2984740	A	G
2995848	G	A
2996194	T	A
2999272	G	T
3005789	T	C
3012293	A	G
3017134	G	T
3017465	T	C
3028886	G	A
3054321	A	G
3080795	A	G
3103682	T	C
3117388	C	G
3118000	A	G
3137058	G	A
3168967	C	A
3177884	C	A
3186860	T	G
3189948	C	T
3190721	C	T
3214763	C	G
3217885	G	A
3226181	A	C
3241999	A	G
3247316	C	G
3250112	G	A
3254365	T	C
3267709	A	G
3269581	A	G
3270784	A	G
3296843	A	G
3300129	A	T
3308606	G	A
3338081	C	T
3338603	G	C
3358235	A	T
3363338	A	G
3367765	G	A
3370177	T	G
3388081	T	G
3400582	T	C
3409352	A	G
3410034	G	A
3419467	C	T
3425854	C	T
3428917	C	A
3435774	A	G
3440464	T	G
3440468	G	C
3456666	A	G
3480314	T	G
3486977	A	G
3503895	C	T
3516342	C	T
3518555	A	G
3530507	T	A
3536093	G	A
3554520	G	A
3566359	G	A
3581414	A	G
3591063	T	C
3613636	T	C
3622441	A	C
3638185	C	T
3689523	G	T
3704596	G	C
3705930	G	A
3706446	C	T
3714211	G	T
3715660	C	A
3718357	C	T
3721806	G	C
3732624	A	G
3736628	T	G
3746409	A	G
3750902	C	T
3752207	A	G
3755349	C	T
3767225	G	C
3784205	C	T
3785227	G	A
3796635	T	C
3807467	A	C
3817117	C	A
3823159	A	T
3823324	G	A
3826684	C	T
3830929	A	G
3833719	G	A
3836739	G	A
3838871	A	G
3844992	T	A
3856446	G	C
3859893	C	T
3877421	A	G
3884906	A	G
3892671	A	G
3895043	A	G
3896340	T	G
3907872	G	A
3921305	G	C
3922457	C	T
3952800	G	A
3958245	A	G
3959418	C	T
3965584	G	A
3975253	G	A
3995670	G	A
4003174	T	C
4026899	G	A
4028292	C	T
4034827	C	T
4039729	C	T
4055801	G	A
4059904	A	G
4089476	C	G
4100975	T	C
4101654	G	A
4111303	G	C
4111961	T	C
4128622	G	A
4133817	C	T
4147070	A	G
4156099	C	A
4162339	A	G
4187485	T	C
4187817	A	G
4188020	A	G
4204441	A	G
4205859	G	C
4210274	A	G
4218944	C	T
4221490	C	G
4222882	A	G
4234664	G	A
4242643	C	T
4283319	G	A
4284570	A	C
4290856	A	G
4302036	T	C
4306155	C	T
4317054	A	G
4351039	G	T
4356110	G	C
4356726	T	G
4362171	G	A
4364283	C	T
4375628	G	T
4379680	C	G
4382054	T	C
4382275	G	T
4407904	G	A

## Sheet: Minor SNV AC544
Position	Reference	Major base	Minor base
13779	A	A	G
27371	G	G	A
108488	C	C	A
119059	G	G	T
140777	C	C	T
144143	G	G	T
145783	C	C	A
157777	G	G	A
198327	C	C	G
231771	A	A	C
239769	C	C	T
264901	G	G	T
321845	C	C	T
338903	G	G	C
351651	C	C	A
360556	G	G	T
443174	C	C	A
456114	C	C	T
466174	G	G	T
519895	C	C	A
534406	G	G	T
611677	C	C	A
612434	C	C	T
619899	G	G	T
624656	C	C	A
663562	G	G	T
666707	C	C	A
686838	G	G	A
704061	G	G	A
741498	C	C	A
741906	C	C	A
778128	G	G	T
818377	G	G	T
828607	C	C	A
855044	G	G	T
872168	C	C	A
914139	C	C	A
914583	C	C	A
934213	C	C	A
976264	G	G	T
980391	C	C	T
1050124	G	G	T
1073914	G	G	A
1112935	C	C	A
1157875	G	G	T
1161819	G	G	T
1204852	G	G	T
1215667	C	C	A
1243040	C	C	T
1263487	G	G	A
1323950	G	G	A
1374823	G	G	T
1404993	G	G	T
1412136	G	G	T
1433276	G	G	T
1457886	G	G	A
1477168	C	C	A
1566821	G	G	A
1597476	C	C	T
1603597	C	C	G
1667903	G	G	T
1694244	C	C	A
1732601	G	G	A
1795948	G	G	A
1806115	G	G	T
1824274	G	G	T
1827760	G	G	A
1837173	G	G	A
1843622	G	G	T
1921259	C	C	T
1940213	C	C	A
2038806	A	A	T
2102761	C	C	T
2114988	G	G	A
2185042	C	C	A
2185574	G	G	T
2187576	C	C	A
2225836	G	G	A
2250026	G	G	C
2260478	G	G	C
2286667	C	C	A
2350666	G	G	T
2367449	G	G	T
2509562	C	C	T
2523609	C	C	A
2529586	G	G	A
2761972	G	G	A
2772760	G	G	T
2823735	G	G	T
2888879	C	C	T
3003744	T	T	C
3024828	G	G	T
3115908	C	C	T
3142131	G	G	T
3145097	C	C	A
3206194	C	C	T
3209712	G	G	A
3223916	G	G	A
3234909	G	G	T
3284240	G	G	T
3351300	G	G	T
3358419	G	G	T
3366637	G	G	A
3415105	G	G	T
3422067	C	C	A
3545152	C	C	T
3569184	C	C	A
3583017	C	C	A
3602612	C	C	G
3624076	G	G	T
3640213	C	C	A
3690574	G	G	T
3787640	T	T	C
3823157	G	G	T
3841084	G	G	T
3957748	G	G	T
3958719	C	C	T
4011178	C	C	T
4042364	G	G	T
4074475	C	C	A
4087930	C	C	T
4112214	C	C	A
4123981	C	C	A
4138255	C	C	A
4167037	G	G	T
4169777	G	G	A
4181696	C	C	A
4227539	C	C	A
4259833	C	C	A
4275772	G	G	T
4278684	C	C	T
4327237	C	C	A
105011	G	G	A
335971	A	G	A
336005	G	G	A
338876	G	G	A
841132	C	C	T
841278	C	C	T
841419	A	A	G
841422	G	G	T
841562	C	C	G
841605	C	C	T
1340208	G	G	A
2669527	C	C	A
3669842	G	G	T
3770334	C	C	G
3842636	A	G	A
3842637	C	A	C
3842643	T	T	G
4186106	T	T	C
4281409	G	G	A

## Sheet: Major SNV F85
Position	Reference	Change
1849	C	A
1977	A	G
4013	T	C
7362	G	C
7585	G	C
9304	G	A
11820	C	G
14785	T	C
16119	C	A
21795	G	A
25610	G	C
26959	C	G
30278	C	T
34044	T	C
35608	C	T
37031	C	G
37305	C	G
37334	A	T
39030	C	T
39158	C	G
42281	C	A
42967	G	C
45106	C	A
49360	C	T
50557	T	C
51949	A	G
54394	A	G
55553	C	T
62049	A	G
63146	G	T
65150	C	T
69989	G	A
70816	A	G
75233	C	A
75586	C	G
75940	G	C
79480	T	C
80616	C	G
82838	C	T
87468	C	T
90144	A	G
91071	T	C
92199	T	G
96894	C	T
97350	A	C
105045	G	C
105139	C	A
105736	T	C
116000	T	G
122109	A	G
133839	C	T
135329	C	T
139297	G	T
141623	G	A
143207	T	C
146087	T	C
146236	C	G
154283	T	C
173046	C	T
182824	G	A
183091	C	G
188800	T	C
190816	A	C
194681	G	C
196642	C	T
199470	T	G
203038	T	C
204094	G	T
206339	T	C
206484	G	T
208590	A	C
212125	C	T
213147	C	A
213281	C	T
222925	G	A
225323	T	C
227098	T	C
231114	C	G
234477	T	G
242299	C	G
251575	G	A
262268	A	T
262885	A	C
264129	G	A
265193	T	C
265554	A	C
267751	G	C
270430	G	C
278681	C	G
282892	C	T
285772	A	C
288260	C	T
296312	C	T
304923	A	G
305188	G	T
310973	G	A
311613	G	T
311889	C	T
325505	T	C
327175	C	G
338845	C	T
346275	C	G
353309	G	A
353365	G	A
356528	A	G
363464	G	A
374353	A	G
376774	T	C
377014	C	T
379528	G	T
384380	A	C
386432	C	G
390828	T	C
391853	A	G
396199	T	C
403236	C	T
403980	G	A
404326	T	C
414486	C	T
420008	A	G
424981	G	A
425685	G	C
426909	A	C
428698	C	T
432536	C	T
441823	C	T
445780	C	T
458282	A	G
459399	A	C
460413	C	T
465300	C	T
467621	T	G
467638	G	T
473683	C	T
475178	T	C
483935	T	G
484005	G	T
484596	C	T
487193	T	G
489935	G	C
491742	T	C
492150	G	C
498531	A	G
498557	C	A
502589	C	G
503354	G	C
505974	G	A
511518	T	G
513257	T	C
518987	C	T
524891	C	A
532097	T	C
541201	A	G
542014	C	G
549363	C	G
551525	A	C
552085	A	G
555991	A	G
563577	A	G
565655	A	G
566004	G	A
572591	C	T
573262	A	G
584171	T	C
590436	T	C
598475	G	A
610120	T	G
611048	T	G
620625	A	G
621598	C	T
630722	G	C
634665	C	T
637319	G	A
645787	G	A
648002	T	G
655986	T	G
657142	C	T
659341	T	C
665293	A	G
669033	T	A
669398	T	C
670545	G	A
683829	C	T
685461	C	G
685608	T	C
686264	G	A
686972	T	C
690450	A	C
690465	T	G
694531	A	G
696917	G	T
699840	A	C
713310	T	C
728609	C	T
738522	T	G
757139	C	A
757182	A	G
763031	T	C
767414	G	A
773497	C	A
775639	T	C
776100	G	A
776182	C	T
779615	G	C
781395	T	C
781922	A	G
791249	C	T
798355	G	C
809443	C	T
811753	C	T
820483	G	T
820752	C	T
841764	G	C
842030	C	T
852910	C	T
857696	A	G
863698	C	T
866051	G	A
876141	G	T
880562	G	T
882257	T	C
893733	T	G
900221	T	C
903537	G	T
903550	T	C
903913	T	C
906857	A	G
919351	A	C
921813	C	G
931123	T	C
934230	C	G
934611	G	T
940602	C	G
941722	T	G
941845	C	A
945214	G	A
949535	T	C
951702	C	T
954101	C	T
955524	A	G
972980	C	T
979704	G	C
986463	G	C
990001	G	C
991896	T	C
993346	A	C
996205	T	C
996346	G	A
1022003	A	C
1025106	T	C
1028217	G	A
1034758	C	T
1037012	T	C
1037911	C	T
1040251	C	A
1047165	T	C
1054784	C	G
1068151	T	C
1068432	A	G
1070702	T	C
1071966	A	G
1074558	G	A
1075279	T	C
1076309	G	T
1076880	C	T
1077312	A	G
1079927	C	A
1080192	G	A
1081681	T	C
1087193	G	C
1090329	C	T
1093406	A	G
1097220	C	T
1097442	C	T
1098523	T	A
1099058	G	A
1100234	T	C
1102117	G	A
1102468	C	A
1102646	G	A
1103656	C	T
1104690	T	G
1108521	G	A
1109975	A	G
1126889	G	C
1127493	T	C
1127648	C	A
1144585	A	G
1145848	A	C
1148259	A	G
1148930	C	T
1149551	C	T
1150585	G	A
1151054	C	G
1151304	C	A
1163134	T	C
1164336	G	A
1166783	C	A
1168776	T	G
1172085	C	A
1173750	G	T
1175343	C	T
1177157	G	A
1178116	T	C
1190093	A	C
1200418	A	G
1201581	A	C
1211369	A	C
1220680	T	C
1224367	T	C
1226091	C	T
1227830	G	T
1230778	G	A
1244700	T	C
1248936	G	C
1248978	T	C
1251199	C	T
1254562	A	G
1265070	G	T
1275957	T	C
1276588	C	G
1281118	T	C
1281771	T	C
1282765	G	C
1285001	A	C
1288698	G	A
1292102	A	G
1293333	C	G
1299305	G	A
1307598	C	G
1315191	A	C
1315884	G	A
1317655	C	T
1322741	A	G
1327402	T	C
1327890	G	A
1331696	A	C
1331998	C	T
1336164	C	T
1340208	G	A
1349733	G	C
1351172	A	G
1357308	T	G
1360209	T	C
1361285	C	T
1362006	T	C
1367484	T	G
1370852	T	G
1374201	A	G
1375724	A	C
1382628	T	C
1390763	C	T
1393626	A	G
1396922	T	C
1411210	T	G
1413148	C	T
1414021	C	T
1426433	C	T
1440469	C	G
1445781	A	G
1446733	G	A
1453608	T	C
1457144	C	T
1468208	A	C
1471659	C	T
1477596	C	T
1479085	T	C
1482627	T	C
1484708	A	C
1490905	A	G
1498951	G	T
1501700	G	A
1523817	C	T
1526819	C	A
1533241	G	C
1533583	G	A
1535582	C	T
1536251	G	T
1540141	T	C
1541798	C	T
1544255	C	T
1546703	C	T
1547125	T	C
1552547	G	A
1556787	T	C
1563717	C	T
1570566	C	A
1573660	T	G
1576481	T	G
1576527	G	T
1577241	G	A
1587434	C	T
1588899	G	T
1593331	G	A
1594906	G	A
1609840	A	G
1613035	T	C
1616061	C	T
1617302	G	T
1620181	C	G
1627351	T	C
1630005	A	G
1630148	A	C
1639594	C	A
1645802	T	C
1647436	G	A
1650072	A	G
1669158	T	C
1676290	C	A
1688064	A	G
1688300	T	C
1689349	C	T
1692141	A	C
1693561	A	G
1695037	G	A
1695796	C	T
1697896	C	T
1698911	G	A
1699849	G	A
1701215	C	T
1706119	T	C
1706685	C	A
1709432	C	T
1711670	C	T
1713192	A	G
1716472	A	G
1722228	A	C
1728837	A	G
1733134	C	T
1733325	C	G
1752561	T	C
1759252	G	T
1760292	A	G
1774659	C	T
1798355	G	A
1803265	G	A
1804409	C	A
1811375	G	T
1815069	A	C
1817976	A	T
1834177	A	C
1836286	G	C
1847919	C	G
1849051	C	T
1854300	T	C
1856777	G	C
1859559	C	A
1877744	A	C
1885385	T	G
1885772	G	A
1888373	T	C
1892017	T	C
1897608	C	T
1901493	T	C
1901816	A	G
1906078	A	G
1907296	G	C
1918790	C	G
1924008	G	A
1931179	C	A
1931718	G	C
1933988	G	A
1944402	T	C
1950767	T	C
1960284	C	A
1961735	A	G
1967237	C	A
1967543	C	A
1969072	T	G
1980652	G	T
1983313	T	G
2003827	A	C
2010614	G	A
2010659	A	G
2020563	A	T
2023093	C	T
2023628	C	G
2045310	A	G
2047282	C	T
2049065	T	C
2049097	G	C
2050822	G	C
2050913	A	G
2051746	T	C
2052035	G	T
2055271	A	G
2057434	C	T
2057774	A	T
2067684	G	A
2069771	C	A
2072313	C	A
2074754	C	T
2086672	C	T
2096186	A	G
2097270	C	T
2108141	T	C
2112832	A	C
2116903	C	T
2122395	C	T
2122976	C	G
2123169	T	G
2128870	A	G
2133649	A	G
2135154	G	T
2135870	T	C
2138436	A	G
2138453	C	T
2142266	C	A
2143328	G	C
2147022	A	C
2151222	T	G
2154724	C	A
2158109	T	C
2160998	G	A
2165286	A	C
2165503	T	A
2167489	T	C
2167926	A	G
2172380	A	C
2173860	A	C
2177366	C	T
2177654	A	C
2179825	G	C
2187587	G	C
2191498	G	T
2199052	C	G
2209465	G	A
2211826	A	G
2216443	C	A
2216963	C	G
2220512	T	G
2221584	G	C
2221796	C	T
2223293	T	C
2225365	T	C
2228967	A	G
2229801	C	G
2230045	G	A
2235087	G	A
2245864	C	A
2247677	A	C
2251999	A	G
2257271	C	G
2260100	C	T
2260525	C	T
2264782	C	A
2265059	T	G
2268433	C	A
2269780	T	C
2270102	A	G
2282787	C	T
2285251	C	A
2287121	A	G
2288085	G	C
2294007	T	C
2296042	G	C
2297976	G	A
2300237	A	G
2300552	T	G
2300555	A	G
2316123	C	A
2317007	G	A
2318725	C	T
2320320	C	T
2328543	T	C
2329533	A	G
2334007	A	G
2335075	A	G
2337179	C	T
2339255	A	G
2340621	C	G
2341636	C	G
2344246	G	C
2344499	T	G
2345037	C	A
2346318	G	A
2348446	C	G
2354791	A	G
2361604	C	G
2361623	A	C
2362041	C	A
2364475	T	C
2369186	G	C
2369326	C	G
2386389	G	A
2387733	T	C
2388641	G	A
2399734	G	A
2411496	G	A
2413246	C	A
2423052	G	C
2424925	A	G
2425471	T	C
2440926	G	T
2442468	C	T
2459703	A	C
2462871	G	A
2470591	A	C
2491597	G	T
2499726	G	A
2505085	G	A
2505919	A	G
2509722	A	G
2510350	C	G
2516567	G	C
2521342	T	C
2521428	A	G
2529680	A	G
2531742	A	G
2543395	T	C
2546684	C	A
2548700	C	T
2562644	G	T
2573756	C	A
2578626	A	G
2581052	G	A
2586127	A	G
2589216	G	C
2598400	A	G
2601576	T	G
2608117	C	A
2612256	G	T
2612632	C	A
2619271	T	C
2627946	A	G
2631371	C	T
2637162	C	T
2637541	C	T
2642383	C	T
2647905	G	A
2656225	A	G
2660319	C	G
2680658	T	G
2695378	C	G
2706663	G	T
2718852	T	G
2720147	T	G
2740693	T	C
2741209	G	A
2751804	C	T
2752122	G	C
2752698	C	A
2760152	A	G
2775361	C	T
2779136	T	C
2786952	A	G
2789798	G	T
2791098	C	T
2793810	C	A
2794071	G	A
2800087	G	A
2807486	C	A
2808452	T	C
2809621	T	C
2809633	A	C
2818837	A	G
2821342	C	T
2825466	G	A
2825581	T	G
2827984	G	T
2828019	T	C
2830525	C	A
2835984	T	C
2850631	T	C
2855259	A	G
2865760	A	G
2865882	T	C
2866607	G	A
2867756	T	C
2873110	G	C
2877508	C	T
2878550	G	A
2880702	G	C
2881974	G	A
2884068	A	C
2888201	T	C
2891267	C	T
2891274	G	A
2891728	A	G
2894208	G	A
2894958	G	A
2898187	C	T
2903439	G	A
2910461	G	T
2911293	C	G
2912294	T	G
2927939	T	C
2939373	G	C
2939657	T	C
2943411	T	C
2954439	T	C
2969197	A	G
2974933	A	G
2975227	T	G
2976582	G	A
2980861	A	G
2983873	A	G
2984740	A	G
2988630	C	G
2996194	T	A
3000934	A	G
3003115	C	G
3005185	G	T
3009692	A	G
3010420	A	G
3010993	C	T
3012293	A	G
3017465	T	C
3024021	C	A
3024343	G	A
3033189	G	A
3036826	C	T
3041871	G	T
3048912	C	G
3054081	A	G
3056767	G	T
3069167	A	G
3078178	C	T
3080795	A	G
3086788	T	C
3103682	T	C
3104189	A	G
3110140	G	T
3111476	C	T
3112877	G	A
3113872	A	T
3115384	G	C
3118000	A	G
3133536	T	C
3135606	A	G
3137058	G	A
3137736	G	T
3144623	C	T
3165636	G	A
3177452	C	A
3177884	C	A
3179219	G	A
3186860	T	G
3189242	A	G
3200282	C	T
3209156	G	A
3220883	C	T
3226181	A	C
3247877	T	C
3247883	T	C
3254365	T	C
3256494	A	G
3269581	A	G
3270784	A	G
3276703	T	G
3283769	T	C
3284640	A	G
3284855	C	T
3296843	A	G
3308606	G	A
3310174	G	A
3310427	T	C
3310626	T	C
3314412	A	G
3316955	A	C
3335708	G	C
3336825	T	C
3338603	G	C
3352932	C	G
3358235	A	T
3363338	A	G
3367765	G	A
3370177	T	G
3379788	C	G
3401871	A	G
3402816	C	T
3404376	C	G
3412611	T	C
3420825	A	G
3425854	C	T
3428917	C	A
3436579	T	C
3440464	T	G
3440468	G	C
3446699	C	G
3447293	T	G
3454263	C	G
3455686	G	C
3456666	A	G
3466919	C	G
3477942	A	G
3480474	G	A
3486977	A	G
3500149	G	A
3500243	G	C
3503895	C	T
3508970	A	G
3510120	T	G
3518555	A	G
3529067	G	C
3530955	C	G
3542049	G	A
3542219	G	A
3550347	C	T
3556275	A	G
3558518	T	G
3576231	T	C
3577497	C	T
3581414	A	G
3587446	G	A
3591063	T	C
3597249	C	G
3600576	C	T
3612813	T	C
3614982	T	C
3621423	A	G
3622441	A	C
3625065	T	G
3626562	G	A
3628520	G	A
3638093	G	A
3638622	C	A
3643985	A	C
3653988	G	A
3664457	C	A
3665753	G	A
3670040	C	T
3675504	G	T
3680932	G	A
3681548	A	C
3689523	G	T
3690016	A	G
3704596	G	C
3704770	A	G
3714211	G	T
3714757	A	C
3718357	C	T
3721806	G	C
3732624	A	G
3736628	T	G
3743656	G	A
3743899	G	A
3746409	A	G
3752207	A	G
3753116	C	T
3753164	T	G
3754508	G	C
3761191	A	G
3762013	A	C
3778396	C	T
3798095	A	C
3804299	G	A
3811672	G	T
3811675	A	G
3813266	C	T
3815477	G	T
3817117	C	A
3821845	G	T
3823159	A	T
3826501	C	T
3826684	C	T
3829770	T	C
3834486	T	C
3838871	A	G
3842620	A	G
3842625	A	G
3844992	T	A
3845695	C	T
3846791	A	G
3859893	C	T
3862601	G	A
3863138	G	A
3864995	T	C
3877421	A	G
3883178	A	C
3884906	A	G
3885886	T	C
3889595	C	A
3892671	A	G
3894732	A	G
3895585	C	T
3895727	C	A
3896340	T	G
3898408	A	G
3906311	G	A
3908465	A	G
3909235	G	C
3916386	G	T
3952308	C	A
3952800	G	A
3958403	A	G
3959418	C	T
3959730	T	C
3962187	G	A
3964518	G	A
3968006	A	C
3970594	C	G
3976595	G	T
3981983	G	A
3984321	G	A
3993058	G	A
4001622	T	C
4005607	T	C
4022388	G	A
4024273	T	C
4026899	G	A
4028752	A	G
4034827	C	T
4037283	T	G
4041581	C	T
4055801	G	A
4056416	C	A
4056693	G	T
4059143	A	C
4059904	A	G
4060588	T	C
4069292	G	A
4074346	A	C
4089058	T	C
4100975	T	C
4107074	T	C
4111303	G	C
4112429	T	C
4116610	G	A
4120390	G	C
4122287	G	T
4123770	G	A
4137829	C	T
4156099	C	A
4156503	C	T
4158493	C	T
4160371	C	A
4166441	G	A
4167656	A	G
4169852	G	T
4170739	G	C
4174131	G	C
4179089	C	T
4179832	G	C
4182387	G	C
4182695	G	A
4186678	G	A
4187485	T	C
4187817	A	G
4194501	G	A
4204168	T	C
4204441	A	G
4205120	A	G
4206182	C	T
4210274	A	G
4217557	A	G
4218416	C	A
4218941	G	A
4221423	C	T
4221490	C	G
4222882	A	G
4229167	T	C
4236237	C	T
4243460	C	T
4254431	G	A
4255922	A	G
4256210	G	T
4257220	A	G
4258106	G	A
4262388	C	T
4280246	G	C
4280708	G	A
4284429	G	A
4287164	A	G
4290135	C	T
4296015	G	A
4301075	G	C
4302036	T	C
4306155	C	T
4307179	G	A
4308395	G	A
4309927	T	G
4311664	C	T
4313128	C	T
4314645	A	G
4314800	G	A
4319985	G	C
4329782	G	A
4338732	G	A
4340028	G	C
4350305	G	A
4351039	G	T
4356110	G	C
4359653	C	T
4359828	G	A
4362568	T	G
4368084	G	C
4372353	G	C
4375628	G	T
4378504	T	C
4379680	C	G
4382054	T	C
4382275	G	T
4397736	C	T
4407211	G	C
4407588	T	C
4407904	G	A
4407927	T	G
4408923	C	T

## Sheet: Minor SNV F85
Position	Reference	Major base	Minor base
8232	G	G	T
10512	G	G	C
21977	G	G	T
28426	G	G	T
36592	G	G	T
39751	C	C	A
41738	G	G	T
54028	G	G	T
62835	C	C	A
63463	G	G	A
70362	G	G	T
71227	G	G	T
74132	C	C	A
79204	C	C	A
86726	G	G	T
129977	C	C	A
142370	G	G	A
146481	G	G	T
146862	G	G	T
148596	G	G	T
157181	C	C	A
164111	C	C	T
166006	C	C	A
183498	C	C	T
186836	G	G	T
191335	G	G	A
195111	C	C	A
203326	C	C	T
211035	G	G	T
229157	G	G	T
241241	C	C	A
242271	G	G	A
267028	T	T	C
270850	C	C	A
270855	C	C	A
271501	G	G	T
275498	C	C	A
322991	C	C	A
338903	G	C	G
344487	G	G	T
389615	G	G	T
397468	C	C	T
404888	C	C	T
405828	G	G	A
416405	G	G	T
469530	C	C	A
470482	C	C	A
478182	C	C	T
489171	G	G	T
492139	C	C	T
497930	C	C	A
517638	C	C	T
538500	C	C	A
544746	G	G	T
560403	G	G	T
561041	G	G	T
574488	G	G	A
581141	C	C	A
582103	G	G	T
597987	G	G	A
614211	G	G	A
635657	C	C	T
665442	G	G	T
667412	C	C	A
676375	G	G	T
683291	G	G	A
705565	G	G	A
717411	G	G	T
730222	C	C	A
736876	C	C	A
759922	G	G	A
760031	C	C	G
761240	C	C	A
770641	G	G	T
772551	C	C	T
802043	G	G	T
812710	C	C	A
834080	G	G	T
838578	G	G	A
852480	G	G	T
867058	C	C	A
880154	G	G	T
883663	G	G	T
896966	C	C	A
902901	G	G	T
906547	G	G	C
938981	G	G	A
947868	G	G	T
950844	G	G	A
994419	T	T	C
995645	G	G	A
996401	C	C	A
997803	G	G	T
1003009	G	G	T
1016269	G	G	A
1069499	C	C	T
1069525	G	G	A
1078342	C	C	T
1079985	G	G	A
1098788	G	G	A
1100049	C	C	A
1114436	G	G	T
1131106	G	G	C
1142730	G	G	A
1152208	C	C	T
1154400	G	G	A
1168286	G	G	A
1175175	G	G	A
1179970	G	G	T
1201934	G	G	T
1223110	G	G	T
1223165	C	C	T
1241446	G	G	T
1260874	G	G	T
1268349	C	C	A
1285643	G	G	T
1290594	G	G	T
1294370	G	G	T
1344466	C	C	T
1347998	C	C	T
1377450	G	G	T
1387959	G	G	T
1404666	C	C	T
1464837	C	C	A
1474552	C	C	T
1570511	C	C	A
1570538	G	G	T
1595182	C	C	G
1617740	C	C	A
1625781	C	C	A
1641362	C	C	A
1643395	G	G	T
1658427	G	G	C
1661369	G	G	A
1688317	C	C	A
1727348	G	G	T
1733989	A	A	G
1748940	G	G	T
1749952	C	C	T
1757145	G	G	A
1758062	G	G	T
1770929	G	G	T
1793251	G	G	A
1819789	G	G	A
1832327	C	C	A
1855209	G	G	T
1866295	C	C	G
1886511	G	G	T
1897836	G	G	T
1913443	C	C	T
1916779	G	G	A

## Sheet: Major SNV F99
Position	Reference	Change
1977	A	G
4013	T	C
7362	G	C
9304	G	A
11370	C	T
12020	G	A
14785	T	C
26959	C	G
30943	C	T
31077	C	T
34044	T	C
42967	G	C
50557	T	C
54394	A	G
55553	C	T
56235	G	A
62657	G	A
69834	C	T
69871	C	T
69989	G	A
70095	G	A
70816	A	G
70924	C	T
80616	C	G
81761	A	C
81963	G	A
83842	G	A
83982	A	G
88030	T	C
94344	G	A
94460	C	G
105799	C	T
107794	C	T
116000	T	G
122109	A	G
128150	C	T
130997	C	T
133839	C	T
136903	T	C
141380	G	A
146087	T	C
146737	C	T
154283	T	C
164676	G	A
177596	T	C
178946	C	T
187226	G	A
187420	G	C
188800	T	C
196642	C	T
206339	T	C
220050	C	T
222486	C	T
225323	T	C
227098	T	C
231114	C	G
231528	C	T
234477	T	G
265554	A	C
278681	C	G
297560	C	T
302697	G	A
304923	A	G
310973	G	A
311613	G	T
346275	C	G
356528	A	G
384380	A	C
386013	G	A
386432	C	G
386935	C	T
390828	T	C
391853	A	G
397275	G	C
403980	G	A
404326	T	C
414486	C	T
420008	A	G
426909	A	C
428840	C	T
430756	G	A
438158	T	G
454167	T	C
457326	C	T
458282	A	G
459399	A	C
475178	T	C
483935	T	G
489073	C	G
489935	G	C
491591	A	T
498557	C	A
502589	C	G
503354	G	C
513257	T	C
517953	G	A
524891	C	A
532097	T	C
541201	A	G
546914	G	A
551525	A	C
563577	A	G
565655	A	G
590436	T	C
598475	G	A
608775	T	C
610120	T	G
628895	G	A
629925	C	A
637319	G	A
637730	C	T
648990	G	C
651166	G	T
657269	A	G
665293	A	G
669398	T	C
685608	T	C
686655	C	T
686972	T	C
690465	T	G
712693	A	G
760115	C	T
765150	G	A
767414	G	A
781276	A	C
781395	T	C
781922	A	G
788259	G	T
805663	G	T
805938	A	C
820483	G	T
832708	A	C
841764	G	C
850591	C	T
857696	A	G
861485	G	A
880562	G	T
882257	T	C
891756	A	G
893733	T	G
900221	T	C
902413	C	T
903550	T	C
903633	C	T
903913	T	C
906857	A	G
909724	G	C
917905	C	A
919574	T	C
923065	T	A
945214	G	A
953233	T	G
981670	C	T
983485	T	G
985621	G	A
986463	G	C
990001	G	C
1014446	C	T
1025106	T	C
1036703	A	C
1037012	T	C
1037911	C	T
1046757	C	T
1047165	T	C
1068151	T	C
1068432	A	G
1070702	T	C
1074558	G	A
1075279	T	C
1076309	G	T
1077312	A	G
1080528	G	A
1081681	T	C
1093406	A	G
1096567	A	G
1096633	T	G
1100234	T	C
1109975	A	G
1111826	G	T
1111925	A	G
1126889	G	C
1127648	C	A
1135251	T	G
1148255	G	A
1149551	C	T
1153676	C	G
1163134	T	C
1163642	A	G
1164336	G	A
1178116	T	C
1200418	A	G
1220680	T	C
1224367	T	C
1232037	C	A
1234262	G	C
1244700	T	C
1251199	C	T
1252164	T	C
1275957	T	C
1281118	T	C
1292102	A	G
1292464	C	T
1306259	A	G
1307598	C	G
1315191	A	C
1315884	G	A
1327402	T	C
1327890	G	A
1331696	A	C
1338172	G	C
1341029	G	T
1356135	C	T
1362006	T	C
1382628	T	C
1393626	A	G
1393994	C	T
1396922	T	C
1398500	A	G
1411210	T	G
1413148	C	T
1440271	C	T
1440469	C	G
1444202	C	G
1445781	A	G
1457144	C	T
1468208	A	C
1471659	C	T
1477588	G	C
1482627	T	C
1484708	A	C
1495326	A	G
1526819	C	A
1529952	G	A
1530415	C	T
1532827	A	T
1533241	G	C
1533583	G	A
1536251	G	T
1536492	A	C
1547125	T	C
1552547	G	A
1561614	G	A
1563717	C	T
1570566	C	A
1589383	A	G
1598908	G	T
1613035	T	C
1622964	C	A
1627351	T	C
1630148	A	C
1639594	C	A
1640512	T	G
1648620	G	A
1669358	C	A
1676290	C	A
1688649	G	C
1689349	C	T
1692141	A	C
1695364	C	G
1698911	G	A
1706119	T	C
1706602	C	T
1708846	C	T
1709432	C	T
1712824	A	G
1713192	A	G
1715942	G	A
1717764	G	A
1728622	C	G
1728837	A	G
1729867	C	T
1742857	T	G
1752561	T	C
1759252	G	T
1759904	C	T
1760292	A	G
1798355	G	A
1803265	G	A
1804409	C	A
1810237	G	A
1817976	A	T
1846767	C	T
1847919	C	G
1856777	G	C
1885772	G	A
1901493	T	C
1901816	A	G
1907296	G	C
1907592	C	T
1930028	G	C
1931179	C	A
1931219	G	A
1933988	G	A
1950767	T	C
1960284	C	A
1967237	C	A
1983429	C	T
1993514	G	T
1994342	T	C
1999795	G	T
2000196	C	T
2007502	G	A
2010991	A	C
2020144	G	A
2020563	A	T
2026148	C	T
2026480	T	C
2039901	C	T
2044790	G	A
2049065	T	C
2049097	G	C
2051746	T	C
2057774	A	T
2066633	C	G
2074695	C	T
2074754	C	T
2108141	T	C
2116903	C	T
2123169	T	G
2128870	A	G
2135870	T	C
2143328	G	C
2147022	A	C
2160998	G	A
2165286	A	C
2165503	T	A
2167489	T	C
2170768	G	A
2177654	A	C
2180806	C	A
2180818	T	C
2187376	G	A
2199707	C	A
2202833	G	A
2211826	A	G
2216443	C	A
2219342	T	G
2220512	T	G
2221796	C	T
2223293	T	C
2225456	A	T
2228967	A	G
2238613	T	C
2244770	G	A
2247677	A	C
2248179	A	G
2249375	A	C
2251999	A	G
2253453	T	C
2260525	C	T
2263760	C	T
2264782	C	A
2265059	T	G
2272380	G	A
2282787	C	T
2287121	A	G
2296042	G	C
2297976	G	A
2298493	C	A
2300237	A	G
2304068	C	A
2307701	G	A
2318812	G	A
2325009	C	T
2335075	A	G
2338990	G	C
2338994	G	A
2340621	C	G
2345037	C	A
2348446	C	G
2369326	C	G
2380934	G	A
2386389	G	A
2403375	G	T
2406186	C	T
2424925	A	G
2440926	G	T
2462871	G	A
2468098	G	A
2499726	G	A
2505919	A	G
2509722	A	G
2516567	G	C
2518076	C	T
2521342	T	C
2526974	T	C
2531742	A	G
2568273	A	G
2573756	C	A
2574022	C	T
2578626	A	G
2578975	G	T
2586127	A	G
2589216	G	C
2598400	A	G
2608117	C	A
2610702	T	C
2612632	C	A
2617673	G	A
2637541	C	T
2642383	C	T
2656225	A	G
2660319	C	G
2671061	C	A
2680155	G	A
2680658	T	G
2689715	G	C
2695378	C	G
2700239	G	A
2713795	C	T
2718852	T	G
2721562	C	G
2724782	C	T
2739174	T	G
2740970	G	A
2752698	C	A
2759390	G	A
2760152	A	G
2760241	G	A
2775592	G	A
2779136	T	C
2786787	T	G
2786952	A	G
2788745	C	T
2808506	G	C
2809621	T	C
2818837	A	G
2819009	G	A
2827984	G	T
2828019	T	C
2830525	C	A
2855259	A	G
2858179	C	G
2865760	A	G
2865882	T	C
2868432	G	A
2880702	G	C
2881589	T	G
2881598	G	A
2885170	C	A
2886404	C	A
2891267	C	T
2894208	G	A
2906978	C	T
2911293	C	G
2911823	G	A
2912294	T	G
2926245	G	C
2927015	G	A
2927939	T	C
2939373	G	C
2943411	T	C
2947990	G	T
2953367	T	C
2954439	T	C
2958749	G	A
2969494	T	C
2971882	C	T
2973658	T	G
2996194	T	A
3005185	G	T
3005618	C	T
3009692	A	G
3011692	A	C
3013531	C	T
3013784	C	G
3017465	T	C
3041871	G	T
3054081	A	G
3069167	A	G
3072567	C	A
3078178	C	T
3080795	A	G
3086208	G	T
3086788	T	C
3091595	G	A
3096807	G	T
3118000	A	G
3133536	T	C
3147742	A	G
3171052	G	C
3177884	C	A
3187276	C	T
3226181	A	C
3238090	G	A
3247851	G	A
3247877	T	C
3247883	T	C
3253552	G	A
3254365	T	C
3256494	A	G
3258274	A	C
3269581	A	G
3270784	A	G
3289923	C	A
3296843	A	G
3308606	G	A
3336825	T	C
3338603	G	C
3340328	G	T
3352932	C	G
3358235	A	T
3363338	A	G
3364216	C	A
3367765	G	A
3370177	T	G
3401871	A	G
3402816	C	T
3404376	C	G
3425854	C	T
3428374	C	G
3428917	C	A
3440464	T	G
3440468	G	C
3440895	G	A
3450725	T	C
3455686	G	C
3456666	A	G
3465812	G	A
3480474	G	A
3481110	A	G
3486977	A	G
3503895	C	T
3529067	G	C
3556275	A	G
3556607	G	T
3573090	C	A
3581414	A	G
3584834	T	C
3591063	T	C
3603355	G	A
3621423	A	G
3622441	A	C
3661340	C	T
3689523	G	T
3693689	C	T
3704596	G	C
3714211	G	T
3714757	A	C
3717464	C	G
3718357	C	T
3720632	C	T
3721806	G	C
3735677	A	G
3735709	A	G
3744786	G	A
3746409	A	G
3746771	A	G
3746790	A	T
3746830	A	T
3746896	A	G
3746933	A	G
3751257	A	C
3752207	A	G
3753164	T	G
3777612	C	T
3783058	G	A
3798095	A	C
3811678	A	G
3812821	A	C
3815477	G	T
3817117	C	A
3820665	C	T
3823159	A	T
3826684	C	T
3829770	T	C
3834950	A	G
3838871	A	G
3854174	G	A
3854901	T	C
3864995	T	C
3866350	C	T
3873242	G	A
3877421	A	G
3883605	T	C
3883664	T	C
3884906	A	G
3887921	A	G
3892671	A	G
3895144	A	C
3896340	T	G
3898408	A	G
3925733	T	G
3951429	C	G
3952800	G	A
3958403	A	G
3959418	C	T
3959957	C	A
3966813	G	A
3969137	G	C
3969354	T	C
3971428	G	T
3975693	A	C
3985439	A	C
3989135	C	T
4024273	T	C
4026899	G	A
4034827	C	T
4055801	G	A
4059904	A	G
4063682	G	T
4069292	G	A
4086802	G	A
4100975	T	C
4111303	G	C
4121727	A	C
4132030	G	T
4146314	G	T
4151855	A	G
4178709	T	C
4182695	G	A
4185043	C	T
4187485	T	C
4190332	A	G
4204441	A	G
4205120	A	G
4210274	A	G
4216779	G	C
4221490	C	G
4222882	A	G
4242803	G	C
4255922	A	G
4257220	A	G
4268234	C	T
4274443	C	A
4284347	C	T
4302036	T	C
4306155	C	T
4306929	G	T
4307179	G	A
4323348	C	T
4323355	G	C
4331585	G	A
4338732	G	A
4340006	A	C
4351039	G	T
4351160	C	T
4352475	G	A
4356110	G	C
4357123	C	A
4359165	G	C
4359667	A	C
4365461	G	A
4375262	T	A
4379680	C	G
4382054	T	C
4382275	G	T
4383906	A	C
4386709	C	T
4393178	A	G
4400246	G	A
4404034	C	G
4404832	G	T
4407904	G	A

## Sheet: Minor SNV F99
Position	Reference	Major base	Minor base
93712	G	G	A
355200	G	G	A
422568	G	G	T
830797	G	G	T
923303	T	T	A
1275800	G	G	A
1666739	G	G	C
1848870	G	G	A
2078626	C	C	A
2520908	G	G	C
2544053	G	G	T
2667438	G	G	C
2684796	G	G	T
3103428	C	C	T
3238619	C	C	T
3720801	C	C	T
4233901	C	C	A
1480972	T	C	T
3968666	G	G	T
4133718	G	G	A

## Sheet: Major SNV LN8
Position	Reference	Change
1977	A	G
2532	T	C
4013	T	C
6112	G	C
6124	C	T
7362	G	C
7585	G	C
8452	C	T
9143	T	C
9304	G	A
11879	A	G
12234	C	G
13298	G	C
14785	T	C
15117	C	G
16111	G	C
20544	G	C
22961	T	G
23174	C	A
26959	C	G
27469	A	G
27996	T	C
34044	T	C
36538	T	C
37031	C	G
39758	A	G
42967	G	C
43945	A	G
46114	C	G
50557	T	C
51949	A	G
54394	A	G
55418	A	G
55553	C	T
64028	C	T
65159	G	A
65663	C	G
68174	T	C
69989	G	A
70267	G	T
70816	A	G
74737	T	G
75940	G	C
79479	T	C
80616	C	G
81849	C	G
82335	G	A
84528	T	G
86067	G	C
89128	T	C
89200	G	T
89871	C	T
91071	T	C
97696	T	C
97952	C	T
98966	G	C
103600	A	G
105045	G	C
108184	C	T
116000	T	G
117295	G	A
122109	A	G
123520	T	C
126803	A	G
133839	C	T
137233	C	T
138311	C	T
139756	T	C
139954	A	C
140613	G	A
143207	T	C
143791	T	G
144564	C	T
146087	T	C
146788	G	A
146872	C	T
154191	A	G
154283	T	C
156304	G	A
157756	G	A
160976	C	G
162226	G	A
166627	C	G
168787	C	T
170755	G	T
177150	G	C
185760	C	G
188800	T	C
189948	C	G
191161	C	T
191557	G	T
193572	A	C
194681	G	C
195360	T	C
196642	C	T
196874	C	T
199470	T	G
206339	T	C
206481	C	G
206484	G	T
211993	C	A
215238	C	T
217201	T	C
219722	G	T
220052	G	A
225039	G	A
225323	T	C
225668	C	T
226676	G	A
227098	T	C
231114	C	G
231424	A	G
233358	A	C
233364	G	C
234477	T	G
242299	C	G
243598	A	G
244449	G	A
251575	G	A
251669	T	C
254903	C	A
260282	G	T
264984	C	G
265554	A	C
266615	C	T
278681	C	G
281208	C	T
285772	A	C
289720	A	G
290374	T	C
293564	C	T
304923	A	G
308952	C	T
309765	C	T
310973	G	A
311613	G	T
325505	T	C
326002	A	G
326293	C	A
328777	C	T
331588	G	A
333212	G	C
340132	G	A
342146	A	C
343281	G	C
344288	C	G
346275	C	G
350489	G	C
353119	A	G
356528	A	G
357582	G	A
358926	A	C
360720	C	T
363972	C	T
367471	G	A
368948	T	C
370056	G	A
372149	G	A
372913	A	C
374806	G	A
378357	T	G
378939	G	C
380231	G	A
380772	G	A
381030	A	G
384380	A	C
390828	T	C
391853	A	G
392261	T	C
393941	C	T
396750	G	A
403980	G	A
404326	T	C
406274	T	C
406389	G	A
406992	G	T
412280	T	G
414486	C	T
415061	G	A
420008	A	G
420405	C	T
423334	G	A
424250	A	G
424932	T	A
426768	C	T
426909	A	C
428698	C	T
431102	G	C
434327	A	G
438271	G	A
438954	A	G
439711	T	C
445668	C	T
445780	C	T
450662	C	T
455325	C	G
455329	T	C
456511	G	A
458282	A	G
459399	A	C
465697	G	C
467638	G	T
468357	A	G
469042	C	T
471666	A	G
475178	T	C
483935	T	G
485230	C	T
485785	T	G
489935	G	C
489981	G	T
491742	T	C
492150	G	C
492655	G	A
495473	C	T
496882	C	G
498531	A	G
498557	C	A
499196	C	T
502589	C	G
503354	G	C
503647	G	A
511518	T	G
513257	T	C
517358	T	C
517411	A	G
519185	T	G
524891	C	A
525270	T	C
527316	C	G
528354	C	A
532097	T	C
541201	A	G
546357	A	G
549251	C	T
551525	A	C
552085	A	G
555945	T	C
555991	A	G
556035	G	T
559350	G	A
563577	A	G
564723	C	T
565404	G	T
565415	C	T
565655	A	G
567446	G	A
568693	G	T
569045	C	T
573262	A	G
573384	T	G
580336	C	A
583903	C	A
584171	T	C
584511	G	T
590436	T	C
590763	G	C
591965	G	A
595742	C	T
597816	A	G
598475	G	A
599868	A	G
608037	A	C
610120	T	G
612910	G	A
615938	G	A
621390	G	A
630722	G	C
637319	G	A
643126	C	A
643483	G	A
646531	A	T
648002	T	G
648856	T	C
649345	C	T
653287	G	A
655707	G	A
655986	T	G
657578	A	G
659341	T	C
662911	T	C
664495	G	A
665293	A	G
669398	T	C
670545	G	A
671706	C	T
678440	C	T
680965	G	A
683450	C	A
683910	C	T
684290	A	G
685153	A	G
685461	C	G
685608	T	C
685955	G	A
686972	T	C
690450	A	C
690465	T	G
699693	G	A
704997	G	A
711155	G	A
712693	A	G
713310	T	C
715266	A	G
718005	A	C
720863	G	T
730087	G	A
732934	C	T
734116	T	C
735623	C	A
736038	C	T
744646	C	T
749968	T	C
752046	C	T
753668	C	T
754387	G	A
757182	A	G
759546	A	G
760490	C	T
763031	T	C
765171	C	T
767414	G	A
767516	G	T
767609	A	G
775639	T	C
776100	G	A
776395	A	G
781395	T	C
781922	A	G
781937	C	T
785594	C	T
786137	A	C
793715	C	T
794482	G	C
797597	C	T
800357	C	A
810287	C	G
811492	C	G
812502	C	T
815236	T	C
815513	G	T
815851	A	G
817696	G	A
819213	T	C
820483	G	T
820752	C	T
829719	G	A
840917	T	C
841764	G	C
847995	T	C
848407	C	T
849462	G	A
850985	A	G
852361	G	A
852910	C	T
856563	G	T
857696	A	G
861532	G	T
865761	C	T
880562	G	T
882257	T	C
885689	G	T
893733	T	G
894888	T	C
895082	A	G
895120	C	T
897836	G	T
899389	G	A
900221	T	C
903550	T	C
903913	T	C
905411	T	A
906857	A	G
910015	C	A
911261	T	C
913274	C	G
916046	T	G
921387	G	T
931123	T	C
933699	G	T
934230	C	G
934611	G	T
938246	A	G
941845	C	A
945214	G	A
948294	T	C
949087	C	T
949535	T	C
951142	C	A
952597	C	T
955524	A	G
960367	A	G
976043	G	T
977196	G	A
979704	G	C
986463	G	C
987601	C	T
990001	G	C
993346	A	C
996219	G	A
997169	G	A
1009490	C	T
1011539	C	T
1014815	T	G
1022613	G	A
1025106	T	C
1027455	G	A
1027727	G	C
1028412	T	C
1031864	C	A
1032524	T	C
1037012	T	C
1037911	C	T
1040706	A	C
1043136	C	T
1044762	G	A
1046468	C	T
1047165	T	C
1048102	G	A
1050367	C	T
1053969	T	C
1054630	A	G
1054784	C	G
1061386	T	C
1063765	G	A
1063922	C	T
1068151	T	C
1068432	A	G
1070702	T	C
1074558	G	A
1075279	T	C
1075553	T	G
1076309	G	T
1077312	A	G
1077754	C	T
1078032	C	A
1079927	C	A
1080192	G	A
1081681	T	C
1083755	A	G
1086648	C	A
1087193	G	C
1087852	G	A
1093406	A	G
1098523	T	A
1100234	T	C
1104690	T	G
1104928	C	T
1105284	G	A
1106422	T	C
1107940	A	C
1109975	A	G
1110956	T	G
1111228	G	A
1111518	T	C
1113290	G	C
1117405	C	T
1119739	C	T
1123597	A	G
1125957	G	A
1126889	G	C
1127648	C	A
1129678	A	T
1131300	G	A
1138575	G	T
1139222	G	A
1144585	A	G
1148259	A	G
1149551	C	T
1150585	G	A
1155700	C	T
1157771	G	C
1163134	T	C
1164336	G	A
1175537	T	C
1178116	T	C
1184826	G	T
1192830	G	A
1194475	C	A
1195358	T	G
1199019	T	C
1200418	A	G
1203824	T	C
1208259	G	T
1209662	C	T
1211369	A	C
1220570	G	T
1220680	T	C
1222810	G	A
1224367	T	C
1228116	A	G
1230778	G	A
1235446	T	C
1237403	G	A
1239369	C	T
1244700	T	C
1245776	C	T
1248382	A	G
1248936	G	C
1248978	T	C
1250340	A	G
1250357	T	G
1251199	C	T
1252164	T	C
1254562	A	G
1257852	G	A
1262230	C	T
1275957	T	C
1281118	T	C
1281307	C	T
1281771	T	C
1282316	T	C
1284812	C	T
1287112	T	C
1287160	A	C
1292102	A	G
1301613	G	T
1306259	A	G
1306444	T	C
1307598	C	G
1314617	C	T
1315191	A	C
1315884	G	A
1316354	G	A
1320508	G	A
1320614	C	G
1325277	G	T
1325780	C	T
1327402	T	C
1327890	G	A
1331696	A	C
1340052	G	T
1340208	G	A
1341044	C	T
1344857	C	T
1351172	A	G
1356648	C	T
1356838	G	A
1358940	C	A
1360209	T	C
1361350	A	C
1362006	T	C
1367484	T	G
1369389	C	T
1369735	G	A
1374578	C	T
1374639	T	A
1375724	A	C
1379917	G	T
1382628	T	C
1384400	G	T
1387211	G	A
1389866	C	T
1390763	C	T
1393626	A	G
1395010	A	G
1396346	G	T
1396922	T	C
1400396	A	G
1400739	T	C
1410062	G	C
1411210	T	G
1413148	C	T
1414021	C	T
1417019	C	T
1417554	G	C
1417793	G	A
1426589	C	T
1426928	C	T
1440469	C	G
1442872	G	A
1443354	C	T
1445781	A	G
1445977	C	T
1457144	C	T
1458144	C	A
1470261	G	A
1471659	C	T
1474481	G	A
1479085	T	C
1480972	T	C
1481602	T	G
1482627	T	C
1483471	G	A
1484708	A	C
1486505	G	A
1490905	A	G
1490911	G	A
1492194	T	C
1496964	G	T
1505194	T	C
1505973	G	A
1514010	G	T
1517598	T	A
1521526	T	C
1522044	G	A
1522862	C	T
1523175	A	C
1523791	A	G
1525160	G	A
1526819	C	A
1534548	G	A
1535643	C	T
1536251	G	T
1537947	C	T
1540141	T	C
1544083	A	C
1544255	C	T
1545119	C	T
1546021	G	A
1546703	C	T
1547125	T	C
1547572	C	T
1548087	G	A
1552547	G	A
1559562	C	A
1563686	G	T
1563717	C	T
1568178	C	T
1570566	C	A
1573660	T	G
1574206	T	C
1575275	C	A
1575793	A	G
1581377	C	T
1585283	A	C
1585404	G	A
1588899	G	T
1589739	C	T
1590555	C	T
1596515	C	T
1600685	C	T
1601528	C	T
1603256	C	T
1604290	A	T
1605198	G	C
1608276	A	C
1609840	A	G
1611283	T	C
1613035	T	C
1616831	A	G
1617833	C	T
1625259	A	C
1627351	T	C
1630148	A	C
1638364	C	T
1639418	A	G
1639594	C	A
1639643	T	C
1640442	C	T
1642309	G	C
1644250	G	C
1645802	T	C
1647830	G	A
1650072	A	G
1658535	G	T
1659902	T	C
1659994	C	T
1676290	C	A
1686114	G	A
1688300	T	C
1689349	C	T
1691520	T	G
1692141	A	C
1693561	A	G
1694547	A	C
1695674	G	A
1697267	T	C
1698911	G	A
1699849	G	A
1705582	C	T
1706119	T	C
1706746	C	A
1709432	C	T
1713192	A	G
1716472	A	G
1718444	T	C
1728615	A	C
1728837	A	G
1731563	A	T
1733047	G	A
1735903	A	G
1736929	G	A
1739390	A	G
1745446	T	A
1752561	T	C
1754299	A	C
1754983	C	T
1757871	A	G
1758790	C	T
1759252	G	T
1760292	A	G
1760923	T	C
1762147	T	G
1772903	G	A
1779370	G	C
1780800	C	A
1789756	A	G
1789795	A	G
1789798	A	G
1791823	T	C
1797577	A	G
1798355	G	A
1803265	G	A
1804409	C	A
1814135	A	G
1817976	A	T
1823579	C	T
1826054	T	C
1826343	C	T
1826624	G	A
1827553	C	G
1829576	C	T
1830921	A	C
1831531	G	A
1836286	G	C
1837038	G	T
1839260	T	G
1841115	C	T
1847919	C	G
1849191	T	C
1849609	T	C
1853974	C	T
1854045	A	G
1854300	T	C
1856777	G	C
1859559	C	A
1859989	C	T
1867636	A	G
1876393	C	T
1884672	C	A
1885772	G	A
1886263	C	G
1887284	G	A
1889073	G	C
1894422	A	G
1895220	G	A
1897646	G	C
1899373	C	T
1900800	A	G
1901493	T	C
1901623	G	T
1901816	A	G
1902156	G	A
1906336	A	G
1907177	C	T
1907296	G	C
1913773	C	T
1916137	A	G
1916998	A	T
1917604	C	T
1920120	G	T
1923985	G	A
1924959	T	C
1931179	C	A
1931470	G	A
1931718	G	C
1933988	G	A
1935695	T	G
1936525	G	A
1940307	G	T
1942097	C	T
1943723	C	T
1944402	T	C
1948644	G	A
1950767	T	C
1956930	T	G
1960284	C	A
1963383	G	A
1963957	T	C
1967237	C	A
1971047	C	G
1971725	G	C
1978807	G	T
1979026	C	T
1983313	T	G
1989370	C	T
1993808	A	T
2008669	T	A
2010614	G	A
2017291	T	C
2017560	A	T
2019236	T	G
2020563	A	T
2023211	G	T
2028967	A	C
2031907	G	C
2035937	G	A
2039884	T	G
2049065	T	C
2049097	G	C
2050061	A	G
2050822	G	C
2050913	A	G
2051746	T	C
2052035	G	T
2052687	G	C
2053320	G	T
2057593	G	A
2057774	A	T
2062922	T	C
2063049	G	T
2065848	T	C
2066471	T	C
2068353	G	A
2072190	A	C
2074754	C	T
2083124	T	C
2083610	G	C
2090306	G	A
2092391	G	T
2092970	C	T
2093715	T	C
2096186	A	G
2096430	A	C
2097144	G	C
2104779	C	T
2108141	T	C
2108890	A	C
2108966	C	A
2110365	A	C
2110812	G	T
2112382	G	A
2116903	C	T
2117147	G	A
2120226	A	G
2120796	T	A
2120953	C	G
2122625	A	G
2122826	G	A
2122976	C	G
2123169	T	G
2128372	A	G
2128870	A	G
2129281	C	A
2130529	A	G
2131540	C	T
2132062	C	G
2135870	T	C
2138767	G	C
2143328	G	C
2143973	A	G
2145878	A	G
2147022	A	C
2147429	G	C
2151678	G	T
2154724	C	A
2156868	G	T
2158109	T	C
2160998	G	A
2165256	T	G
2165286	A	C
2167489	T	C
2167926	A	G
2167983	C	T
2175412	G	A
2177073	T	C
2177654	A	C
2177968	G	T
2185358	G	A
2197230	G	A
2199052	C	G
2199416	A	G
2209465	G	A
2211826	A	G
2216370	G	C
2216443	C	A
2218012	A	G
2218051	C	T
2218488	G	C
2220512	T	G
2221796	C	T
2222308	T	C
2223293	T	C
2227790	A	G
2228967	A	G
2229801	C	G
2231486	A	G
2235145	A	G
2237497	G	C
2238930	A	C
2239055	C	T
2239384	G	A
2240062	C	G
2241646	C	T
2241742	A	G
2242808	G	A
2243034	T	G
2245149	G	T
2247677	A	C
2249035	A	G
2249789	G	A
2251999	A	G
2255942	G	T
2260100	C	T
2260467	G	A
2260525	C	T
2263156	G	A
2264782	C	A
2265059	T	G
2269780	T	C
2270102	A	G
2274276	T	G
2279619	C	T
2282787	C	T
2285251	C	A
2287121	A	G
2296042	G	C
2296584	C	G
2297976	G	A
2300237	A	G
2300546	A	T
2301089	T	C
2309356	G	A
2319638	C	G
2329533	A	G
2330393	G	A
2331255	C	T
2331789	G	T
2334007	A	G
2335075	A	G
2339255	A	G
2340621	C	G
2341030	G	A
2342403	C	G
2345037	C	A
2348446	C	G
2348482	G	T
2349634	C	T
2349926	C	A
2355631	C	T
2361604	C	G
2361623	A	C
2362041	C	A
2368072	A	C
2368647	C	T
2369186	G	C
2369326	C	G
2376425	A	G
2379743	C	G
2384873	C	G
2386389	G	A
2388641	G	A
2390299	A	G
2397760	C	G
2399887	C	T
2400031	G	A
2403209	A	G
2405180	G	A
2424864	A	G
2424925	A	G
2425097	A	C
2425471	T	C
2437259	G	T
2440926	G	T
2447539	A	G
2448288	G	A
2448458	C	T
2449295	G	A
2450045	G	A
2451081	C	G
2462674	T	C
2462871	G	A
2470485	G	T
2470591	A	C
2494233	G	A
2495500	T	C
2499726	G	A
2500892	C	T
2501833	G	A
2502894	C	G
2503549	C	A
2505919	A	G
2505952	G	A
2508395	G	A
2509722	A	G
2511712	G	T
2516567	G	C
2517610	G	A
2518132	C	T
2521342	T	C
2521414	G	C
2526974	T	C
2528931	G	A
2529680	A	G
2530434	G	T
2531081	T	A
2531742	A	G
2538793	G	A
2541181	G	C
2547274	A	G
2553682	C	T
2562585	T	C
2562783	T	C
2563958	A	C
2569593	A	G
2570594	T	C
2573434	G	T
2573756	C	A
2574598	C	T
2577246	A	G
2578626	A	G
2579856	A	G
2581109	C	A
2582324	G	A
2583606	C	G
2586127	A	G
2589216	G	C
2592606	A	G
2598400	A	G
2602575	G	A
2605293	G	T
2608117	C	A
2608256	G	A
2608488	T	C
2611704	A	C
2612632	C	A
2619271	T	C
2622402	G	A
2622508	C	T
2625924	T	C
2626105	A	G
2626108	C	G
2631641	T	G
2632500	A	G
2637088	C	T
2637541	C	T
2642348	G	A
2642383	C	T
2652908	C	G
2653373	G	A
2656225	A	G
2657340	G	T
2660319	C	A
2663210	G	A
2680658	T	G
2691481	T	C
2691713	T	C
2695378	C	G
2696977	G	C
2704291	G	A
2704588	C	T
2705561	A	G
2709795	A	G
2710756	C	T
2712913	C	A
2713795	C	T
2718852	T	G
2719850	G	A
2721562	C	G
2723506	T	C
2725472	G	A
2726051	G	A
2727037	A	T
2727744	T	A
2729772	G	C
2731741	G	A
2740693	T	C
2740845	C	T
2745739	G	A
2745839	G	A
2751804	C	T
2752698	C	A
2753041	C	T
2755112	G	A
2757357	C	T
2759534	C	G
2760152	A	G
2764206	A	G
2764939	G	A
2767232	G	A
2773955	G	C
2779136	T	C
2786952	A	G
2787989	C	T
2788966	G	T
2789661	C	A
2790458	A	C
2791098	C	T
2791257	A	T
2791475	A	G
2799493	A	C
2807486	C	A
2808611	C	A
2809621	T	C
2809895	G	A
2815277	C	T
2817158	C	A
2818837	A	G
2821342	C	T
2821383	G	A
2824432	G	A
2825466	G	A
2826122	G	A
2827984	G	T
2828019	T	C
2828058	G	A
2828104	C	T
2830126	A	G
2830525	C	A
2847067	C	T
2847281	A	G
2850945	C	T
2855259	A	G
2855291	C	T
2865760	A	G
2865882	T	C
2869242	T	C
2870386	C	T
2880702	G	C
2881244	A	G
2881740	G	T
2884806	T	C
2886570	A	G
2888201	T	C
2890053	A	G
2891267	C	T
2891728	A	G
2893883	A	G
2894208	G	A
2897528	G	A
2897871	A	G
2899890	G	T
2901457	C	T
2906008	C	T
2910461	G	T
2911293	C	G
2912294	T	G
2915482	C	A
2925683	G	A
2925962	T	C
2926882	C	T
2927511	G	T
2927939	T	C
2939373	G	C
2939657	T	C
2940608	C	T
2942229	G	C
2943411	T	C
2948650	T	C
2951746	G	A
2953307	G	T
2954439	T	C
2955233	C	T
2959324	A	G
2963627	G	A
2963892	G	A
2984740	A	G
2985216	G	A
2987918	G	A
2988630	C	G
2989683	C	T
2990752	A	C
2992374	G	T
2992564	G	A
2996194	T	A
2996912	C	T
3000195	T	C
3000362	T	C
3003115	C	G
3005185	G	T
3006898	G	A
3007238	A	G
3009692	A	G
3010420	A	G
3011102	C	T
3011506	T	C
3012293	A	G
3015379	G	A
3017465	T	C
3020399	G	T
3024360	G	A
3025431	C	T
3027606	C	G
3032887	G	A
3032900	C	T
3036413	G	A
3041871	G	T
3054081	A	G
3064632	G	A
3069167	A	G
3069805	G	C
3070311	C	A
3074595	G	T
3074830	C	T
3078178	C	T
3078826	G	A
3079877	A	G
3080282	C	A
3080795	A	G
3086261	T	C
3086788	T	C
3088625	A	G
3090036	G	C
3092402	A	C
3104189	A	G
3104454	G	A
3105144	C	A
3112877	G	A
3114814	G	A
3118000	A	G
3118449	A	G
3119481	C	T
3119513	C	T
3130031	C	T
3133536	T	C
3137058	G	A
3137237	T	C
3148394	G	A
3148896	A	C
3149263	G	T
3160882	G	C
3164100	C	A
3164189	G	A
3164730	G	A
3169993	A	G
3174496	A	G
3177884	C	A
3180988	C	A
3188428	C	T
3188769	A	G
3189242	A	G
3190342	G	A
3195731	T	C
3197917	G	A
3200304	A	G
3202130	G	A
3202629	C	T
3205565	G	A
3214299	G	A
3214481	G	T
3218296	G	A
3226181	A	C
3241244	G	A
3242138	A	C
3244414	A	G
3247089	G	A
3247883	T	C
3254365	T	C
3254758	A	C
3254880	G	T
3256494	A	G
3260231	C	T
3264912	C	A
3269581	A	G
3270784	A	G
3271037	A	G
3273138	C	G
3274545	G	A
3280132	G	A
3293423	A	G
3296721	C	G
3296843	A	G
3299413	G	A
3301040	G	T
3302683	C	T
3306594	T	G
3308446	T	C
3308606	G	A
3309009	C	A
3311119	G	C
3312942	G	A
3314243	G	A
3314412	A	G
3323875	T	G
3326150	A	G
3326554	A	C
3328495	G	C
3335708	G	C
3336825	T	C
3338603	G	C
3338834	C	A
3345306	G	T
3351450	T	C
3351472	G	A
3352932	C	G
3358235	A	T
3363222	G	A
3363338	A	G
3365841	G	A
3367765	G	A
3369869	G	T
3370177	T	G
3379390	A	C
3393361	C	G
3401850	G	A
3401871	A	G
3402816	C	T
3404376	C	G
3406798	G	A
3407028	C	T
3420825	A	G
3423390	C	A
3424462	C	T
3425854	C	T
3427632	C	T
3428917	C	A
3431407	G	T
3440464	T	G
3440542	A	G
3442240	C	A
3447480	A	C
3448714	G	C
3450725	T	C
3451044	G	T
3453382	C	T
3454263	C	G
3455686	G	C
3456666	A	G
3460765	G	C
3466919	C	G
3467465	C	G
3474597	C	A
3475159	A	G
3479561	G	A
3480474	G	A
3480789	T	C
3486977	A	G
3493873	G	A
3497586	C	G
3498418	A	G
3503895	C	T
3505005	A	C
3509091	G	C
3510120	T	G
3518110	C	T
3518555	A	G
3524581	C	T
3525374	A	G
3526986	A	G
3527483	T	C
3527818	A	G
3527974	G	A
3527982	G	C
3528151	C	A
3530145	C	A
3530955	C	G
3531656	C	T
3531706	A	G
3533759	G	A
3536008	G	T
3538128	G	A
3547956	G	A
3554354	A	G
3555699	A	G
3556275	A	G
3557634	G	A
3560645	C	T
3562316	G	A
3564859	G	T
3566285	C	T
3571262	G	A
3571834	T	G
3573636	T	C
3577958	A	G
3581414	A	G
3585644	A	G
3591063	T	C
3595961	G	C
3597682	C	T
3600390	G	A
3614982	T	C
3621423	A	G
3622441	A	C
3624486	T	C
3625065	T	G
3626467	C	T
3628004	C	T
3629203	G	A
3638093	G	A
3640197	G	A
3647591	A	G
3650900	C	A
3658266	C	G
3661802	C	T
3664603	A	T
3670040	C	T
3670118	G	T
3671532	G	C
3671843	A	C
3672105	G	C
3678091	G	A
3681548	A	C
3683237	G	T
3683715	T	G
3684025	C	T
3687372	A	G
3689492	C	T
3689523	G	T
3690016	A	G
3691083	G	A
3693681	A	C
3697708	A	G
3704261	C	A
3704596	G	C
3706274	C	T
3707071	G	A
3708973	G	A
3714211	G	T
3714757	A	C
3718357	C	T
3721806	G	C
3733684	A	G
3734121	C	T
3735749	A	G
3736628	T	G
3743549	A	G
3745483	C	A
3745816	C	T
3746409	A	G
3746660	A	C
3746845	T	C
3750407	G	C
3750417	A	T
3750421	T	C
3752207	A	G
3753164	T	G
3762173	C	A
3763539	C	T
3770325	C	T
3770761	A	T
3772616	G	A
3774506	G	A
3784975	G	A
3785946	A	G
3786033	A	G
3788365	T	G
3788751	T	C
3791708	G	A
3793634	A	G
3798095	A	C
3807122	G	C
3808103	T	C
3811629	G	A
3815477	G	T
3817117	C	A
3820722	G	A
3823159	A	T
3826684	C	T
3829770	T	C
3830566	G	A
3830695	A	G
3833431	C	T
3834265	C	T
3838871	A	G
3842620	A	G
3842625	A	G
3844992	T	A
3845328	T	C
3845695	C	T
3847351	A	T
3851084	A	G
3854899	T	C
3856169	C	T
3859893	C	T
3861914	C	T
3864041	G	A
3864995	T	C
3876953	G	A
3877421	A	G
3879882	G	A
3883467	A	G
3884906	A	G
3885886	T	C
3892671	A	G
3895727	C	A
3896340	T	G
3897374	G	A
3898408	A	G
3898869	C	A
3899654	C	A
3904922	G	C
3906926	C	T
3909235	G	C
3913737	G	A
3920109	G	T
3921094	C	T
3922836	T	C
3952800	G	A
3958007	C	T
3958403	A	G
3959418	C	T
3961802	A	G
3964293	G	T
3965554	G	A
3965817	C	T
3967223	G	A
3970112	C	T
3970993	G	T
3974142	G	A
3977691	G	C
3979151	T	A
3984321	G	A
3984926	G	A
3988745	C	G
3989107	C	T
3989914	G	T
3992985	C	A
3994898	A	G
3998895	G	A
3998963	C	T
4003645	C	T
4005607	T	C
4008747	A	G
4012219	T	C
4014431	C	T
4015201	G	A
4019103	G	T
4022652	G	A
4023336	G	A
4024273	T	C
4024967	C	G
4026800	G	C
4026899	G	A
4028752	A	G
4034718	G	A
4034827	C	T
4039207	T	C
4040517	A	G
4044740	G	A
4054364	C	T
4054637	A	G
4055801	G	A
4056416	C	A
4057081	A	G
4058711	T	C
4059904	A	G
4061113	G	T
4064270	G	T
4066773	G	A
4067152	G	A
4067326	C	A
4069292	G	A
4069797	C	T
4077177	G	A
4078863	C	T
4085200	G	C
4089058	T	C
4095295	T	C
4096190	G	A
4100975	T	C
4101018	C	T
4105757	C	T
4107074	T	C
4111303	G	C
4112429	T	C
4115029	G	A
4116682	T	C
4117161	C	A
4119246	T	C
4126087	T	G
4133907	G	A
4137190	T	C
4138377	A	G
4142429	G	A
4142689	G	A
4145737	A	G
4151855	A	G
4154249	C	T
4155266	C	G
4156239	A	G
4156503	C	T
4158361	A	G
4159195	T	C
4163558	G	C
4164870	G	A
4167642	G	T
4169719	C	T
4176559	G	A
4179089	C	T
4182695	G	A
4182812	A	G
4187063	G	A
4187402	C	A
4187485	T	C
4187817	A	G
4189721	G	T
4190285	T	C
4190532	A	C
4190596	A	C
4190962	G	A
4197189	A	G
4200220	A	G
4201105	G	A
4202383	A	C
4204441	A	G
4205120	A	G
4210274	A	G
4210538	T	C
4210876	T	C
4215484	G	C
4216255	C	G
4217557	A	G
4219283	G	A
4221490	C	G
4222882	A	G
4223172	T	C
4231667	G	A
4232327	A	G
4234760	G	C
4240902	C	T
4243848	G	A
4245218	C	T
4245969	C	T
4251297	G	C
4255922	A	G
4257220	A	G
4261499	G	A
4263279	A	G
4269031	C	T
4269387	T	G
4269606	A	G
4273272	G	A
4275935	A	G
4276306	C	T
4277032	G	C
4277155	G	A
4280441	C	A
4281143	C	G
4281272	G	A
4283016	G	C
4285579	C	G
4286156	T	C
4287164	A	G
4287361	C	T
4289199	G	C
4289953	A	G
4290564	G	T
4290827	C	G
4296015	G	A
4296381	G	T
4298896	G	A
4302036	T	C
4303407	A	C
4306155	C	T
4306339	G	T
4307179	G	A
4307344	C	G
4313128	C	T
4314645	A	G
4314843	G	A
4316566	C	G
4323006	G	A
4323302	T	C
4325923	G	A
4329782	G	A
4334425	G	C
4336597	C	A
4337574	A	G
4338603	G	A
4338732	G	A
4341906	C	T
4344058	T	C
4349129	C	T
4351039	G	T
4353584	G	A
4356110	G	C
4357597	C	G
4357773	G	A
4357946	C	T
4359165	G	C
4360948	C	T
4367649	A	G
4369848	G	A
4372353	G	C
4372955	C	A
4374228	T	C
4375318	G	A
4375628	G	T
4377033	G	C
4378361	C	T
4379680	C	G
4382054	T	C
4382275	G	T
4383655	A	G
4384007	C	G
4385937	C	T
4391214	C	T
4393178	A	G
4395387	A	G
4398732	G	A
4399888	A	G
4401400	A	G
4404247	G	A
4407588	T	C
4407655	G	A
4407873	C	A
4407904	G	A
4408920	A	G
4408923	C	T
4410386	G	T
4411016	G	A
4411400	G	T

[truncated: 1 more sheets: Minor SNV LN8]
