# Supplementary material for: Genetic heterogeneity revealed by sequence analysis of Mycobacterium tuberculosis isolates from extra-pulmonary tuberculosis patients
Source: BMC Genomics. 2013 Jun 17;14:404. doi: 10.1186/1471-2164-14-404 (PMC3699378; doi:10.1186/1471-2164-14-404)
Supplement: Additional file 3 — List of synonymous mutation and Relative Synonymous Codon Usage(RSCU). [file 1471-2164-14-404-S3.xls]

## Sheet: Sheet1
AC74
SNP position	Ref.Base	Changed base	Product Name	Start	End	Strand	Length	Gi	GeneID	Locus	Locus_tag	COG(s)	Position in protein	amino acid	original codon	changed codon	RSCU(H37Rv)	RSCU(EXTB)
265554	A	C	enoyl-CoA hydratase	265507	266295	+	262	15607363	886723	echA1	Rv0222	COG1024I	16	V	GTA	GTC	0.13	1.57
285772	A	C	transmembrane protein	282649	286851	-	1400	15607377	886707	-	Rv0236c	-	360	P	CCT	CCG	0.22	2.2
311613	G	T	bifunctional uroporphyrinogen-III synthetase/response regulator domain protein	311514	312659	-	381	15607401	886651	-	Rv0260c	COG1587H	349	V	GTC	GTA	1.57	0.13
511518	T	G	metal cation transporting P-type ATPase CtpH	510702	515321	-	1539	15607566	886373	ctpH	Rv0425c	COG0474P	1268	I	ATA	ATC	0.09	2.46
589536	G	A	hypothetical protein Rv0499	589183	590058	+	291	15607640	887243	-	Rv0499	COG2050Q	118	L	CTG	CTA	3.44	0.25
690465	T	G	MCE-family protein MCE2C	689059	690504	+	481	15607731	887770	mce2C	Rv0591	COG1463Q	469	L	CTT	CTG	0.23	3.44
900221	T	C	UDP-glucose-4-epimerase CpsY	899732	901330	-	532	15607946	885243	cpsY	Rv0806c	-	370	V	GTA	GTG	0.13	1.91
1079927	C	A	metal cation transporter P-type ATPase CtpV	1078743	1081055	+	770	15608109	885254	ctpV	Rv0969	COG2217P	395	T	ACC	ACA	2.58	0.16
1178116	T	C	hypothetical protein Rv1056	1177628	1178392	+	254	15608196	887147	-	Rv1056	COG2343S	163	T	ACT	ACC	0.23	2.58
1692141	A	C	hypothetical protein Rv1501	1691890	1692711	+	273	15608639	886499	-	Rv1501	COG5285Q	84	I	ATA	ATC	0.09	2.46
1759252	G	T	fumarate reductase flavoprotein subunit	1757681	1759432	+	583	15608690	886376	frdA	Rv1552	COG1053C	524	S	TCG	TCT	2.32	0.21
2096186	A	G	transcriptional regulatory protein	2096183	2096599	-	138	15608983	885747	-	Rv1846c	COG3682K	138	T	ACT	ACC	0.23	2.58
2128870	A	G	glutamine synthetase	2128022	2129374	+	450	15609015	885761	glnA3	Rv1878	COG0174E	283	L	CTA	CTG	0.25	3.44
2174216	A	G	lipoprotein	2174067	2175182	+	371	15609059	885918	-	Rv1922	COG1680V	50	V	GTA	GTG	0.13	1.91
2220512	T	G	hypothetical protein Rv1977	2219754	2220800	+	348	15609114	885931	-	Rv1977	COG0501O	253	S	TCT	TCG	0.21	2.32
2503625	C	T	hypothetical protein Rv2230c	2503469	2504608	-	379	15609367	888231	-	Rv2230c	COG3323S	328	L	CTG	CTA	3.44	0.25
2529680	A	G	hypothetical protein Rv2256c	2529341	2529874	-	177	15609393	885865	-	Rv2256c	-	65	T	ACT	ACC	0.23	2.58
2981322	G	A	hypothetical protein Rv2661c	2981187	2981576	-	129	15609798	888545	-	Rv2661c	-	85	T	ACC	ACT	2.58	0.23
3072107	C	T	type I restriction/modification system specificity determinant HsdS	3071546	3072640	-	364	15609898	887695	hsdS	Rv2761c	COG0732V	178	L	TTG	TTA	1.06	0.07
3614982	T	C	transmembrane transport protein	3614457	3617603	-	1048	15610375	888856	-	Rv3239c	COG1752R	874	L	CTA	CTG	0.25	3.44
4024273	T	C	2-C-methyl-D-erythritol 2,4-cyclodiphosphate synthase	4023868	4024347	-	159	15610717	888221	ispF	Rv3581c	COG0245I	25	V	GTA	GTG	0.13	1.91
4088346	G	A	cold shock protein A	4088328	4088531	-	67	15610784	885837	cspA	Rv3648c	COG1278K	62	T	ACC	ACT	2.58	0.23
4136581	C	T	transmembrane protein	4136122	4137114	-	330	15610830	885578	-	Rv3694c	COG1300S	178	V	GTG	GTA	1.91	0.13
4222882	A	G	oxidoreductase	4222694	4223680	+	328	15610913	886110	-	Rv3777	COG0604CR	63	L	CTA	CTG	0.25	3.44
AC544
SNP position	Ref.Base	Changed base	Product Name	Start	End	Strand	Length	Gi	GeneID	Locus	Locus_tag	COG(s)	Position in protein	amino acid	original codon	changed codon	RSCU(H37Rv)	RSCU(EXTB)
145912	C	T	elongation factor G	145627	147771	-	714	15607262	886894	fusA2	Rv0120c	COG0480J	620	V	GTG	GTA	1.91	0.13
227105	A	G	drugs-transport transmembrane ATP-binding protein ABC transporter	226878	230462	+	1194	15607335	886790	-	Rv0194	COG1132V	76	V	GTA	GTG	0.13	1.91
265554	A	C	enoyl-CoA hydratase	265507	266295	+	262	15607363	886723	echA1	Rv0222	COG1024I	16	V	GTA	GTC	0.13	1.57
285772	A	C	transmembrane protein	282649	286851	-	1400	15607377	886707	-	Rv0236c	-	360	P	CCT	CCG	0.22	2.2
311613	G	T	bifunctional uroporphyrinogen-III synthetase/response regulator domain protein	311514	312659	-	381	15607401	886651	-	Rv0260c	COG1587H	349	V	GTC	GTA	1.57	0.13
511518	T	G	metal cation transporting P-type ATPase CtpH	510702	515321	-	1539	15607566	886373	ctpH	Rv0425c	COG0474P	1268	I	ATA	ATC	0.09	2.46
690465	T	G	MCE-family protein MCE2C	689059	690504	+	481	15607731	887770	mce2C	Rv0591	COG1463Q	469	L	CTT	CTG	0.23	3.44
711697	G	A	galactose-1-phosphate uridylyltransferase galTa	711536	712231	+	231	57116760	887932	galTa	Rv0618	COG1085C	54	L	CTG	CTA	3.44	0.25
1079927	C	A	metal cation transporter P-type ATPase CtpV	1078743	1081055	+	770	15608109	885254	ctpV	Rv0969	COG2217P	395	T	ACC	ACA	2.58	0.16
1759252	G	T	fumarate reductase flavoprotein subunit	1757681	1759432	+	583	15608690	886376	frdA	Rv1552	COG1053C	524	S	TCG	TCT	2.32	0.21
1917972	A	G	cytotoxin/hemolysin TlyA	1917940	1918746	+	268	15608832	885396	tlyA	Rv1694	COG1189J	11	L	CTA	CTG	0.25	3.44
2096186	A	G	transcriptional regulatory protein	2096183	2096599	-	138	15608983	885747	-	Rv1846c	COG3682K	138	T	ACT	ACC	0.23	2.58
2128870	A	G	glutamine synthetase	2128022	2129374	+	450	15609015	885761	glnA3	Rv1878	COG0174E	283	L	CTA	CTG	0.25	3.44
2220512	T	G	hypothetical protein Rv1977	2219754	2220800	+	348	15609114	885931	-	Rv1977	COG0501O	253	S	TCT	TCG	0.21	2.32
2809250	C	T	branched-chain alpha-keto acid dehydrogenase subunit E2	2808758	2809939	-	393	15609632	888237	pdhC	Rv2495c	COG0508C	230	L	TTG	TTA	1.06	0.07
2912183	C	A	lipoprotein	2911004	2912677	-	557	15609722	887701	-	Rv2585c	COG0747E	165	P	CCG	CCT	2.2	0.22
3250112	G	A	phenolpthiocerol synthesis type-I polyketide synthase PPSA	3245445	3251075	+	1876	15610068	888183	ppsA	Rv2931	COG3321Q	1556	V	GTG	GTA	1.91	0.13
3715660	C	A	hypothetical protein Rv3329	3714392	3715708	+	438	15610465	888028	-	Rv3329	COG0161H	423	I	ATC	ATA	2.46	0.09
3750902	C	T	PPE family protein	3743711	3753184	-	3157	57117095	888120	PPE55	Rv3347c	COG5651N	761	L	TTG	TTA	1.06	0.07
4222882	A	G	oxidoreductase	4222694	4223680	+	328	15610913	886110	-	Rv3777	COG0604CR	63	L	CTA	CTG	0.25	3.44
F85
SNP position	Ref.Base	Changed base	Product Name	Start	End	Strand	Length	Gi	GeneID	Locus	Locus_tag	COG(s)	Position in protein	amino acid	original codon	changed codon	RSCU(H37Rv)	RSCU(EXTB)
265554	A	C	enoyl-CoA hydratase	265507	266295	+	262	15607363	886723	echA1	Rv0222	COG1024I	16	V	GTA	GTC	0.13	1.57
285772	A	C	transmembrane protein	282649	286851	-	1400	15607377	886707	-	Rv0236c	-	360	P	CCT	CCG	0.22	2.2
311613	G	T	bifunctional uroporphyrinogen-III synthetase/response regulator domain protein	311514	312659	-	381	15607401	886651	-	Rv0260c	COG1587H	349	V	GTC	GTA	1.57	0.13
377014	C	T	hypothetical protein Rv0307c	376573	377055	-	160	15607448	886580	-	Rv0307c	-	14	L	CTG	CTA	3.44	0.25
473683	C	T	13E12 repeat family protein	472781	474106	+	441	15607534	886428	-	Rv0393	-	301	T	ACC	ACT	2.58	0.23
511518	T	G	metal cation transporting P-type ATPase CtpH	510702	515321	-	1539	15607566	886373	ctpH	Rv0425c	COG0474P	1268	I	ATA	ATC	0.09	2.46
690465	T	G	MCE-family protein MCE2C	689059	690504	+	481	15607731	887770	mce2C	Rv0591	COG1463Q	469	L	CTT	CTG	0.23	3.44
900221	T	C	UDP-glucose-4-epimerase CpsY	899732	901330	-	532	15607946	885243	cpsY	Rv0806c	-	370	V	GTA	GTG	0.13	1.91
1040251	C	A	periplasmic phosphate-binding lipoprotein PSTS2 (PBP-2) (PSTS2)	1039936	1041048	-	370	57116800	885613	pstS2	Rv0932c	COG0226P	266	P	CCG	CCT	2.2	0.22
1079927	C	A	metal cation transporter P-type ATPase CtpV	1078743	1081055	+	770	15608109	885254	ctpV	Rv0969	COG2217P	395	T	ACC	ACA	2.58	0.16
1102117	G	A	adhesion component transport ATP-binding protein ABC transporter	1101803	1102549	+	248	15608126	885364	-	Rv0986	COG1136V	105	V	GTG	GTA	1.91	0.13
1178116	T	C	hypothetical protein Rv1056	1177628	1178392	+	254	15608196	887147	-	Rv1056	COG2343S	163	T	ACT	ACC	0.23	2.58
1227830	G	T	fructose 1,6-bisphosphatase II	1227596	1228582	-	328	15608239	885861	glpX	Rv1099c	COG1494G	251	T	ACC	ACA	2.58	0.16
1501700	G	A	hydrolase	1501599	1502633	+	344	15608473	886882	-	Rv1333	COG3191EQ	34	V	GTG	GTA	1.91	0.13
1692141	A	C	hypothetical protein Rv1501	1691890	1692711	+	273	15608639	886499	-	Rv1501	COG5285Q	84	I	ATA	ATC	0.09	2.46
1713192	A	G	acyl-CoA synthetase	1712302	1714053	+	583	15608659	886448	fadD25	Rv1521	COG0318IQ	297	V	GTA	GTG	0.13	1.91
1759252	G	T	fumarate reductase flavoprotein subunit	1757681	1759432	+	583	15608690	886376	frdA	Rv1552	COG1053C	524	S	TCG	TCT	2.32	0.21
1897608	C	T	integral membrane transport protein	1896876	1898207	-	443	15608810	885700	-	Rv1672c	COG2271G	200	L	TTG	TTA	1.06	0.07
1980652	G	T	hypothetical protein Rv1751	1979621	1981003	+	460	15608889	885489	-	Rv1751	COG0654HC	344	P	CCG	CCT	2.2	0.22
2096186	A	G	transcriptional regulatory protein	2096183	2096599	-	138	15608983	885747	-	Rv1846c	COG3682K	138	T	ACT	ACC	0.23	2.58
2128870	A	G	glutamine synthetase	2128022	2129374	+	450	15609015	885761	glnA3	Rv1878	COG0174E	283	L	CTA	CTG	0.25	3.44
2220512	T	G	hypothetical protein Rv1977	2219754	2220800	+	348	15609114	885931	-	Rv1977	COG0501O	253	S	TCT	TCG	0.21	2.32
2247677	A	C	20-beta-hydroxysteroid dehydrogenase	2247660	2248442	+	260	15609139	888857	fabG3	Rv2002	COG1028IQR	6	I	ATA	ATC	0.09	2.46
2529680	A	G	hypothetical protein Rv2256c	2529341	2529874	-	177	15609393	885865	-	Rv2256c	-	65	T	ACT	ACC	0.23	2.58
2631371	C	T	membrane-associated phospholipase C	2630537	2632075	-	512	15609488	885995	plcA	Rv2351c	COG3511M	235	V	GTG	GTA	1.91	0.13
2741209	G	A	C4-dicarboxylate-transport transmembrane protein DctA	2740709	2742184	+	491	15609580	885745	dctA	Rv2443	COG1301C	167	L	CTG	CTA	3.44	0.25
2825581	T	G	hypothetical protein Rv2510c	2825488	2827089	-	533	15609647	888613	-	Rv2510c	COG0433R	503	I	ATA	ATC	0.09	2.46
3220883	C	T	D-amino acid aminohydrolase	3219863	3221698	-	611	15610050	887809	-	Rv2913c	COG3653Q	272	L	TTG	TTA	1.06	0.07
3614982	T	C	transmembrane transport protein	3614457	3617603	-	1048	15610375	888856	-	Rv3239c	COG1752R	874	L	CTA	CTG	0.25	3.44
3675504	G	T	hypothetical protein Rv3294c	3675186	3675995	-	269	57117085	3205051	-	Rv3294c	COG1373R	164	I	ATC	ATA	2.46	0.09
3813266	C	T	GMP synthase	3812501	3814078	-	525	15610532	887412	guaA	Rv3396c	COG0519F	271	V	GTG	GTA	1.91	0.13
4024273	T	C	2-C-methyl-D-erythritol 2,4-cyclodiphosphate synthase	4023868	4024347	-	159	15610717	888221	ispF	Rv3581c	COG0245I	25	V	GTA	GTG	0.13	1.91
4186678	G	A	transcriptional regulatory protein AraC/XylS-family	4186634	4187695	+	353	15610872	885389	-	Rv3736	COG2207K	15	L	CTG	CTA	3.44	0.25
4222882	A	G	oxidoreductase	4222694	4223680	+	328	15610913	886110	-	Rv3777	COG0604CR	63	L	CTA	CTG	0.25	3.44
4236237	C	T	oxidoreductase	4235779	4237164	+	461	15610926	886125	-	Rv3790	COG0277C	153	T	ACC	ACT	2.58	0.23
4290135	C	T	integral membrane transport protein	4288260	4291529	-	1089	15610959	886145	mmpL8	Rv3823c	COG2409R	465	L	CTG	CTA	3.44	0.25
4314645	A	G	bacterioferritin BfrB	4314178	4314723	+	181	15610977	886176	bfrB	Rv3841	COG1528P	156	L	CTA	CTG	0.25	3.44
F99
SNP position	Ref.Base	Changed base	Product Name	Start	End	Strand	Length	Gi	GeneID	Locus	Locus_tag	COG(s)	Position in protein	amino acid	original codon	changed codon	RSCU(H37Rv)	RSCU(EXTB)
81963	G	A	glutamine-transport ATP-binding protein ABC transporter	81676	82668	+	330	15607215	886977	-	Rv0073	COG1136V	96	L	CTG	CTA	3.44	0.25
130997	C	T	hypothetical protein Rv0108c	130895	131104	-	69	15607250	886918	-	Rv0108c	-	36	V	GTG	GTA	1.91	0.13
164676	G	A	cytochrome P450 138	163366	164691	+	441	15607278	886868	cyp138	Rv0136	COG2124Q	437	V	GTG	GTA	1.91	0.13
220050	C	T	dihydroxy-acid dehydratase	219996	221723	-	575	15607330	886774	ilvD	Rv0189c	COG0129EG	558	L	CTG	CTA	3.44	0.25
265554	A	C	enoyl-CoA hydratase	265507	266295	+	262	15607363	886723	echA1	Rv0222	COG1024I	16	V	GTA	GTC	0.13	1.57
311613	G	T	bifunctional uroporphyrinogen-III synthetase/response regulator domain protein	311514	312659	-	381	15607401	886651	-	Rv0260c	COG1587H	349	V	GTC	GTA	1.57	0.13
457326	C	T	hypothetical protein Rv0381c	456915	457823	-	302	15607522	886444	-	Rv0381c	-	166	L	CTG	CTA	3.44	0.25
637730	C	T	hypothetical protein Rv0546c	637583	637969	-	128	15607686	887509	-	Rv0546c	COG3324R	80	L	CTG	CTA	3.44	0.25
690465	T	G	MCE-family protein MCE2C	689059	690504	+	481	15607731	887770	mce2C	Rv0591	COG1463Q	469	L	CTT	CTG	0.23	3.44
900221	T	C	UDP-glucose-4-epimerase CpsY	899732	901330	-	532	15607946	885243	cpsY	Rv0806c	-	370	V	GTA	GTG	0.13	1.91
1178116	T	C	hypothetical protein Rv1056	1177628	1178392	+	254	15608196	887147	-	Rv1056	COG2343S	163	T	ACT	ACC	0.23	2.58
1356135	C	T	glucose-1-phosphate adenylyltransferase	1355836	1357050	+	404	15608353	887933	glgC	Rv1213	COG0448G	100	T	ACC	ACT	2.58	0.23
1692141	A	C	hypothetical protein Rv1501	1691890	1692711	+	273	15608639	886499	-	Rv1501	COG5285Q	84	I	ATA	ATC	0.09	2.46
1713192	A	G	acyl-CoA synthetase	1712302	1714053	+	583	15608659	886448	fadD25	Rv1521	COG0318IQ	297	V	GTA	GTG	0.13	1.91
1759252	G	T	fumarate reductase flavoprotein subunit	1757681	1759432	+	583	15608690	886376	frdA	Rv1552	COG1053C	524	S	TCG	TCT	2.32	0.21
2000196	C	T	hypothetical protein Rv1767	2000074	2000433	+	119	15608905	885443	-	Rv1767	COG0599S	41	T	ACC	ACT	2.58	0.23
2128870	A	G	glutamine synthetase	2128022	2129374	+	450	15609015	885761	glnA3	Rv1878	COG0174E	283	L	CTA	CTG	0.25	3.44
2220512	T	G	hypothetical protein Rv1977	2219754	2220800	+	348	15609114	885931	-	Rv1977	COG0501O	253	S	TCT	TCG	0.21	2.32
2247677	A	C	20-beta-hydroxysteroid dehydrogenase	2247660	2248442	+	260	15609139	888857	fabG3	Rv2002	COG1028IQR	6	I	ATA	ATC	0.09	2.46
3820665	C	T	hypothetical protein Rv3402c	3820653	3821891	-	412	15610538	887910	-	Rv3402c	COG0399M	409	V	GTG	GTA	1.91	0.13
4024273	T	C	2-C-methyl-D-erythritol 2,4-cyclodiphosphate synthase	4023868	4024347	-	159	15610717	888221	ispF	Rv3581c	COG0245I	25	V	GTA	GTG	0.13	1.91
4222882	A	G	oxidoreductase	4222694	4223680	+	328	15610913	886110	-	Rv3777	COG0604CR	63	L	CTA	CTG	0.25	3.44
4268234	C	T	transmembrane protein	4266953	4268836	-	627	15610941	886138	-	Rv3805c	-	201	L	TTG	TTA	1.06	0.07
4274443	C	A	exported repetitive protein precursor PirG (cell surface protein) (EXP53)	4273739	4274593	+	284	15610946	886139	pirG	Rv3810	-	235	I	ATC	ATA	2.46	0.09
LN8
SNP position	Ref.Base	Changed base	Product Name	Start	End	Strand	Length	Gi	GeneID	Locus	Locus_tag	COG(s)	Position in protein	amino acid	original codon	changed codon	RSCU(H37Rv)	RSCU(EXTB)
43945	A	G	leucyl-tRNA synthetase	43562	46471	+	969	15607183	887040	leuS	Rv0041	COG0495J	128	V	GTA	GTG	0.13	1.91
191557	G	T	oxidoreductase	190607	191956	+	449	15607303	886835	-	Rv0161	COG0277C	317	L	CTG	CTT	3.44	0.23
219722	G	T	transmembrane protein	219486	219917	+	143	15607329	886776	-	Rv0188	-	79	S	TCG	TCT	2.32	0.21
233358	A	C	oxidoreductase	232231	234519	+	762	15607338	886758	-	Rv0197	COG0243C	376	V	GTA	GTC	0.13	1.57
265554	A	C	enoyl-CoA hydratase	265507	266295	+	262	15607363	886723	echA1	Rv0222	COG1024I	16	V	GTA	GTC	0.13	1.57
285772	A	C	transmembrane protein	282649	286851	-	1400	15607377	886707	-	Rv0236c	-	360	P	CCT	CCG	0.22	2.2
311613	G	T	bifunctional uroporphyrinogen-III synthetase/response regulator domain protein	311514	312659	-	381	15607401	886651	-	Rv0260c	COG1587H	349	V	GTC	GTA	1.57	0.13
456511	G	A	RNA methyltransferase	456268	456819	-	183	15607521	886446	-	Rv0380c	COG0566J	103	T	ACC	ACT	2.58	0.23
511518	T	G	metal cation transporting P-type ATPase CtpH	510702	515321	-	1539	15607566	886373	ctpH	Rv0425c	COG0474P	1268	I	ATA	ATC	0.09	2.46
546357	A	G	enoyl-CoA hydratase	545889	546803	-	304	15607597	886312	echA2	Rv0456c	COG1024I	149	T	ACT	ACC	0.23	2.58
569045	C	T	amidohydrolase	568964	569806	-	280	57116738	887163	-	Rv0480c	COG0388R	254	V	GTG	GTA	1.91	0.13
584511	G	T	hypothetical protein Rv0493c	583701	584690	-	329	15607634	887200	-	Rv0493c	-	60	T	ACC	ACA	2.58	0.16
680965	G	A	hypothetical protein Rv0584	679229	681862	+	877	15607724	887752	-	Rv0584	COG3537G	579	V	GTG	GTA	1.91	0.13
690465	T	G	MCE-family protein MCE2C	689059	690504	+	481	15607731	887770	mce2C	Rv0591	COG1463Q	469	L	CTT	CTG	0.23	3.44
711155	G	A	hypothetical protein Rv0617	711006	711407	+	133	15607757	887926	-	Rv0617	COG1848R	50	V	GTG	GTA	1.91	0.13
815513	G	T	50S ribosomal protein L15	815190	815630	+	146	15607863	888531	rplO	Rv0723	COG0200J	108	L	CTG	CTT	3.44	0.23
849462	G	A	PPE family protein	848103	850040	-	645	57116777	888708	PPE12	Rv0755c	COG5651N	193	T	ACC	ACT	2.58	0.23
861532	G	T	aldehyde dehydrogenase NAD dependent AldA	860912	862381	+	489	15607908	888832	aldA	Rv0768	COG1012C	207	P	CCG	CCT	2.2	0.22
900221	T	C	UDP-glucose-4-epimerase CpsY	899732	901330	-	532	15607946	885243	cpsY	Rv0806c	-	370	V	GTA	GTG	0.13	1.91
938246	A	G	integral membrane protein	938112	939404	+	430	15607982	885616	-	Rv0842	-	45	L	CTA	CTG	0.25	3.44
1079927	C	A	metal cation transporter P-type ATPase CtpV	1078743	1081055	+	770	15608109	885254	ctpV	Rv0969	COG2217P	395	T	ACC	ACA	2.58	0.16
1087852	G	A	acyl-CoA dehydrogenase FADE13	1087348	1088496	-	382	15608115	885856	fadE13	Rv0975c	COG1960I	215	T	ACC	ACT	2.58	0.23
1111228	G	A	molybdopterin biosynthesis protein MoeA1	1110269	1111549	+	426	57116810	885404	moeA1	Rv0994	COG0303H	320	L	CTG	CTA	3.44	0.25
1119739	C	T	hypothetical protein Rv1002c	1118428	1119939	-	503	15608142	887882	-	Rv1002c	COG1928O	67	L	CTG	CTA	3.44	0.25
1125957	G	A	methionyl-tRNA synthetase	1125444	1127003	-	519	15608147	886050	metG	Rv1007c	COG0143J	349	T	ACC	ACT	2.58	0.23
1178116	T	C	hypothetical protein Rv1056	1177628	1178392	+	254	15608196	887147	-	Rv1056	COG2343S	163	T	ACT	ACC	0.23	2.58
1208259	G	T	hypothetical protein Rv1084	1207636	1209657	+	673	15608224	887098	-	Rv1084	COG1331O	208	P	CCG	CCT	2.2	0.22
1320508	G	A	polyketide synthase associated protein PapA3	1320035	1321453	+	472	15608322	886072	papA3	Rv1182	-	158	V	GTG	GTA	1.91	0.13
1384400	G	T	hypothetical protein Rv1241	1384278	1384538	+	86	15608381	887118	-	Rv1241	-	41	P	CCG	CCT	2.2	0.22
1396346	G	T	hypothetical protein Rv1251c	1395821	1399240	-	1139	15608391	887080	-	Rv1251c	COG2251R	965	T	ACC	ACA	2.58	0.16
1417793	G	A	hypothetical protein Rv1268c	1417658	1418356	-	232	15608408	887033	-	Rv1268c	-	188	T	ACC	ACT	2.58	0.23
1590555	C	T	bifunctional 3,4-dihydroxy-2-butanone 4-phosphate synthase/GTP cyclohydrolase II protein	1590397	1591674	+	425	15608553	886694	ribA2	Rv1415	COG0108H	53	T	ACC	ACT	2.58	0.23
1639418	A	G	transcriptional activator protein	1638381	1639646	+	421	57116867	886610	-	Rv1453	COG2508TQ	346	L	CTA	CTG	0.25	3.44
1692141	A	C	hypothetical protein Rv1501	1691890	1692711	+	273	15608639	886499	-	Rv1501	COG5285Q	84	I	ATA	ATC	0.09	2.46
1697267	T	C	hypothetical protein Rv1507c	1696727	1697422	-	231	15608645	886477	-	Rv1507c	-	52	L	TTA	TTG	0.07	1.06
1713192	A	G	acyl-CoA synthetase	1712302	1714053	+	583	15608659	886448	fadD25	Rv1521	COG0318IQ	297	V	GTA	GTG	0.13	1.91
1759252	G	T	fumarate reductase flavoprotein subunit	1757681	1759432	+	583	15608690	886376	frdA	Rv1552	COG1053C	524	S	TCG	TCT	2.32	0.21
1760923	T	C	fumarate reductase subunit D	1760552	1760929	+	125	15608693	886389	frdD	Rv1555	COG3080C	124	T	ACT	ACC	0.23	2.58
1823579	C	T	integral membrane cytochrome D ubiquinol oxidase (subunit II) cydB (cytochrome bd-I oxidase subunit II)	1823360	1824400	-	346	15608760	885510	cydB	Rv1622c	COG1294C	274	L	CTG	CTA	3.44	0.25
1831531	G	A	DNA polymerase I	1830665	1833379	+	904	15608767	885074	polA	Rv1629	COG0749L	289	L	CTG	CTA	3.44	0.25
1839260	T	G	drug efflux membrane protein	1839168	1840583	+	471	15608772	885115	-	Rv1634	COG2814G	31	L	CTT	CTG	0.23	3.44
1841115	C	T	transmembrane protein	1840572	1842242	-	556	15608773	885100	-	Rv1635c	COG5305S	376	L	CTG	CTA	3.44	0.25
1916137	A	G	hypothetical protein Rv1691	1915949	1916701	+	250	15608829	885665	-	Rv1691	-	63	L	CTA	CTG	0.25	3.44
1920120	G	T	DNA repair protein recN (recombination protein N)	1919683	1921446	+	587	15608834	885805	recN	Rv1696	COG0497L	146	P	CCG	CCT	2.2	0.22
2019236	T	G	hypothetical protein Rv1782	2017740	2019260	+	506	15608920	885347	-	Rv1782	-	499	P	CCT	CCG	0.22	2.2
2092391	G	T	inosine 5-monophosphate dehydrogenase	2092259	2093698	-	479	15608980	885714	guaB1	Rv1843c	COG0516F	436	I	ATC	ATA	2.46	0.09
2092970	C	T	inosine 5-monophosphate dehydrogenase	2092259	2093698	-	479	15608980	885714	guaB1	Rv1843c	COG0516F	243	L	CTG	CTA	3.44	0.25
2096186	A	G	transcriptional regulatory protein	2096183	2096599	-	138	15608983	885747	-	Rv1846c	COG3682K	138	T	ACT	ACC	0.23	2.58
2110365	A	C	alcohol dehydrogenase AdhA	2109544	2110584	+	346	15608999	885652	adhA	Rv1862	COG1064R	274	T	ACA	ACC	0.16	2.58
2128870	A	G	glutamine synthetase	2128022	2129374	+	450	15609015	885761	glnA3	Rv1878	COG0174E	283	L	CTA	CTG	0.25	3.44
2131540	C	T	cytochrome p450 140 CYP140	2130541	2131857	-	438	15609017	885758	cyp140	Rv1880c	COG2124Q	106	L	CTG	CTA	3.44	0.25
2185358	G	A	acyl-CoA dehydrogenase FADE17	2184959	2186188	-	409	15609071	885379	fadE17	Rv1934c	COG1960I	277	T	ACC	ACT	2.58	0.23
2220512	T	G	hypothetical protein Rv1977	2219754	2220800	+	348	15609114	885931	-	Rv1977	COG0501O	253	S	TCT	TCG	0.21	2.32
2239384	G	A	hypothetical protein Rv1996	2239004	2239957	+	317	15609133	888863	-	Rv1996	COG0589T	127	L	CTG	CTA	3.44	0.25
2247677	A	C	20-beta-hydroxysteroid dehydrogenase	2247660	2248442	+	260	15609139	888857	fabG3	Rv2002	COG1028IQR	6	I	ATA	ATC	0.09	2.46
2301089	T	C	polyketide synthase pks12	2294531	2306986	-	4151	15609185	888350	pks12	Rv2048c	COG3321Q	1966	L	CTA	CTG	0.25	3.44
2405180	G	A	hypothetical protein Rv2145c	2404616	2405398	-	260	15609282	888224	wag31	Rv2145c	COG3599D	73	T	ACC	ACT	2.58	0.23
2495500	T	C	exported protease	2495461	2497023	-	520	15609361	887857	-	Rv2224c	COG0596R	508	L	TTA	TTG	0.07	1.06
2518132	C	T	3-oxoacyl-(acyl carrier protein) synthase II	2518115	2519365	+	416	15609382	887269	kasA	Rv2245	COG0304IQ	6	T	ACC	ACT	2.58	0.23
2529680	A	G	hypothetical protein Rv2256c	2529341	2529874	-	177	15609393	885865	-	Rv2256c	-	65	T	ACT	ACC	0.23	2.58
2622508	C	T	deoxyguanosinetriphosphate triphosphohydrolase-like protein	2622457	2623752	-	431	15609481	885421	dgt	Rv2344c	COG0232F	415	L	TTG	TTA	1.06	0.07
2723506	T	C	hypothetical protein Rv2426c	2723308	2724183	-	291	15609563	885909	-	Rv2426c	COG0714R	226	L	TTA	TTG	0.07	1.06
2725472	G	A	gamma-glutamyl phosphate reductase	2724230	2725477	-	415	15609564	885536	proA	Rv2427c	COG0014E	2	T	ACC	ACT	2.58	0.23
2789661	C	A	bifunctionnal putative L-3-phosphoserine phosphatase/1-acyl-SN-glycerol-3-phosphate acyltransferase	2789280	2791022	-	580	15609620	887744	plsC	Rv2483c	COG0560E	454	P	CCG	CCT	2.2	0.22
2824432	G	A	hypothetical protein Rv2508c	2823256	2824593	-	445	15609645	888527	-	Rv2508c	COG2270R	54	T	ACC	ACT	2.58	0.23
2925683	G	A	hypothetical protein Rv2595	2925492	2925737	+	81	15609732	887682	-	Rv2595	COG2002K	64	L	CTG	CTA	3.44	0.25
3070311	C	A	hypothetical protein Rv2757c	3070170	3070586	-	138	15609894	888249	-	Rv2757c	COG1487R	92	S	TCG	TCT	2.32	0.21
3195731	T	C	resolvase	3195545	3196432	-	295	15610023	887424	-	Rv2886c	COG2452L	234	V	GTA	GTG	0.13	1.91
3200304	A	G	hypothetical protein Rv2891	3200266	3201015	+	249	15610028	888328	-	Rv2891	COG0739M	13	V	GTA	GTG	0.13	1.91
3274545	G	A	daunorubicin-DIM-transport integral membrane protein ABC transporter DrrC	3274072	3274902	+	276	15610075	888491	drrC	Rv2938	COG0842V	158	L	CTG	CTA	3.44	0.25
3424462	C	T	acyl-CoA dehydrogenase FADE22	3423262	3425427	-	721	15610198	887617	fadE22	Rv3061c	COG1960I	322	L	CTG	CTA	3.44	0.25
3474597	C	A	NADPH:adrenodoxin oxidoreductase FPRA (NADPH-ferredoxin reductase)	3474007	3475377	+	456	15610243	888839	fprA	Rv3106	COG0493ER	197	V	GTC	GTA	1.57	0.13
3614982	T	C	transmembrane transport protein	3614457	3617603	-	1048	15610375	888856	-	Rv3239c	COG1752R	874	L	CTA	CTG	0.25	3.44
3626467	C	T	two component sensory transduction histidine kinase MTRB	3624910	3626613	-	567	15610381	888719	mtrB	Rv3245c	COG0642T	49	L	CTG	CTA	3.44	0.25
3628004	C	T	thymidylate kinase	3627419	3628063	-	214	15610383	888740	tmk	Rv3247c	COG0125F	20	L	CTG	CTA	3.44	0.25
3650900	C	A	metal cation-transporting P-type ATPase C CtpC	3650526	3652682	+	718	15610406	888705	ctpC	Rv3270	COG2217P	125	T	ACC	ACA	2.58	0.16
3833431	C	T	RNA polymerase sigma factor SigD	3833038	3833676	-	212	15610550	887594	sigD	Rv3414c	COG1595K	82	L	TTG	TTA	1.06	0.07
3920109	G	T	integral membrane protein YrbE4a	3920097	3920861	-	254	15610637	888320	yrbE4A	Rv3501c	COG0767Q	251	I	ATC	ATA	2.46	0.09
4024273	T	C	2-C-methyl-D-erythritol 2,4-cyclodiphosphate synthase	4023868	4024347	-	159	15610717	888221	ispF	Rv3581c	COG0245I	25	V	GTA	GTG	0.13	1.91
4054364	C	T	hypothetical protein Rv3614c	4054142	4054696	-	184	15610750	885777	-	Rv3614c	-	111	L	CTG	CTA	3.44	0.25
4190962	G	A	hypothetical protein Rv3740c	4190833	4192179	-	448	15610876	885781	-	Rv3740c	-	406	T	ACC	ACT	2.58	0.23
4219283	G	A	enoyl-CoA hydratase	4218849	4219673	+	274	15610910	886106	echA21	Rv3774	COG1024I	145	V	GTG	GTA	1.91	0.13
4222882	A	G	oxidoreductase	4222694	4223680	+	328	15610913	886110	-	Rv3777	COG0604CR	63	L	CTA	CTG	0.25	3.44
4280441	C	A	acyltransferase	4280033	4280788	-	251	15610951	886149	-	Rv3815c	COG0204I	116	P	CCG	CCT	2.2	0.22
4296381	G	T	polyketide synthase PKS2	4293225	4299605	-	2126	15610961	886148	pks2	Rv3825c	COG3321Q	1075	T	ACC	ACA	2.58	0.16
4314645	A	G	bacterioferritin BfrB	4314178	4314723	+	181	15610977	886176	bfrB	Rv3841	COG1528P	156	L	CTA	CTG	0.25	3.44
4357773	G	A	hypothetical protein Rv3879c	4357593	4359782	-	729	15611015	886212	-	Rv3879c	-	670	T	ACC	ACT	2.58	0.23
4391214	C	T	hypothetical protein Rv3906c	4391097	4391606	-	169	15611042	886221	-	Rv3906c	-	131	L	CTG	CTA	3.44	0.25
4398732	G	A	transmembrane protein	4396597	4400151	+	1184	15611046	886247	-	Rv3910	COG0728R	712	L	CTG	CTA	3.44	0.25
4404247	G	A	hydrolase	4403192	4404412	+	406	57117169	886250	-	Rv3915	COG0860M	352	L	CTG	CTA	3.44	0.25
