# Supplementary material for: Genetic heterogeneity revealed by sequence analysis of Mycobacterium tuberculosis isolates from extra-pulmonary tuberculosis patients
Source: BMC Genomics. 2013 Jun 17;14:404. doi: 10.1186/1471-2164-14-404 (PMC3699378; doi:10.1186/1471-2164-14-404)
Supplement: Additional file 4 — The list of SNVs present in all five isolates within the Regulatory regions of genes. (Regulatory motifs were computationally predicted and stored in MycoRRdb database). [file 1471-2164-14-404-S4.xls]

## Sheet: Sheet1
The list of SNVs present in all five isolates within the Regulatory regions of genes.(Regulatory motifs were computationally predicted and stored in MycoRRdb database)
AC74
Gene	Promoter start	Promoter end	SNP_pos	Ref	Change
Rv0111	133860	133890	133862	G	A
Rv0669c	769647	769676	769663	T	G
Rv0967	1077938	1077966	1077944	C	T
Rv0989c	1107407	1107434	1107434	A	T
Rv1706c	1933964	1933993	1933988	G	A
Rv1752	1981044	1981074	1981056	C	T
Rv2302	2573749	2573778	2573756	C	A
Rv2421c	2718823	2718853	2718852	T	G
Rv2600	2927936	2927965	2927939	T	C
Rv2615c	2945116	2945146	2945134	A	G
Rv2779c	3086761	3086790	3086788	T	C
Rv3893c	4376074	4376103	4376098	G	A
AC544
Gene	Promoter start	Promoter end	SNP_pos	Ref	Change
Rv1706c	1933964	1933993	1933988	G	A
Rv2125	2386080	2386107	2386083	G	A
Rv2421c	2718823	2718853	2718852	T	G
Rv2600	2927936	2927965	2927939	T	C
Rv3237c	3613609	3613639	3613636	T	C
F85
Gene	Promoter start	Promoter end	SNP_pos	Ref	Change
Rv0067c	75220	75247	75233	C	A
Rv0451c	542006	542035	542014	C	G
Rv0602c	699813	699843	699840	A	C
Rv1615	1815054	1815084	1815069	A	C
Rv1706c	1933964	1933993	1933988	G	A
Rv1776c	2010587	2010617	2010614	G	A
Rv1815	2057431	2057461	2057434	C	T
Rv1981c	2225357	2225387	2225365	T	C
Rv2088	2344229	2344259	2344246	G	C
Rv2205c	2470581	2470611	2470591	A	C
Rv2302	2573749	2573778	2573756	C	A
Rv2421c	2718823	2718853	2718852	T	G
Rv2486	2794054	2794083	2794071	G	A
Rv2600	2927936	2927965	2927939	T	C
Rv2779c	3086761	3086790	3086788	T	C
Rv3181c	3550336	3550365	3550347	C	T
Rv3367	3778369	3778399	3778396	C	T
Rv3560c	4001599	4001628	4001622	T	C
Rv3616c	4056404	4056433	4056416	C	A
F99
Gene	Promoter start	Promoter end	SNP_pos	Ref	Change
Rv0825c	919569	919596	919574	T	C
Rv1105	1232031	1232061	1232037	C	A
Rv1249c	1393986	1394016	1393994	C	T
Rv1706c	1933964	1933993	1933988	G	A
Rv2049c	2307675	2307702	2307701	G	A
Rv2302	2573749	2573778	2573756	C	A
Rv2421c	2718823	2718853	2718852	T	G
Rv2600	2927936	2927965	2927939	T	C
Rv2779c	3086761	3086790	3086788	T	C
Rv3226c	3603345	3603375	3603355	G	A
Rv3550	3989107	3989134	3989135	C	T
LN8
Gene	Promoter start	Promoter end	SNP_pos	Ref	Change
Rv0625c	717991	718020	718005	A	C
Rv0653c	749967	749997	749968	T	C
Rv0748	840902	840932	840917	T	C
Rv0876c	976015	976045	976043	G	T
Rv1161	1287134	1287164	1287160	A	C
Rv1356c	1525148	1525178	1525160	G	A
Rv1704c	1931461	1931491	1931470	G	A
Rv1706c	1933964	1933993	1933988	G	A
Rv1776c	2010587	2010617	2010614	G	A
Rv1924c	2177047	2177077	2177073	T	C
Rv2205c	2470581	2470611	2470591	A	C
Rv2302	2573749	2573778	2573756	C	A
Rv2421c	2718823	2718853	2718852	T	G
Rv2445c	2745728	2745757	2745739	G	A
Rv2561	2881225	2881254	2881244	A	G
Rv2600	2927936	2927965	2927939	T	C
Rv2779c	3086761	3086790	3086788	T	C
Rv2830c	3137232	3137262	3137237	T	C
Rv3290c	3671813	3671842	3671843	A	C
Rv3549c	3989104	3989133	3989107	C	T
Rv3616c	4056404	4056433	4056416	C	A
Rv3627c	4067296	4067325	4067326	C	A
Rv3694c	4137178	4137205	4137190	T	C
Rv3898c	4383999	4384029	4384007	C	G
