# Supplementary material for: Genetic heterogeneity revealed by sequence analysis of Mycobacterium tuberculosis isolates from extra-pulmonary tuberculosis patients
Source: BMC Genomics. 2013 Jun 17;14:404. doi: 10.1186/1471-2164-14-404 (PMC3699378; doi:10.1186/1471-2164-14-404)
Supplement: Additional file 5 — David analysis of isolates ac544. [file 1471-2164-14-404-S5.xls]

## Sheet: Readme
DAVID ANAlYSIS OF ISOLATES AC544

## Sheet: Functional_annotation_clusterin
Annotation Cluster 1	Enrichment Score: 2.926857715251759
Category	Term	Count	%	PValue	Genes	List Total	Pop Hits	Pop Total	Fold Enrichment	Bonferroni	Benjamini	FDR
INTERPRO	IPR004869:MMPL	7	1.78571	0.000344317	15607591, 15607543, 15607816, 15607648, 15610959, 15608323, 15608285	323	24	7774	7.01987	0.178796	0.0322975	0.504016
INTERPRO	IPR004707:Transport protein	6	1.53061	0.000850202	15607591, 15607543, 15607816, 15607648, 15610959, 15608323	323	19	7774	7.60046	0.385239	0.059003	1.24025
PIR_SUPERFAMILY	PIRSF031736:PIRSF031736	5	1.27551	0.00566169	15607591, 15607543, 15607816, 15607648, 15608323	183	16	3842	6.56079	0.656106	0.656106	6.80197
Annotation Cluster 2	Enrichment Score: 2.7657452527034816
Category	Term	Count	%	PValue	Genes	List Total	Pop Hits	Pop Total	Fold Enrichment	Bonferroni	Benjamini	FDR
INTERPRO	IPR000794:Beta-ketoacyl synthase	11	2.80612	2.07651e-05	15608800, 15608321, 15610068, 15610069, 15610084, 15609185, 15609518, 15608320, 15610071, 15608802, 15610072	323	48	7774	5.51561	0.0118075	0.0118075	0.0304635
INTERPRO	IPR014043:Acyl transferase	10	2.55102	2.81497e-05	15608800, 15608321, 15610068, 15610069, 15609185, 15609518, 15608320, 15610071, 15608802, 15610072	323	40	7774	6.01703	0.0159729	0.00801859	0.041295
INTERPRO	IPR001227:Acyl transferase region	10	2.55102	2.81497e-05	15608800, 15608321, 15610068, 15610069, 15609185, 15609518, 15608320, 15610071, 15608802, 15610072	323	40	7774	6.01703	0.0159729	0.00801859	0.041295
INTERPRO	IPR009081:Acyl carrier protein-like	11	2.80612	8.41879e-05	15607243, 15609520, 15608321, 15610068, 15610069, 15609185, 15609518, 15608320, 15610071, 15608802, 15610072	323	56	7774	4.72766	0.0470163	0.0159244	0.123455
INTERPRO	IPR006163:Phosphopantetheine-binding	11	2.80612	0.000153875	15607243, 15609520, 15608321, 15610068, 15610069, 15609185, 15609518, 15608320, 15610071, 15608802, 15610072	323	60	7774	4.41249	0.0842605	0.0217655	0.225538
SP_PIR_KEYWORDS	carrier protein	7	1.78571	0.000174048	15607243, 15609520, 15610068, 15610069, 15609185, 15610071, 15610072	392	28	12695	8.0963	0.0279736	0.00354026	0.210624
INTERPRO	IPR014030:Beta-ketoacyl synthase, N-terminal	9	2.29592	0.000229154	15608800, 15610068, 15610069, 15610084, 15609185, 15608320, 15610071, 15608802, 15610072	323	41	7774	5.28324	0.122862	0.0258775	0.335703
INTERPRO	IPR014031:Beta-ketoacyl synthase, C-terminal	9	2.29592	0.000229154	15608800, 15610068, 15610069, 15610084, 15609185, 15608320, 15610071, 15608802, 15610072	323	41	7774	5.28324	0.122862	0.0258775	0.335703
SP_PIR_KEYWORDS	Phosphopantetheine	9	2.29592	0.000332295	15607243, 15609520, 15610068, 15610069, 15609185, 15609518, 15610071, 15608802, 15610072	392	57	12695	5.11345	0.0527319	0.00600116	0.401773
INTERPRO	IPR018201:Beta-ketoacyl synthase, active site	8	2.04082	0.000400905	15608800, 15610068, 15610069, 15610084, 15609185, 15608320, 15610071, 15610072	323	34	7774	5.66309	0.204961	0.0322353	0.586624
INTERPRO	IPR016038:Thiolase-like, subgroup	11	2.80612	0.000877532	15608800, 15607999, 15610068, 15610069, 15610658, 15610084, 15609185, 15608320, 15610071, 15608802, 15610072	323	74	7774	3.57769	0.394783	0.0542684	1.27987
GOTERM_MF_FAT	GO:0000036~acyl carrier activity	11	2.80612	0.000928527	15607243, 15609520, 15608321, 15610068, 15610069, 15609185, 15609518, 15608320, 15610071, 15608802, 15610072	199	78	4983	3.53131	0.248827	0.248827	1.23862
INTERPRO	IPR006162:Phosphopantetheine attachment site	8	2.04082	0.00228857	15607243, 15609520, 15610068, 15610069, 15609185, 15609518, 15610071, 15608802	323	45	7774	4.27878	0.730331	0.122832	3.3059
INTERPRO	IPR013968:Polyketide synthase, KR	4	1.02041	0.00906508	15608321, 15610069, 15609518, 15608320	323	11	7774	8.75204	0.994532	0.377202	12.5073
GOTERM_MF_FAT	GO:0031177~phosphopantetheine binding	7	1.78571	0.00907035	15607243, 15609520, 15610068, 15609185, 15609518, 15610071, 15608802	199	46	4983	3.81047	0.939579	0.754193	11.5072
GOTERM_MF_FAT	GO:0031406~carboxylic acid binding	10	2.55102	0.0269871	57116685, 15607243, 15609520, 15607156, 15610068, 15609185, 15609518, 15609632, 15610071, 15608802	199	108	4983	2.31854	0.999781	0.699933	30.7226
PIR_SUPERFAMILY	PIRSF005999:Streptomyces hygroscopicus probable polyketide synthase module 4	3	0.765306	0.0400468	15610068, 15610069, 15610071	183	7	3842	8.99766	0.99954	0.853529	39.7748
INTERPRO	IPR016040:NAD(P)-binding domain	20	5.10204	0.0474144	15610119, 15608800, 15609613, 15607641, 15609185, 15609518, 15610913, 15610071, 15609994, 15607243, 15607281, 57116832, 15608321, 15610068, 15610069, 15610638, 15607210, 15608320, 15610527, 15607625	323	304	7774	1.58343	1	0.882029	50.9695
GOTERM_MF_FAT	GO:0016597~amino acid binding	7	1.78571	0.0616867	15607243, 15609520, 15610068, 15609185, 15609518, 15610071, 15608802	199	71	4983	2.46875	1	0.778763	57.44
GOTERM_MF_FAT	GO:0043176~amine binding	7	1.78571	0.0616867	15607243, 15609520, 15610068, 15609185, 15609518, 15610071, 15608802	199	71	4983	2.46875	1	0.778763	57.44
COG_ONTOLOGY	Secondary metabolites biosynthesis, transport, and catabolism	11	2.80612	0.0944593	15608800, 15607243, 15609931, 15610672, 15610068, 15610821, 15609185, 15610258, 15608320, 15610071, 15610072	90	294	4166	1.7319	0.887287	0.887287	54.0011
GOTERM_MF_FAT	GO:0019842~vitamin binding	13	3.31633	0.194328	15609458, 15610465, 15609185, 15609518, 15610071, 15607174, 15607243, 57116820, 15609520, 57117000, 15610068, 57116827, 15608802	199	228	4983	1.42773	1	0.899229	94.4925
Annotation Cluster 3	Enrichment Score: 2.703694716860879
Category	Term	Count	%	PValue	Genes	List Total	Pop Hits	Pop Total	Fold Enrichment	Bonferroni	Benjamini	FDR
KEGG_PATHWAY	mtu00230:Purine metabolism	12	3.06122	0.000159111	15608096, 57117051, 57116894, 161352461, 15607374, 15609721, 15607949, 15608460, 15610547, 15608755, 15610847, 15608426	111	62	2223	3.8762	0.0360901	0.0182109	0.203936
KEGG_PATHWAY	mra00230:Purine metabolism	11	2.80612	0.000625389	15608096, 57117051, 57116894, 161352461, 15607374, 15609721, 15607949, 15610547, 15608755, 15610847, 15608426	111	61	2223	3.61143	0.134554	0.0204327	0.79937
KEGG_PATHWAY	mtc00230:Purine metabolism	7	1.78571	0.0778155	15608096, 57117051, 161352461, 15609721, 15607949, 15610847, 15608426	111	61	2223	2.29818	1	0.453191	64.6298
Annotation Cluster 4	Enrichment Score: 2.370107042106143
Category	Term	Count	%	PValue	Genes	List Total	Pop Hits	Pop Total	Fold Enrichment	Bonferroni	Benjamini	FDR
KEGG_PATHWAY	mtu02020:Two-component system	11	2.80612	0.000354141	15609015, 15608692, 15608302, 57116800, 15607999, 15608690, 15609004, 15608751, 15608168, 15609635, 15608123	111	57	2223	3.86486	0.0785632	0.0202475	0.453388
KEGG_PATHWAY	mra02020:Two-component system	10	2.55102	0.00155964	15609015, 15608692, 15608302, 57116800, 15607999, 15608690, 15608751, 15608168, 15609635, 15608123	111	57	2223	3.51351	0.302713	0.0354136	1.98256
KEGG_PATHWAY	mtc02020:Two-component system	6	1.53061	0.140436	15608692, 15608302, 15608690, 15608751, 15608168, 15609635	111	56	2223	2.14575	1	0.540137	85.6505
Annotation Cluster 5	Enrichment Score: 2.17491278849296
Category	Term	Count	%	PValue	Genes	List Total	Pop Hits	Pop Total	Fold Enrichment	Bonferroni	Benjamini	FDR
SP_PIR_KEYWORDS	cell membrane	40	10.2041	3.77671e-05	57116894, 57116799, 15608110, 15609467, 15608168, 15610929, 15610018, 15608460, 15607206, 15607591, 15607225, 15608109, 15607816, 15610539, 15607246, 57116800, 15607648, 15607245, 15610200, 15610042, 15609374, 15607160, 15608069, 15609619, 15607543, 15610959, 15608102, 15608127, 15609176, 15609116, 15608125, 15608692, 15607159, 15608323, 15609220, 15610258, 15607741, 15609722, 15610011, 15608881	392	642	12695	2.01777	0.00613724	0.00307334	0.0457383
SP_PIR_KEYWORDS	transmembrane	59	15.051	4.55417e-05	15610467, 57116894, 15610900, 57117112, 15608460, 15608285, 15610805, 15607225, 15610539, 15607321, 15609374, 15607160, 15608379, 15607602, 15607543, 15608127, 15609116, 15608125, 15610873, 15607159, 15608323, 15607150, 15610258, 15607741, 15608842, 15610011, 15608881, 57116799, 15608110, 15610929, 15608168, 15610018, 15607206, 15607345, 15607591, 15608877, 15607696, 15608786, 15607816, 15607246,…	392	1113	12695	1.71674	0.00739598	0.00247143	0.0551516
SP_PIR_KEYWORDS	membrane	44	11.2245	5.47906e-05	57116894, 57116799, 15608110, 15609467, 15610900, 15608168, 15610929, 15610018, 15608460, 15607206, 15607591, 15608877, 15607225, 15608109, 15607816, 15610539, 15607246, 57116800, 15607648, 15607245, 15610200, 15610042, 15609374, 15607160, 15607898, 15608069, 15609619, 15607543, 15610959, 15608102, 15608127, 15609176, 15609116, 15608125, 15608692, 15607159, 15608323, 15609220, 15607150, 15610258,…	392	748	12695	1.90501	0.00889135	0.00223029	0.0663487
GOTERM_CC_FAT	GO:0005886~plasma membrane	39	9.94898	0.0524829	57116799, 57116894, 15608110, 15609467, 15608168, 15610929, 15610018, 15608460, 15607206, 15607591, 15607225, 15608109, 15607816, 15610539, 15607246, 57116800, 15607648, 15607245, 15610200, 15610042, 15609374, 15607160, 15608069, 15609619, 15607543, 15610959, 15608102, 15608127, 15609176, 15609116, 15608125, 15608692, 15607159, 15608323, 15609220, 15610258, 15609722, 15610011, 15608881	87	577	1630	1.26636	0.863943	0.863943	38.3729
UP_SEQ_FEATURE	transmembrane region	33	8.41837	0.272372	57116799, 57116894, 15608110, 15608168, 15610929, 15610018, 15608460, 15607206, 15607591, 15607225, 15607816, 15610539, 15607246, 15608109, 15607648, 15607245, 15610200, 15609374, 15607160, 15608069, 15607543, 15610959, 15609116, 15608125, 15608692, 15607159, 15608323, 15609220, 15607150, 15610258, 15607741, 15610011, 15608881	153	506	2678	1.14152	1	0.999597	98.5565
GOTERM_CC_FAT	GO:0031224~intrinsic to membrane	69	17.602	0.581302	15610467, 57116894, 15609467, 15610900, 57117112, 15608460, 15608285, 15610805, 15607225, 15610539, 57116800, 15607321, 15610042, 15609374, 15609748, 15607425, 15607160, 15608379, 15607602, 15607543, 15608127, 15609116, 15608125, 15610873, 15607159, 15608323, 15607150, 15610258, 15607741, 15609722, 15610011, 15611030, 15608842, 15608881, 57116799, 15608110, 15608922, 15610929, 15610018, 15608168,…	87	1292	1630	1.00059	1	0.998408	99.9597
GOTERM_CC_FAT	GO:0016021~integral to membrane	64	16.3265	0.761728	15610467, 57116894, 15610900, 57117112, 15608460, 15608285, 15610805, 15607225, 15610539, 15607321, 15609374, 15609748, 15607425, 15607160, 15608379, 15607602, 15607543, 15608127, 15609116, 15608125, 15610873, 15607159, 15608323, 15607150, 15610258, 15607741, 15611030, 15608842, 15610011, 15608881, 57116799, 15608110, 15608922, 15610929, 15608168, 15610018, 15607206, 15607345, 15607591, 15608877,…	87	1236	1630	0.97013	1	0.99949	99.9997
Annotation Cluster 6	Enrichment Score: 2.052564380907771
Category	Term	Count	%	PValue	Genes	List Total	Pop Hits	Pop Total	Fold Enrichment	Bonferroni	Benjamini	FDR
SP_PIR_KEYWORDS	nucleotide-binding	39	9.94898	5.6447e-05	57116894, 15608922, 57117131, 15610900, 15610785, 15608168, 15607200, 15608147, 15607949, 15608426, 15607148, 15607262, 15609238, 15608109, 15607245, 15608391, 15608788, 15607145, 15607425, 15610721, 15610199, 15607770, 15607898, 15610553, 15610148, 15607491, 15610146, 15607453, 15608151, 15609839, 15607335, 15608406, 15608755, 15608437, 15607156, 15609384, 15610053, 15607257, 15608881	392	630	12695	2.0048	0.00915892	0.00183853	0.0683538
SP_PIR_KEYWORDS	atp-binding	37	9.43878	8.64215e-05	57116894, 15608922, 57117131, 15610785, 15610900, 15608168, 15607200, 15608147, 15607949, 15608426, 15607148, 15609238, 15608109, 15607245, 15608788, 15608391, 15607145, 15607425, 15610721, 15610199, 15607770, 15607898, 15610553, 15610148, 15607491, 15610146, 15607453, 15608151, 15609839, 15607335, 15608406, 15608755, 15608437, 15607156, 15609384, 15607257, 15608881	392	596	12695	2.01049	0.0139885	0.00234513	0.104634
GOTERM_MF_FAT	GO:0005524~ATP binding	42	10.7143	0.0140782	57116894, 15608922, 57117131, 15610900, 15610785, 15608168, 15607200, 15608147, 15607949, 15608426, 15609161, 15607148, 15608109, 15609238, 15607245, 15608391, 15608788, 15607145, 15607425, 15610721, 15610199, 15607770, 15610828, 15607898, 15610553, 15607566, 15610148, 15607491, 15610146, 15607453, 15608151, 15609839, 15607335, 15608755, 15608406, 15608437, 57116853, 15607156, 15609384, 15611030,…	199	739	4983	1.42312	0.987309	0.766747	17.3226
GOTERM_MF_FAT	GO:0032559~adenyl ribonucleotide binding	42	10.7143	0.0143873	57116894, 15608922, 57117131, 15610900, 15610785, 15608168, 15607200, 15608147, 15607949, 15608426, 15609161, 15607148, 15608109, 15609238, 15607245, 15608391, 15608788, 15607145, 15607425, 15610721, 15610199, 15607770, 15610828, 15607898, 15610553, 15607566, 15610148, 15607491, 15610146, 15607453, 15608151, 15609839, 15607335, 15608755, 15608406, 15608437, 57116853, 15607156, 15609384, 15611030,…	199	740	4983	1.4212	0.988478	0.672369	17.6697
GOTERM_MF_FAT	GO:0032555~purine ribonucleotide binding	44	11.2245	0.0159431	57116894, 15608922, 57117131, 15610900, 15610785, 15608168, 15607200, 15608147, 15607949, 15608426, 15609161, 15607148, 15607262, 15608109, 15609238, 15607245, 15608391, 15608788, 15607145, 15607425, 15610721, 15610199, 15607770, 15610828, 15607898, 15610553, 15607566, 15610148, 15607491, 15610146, 15607453, 15608151, 15609839, 15607335, 15608755, 15608406, 15608437, 57116853, 15607156, 15609384,…	199	789	4983	1.39641	0.992917	0.628426	19.3963
GOTERM_MF_FAT	GO:0032553~ribonucleotide binding	44	11.2245	0.0159431	57116894, 15608922, 57117131, 15610900, 15610785, 15608168, 15607200, 15608147, 15607949, 15608426, 15609161, 15607148, 15607262, 15608109, 15609238, 15607245, 15608391, 15608788, 15607145, 15607425, 15610721, 15610199, 15607770, 15610828, 15607898, 15610553, 15607566, 15610148, 15607491, 15610146, 15607453, 15608151, 15609839, 15607335, 15608755, 15608406, 15608437, 57116853, 15607156, 15609384,…	199	789	4983	1.39641	0.992917	0.628426	19.3963
GOTERM_MF_FAT	GO:0001883~purine nucleoside binding	50	12.7551	0.034452	57116894, 15610900, 15610785, 15608949, 15608147, 15610439, 15608426, 15609161, 15607837, 15610698, 15609238, 15608391, 15607425, 15607770, 15610148, 15607491, 15610146, 15610454, 15607453, 15608151, 15608437, 57116853, 15607156, 15609384, 15611030, 15607257, 15608881, 57117131, 15608922, 15608168, 15607200, 15607949, 15607148, 15608109, 15607245, 15608788, 15607145, 15610721, 15610199, 15610828,…	199	966	4983	1.29608	0.99998	0.740705	37.5235
GOTERM_MF_FAT	GO:0030554~adenyl nucleotide binding	50	12.7551	0.034452	57116894, 15610900, 15610785, 15608949, 15608147, 15610439, 15608426, 15609161, 15607837, 15610698, 15609238, 15608391, 15607425, 15607770, 15610148, 15607491, 15610146, 15610454, 15607453, 15608151, 15608437, 57116853, 15607156, 15609384, 15611030, 15607257, 15608881, 57117131, 15608922, 15608168, 15607200, 15607949, 15607148, 15608109, 15607245, 15608788, 15607145, 15610721, 15610199, 15610828,…	199	966	4983	1.29608	0.99998	0.740705	37.5235
GOTERM_MF_FAT	GO:0001882~nucleoside binding	50	12.7551	0.0350314	57116894, 15610900, 15610785, 15608949, 15608147, 15610439, 15608426, 15609161, 15607837, 15610698, 15609238, 15608391, 15607425, 15607770, 15610148, 15607491, 15610146, 15610454, 15607453, 15608151, 15608437, 57116853, 15607156, 15609384, 15611030, 15607257, 15608881, 57117131, 15608922, 15608168, 15607200, 15607949, 15607148, 15608109, 15607245, 15608788, 15607145, 15610721, 15610199, 15610828,…	199	967	4983	1.29474	0.999983	0.704874	38.0246
GOTERM_MF_FAT	GO:0017076~purine nucleotide binding	52	13.2653	0.0361356	57116894, 15610900, 15610785, 15608949, 15608147, 15610439, 15608426, 15609161, 15607262, 15607837, 15610698, 15609238, 15608391, 15607425, 15607770, 15610148, 15607491, 15610146, 15610454, 15607453, 15608151, 15608437, 57116853, 15607156, 15609384, 15610053, 15611030, 15607257, 15608881, 57117131, 15608922, 15608168, 15607200, 15607949, 15607148, 15608109, 15607245, 15608788, 15607145, 15610721,…	199	1015	4983	1.28285	0.999988	0.678123	38.9694
GOTERM_MF_FAT	GO:0000166~nucleotide binding	57	14.5408	0.0699904	57116894, 15610900, 15610785, 15608949, 15608147, 15610439, 15608426, 15609161, 15607262, 15607837, 15609238, 15610698, 15607263, 15608391, 15607425, 15607770, 15610148, 15607491, 15610146, 15610454, 15607453, 15608151, 15608437, 15609198, 57116853, 15607156, 15609384, 15610053, 15611030, 15607257, 15608881, 15610119, 15607386, 57117131, 15608922, 15608168, 15607200, 15607949, 15607148, 15608109,…	199	1177	4983	1.21265	1	0.797361	62.2247
Annotation Cluster 7	Enrichment Score: 1.6805056855516096
Category	Term	Count	%	PValue	Genes	List Total	Pop Hits	Pop Total	Fold Enrichment	Bonferroni	Benjamini	FDR
KEGG_PATHWAY	mtu00020:Citrate cycle (TCA cycle)	9	2.29592	0.00017221	15608692, 15608690, 15610454, 15610453, 15608238, 15609632, 15609635, 15610439, 15608271	111	34	2223	5.30127	0.0390028	0.0131737	0.220708
KEGG_PATHWAY	mra00020:Citrate cycle (TCA cycle)	9	2.29592	0.00017221	15608692, 15608690, 15610454, 15610453, 15608238, 15609632, 15609635, 15610439, 15608271	111	34	2223	5.30127	0.0390028	0.0131737	0.220708
KEGG_PATHWAY	mtu00190:Oxidative phosphorylation	7	1.78571	0.023797	15608692, 15610286, 15608690, 15610454, 15610453, 15610287, 15608949	111	46	2223	3.04759	0.996165	0.27911	26.5812
KEGG_PATHWAY	mtc00020:Citrate cycle (TCA cycle)	6	1.53061	0.0238911	15608692, 15608690, 15610454, 15610453, 15608238, 15609635	111	34	2223	3.53418	0.996249	0.266791	26.6719
GOTERM_MF_FAT	GO:0000104~succinate dehydrogenase activity	3	0.765306	0.0470461	15608690, 15610454, 15610453	199	9	4983	8.34673	1	0.740574	47.614
KEGG_PATHWAY	mtc00190:Oxidative phosphorylation	6	1.53061	0.0684193	15608692, 15610286, 15608690, 15610454, 15610453, 15610287	111	45	2223	2.67027	1	0.454664	59.7172
KEGG_PATHWAY	mra00190:Oxidative phosphorylation	6	1.53061	0.0738611	15608692, 15610286, 15608690, 15610454, 15610453, 15610287	111	46	2223	2.61222	1	0.446132	62.6339
KEGG_PATHWAY	mtc00650:Butanoate metabolism	5	1.27551	0.379893	15608692, 15608690, 15609640, 15610454, 15610453	111	63	2223	1.58945	1	0.836283	99.7825
KEGG_PATHWAY	mtc00632:Benzoate degradation via CoA ligation	4	1.02041	0.492943	15608692, 15608690, 15610454, 15610453	111	53	2223	1.51147	1	0.910501	99.9836
Annotation Cluster 8	Enrichment Score: 1.676682095059567
Category	Term	Count	%	PValue	Genes	List Total	Pop Hits	Pop Total	Fold Enrichment	Bonferroni	Benjamini	FDR
KEGG_PATHWAY	mtu00632:Benzoate degradation via CoA ligation	13	3.31633	9.62502e-05	15609032, 15610910, 15608111, 15610454, 15607363, 15610453, 15609004, 15609816, 15608692, 15610652, 15608403, 15608690, 15607999	111	69	2223	3.77321	0.0219895	0.0219895	0.123412
KEGG_PATHWAY	mtu00650:Butanoate metabolism	12	3.06122	0.000372978	15610910, 15610652, 15608692, 15608111, 15607999, 15608690, 15609640, 15610454, 15610453, 15607363, 15609816, 15609004	111	68	2223	3.53418	0.0825655	0.0170871	0.477451
KEGG_PATHWAY	mtu00280:Valine, leucine and isoleucine degradation	11	2.80612	0.000545243	15610910, 15610652, 15609639, 15608111, 15609384, 15607999, 15609640, 15607363, 15609816, 15609004, 15610439	111	60	2223	3.67162	0.118372	0.0207787	0.697257
KEGG_PATHWAY	mra00632:Benzoate degradation via CoA ligation	11	2.80612	0.00133766	15610910, 15610652, 15608692, 15608403, 15608111, 15607999, 15608690, 15610454, 15610453, 15607363, 15609816	111	67	2223	3.28802	0.265971	0.0379134	1.70261
KEGG_PATHWAY	mra00650:Butanoate metabolism	11	2.80612	0.00150399	15610910, 15610652, 15608692, 15608111, 15607999, 15608690, 15609640, 15610454, 15610453, 15607363, 15609816	111	68	2223	3.23967	0.293677	0.0378947	1.91244
KEGG_PATHWAY	mra00280:Valine, leucine and isoleucine degradation	10	2.55102	0.00226164	15610910, 15610652, 15609639, 15608111, 15609384, 15607999, 15609640, 15607363, 15609816, 15610439	111	60	2223	3.33784	0.407279	0.0464355	2.86303
KEGG_PATHWAY	mtu00310:Lysine degradation	8	2.04082	0.00729678	15610910, 15610652, 15608111, 15607999, 15607363, 15609816, 15609004, 15611019	111	47	2223	3.40886	0.8158	0.131492	8.9677
KEGG_PATHWAY	mtu00380:Tryptophan metabolism	8	2.04082	0.0082008	15610910, 15610652, 15608403, 15608111, 15607999, 15607363, 15609816, 15609004	111	48	2223	3.33784	0.850759	0.136121	10.0255
KEGG_PATHWAY	mtu00640:Propanoate metabolism	9	2.29592	0.0144968	15610910, 15610652, 15609639, 15608111, 15609384, 15607999, 15607363, 15609816, 15609004	111	66	2223	2.73096	0.965722	0.201391	17.0842
KEGG_PATHWAY	mtu00903:Limonene and pinene degradation	9	2.29592	0.0218701	15609032, 15610910, 15610652, 15608111, 15607363, 15609816, 15610821, 15610258, 15610527	111	71	2223	2.53864	0.993952	0.273308	24.7001
KEGG_PATHWAY	mtu00281:Geraniol degradation	8	2.04082	0.0242894	15609070, 15610910, 15610652, 15610698, 15608111, 15607363, 15609816, 15610527	111	59	2223	2.71553	0.996587	0.258406	27.0549
PIR_SUPERFAMILY	PIRSF001407:AU-specific RNA-binding protein AUH	4	1.02041	0.0258647	15610910, 15610652, 15607363, 15609816	183	14	3842	5.99844	0.992749	0.806444	27.7562
KEGG_PATHWAY	mra00380:Tryptophan metabolism	7	1.78571	0.0287847	15610910, 15610652, 15608403, 15608111, 15607999, 15607363, 15609816	111	48	2223	2.92061	0.998825	0.286335	31.2509
KEGG_PATHWAY	mtu00071:Fatty acid metabolism	7	1.78571	0.0407258	15610910, 15610652, 15608111, 15607999, 15607363, 15609816, 15609004	111	52	2223	2.69595	0.999933	0.353752	41.3405
KEGG_PATHWAY	mra00640:Propanoate metabolism	8	2.04082	0.0417812	15610910, 15610652, 15609639, 15608111, 15609384, 15607999, 15607363, 15609816	111	66	2223	2.42752	0.999948	0.336871	42.1631
KEGG_PATHWAY	mra00310:Lysine degradation	6	1.53061	0.0489876	15610910, 15610652, 15608111, 15607999, 15607363, 15609816	111	41	2223	2.93078	0.999991	0.371305	47.5019
KEGG_PATHWAY	mtu00930:Caprolactam degradation	5	1.27551	0.0637713	15610910, 15610652, 15608111, 15607363, 15609816	111	31	2223	3.23017	1	0.443148	57.0611
KEGG_PATHWAY	mra00930:Caprolactam degradation	5	1.27551	0.0637713	15610910, 15610652, 15608111, 15607363, 15609816	111	31	2223	3.23017	1	0.443148	57.0611
KEGG_PATHWAY	mra00281:Geraniol degradation	6	1.53061	0.0684193	15609070, 15610910, 15610652, 15608111, 15607363, 15609816	111	45	2223	2.67027	1	0.454664	59.7172
GOTERM_MF_FAT	GO:0016836~hydro-lyase activity	9	2.29592	0.0792492	57116820, 15610910, 15610652, 15608111, 15608238, 15607363, 15609816, 15607401, 15608751	199	113	4983	1.99435	1	0.816465	66.9701
GOTERM_MF_FAT	GO:0004300~enoyl-CoA hydratase activity	5	1.27551	0.095692	15610910, 15610652, 15608111, 15607363, 15609816	199	44	4983	2.84548	1	0.855759	74.0634
KEGG_PATHWAY	mra00903:Limonene and pinene degradation	7	1.78571	0.0989336	15610910, 15610652, 15608111, 15607363, 15609816, 15610821, 15610258	111	65	2223	2.15676	1	0.507266	73.7239
KEGG_PATHWAY	mtu00410:beta-Alanine metabolism	5	1.27551	0.107102	15610910, 15610652, 15608111, 15607363, 15609816	111	37	2223	2.70636	1	0.497743	76.6214
KEGG_PATHWAY	mra00071:Fatty acid metabolism	6	1.53061	0.11126	15610910, 15610652, 15608111, 15607999, 15607363, 15609816	111	52	2223	2.31081	1	0.502736	77.9802
KEGG_PATHWAY	mra00410:beta-Alanine metabolism	5	1.27551	0.115365	15610910, 15610652, 15608111, 15607363, 15609816	111	38	2223	2.63514	1	0.498743	79.25
INTERPRO	IPR001753:Crotonase, core	5	1.27551	0.143841	15610910, 15610652, 15608111, 15607363, 15609816	323	49	7774	2.45593	1	0.982364	89.7578
SP_PIR_KEYWORDS	Isomerase	7	1.78571	0.242171	15610572, 15607148, 15610910, 15608111, 15607363, 15609816, 15610393	392	136	12695	1.66689	1	0.650465	96.5228
COG_ONTOLOGY	Lipid metabolism	10	2.55102	0.443626	15609070, 15610910, 15610652, 15610698, 15609639, 15608111, 15609384, 15609852, 15607363, 15609816	90	386	4166	1.19919	0.999997	0.960233	98.9834
Annotation Cluster 9	Enrichment Score: 1.4456787331425827
Category	Term	Count	%	PValue	Genes	List Total	Pop Hits	Pop Total	Fold Enrichment	Bonferroni	Benjamini	FDR
PIR_SUPERFAMILY	PIRSF000171:succinate dehydrogenase, flavoprotein subunit (SDHA/APRA/LASPO)	3	0.765306	0.00648756	15608733, 15608690, 15610454	183	3	3842	20.9945	0.705841	0.457636	7.75782
INTERPRO	IPR004112:Fumarate reductase/succinate dehydrogenase flavoprotein, C-terminal	3	0.765306	0.00970836	15608733, 15608690, 15610454	323	4	7774	18.0511	0.996229	0.371881	13.337
INTERPRO	IPR013027:FAD-dependent pyridine nucleotide-disulphide oxidoreductase	6	1.53061	0.130954	15608733, 15608690, 15610454, 15608949, 15610439, 15607472	323	65	7774	2.22167	1	0.981944	87.2475
INTERPRO	IPR003953:Fumarate reductase/succinate dehydrogenase flavoprotein, N-terminal	3	0.765306	0.199958	15608733, 15608690, 15610454	323	20	7774	3.61022	1	0.995092	96.212
Annotation Cluster 10	Enrichment Score: 1.2898411329088835
Category	Term	Count	%	PValue	Genes	List Total	Pop Hits	Pop Total	Fold Enrichment	Bonferroni	Benjamini	FDR
SP_PIR_KEYWORDS	glycosyltransferase	8	2.04082	0.00878999	57116685, 57116728, 15608919, 15608652, 15610929, 15609721, 57116850, 15609344	392	76	12695	3.40897	0.762859	0.0860175	10.1425
GOTERM_MF_FAT	GO:0016763~transferase activity, transferring pentosyl groups	6	1.53061	0.0200042	57116728, 15608740, 15610929, 15609721, 57116850, 15609344	199	40	4983	3.75603	0.998018	0.645587	23.7468
GOTERM_BP_FAT	GO:0009116~nucleoside metabolic process	3	0.765306	0.76801	57116728, 15609721, 15609344	170	68	4188	1.08685	1	0.999762	100
Annotation Cluster 11	Enrichment Score: 1.2856886758312334
Category	Term	Count	%	PValue	Genes	List Total	Pop Hits	Pop Total	Fold Enrichment	Bonferroni	Benjamini	FDR
GOTERM_BP_FAT	GO:0034654~nucleobase, nucleoside, nucleotide and nucleic acid biosynthetic process	18	4.59184	0.00495089	15608733, 57116728, 15607566, 15609625, 57116894, 15607949, 15608460, 15608437, 57116850, 15609344, 15608109, 15608096, 15608785, 15607245, 15608031, 15607527, 15609721, 15610547	170	213	4188	2.08186	0.883984	0.883984	6.76512
GOTERM_BP_FAT	GO:0034404~nucleobase, nucleoside and nucleotide biosynthetic process	18	4.59184	0.00495089	15608733, 57116728, 15607566, 15609625, 57116894, 15607949, 15608460, 15608437, 57116850, 15609344, 15608109, 15608096, 15608785, 15607245, 15608031, 15607527, 15609721, 15610547	170	213	4188	2.08186	0.883984	0.883984	6.76512
GOTERM_BP_FAT	GO:0009165~nucleotide biosynthetic process	16	4.08163	0.0140807	15608733, 15607566, 57116728, 15609625, 57116894, 15607949, 15608460, 15608437, 57116850, 15608109, 15608096, 15608785, 15607245, 15608031, 15607527, 15610547	170	200	4188	1.97082	0.997876	0.953913	18.1385
GOTERM_BP_FAT	GO:0009123~nucleoside monophosphate metabolic process	9	2.29592	0.0407466	15608096, 15608785, 15609625, 57116894, 15608031, 15607527, 15607949, 15608460, 15610547	170	97	4188	2.28575	1	0.972972	44.4077
GOTERM_BP_FAT	GO:0009124~nucleoside monophosphate biosynthetic process	9	2.29592	0.0407466	15608096, 15608785, 15609625, 57116894, 15608031, 15607527, 15607949, 15608460, 15610547	170	97	4188	2.28575	1	0.972972	44.4077
INTERPRO	IPR001054:Adenylyl cyclase class-3/4/guanylyl cyclase	6	1.53061	0.0587347	15608785, 15609625, 57116894, 15608031, 15607527, 15608460	323	51	7774	2.83154	1	0.900562	58.8579
GOTERM_BP_FAT	GO:0044271~nitrogen compound biosynthetic process	30	7.65306	0.0762596	15607558, 15609625, 57116894, 15608740, 15607949, 15608460, 57116850, 15609344, 15607400, 57116820, 15608109, 15608785, 15607245, 57117013, 15607401, 15610349, 15607527, 15608733, 15608006, 57116728, 15607566, 15607641, 15608751, 15608437, 15608096, 15609677, 15608328, 15608031, 15609721, 15610547	170	551	4188	1.3413	1	0.992687	67.3573
SMART	SM00044:CYCc	6	1.53061	0.121502	15608785, 15609625, 57116894, 15608031, 15607527, 15608460	52	51	975	2.20588	0.991713	0.991713	68.7508
GOTERM_BP_FAT	GO:0007242~intracellular signaling cascade	6	1.53061	0.12601	15608785, 15609625, 57116894, 15608031, 15607527, 15608460	170	66	4188	2.23957	1	0.979695	85.0566
GOTERM_MF_FAT	GO:0016849~phosphorus-oxygen lyase activity	6	1.53061	0.138062	15608785, 15609625, 57116894, 15608031, 15607527, 15608460	199	69	4983	2.17741	1	0.886851	86.3759
GOTERM_BP_FAT	GO:0009190~cyclic nucleotide biosynthetic process	6	1.53061	0.138112	15608785, 15609625, 57116894, 15608031, 15607527, 15608460	170	68	4188	2.1737	1	0.953656	87.7261
GOTERM_BP_FAT	GO:0009187~cyclic nucleotide metabolic process	6	1.53061	0.138112	15608785, 15609625, 57116894, 15608031, 15607527, 15608460	170	68	4188	2.1737	1	0.953656	87.7261
UP_SEQ_FEATURE	domain:Guanylate cyclase	3	0.765306	0.186707	57116894, 15608031, 15608460	153	14	2678	3.7507	1	0.999835	93.6364
Annotation Cluster 12	Enrichment Score: 1.1575520861800541
Category	Term	Count	%	PValue	Genes	List Total	Pop Hits	Pop Total	Fold Enrichment	Bonferroni	Benjamini	FDR
KEGG_PATHWAY	mtu03018:RNA degradation	3	0.765306	0.0695742	15607491, 15608437, 15610553	111	9	2223	6.67568	1	0.4484	60.3531
KEGG_PATHWAY	mra03018:RNA degradation	3	0.765306	0.0695742	15607491, 15608437, 15610553	111	9	2223	6.67568	1	0.4484	60.3531
KEGG_PATHWAY	mtc03018:RNA degradation	3	0.765306	0.0695742	15607491, 15608437, 15610553	111	9	2223	6.67568	1	0.4484	60.3531
Annotation Cluster 13	Enrichment Score: 1.1314766269559968
Category	Term	Count	%	PValue	Genes	List Total	Pop Hits	Pop Total	Fold Enrichment	Bonferroni	Benjamini	FDR
SP_PIR_KEYWORDS	nucleotidyltransferase	7	1.78571	0.010951	15608133, 57116760, 161352461, 15610393, 15610018, 15610847, 15608426	392	61	12695	3.71633	0.833848	0.100197	12.487
KEGG_PATHWAY	mtu00520:Amino sugar and nucleotide sugar metabolism	5	1.27551	0.0413278	15610572, 15608133, 57116760, 15610393, 15609839	111	27	2223	3.70871	0.999942	0.345508	41.811
KEGG_PATHWAY	mra00520:Amino sugar and nucleotide sugar metabolism	5	1.27551	0.0413278	15610572, 15608133, 57116760, 15610393, 15609839	111	27	2223	3.70871	0.999942	0.345508	41.811
KEGG_PATHWAY	mtc00520:Amino sugar and nucleotide sugar metabolism	4	1.02041	0.134513	15610572, 15608133, 15610393, 15609839	111	26	2223	3.08108	1	0.531599	84.329
KEGG_PATHWAY	mtu00052:Galactose metabolism	3	0.765306	0.15005	15608133, 57116760, 15610393	111	14	2223	4.29151	1	0.542696	87.5788
KEGG_PATHWAY	mra00052:Galactose metabolism	3	0.765306	0.15005	15608133, 57116760, 15610393	111	14	2223	4.29151	1	0.542696	87.5788
GOTERM_MF_FAT	GO:0016779~nucleotidyltransferase activity	7	1.78571	0.212075	15608133, 57116760, 161352461, 15610393, 15610018, 15610847, 15608426	199	101	4983	1.73546	1	0.891892	95.9152
Annotation Cluster 14	Enrichment Score: 1.1056260728653822
Category	Term	Count	%	PValue	Genes	List Total	Pop Hits	Pop Total	Fold Enrichment	Bonferroni	Benjamini	FDR
GOTERM_BP_FAT	GO:0034654~nucleobase, nucleoside, nucleotide and nucleic acid biosynthetic process	18	4.59184	0.00495089	15608733, 57116728, 15607566, 15609625, 57116894, 15607949, 15608460, 15608437, 57116850, 15609344, 15608109, 15608096, 15608785, 15607245, 15608031, 15607527, 15609721, 15610547	170	213	4188	2.08186	0.883984	0.883984	6.76512
GOTERM_BP_FAT	GO:0034404~nucleobase, nucleoside and nucleotide biosynthetic process	18	4.59184	0.00495089	15608733, 57116728, 15607566, 15609625, 57116894, 15607949, 15608460, 15608437, 57116850, 15609344, 15608109, 15608096, 15608785, 15607245, 15608031, 15607527, 15609721, 15610547	170	213	4188	2.08186	0.883984	0.883984	6.76512
GOTERM_BP_FAT	GO:0009165~nucleotide biosynthetic process	16	4.08163	0.0140807	15608733, 15607566, 57116728, 15609625, 57116894, 15607949, 15608460, 15608437, 57116850, 15608109, 15608096, 15608785, 15607245, 15608031, 15607527, 15610547	170	200	4188	1.97082	0.997876	0.953913	18.1385
GOTERM_BP_FAT	GO:0044271~nitrogen compound biosynthetic process	30	7.65306	0.0762596	15607558, 15609625, 57116894, 15608740, 15607949, 15608460, 57116850, 15609344, 15607400, 57116820, 15608109, 15608785, 15607245, 57117013, 15607401, 15610349, 15607527, 15608733, 15608006, 57116728, 15607566, 15607641, 15608751, 15608437, 15608096, 15609677, 15608328, 15608031, 15609721, 15610547	170	551	4188	1.3413	1	0.992687	67.3573
GOTERM_BP_FAT	GO:0006164~purine nucleotide biosynthetic process	8	2.04082	0.0800282	15607566, 15608096, 15608109, 15607245, 57116894, 15607949, 15610547, 15608437	170	93	4188	2.11917	1	0.989167	69.1873
GOTERM_BP_FAT	GO:0006163~purine nucleotide metabolic process	8	2.04082	0.0951759	15607566, 15608096, 15608109, 15607245, 57116894, 15607949, 15610547, 15608437	170	97	4188	2.03178	1	0.986972	75.6238
GOTERM_BP_FAT	GO:0009152~purine ribonucleotide biosynthetic process	7	1.78571	0.0978043	15607566, 15608096, 15608109, 15607245, 15607949, 15610547, 15608437	170	79	4188	2.18287	1	0.982765	76.6044
GOTERM_BP_FAT	GO:0009150~purine ribonucleotide metabolic process	7	1.78571	0.1119	15607566, 15608096, 15608109, 15607245, 15607949, 15610547, 15608437	170	82	4188	2.10301	1	0.986322	81.2669
GOTERM_BP_FAT	GO:0009260~ribonucleotide biosynthetic process	7	1.78571	0.121845	15607566, 15608096, 15608109, 15607245, 15607949, 15610547, 15608437	170	84	4188	2.05294	1	0.986934	84.0195
GOTERM_BP_FAT	GO:0009259~ribonucleotide metabolic process	7	1.78571	0.137551	15607566, 15608096, 15608109, 15607245, 15607949, 15610547, 15608437	170	87	4188	1.98215	1	0.95969	87.6129
GOTERM_BP_FAT	GO:0009126~purine nucleoside monophosphate metabolic process	3	0.765306	0.177275	15608096, 15607949, 15610547	170	19	4188	3.88978	1	0.966208	93.6329
GOTERM_BP_FAT	GO:0009127~purine nucleoside monophosphate biosynthetic process	3	0.765306	0.177275	15608096, 15607949, 15610547	170	19	4188	3.88978	1	0.966208	93.6329
GOTERM_BP_FAT	GO:0009167~purine ribonucleoside monophosphate metabolic process	3	0.765306	0.177275	15608096, 15607949, 15610547	170	19	4188	3.88978	1	0.966208	93.6329
GOTERM_BP_FAT	GO:0009168~purine ribonucleoside monophosphate biosynthetic process	3	0.765306	0.177275	15608096, 15607949, 15610547	170	19	4188	3.88978	1	0.966208	93.6329
GOTERM_BP_FAT	GO:0009156~ribonucleoside monophosphate biosynthetic process	3	0.765306	0.237103	15608096, 15607949, 15610547	170	23	4188	3.2133	1	0.989083	97.8063
GOTERM_BP_FAT	GO:0009161~ribonucleoside monophosphate metabolic process	3	0.765306	0.237103	15608096, 15607949, 15610547	170	23	4188	3.2133	1	0.989083	97.8063
Annotation Cluster 15	Enrichment Score: 1.0248564684123123
Category	Term	Count	%	PValue	Genes	List Total	Pop Hits	Pop Total	Fold Enrichment	Bonferroni	Benjamini	FDR
SP_PIR_KEYWORDS	metal-binding	25	6.37755	0.00596409	57116894, 15610297, 15610017, 15610016, 15608109, 15607245, 15608788, 15610821, 15610721, 15610287, 15607160, 15610199, 15609032, 15610286, 15607338, 57117100, 15610954, 15607374, 15609114, 15608755, 15607940, 15607156, 15610258, 15609635, 15610547	392	447	12695	1.81125	0.622829	0.0629361	6.98974
GOTERM_MF_FAT	GO:0046872~metal ion binding	36	9.18367	0.140049	15608800, 15609931, 57116894, 15610297, 15610017, 15609185, 15610016, 15607400, 15608109, 57116760, 15609520, 15607245, 15608788, 15610821, 15610721, 15610287, 15610199, 15607160, 15609032, 57116728, 57117051, 15610286, 57117100, 15607338, 15610954, 15607374, 15609114, 15610913, 15608755, 15607940, 15607156, 15608321, 15610258, 15608320, 15610547, 15609635	199	735	4983	1.22646	1	0.879042	86.7913
GOTERM_MF_FAT	GO:0043169~cation binding	37	9.43878	0.14108	15608800, 15609931, 57116894, 15610297, 15610017, 15609185, 15610016, 15607400, 15608919, 15608109, 57116760, 15609520, 15607245, 15608788, 15610821, 15610721, 15610287, 15610199, 15607160, 15609032, 57116728, 57117051, 15610286, 57117100, 15607338, 15610954, 15607374, 15609114, 15610913, 15608755, 15607940, 15607156, 15608321, 15610258, 15608320, 15610547, 15609635	199	759	4983	1.22067	1	0.869521	87.0023
GOTERM_MF_FAT	GO:0043167~ion binding	37	9.43878	0.14108	15608800, 15609931, 57116894, 15610297, 15610017, 15609185, 15610016, 15607400, 15608919, 15608109, 57116760, 15609520, 15607245, 15608788, 15610821, 15610721, 15610287, 15610199, 15607160, 15609032, 57116728, 57117051, 15610286, 57117100, 15607338, 15610954, 15607374, 15609114, 15610913, 15608755, 15607940, 15607156, 15608321, 15610258, 15608320, 15610547, 15609635	199	759	4983	1.22067	1	0.869521	87.0023
GOTERM_MF_FAT	GO:0046914~transition metal ion binding	24	6.12245	0.451816	15609032, 15608800, 57117051, 15610286, 15610297, 15607338, 15610017, 57117100, 15610954, 15610016, 15607374, 15609185, 15610913, 15609114, 15609520, 57116760, 15607940, 15608321, 15610821, 15610287, 15610721, 15610258, 15607160, 15608320	199	556	4983	1.08087	1	0.977146	99.9686
Annotation Cluster 16	Enrichment Score: 1.0244060370603103
Category	Term	Count	%	PValue	Genes	List Total	Pop Hits	Pop Total	Fold Enrichment	Bonferroni	Benjamini	FDR
SP_PIR_KEYWORDS	phosphoprotein	14	3.57143	0.000134432	15607491, 15610900, 15608168, 15610071, 15608406, 15610072, 15607243, 15608109, 15607156, 15607245, 57116827, 15607741, 15607898, 15608881	392	126	12695	3.59836	0.0216756	0.00312567	0.162719
SP_PIR_KEYWORDS	kinase	12	3.06122	0.0161676	15607156, 15608151, 15610900, 15609839, 15607741, 15608168, 15608406, 15607898, 15607257, 15608755, 15608881, 15608426	392	170	12695	2.28601	0.929831	0.130498	17.9172
GOTERM_BP_FAT	GO:0006793~phosphorus metabolic process	13	3.31633	0.0257629	15610119, 15608151, 15610900, 15608168, 15608437, 15608406, 15609371, 15607225, 15607156, 15610287, 15607257, 15607898, 15608881	170	159	4188	2.01421	0.999988	0.977083	30.814
GOTERM_BP_FAT	GO:0006796~phosphate metabolic process	13	3.31633	0.0257629	15610119, 15608151, 15610900, 15608168, 15608437, 15608406, 15609371, 15607225, 15607156, 15610287, 15607257, 15607898, 15608881	170	159	4188	2.01421	0.999988	0.977083	30.814
GOTERM_BP_FAT	GO:0016310~phosphorylation	11	2.80612	0.0446676	15607225, 15607156, 15608151, 15610900, 15610287, 15608168, 15608406, 15607898, 15607257, 15608437, 15608881	170	135	4188	2.00732	1	0.963313	47.5302
GOTERM_MF_FAT	GO:0004672~protein kinase activity	7	1.78571	0.0971426	15607156, 57116853, 15610900, 15608168, 15608406, 15607898, 15608881	199	80	4983	2.19102	1	0.842991	74.6161
INTERPRO	IPR003661:Signal transduction histidine kinase, subgroup 1, dimerisation and phosphoacceptor region	3	0.765306	0.112189	15610900, 15608168, 15607898	323	14	7774	5.15745	1	0.97721	82.5527
INTERPRO	IPR004358:Signal transduction histidine kinase-related protein, C-terminal	3	0.765306	0.140281	15610900, 15608168, 15607898	323	16	7774	4.51277	1	0.983707	89.1148
GOTERM_BP_FAT	GO:0000160~two-component signal transduction system (phosphorelay)	8	2.04082	0.154421	57116853, 15609625, 15607401, 15610900, 15607527, 15608168, 15607898, 15608030	170	110	4188	1.79166	1	0.963445	90.6269
INTERPRO	IPR003594:ATP-binding region, ATPase-like	4	1.02041	0.154938	57116853, 15610900, 15608168, 15607898	323	33	7774	2.91735	1	0.984803	91.5421
SMART	SM00388:HisKA	3	0.765306	0.16359	15610900, 15608168, 15607898	52	14	975	4.01786	0.998653	0.963292	79.891
GOTERM_BP_FAT	GO:0006468~protein amino acid phosphorylation	6	1.53061	0.16377	15607156, 15610900, 15608168, 15608406, 15607898, 15608881	170	72	4188	2.05294	1	0.96061	91.9881
INTERPRO	IPR005467:Signal transduction histidine kinase, core	3	0.765306	0.230809	15610900, 15608168, 15607898	323	22	7774	3.28202	1	0.99689	97.8728
SMART	SM00387:HATPase_c	4	1.02041	0.246084	57116853, 15610900, 15608168, 15607898	52	33	975	2.27273	0.999971	0.969311	92.0848
SP_PIR_KEYWORDS	two-component regulatory system	4	1.02041	0.247973	15610900, 15607741, 15608168, 15607898	392	56	12695	2.31323	1	0.652062	96.8319
GOTERM_MF_FAT	GO:0000155~two-component sensor activity	4	1.02041	0.264674	57116853, 15610900, 15608168, 15607898	199	45	4983	2.2258	1	0.922637	98.3834
GOTERM_MF_FAT	GO:0004673~protein histidine kinase activity	4	1.02041	0.264674	57116853, 15610900, 15608168, 15607898	199	45	4983	2.2258	1	0.922637	98.3834
GOTERM_MF_FAT	GO:0016775~phosphotransferase activity, nitrogenous group as acceptor	4	1.02041	0.264674	57116853, 15610900, 15608168, 15607898	199	45	4983	2.2258	1	0.922637	98.3834
GOTERM_BP_FAT	GO:0018202~peptidyl-histidine modification	3	0.765306	0.443945	15610900, 15608168, 15607898	170	37	4188	1.99746	1	0.99557	99.9747
GOTERM_BP_FAT	GO:0018106~peptidyl-histidine phosphorylation	3	0.765306	0.443945	15610900, 15608168, 15607898	170	37	4188	1.99746	1	0.99557	99.9747
Annotation Cluster 17	Enrichment Score: 0.9759855821243141
Category	Term	Count	%	PValue	Genes	List Total	Pop Hits	Pop Total	Fold Enrichment	Bonferroni	Benjamini	FDR
KEGG_PATHWAY	mtu00500:Starch and sucrose metabolism	4	1.02041	0.0727964	15608133, 15608919, 15607327, 15610393	111	20	2223	4.00541	1	0.452312	62.079
KEGG_PATHWAY	mra00500:Starch and sucrose metabolism	4	1.02041	0.0727964	15608133, 15608919, 15607327, 15610393	111	20	2223	4.00541	1	0.452312	62.079
KEGG_PATHWAY	mtc00500:Starch and sucrose metabolism	3	0.765306	0.222753	15608133, 15608919, 15610393	111	18	2223	3.33784	1	0.680628	96.0559
Annotation Cluster 18	Enrichment Score: 0.9489555873038793
Category	Term	Count	%	PValue	Genes	List Total	Pop Hits	Pop Total	Fold Enrichment	Bonferroni	Benjamini	FDR
INTERPRO	IPR013149:Alcohol dehydrogenase, zinc-binding	6	1.53061	0.0547477	15609032, 15608800, 15608321, 15609185, 15608320, 15610913	323	50	7774	2.88817	1	0.899781	56.2255
INTERPRO	IPR013154:Alcohol dehydrogenase GroES-like	6	1.53061	0.0547477	15609032, 15608800, 15608321, 15609185, 15608320, 15610913	323	50	7774	2.88817	1	0.899781	56.2255
GOTERM_MF_FAT	GO:0008270~zinc ion binding	10	2.55102	0.47468	15609032, 15608800, 57116760, 15607940, 15608321, 15610721, 15609185, 15608320, 15609114, 15610913	199	213	4983	1.1756	1	0.981041	99.9823
Annotation Cluster 19	Enrichment Score: 0.9260404932454663
Category	Term	Count	%	PValue	Genes	List Total	Pop Hits	Pop Total	Fold Enrichment	Bonferroni	Benjamini	FDR
SP_PIR_KEYWORDS	dna replication	5	1.27551	0.0490336	15607145, 161352461, 15610199, 15607200, 15610847	392	45	12695	3.59836	0.999724	0.289269	45.611
SP_PIR_KEYWORDS	dna repair	6	1.53061	0.0611551	15607145, 161352461, 15610721, 15610199, 15610722, 15607770	392	69	12695	2.8161	0.999966	0.3168	53.4388
SP_PIR_KEYWORDS	DNA damage	6	1.53061	0.0741698	15607145, 161352461, 15610721, 15610199, 15610722, 15607770	392	73	12695	2.6618	0.999996	0.35154	60.6823
KEGG_PATHWAY	mra03440:Homologous recombination	4	1.02041	0.0916399	15607145, 161352461, 15607770, 15610847	111	22	2223	3.64128	1	0.489722	70.8606
KEGG_PATHWAY	mtu03440:Homologous recombination	4	1.02041	0.0916399	15607145, 161352461, 15607770, 15610847	111	22	2223	3.64128	1	0.489722	70.8606
KEGG_PATHWAY	mtc03440:Homologous recombination	4	1.02041	0.0916399	15607145, 161352461, 15607770, 15610847	111	22	2223	3.64128	1	0.489722	70.8606
GOTERM_BP_FAT	GO:0006260~DNA replication	5	1.27551	0.432795	15607145, 161352461, 15610199, 15607200, 15610847	170	83	4188	1.48405	1	0.996276	99.9666
GOTERM_MF_FAT	GO:0004527~exonuclease activity	3	0.765306	0.527214	161352461, 15607770, 15610847	199	44	4983	1.70729	1	0.986056	99.9957
Annotation Cluster 20	Enrichment Score: 0.8932998611388131
Category	Term	Count	%	PValue	Genes	List Total	Pop Hits	Pop Total	Fold Enrichment	Bonferroni	Benjamini	FDR
SP_PIR_KEYWORDS	iron-sulfur	8	2.04082	0.0330388	15610286, 15610297, 15607338, 15610954, 57117100, 15610017, 15610287, 15610016	392	99	12695	2.61699	0.995815	0.239527	33.4333
SP_PIR_KEYWORDS	iron	12	3.06122	0.0619415	15609520, 15610286, 15610297, 15610821, 15607338, 15610954, 57117100, 15610017, 15610287, 15610016, 15607374, 15610258	392	211	12695	1.84181	0.99997	0.310811	53.909
GOTERM_MF_FAT	GO:0051539~4 iron, 4 sulfur cluster binding	6	1.53061	0.138062	15610286, 15607224, 15607338, 15610017, 15610287, 15610016	199	69	4983	2.17741	1	0.886851	86.3759
GOTERM_MF_FAT	GO:0051540~metal cluster binding	10	2.55102	0.162249	15610286, 15607224, 15610297, 15607479, 15607338, 15610954, 57117100, 15610017, 15610287, 15610016	199	155	4983	1.6155	1	0.887079	90.7005
GOTERM_MF_FAT	GO:0051536~iron-sulfur cluster binding	10	2.55102	0.162249	15610286, 15607224, 15610297, 15607479, 15607338, 15610954, 57117100, 15610017, 15610287, 15610016	199	155	4983	1.6155	1	0.887079	90.7005
SP_PIR_KEYWORDS	4fe-4s	4	1.02041	0.199134	15610286, 15610017, 15610287, 15610016	392	50	12695	2.59082	1	0.604697	93.211
GOTERM_MF_FAT	GO:0005506~iron ion binding	12	3.06122	0.376976	15609520, 15610286, 15610297, 15610821, 15607338, 15610954, 57117100, 15610017, 15610287, 15610016, 15607374, 15610258	199	244	4983	1.23149	1	0.963564	99.825
Annotation Cluster 21	Enrichment Score: 0.8615568205731091
Category	Term	Count	%	PValue	Genes	List Total	Pop Hits	Pop Total	Fold Enrichment	Bonferroni	Benjamini	FDR
SP_PIR_KEYWORDS	protein biosynthesis	5	1.27551	0.0338535	15610148, 15608788, 15610146, 15607822, 15608147	392	40	12695	4.04815	0.996352	0.234571	34.1095
KEGG_PATHWAY	mtu00970:Aminoacyl-tRNA biosynthesis	4	1.02041	0.101748	15610148, 15608788, 15610146, 15608147	111	23	2223	3.48296	1	0.488254	74.7575
KEGG_PATHWAY	mtc00970:Aminoacyl-tRNA biosynthesis	4	1.02041	0.101748	15610148, 15608788, 15610146, 15608147	111	23	2223	3.48296	1	0.488254	74.7575
KEGG_PATHWAY	mra00970:Aminoacyl-tRNA biosynthesis	4	1.02041	0.11228	15610148, 15608788, 15610146, 15608147	111	24	2223	3.33784	1	0.497317	78.3021
KEGG_PATHWAY	mtf00970:Aminoacyl-tRNA biosynthesis	3	0.765306	0.334837	15610148, 15608788, 15610146	111	24	2223	2.50338	1	0.808401	99.4651
GOTERM_BP_FAT	GO:0006412~translation	6	1.53061	0.513891	15610592, 15610148, 15608788, 15610146, 15607822, 15608147	170	117	4188	1.26335	1	0.995881	99.9962
Annotation Cluster 22	Enrichment Score: 0.8427761914182313
Category	Term	Count	%	PValue	Genes	List Total	Pop Hits	Pop Total	Fold Enrichment	Bonferroni	Benjamini	FDR
KEGG_PATHWAY	mra00010:Glycolysis / Gluconeogenesis	5	1.27551	0.0914351	15610393, 15609839, 15609632, 15610439, 15608755	111	35	2223	2.861	1	0.499525	70.7762
KEGG_PATHWAY	mtu00010:Glycolysis / Gluconeogenesis	5	1.27551	0.0991226	15610393, 15609839, 15609632, 15610439, 15608755	111	36	2223	2.78153	1	0.497896	73.7945
KEGG_PATHWAY	mtu00620:Pyruvate metabolism	5	1.27551	0.14175	15607999, 15609004, 15609632, 15610439, 15608755	111	41	2223	2.44232	1	0.535884	85.9294
KEGG_PATHWAY	mra00620:Pyruvate metabolism	4	1.02041	0.331198	15607999, 15609632, 15610439, 15608755	111	41	2223	1.95386	1	0.809738	99.4263
Annotation Cluster 23	Enrichment Score: 0.8040734186974066
Category	Term	Count	%	PValue	Genes	List Total	Pop Hits	Pop Total	Fold Enrichment	Bonferroni	Benjamini	FDR
SP_PIR_KEYWORDS	magnesium	8	2.04082	0.0913571	57116728, 15608109, 15607156, 15607245, 15608788, 57116894, 15609635, 15608755	392	125	12695	2.07265	1	0.395733	68.6665
GOTERM_MF_FAT	GO:0000287~magnesium ion binding	9	2.29592	0.202219	57116728, 15608109, 15607156, 15609931, 15607245, 15608788, 57116894, 15609635, 15608755	199	142	4983	1.58705	1	0.901673	95.1738
UP_SEQ_FEATURE	metal ion-binding site:Magnesium	6	1.53061	0.209515	15608109, 15607156, 15608788, 57116894, 15609635, 15608755	153	56	2678	1.87535	1	0.99955	95.6444
Annotation Cluster 24	Enrichment Score: 0.7997789531823949
Category	Term	Count	%	PValue	Genes	List Total	Pop Hits	Pop Total	Fold Enrichment	Bonferroni	Benjamini	FDR
SP_PIR_KEYWORDS	dna replication	5	1.27551	0.0490336	15607145, 161352461, 15610199, 15607200, 15610847	392	45	12695	3.59836	0.999724	0.289269	45.611
KEGG_PATHWAY	mtu03030:DNA replication	3	0.765306	0.167794	161352461, 15607200, 15610847	111	15	2223	4.00541	1	0.571978	90.5242
KEGG_PATHWAY	mtc03030:DNA replication	3	0.765306	0.167794	161352461, 15607200, 15610847	111	15	2223	4.00541	1	0.571978	90.5242
KEGG_PATHWAY	mra03030:DNA replication	3	0.765306	0.167794	161352461, 15607200, 15610847	111	15	2223	4.00541	1	0.571978	90.5242
GOTERM_BP_FAT	GO:0006260~DNA replication	5	1.27551	0.432795	15607145, 161352461, 15610199, 15607200, 15610847	170	83	4188	1.48405	1	0.996276	99.9666
Annotation Cluster 25	Enrichment Score: 0.7812025304521992
Category	Term	Count	%	PValue	Genes	List Total	Pop Hits	Pop Total	Fold Enrichment	Bonferroni	Benjamini	FDR
SP_PIR_KEYWORDS	antibiotic resistance	4	1.02041	0.0982258	15607148, 15607822, 15610929, 15608983	392	36	12695	3.59836	1	0.399918	71.4181
UP_SEQ_FEATURE	sequence variant	6	1.53061	0.150961	15610119, 15607148, 15607822, 15609839, 15610929, 15610553	153	50	2678	2.10039	1	0.999994	88.71
GOTERM_BP_FAT	GO:0046677~response to antibiotic	4	1.02041	0.305705	15607148, 15607822, 15610929, 15608983	170	48	4188	2.05294	1	0.992905	99.4197
Annotation Cluster 26	Enrichment Score: 0.7326723164414732
Category	Term	Count	%	PValue	Genes	List Total	Pop Hits	Pop Total	Fold Enrichment	Bonferroni	Benjamini	FDR
SP_PIR_KEYWORDS	iron-sulfur	8	2.04082	0.0330388	15610286, 15610297, 15607338, 15610954, 57117100, 15610017, 15610287, 15610016	392	99	12695	2.61699	0.995815	0.239527	33.4333
SP_PIR_KEYWORDS	2Fe-2S	3	0.765306	0.372676	15610297, 15610954, 15610287	392	42	12695	2.31323	1	0.781313	99.6476
GOTERM_MF_FAT	GO:0051537~2 iron, 2 sulfur cluster binding	3	0.765306	0.514788	15610297, 15610954, 15610287	199	43	4983	1.74699	1	0.985043	99.9939
Annotation Cluster 27	Enrichment Score: 0.7272308305531189
Category	Term	Count	%	PValue	Genes	List Total	Pop Hits	Pop Total	Fold Enrichment	Bonferroni	Benjamini	FDR
GOTERM_MF_FAT	GO:0008137~NADH dehydrogenase (ubiquinone) activity	4	1.02041	0.123398	15607225, 15610286, 15607224, 15610287	199	31	4983	3.23099	1	0.86843	82.9156
GOTERM_MF_FAT	GO:0051539~4 iron, 4 sulfur cluster binding	6	1.53061	0.138062	15610286, 15607224, 15607338, 15610017, 15610287, 15610016	199	69	4983	2.17741	1	0.886851	86.3759
GOTERM_MF_FAT	GO:0050136~NADH dehydrogenase (quinone) activity	4	1.02041	0.170466	15607225, 15610286, 15607224, 15610287	199	36	4983	2.78224	1	0.890731	91.8524
GOTERM_MF_FAT	GO:0048038~quinone binding	3	0.765306	0.187553	15610286, 15607224, 15610287	199	20	4983	3.75603	1	0.8982	93.8375
GOTERM_MF_FAT	GO:0003954~NADH dehydrogenase activity	4	1.02041	0.211219	15607225, 15610286, 15607224, 15610287	199	40	4983	2.50402	1	0.898093	95.8552
GOTERM_MF_FAT	GO:0016655~oxidoreductase activity, acting on NADH or NADPH, quinone or similar compound as acceptor	4	1.02041	0.264674	15607225, 15610286, 15607224, 15610287	199	45	4983	2.2258	1	0.922637	98.3834
GOTERM_MF_FAT	GO:0016651~oxidoreductase activity, acting on NADH or NADPH	5	1.27551	0.266561	15607225, 15610286, 15607224, 15610287, 15610439	199	66	4983	1.89698	1	0.918953	98.4382
Annotation Cluster 28	Enrichment Score: 0.7109558738780168
Category	Term	Count	%	PValue	Genes	List Total	Pop Hits	Pop Total	Fold Enrichment	Bonferroni	Benjamini	FDR
KEGG_PATHWAY	mtu00900:Terpenoid backbone biosynthesis	5	1.27551	0.0321229	15607999, 15609004, 57117013, 15608151, 57117100	111	25	2223	4.00541	0.99947	0.301731	34.2216
KEGG_PATHWAY	mra00900:Terpenoid backbone biosynthesis	4	1.02041	0.12321	15607999, 57117013, 15608151, 57117100	111	25	2223	3.20432	1	0.506566	81.4908
GOTERM_BP_FAT	GO:0006721~terpenoid metabolic process	3	0.765306	0.134323	57117013, 15608151, 57117100	170	16	4188	4.61912	1	0.969127	86.9423
GOTERM_BP_FAT	GO:0016114~terpenoid biosynthetic process	3	0.765306	0.134323	57117013, 15608151, 57117100	170	16	4188	4.61912	1	0.969127	86.9423
SP_PIR_KEYWORDS	Isoprene biosynthesis	3	0.765306	0.212894	57117013, 15608151, 57117100	392	28	12695	3.46984	1	0.613928	94.4966
GOTERM_BP_FAT	GO:0019748~secondary metabolic process	4	1.02041	0.305705	15608733, 57117013, 15608151, 57117100	170	48	4188	2.05294	1	0.992905	99.4197
GOTERM_BP_FAT	GO:0008610~lipid biosynthetic process	8	2.04082	0.436022	15610119, 57117013, 15608151, 57117100, 15609748, 15610018, 15609619, 57116735	170	155	4188	1.2715	1	0.996009	99.9691
GOTERM_BP_FAT	GO:0006720~isoprenoid metabolic process	3	0.765306	0.443945	57117013, 15608151, 57117100	170	37	4188	1.99746	1	0.99557	99.9747
GOTERM_BP_FAT	GO:0008299~isoprenoid biosynthetic process	3	0.765306	0.443945	57117013, 15608151, 57117100	170	37	4188	1.99746	1	0.99557	99.9747
Annotation Cluster 29	Enrichment Score: 0.6855076667226285
Category	Term	Count	%	PValue	Genes	List Total	Pop Hits	Pop Total	Fold Enrichment	Bonferroni	Benjamini	FDR
SP_PIR_KEYWORDS	dna replication	5	1.27551	0.0490336	15607145, 161352461, 15610199, 15607200, 15610847	392	45	12695	3.59836	0.999724	0.289269	45.611
KEGG_PATHWAY	mtu03430:Mismatch repair	3	0.765306	0.260153	161352461, 15610199, 15610847	111	20	2223	3.00405	1	0.731059	97.905
KEGG_PATHWAY	mra03430:Mismatch repair	3	0.765306	0.260153	161352461, 15610199, 15610847	111	20	2223	3.00405	1	0.731059	97.905
KEGG_PATHWAY	mtc03430:Mismatch repair	3	0.765306	0.260153	161352461, 15610199, 15610847	111	20	2223	3.00405	1	0.731059	97.905
GOTERM_BP_FAT	GO:0006260~DNA replication	5	1.27551	0.432795	15607145, 161352461, 15610199, 15607200, 15610847	170	83	4188	1.48405	1	0.996276	99.9666
Annotation Cluster 30	Enrichment Score: 0.6536101279125034
Category	Term	Count	%	PValue	Genes	List Total	Pop Hits	Pop Total	Fold Enrichment	Bonferroni	Benjamini	FDR
SP_PIR_KEYWORDS	dna repair	6	1.53061	0.0611551	15607145, 161352461, 15610721, 15610199, 15610722, 15607770	392	69	12695	2.8161	0.999966	0.3168	53.4388
SP_PIR_KEYWORDS	DNA damage	6	1.53061	0.0741698	15607145, 161352461, 15610721, 15610199, 15610722, 15607770	392	73	12695	2.6618	0.999996	0.35154	60.6823
GOTERM_BP_FAT	GO:0033554~cellular response to stress	9	2.29592	0.246562	15610340, 15610200, 15607145, 161352461, 15610721, 57117131, 15610199, 15610722, 15607770	170	148	4188	1.49809	1	0.98944	98.1605
GOTERM_BP_FAT	GO:0006974~response to DNA damage stimulus	8	2.04082	0.341963	15610340, 15607145, 161352461, 15610721, 57117131, 15610199, 15610722, 15607770	170	141	4188	1.39775	1	0.99356	99.7278
GOTERM_BP_FAT	GO:0006281~DNA repair	8	2.04082	0.341963	15610340, 15607145, 161352461, 15610721, 57117131, 15610199, 15610722, 15607770	170	141	4188	1.39775	1	0.99356	99.7278
GOTERM_BP_FAT	GO:0006259~DNA metabolic process	16	4.08163	0.915791	15610340, 57117131, 15609796, 15607200, 15609161, 15608453, 15607148, 15609949, 15607145, 161352461, 15610721, 15610199, 15610722, 15610564, 15607770, 15610847	170	497	4188	0.793088	1	0.999997	100
Annotation Cluster 31	Enrichment Score: 0.6449196301795427
Category	Term	Count	%	PValue	Genes	List Total	Pop Hits	Pop Total	Fold Enrichment	Bonferroni	Benjamini	FDR
GOTERM_MF_FAT	GO:0004672~protein kinase activity	7	1.78571	0.0971426	15607156, 57116853, 15610900, 15608168, 15608406, 15607898, 15608881	199	80	4983	2.19102	1	0.842991	74.6161
GOTERM_BP_FAT	GO:0006468~protein amino acid phosphorylation	6	1.53061	0.16377	15607156, 15610900, 15608168, 15608406, 15607898, 15608881	170	72	4188	2.05294	1	0.96061	91.9881
SP_PIR_KEYWORDS	serine/threonine-protein kinase	3	0.765306	0.179039	15607156, 15608406, 15608881	392	25	12695	3.88622	1	0.570969	90.8341
INTERPRO	IPR008271:Serine/threonine protein kinase, active site	3	0.765306	0.246354	15607156, 15608406, 15608881	323	23	7774	3.13932	1	0.997501	98.4234
INTERPRO	IPR017441:Protein kinase, ATP binding site	3	0.765306	0.246354	15607156, 15608406, 15608881	323	23	7774	3.13932	1	0.997501	98.4234
INTERPRO	IPR017442:Serine/threonine protein kinase-related	3	0.765306	0.246354	15607156, 15608406, 15608881	323	23	7774	3.13932	1	0.997501	98.4234
UP_SEQ_FEATURE	binding site:ATP	5	1.27551	0.250183	15607156, 15610199, 15608147, 15608406, 15608881	153	45	2678	1.94481	1	0.999557	97.8457
INTERPRO	IPR000719:Protein kinase, core	3	0.765306	0.277521	15607156, 15608406, 15608881	323	25	7774	2.88817	1	0.998694	99.1516
GOTERM_MF_FAT	GO:0004674~protein serine/threonine kinase activity	3	0.765306	0.336049	15607156, 15608406, 15608881	199	30	4983	2.50402	1	0.950379	99.5892
UP_SEQ_FEATURE	domain:Protein kinase	3	0.765306	0.357744	15607156, 15608406, 15608881	153	22	2678	2.38681	1	0.999911	99.7265
Annotation Cluster 32	Enrichment Score: 0.6167001425320041
Category	Term	Count	%	PValue	Genes	List Total	Pop Hits	Pop Total	Fold Enrichment	Bonferroni	Benjamini	FDR
SP_PIR_KEYWORDS	rrna processing	3	0.765306	0.0361538	15610017, 15610016, 15611055	392	10	12695	9.71556	0.997527	0.238777	35.9849
GOTERM_BP_FAT	GO:0016072~rRNA metabolic process	3	0.765306	0.177275	15610017, 15610016, 15611055	170	19	4188	3.88978	1	0.966208	93.6329
GOTERM_BP_FAT	GO:0006364~rRNA processing	3	0.765306	0.177275	15610017, 15610016, 15611055	170	19	4188	3.88978	1	0.966208	93.6329
GOTERM_MF_FAT	GO:0008173~RNA methyltransferase activity	4	1.02041	0.180436	15610017, 15610016, 15608021, 15611055	199	37	4983	2.70705	1	0.896675	93.0726
GOTERM_BP_FAT	GO:0022613~ribonucleoprotein complex biogenesis	3	0.765306	0.252275	15610017, 15610016, 15611055	170	24	4188	3.07941	1	0.988959	98.3478
GOTERM_BP_FAT	GO:0042254~ribosome biogenesis	3	0.765306	0.252275	15610017, 15610016, 15611055	170	24	4188	3.07941	1	0.988959	98.3478
GOTERM_BP_FAT	GO:0034470~ncRNA processing	4	1.02041	0.316912	15608788, 15610017, 15610016, 15611055	170	49	4188	2.01104	1	0.993345	99.5388
GOTERM_BP_FAT	GO:0034660~ncRNA metabolic process	5	1.27551	0.358764	15608788, 15610017, 15610016, 15608147, 15611055	170	75	4188	1.64235	1	0.993749	99.8111
GOTERM_BP_FAT	GO:0006396~RNA processing	5	1.27551	0.368074	15608788, 15610017, 15610016, 15608021, 15611055	170	76	4188	1.62074	1	0.99395	99.8463
SP_PIR_KEYWORDS	methyltransferase	9	2.29592	0.454346	15609595, 15610340, 15608440, 15610017, 15610016, 57116827, 15608021, 15611055, 15610535	392	239	12695	1.21953	1	0.839351	99.935
SP_PIR_KEYWORDS	s-adenosyl-l-methionine	4	1.02041	0.663298	15610017, 15610016, 15611055, 15610535	392	110	12695	1.17764	1	0.945457	99.9998
Annotation Cluster 33	Enrichment Score: 0.6063481063344162
Category	Term	Count	%	PValue	Genes	List Total	Pop Hits	Pop Total	Fold Enrichment	Bonferroni	Benjamini	FDR
GOTERM_BP_FAT	GO:0007049~cell cycle	6	1.53061	0.131997	15607159, 15608922, 15607425, 15610199, 15611030, 15611055	170	67	4188	2.20615	1	0.978503	86.4383
INTERPRO	IPR002543:Cell divisionFtsK/SpoIIIE	3	0.765306	0.199958	15608922, 15607425, 15611030	323	20	7774	3.61022	1	0.995092	96.212
GOTERM_BP_FAT	GO:0051301~cell division	5	1.27551	0.330848	15607159, 15608922, 15607425, 15610199, 15611030	170	72	4188	1.71078	1	0.994072	99.6552
GOTERM_BP_FAT	GO:0007059~chromosome segregation	3	0.765306	0.430008	15608922, 15607425, 15611030	170	36	4188	2.05294	1	0.996565	99.9642
Annotation Cluster 34	Enrichment Score: 0.5912674582551983
Category	Term	Count	%	PValue	Genes	List Total	Pop Hits	Pop Total	Fold Enrichment	Bonferroni	Benjamini	FDR
SP_PIR_KEYWORDS	phospholipid biosynthesis	3	0.765306	0.0949603	15610119, 15610018, 15609619	392	17	12695	5.71504	1	0.398445	70.1388
GOTERM_BP_FAT	GO:0008654~phospholipid biosynthetic process	4	1.02041	0.136806	15610119, 57117100, 15610018, 15609619	170	32	4188	3.07941	1	0.96528	87.4611
GOTERM_BP_FAT	GO:0006644~phospholipid metabolic process	4	1.02041	0.261167	15610119, 57117100, 15610018, 15609619	170	44	4188	2.23957	1	0.989217	98.6045
GOTERM_BP_FAT	GO:0019637~organophosphate metabolic process	4	1.02041	0.339341	15610119, 57117100, 15610018, 15609619	170	51	4188	1.93218	1	0.994142	99.7121
KEGG_PATHWAY	mra00564:Glycerophospholipid metabolism	3	0.765306	0.371466	15610119, 15610018, 15609619	111	26	2223	2.31081	1	0.832673	99.7414
KEGG_PATHWAY	mtu00564:Glycerophospholipid metabolism	3	0.765306	0.389491	15610119, 15610018, 15609619	111	27	2223	2.22523	1	0.840951	99.8219
GOTERM_BP_FAT	GO:0008610~lipid biosynthetic process	8	2.04082	0.436022	15610119, 57117013, 15608151, 57117100, 15609748, 15610018, 15609619, 57116735	170	155	4188	1.2715	1	0.996009	99.9691
Annotation Cluster 35	Enrichment Score: 0.5770999719196773
Category	Term	Count	%	PValue	Genes	List Total	Pop Hits	Pop Total	Fold Enrichment	Bonferroni	Benjamini	FDR
KEGG_PATHWAY	mra00240:Pyrimidine metabolism	5	1.27551	0.15104	57116728, 57117051, 161352461, 15607374, 15610847	111	42	2223	2.38417	1	0.53788	87.763
KEGG_PATHWAY	mtu00240:Pyrimidine metabolism	5	1.27551	0.15104	57116728, 57117051, 161352461, 15607374, 15610847	111	42	2223	2.38417	1	0.53788	87.763
KEGG_PATHWAY	mtc00240:Pyrimidine metabolism	4	1.02041	0.345056	57116728, 57117051, 161352461, 15610847	111	42	2223	1.90734	1	0.814653	99.5614
KEGG_PATHWAY	mtf00240:Pyrimidine metabolism	3	0.765306	0.624494	57116728, 57117051, 161352461	111	42	2223	1.4305	1	0.964112	99.9997
Annotation Cluster 36	Enrichment Score: 0.5733078443711992
Category	Term	Count	%	PValue	Genes	List Total	Pop Hits	Pop Total	Fold Enrichment	Bonferroni	Benjamini	FDR
SP_PIR_KEYWORDS	lipoprotein	14	3.57143	0.0508846	15607485, 15610895, 15609467, 15610136, 15608815, 15608102, 15607374, 15609178, 15610729, 15608415, 57116800, 15610042, 15609107, 15609722	392	254	12695	1.78501	0.999799	0.28859	46.8797
SP_PIR_KEYWORDS	palmitate	5	1.27551	0.103025	57116800, 15609467, 15610042, 15608102, 15609722	392	58	12695	2.79183	1	0.397314	73.2072
SP_PIR_KEYWORDS	signal	9	2.29592	0.311645	57116684, 15608952, 57116800, 15609467, 15610042, 15608102, 15609722, 15607639, 57116693	392	208	12695	1.40128	1	0.733748	98.9151
GOTERM_CC_FAT	GO:0031225~anchored to membrane	5	1.27551	0.36656	57116800, 15609467, 15610042, 15608102, 15609722	87	58	1630	1.61514	1	0.996416	98.3424
UP_SEQ_FEATURE	lipid moiety-binding region:S-diacylglycerol cysteine	5	1.27551	0.420334	57116800, 15609467, 15610042, 15608102, 15609722	153	58	2678	1.5089	1	0.999957	99.9303
UP_SEQ_FEATURE	lipid moiety-binding region:N-palmitoyl cysteine	5	1.27551	0.420334	57116800, 15609467, 15610042, 15608102, 15609722	153	58	2678	1.5089	1	0.999957	99.9303
UP_SEQ_FEATURE	signal peptide	9	2.29592	0.916897	57116684, 15608952, 57116800, 15609467, 15610042, 15608102, 15609722, 15607639, 57116693	153	208	2678	0.757353	1	1	100
Annotation Cluster 37	Enrichment Score: 0.523043644476685
Category	Term	Count	%	PValue	Genes	List Total	Pop Hits	Pop Total	Fold Enrichment	Bonferroni	Benjamini	FDR
GOTERM_BP_FAT	GO:0015980~energy derivation by oxidation of organic compounds	7	1.78571	0.0933297	15610119, 15607225, 15608690, 15610454, 15608238, 15610287, 15608271	170	78	4188	2.21086	1	0.991126	74.9124
GOTERM_BP_FAT	GO:0006091~generation of precursor metabolites and energy	10	2.55102	0.125711	15610119, 15607225, 15610166, 15608690, 15610454, 15608238, 15610287, 15608755, 15608437, 15608271	170	144	4188	1.71078	1	0.984465	84.9844
GOTERM_BP_FAT	GO:0045333~cellular respiration	6	1.53061	0.131997	15607225, 15608690, 15610454, 15608238, 15610287, 15608271	170	67	4188	2.20615	1	0.978503	86.4383
GOTERM_BP_FAT	GO:0022900~electron transport chain	5	1.27551	0.133868	15607225, 15610166, 15608690, 15610454, 15610287	170	49	4188	2.51381	1	0.974499	86.8451
GOTERM_BP_FAT	GO:0006084~acetyl-CoA metabolic process	3	0.765306	0.471244	15610454, 15608238, 15608271	170	39	4188	1.89502	1	0.995585	99.9876
GOTERM_BP_FAT	GO:0006099~tricarboxylic acid cycle	3	0.765306	0.471244	15610454, 15608238, 15608271	170	39	4188	1.89502	1	0.995585	99.9876
GOTERM_BP_FAT	GO:0046356~acetyl-CoA catabolic process	3	0.765306	0.471244	15610454, 15608238, 15608271	170	39	4188	1.89502	1	0.995585	99.9876
GOTERM_BP_FAT	GO:0009109~coenzyme catabolic process	3	0.765306	0.497731	15610454, 15608238, 15608271	170	41	4188	1.80258	1	0.995634	99.994
GOTERM_BP_FAT	GO:0051187~cofactor catabolic process	3	0.765306	0.497731	15610454, 15608238, 15608271	170	41	4188	1.80258	1	0.995634	99.994
GOTERM_BP_FAT	GO:0009060~aerobic respiration	3	0.765306	0.497731	15610454, 15608238, 15608271	170	41	4188	1.80258	1	0.995634	99.994
GOTERM_BP_FAT	GO:0006732~coenzyme metabolic process	8	2.04082	0.659423	15608733, 15608006, 15610454, 15608238, 15610840, 57116850, 15608756, 15608271	170	191	4188	1.03184	1	0.998858	100
Annotation Cluster 38	Enrichment Score: 0.455254182498744
Category	Term	Count	%	PValue	Genes	List Total	Pop Hits	Pop Total	Fold Enrichment	Bonferroni	Benjamini	FDR
SP_PIR_KEYWORDS	Aminotransferase	5	1.27551	0.107988	15610572, 15609458, 57116785, 15610465, 15607174	392	59	12695	2.74451	1	0.40394	74.9486
GOTERM_MF_FAT	GO:0008483~transaminase activity	5	1.27551	0.231521	15610572, 15609458, 57116785, 15610465, 15607174	199	62	4983	2.01937	1	0.901472	97.0788
GOTERM_MF_FAT	GO:0016769~transferase activity, transferring nitrogenous groups	5	1.27551	0.293448	15610572, 15609458, 57116785, 15610465, 15607174	199	69	4983	1.81451	1	0.93107	99.0537
SP_PIR_KEYWORDS	pyridoxal phosphate	4	1.02041	0.512212	15609458, 15610465, 57116827, 15607174	392	88	12695	1.47205	1	0.880868	99.9833
INTERPRO	IPR015421:Pyridoxal phosphate-dependent transferase, major region, subdomain 1	4	1.02041	0.539414	57117000, 15610465, 57116827, 15607174	323	68	7774	1.41577	1	0.999974	99.9989
GOTERM_MF_FAT	GO:0070279~vitamin B6 binding	6	1.53061	0.566469	57116820, 15609458, 57117000, 15610465, 57116827, 15607174	199	126	4983	1.19239	1	0.98907	99.9987
GOTERM_MF_FAT	GO:0030170~pyridoxal phosphate binding	6	1.53061	0.566469	57116820, 15609458, 57117000, 15610465, 57116827, 15607174	199	126	4983	1.19239	1	0.98907	99.9987
Annotation Cluster 39	Enrichment Score: 0.4388658296655339
Category	Term	Count	%	PValue	Genes	List Total	Pop Hits	Pop Total	Fold Enrichment	Bonferroni	Benjamini	FDR
SP_PIR_KEYWORDS	Flavoprotein	8	2.04082	0.23296	15608733, 15607558, 15607837, 15610698, 15610166, 15610286, 15608690, 15610439	392	162	12695	1.59927	1	0.642741	95.9749
SP_PIR_KEYWORDS	FAD	6	1.53061	0.433107	15608733, 15607837, 15610698, 15610166, 15608690, 15610439	392	140	12695	1.38794	1	0.83122	99.8967
UP_SEQ_FEATURE	nucleotide phosphate-binding region:FAD	3	0.765306	0.478107	15608733, 15608690, 15610439	153	28	2678	1.87535	1	0.999987	99.9828
Annotation Cluster 40	Enrichment Score: 0.437245203840621
Category	Term	Count	%	PValue	Genes	List Total	Pop Hits	Pop Total	Fold Enrichment	Bonferroni	Benjamini	FDR
GOTERM_BP_FAT	GO:0006164~purine nucleotide biosynthetic process	8	2.04082	0.0800282	15607566, 15608096, 15608109, 15607245, 57116894, 15607949, 15610547, 15608437	170	93	4188	2.11917	1	0.989167	69.1873
GOTERM_BP_FAT	GO:0006163~purine nucleotide metabolic process	8	2.04082	0.0951759	15607566, 15608096, 15608109, 15607245, 57116894, 15607949, 15610547, 15608437	170	97	4188	2.03178	1	0.986972	75.6238
GOTERM_BP_FAT	GO:0009152~purine ribonucleotide biosynthetic process	7	1.78571	0.0978043	15607566, 15608096, 15608109, 15607245, 15607949, 15610547, 15608437	170	79	4188	2.18287	1	0.982765	76.6044
GOTERM_BP_FAT	GO:0009150~purine ribonucleotide metabolic process	7	1.78571	0.1119	15607566, 15608096, 15608109, 15607245, 15607949, 15610547, 15608437	170	82	4188	2.10301	1	0.986322	81.2669
GOTERM_BP_FAT	GO:0009260~ribonucleotide biosynthetic process	7	1.78571	0.121845	15607566, 15608096, 15608109, 15607245, 15607949, 15610547, 15608437	170	84	4188	2.05294	1	0.986934	84.0195
GOTERM_BP_FAT	GO:0009259~ribonucleotide metabolic process	7	1.78571	0.137551	15607566, 15608096, 15608109, 15607245, 15607949, 15610547, 15608437	170	87	4188	1.98215	1	0.95969	87.6129
GOTERM_MF_FAT	GO:0015082~di-, tri-valent inorganic cation transmembrane transporter activity	4	1.02041	0.141614	15607566, 15608109, 15607245, 15608379	199	33	4983	3.03518	1	0.859096	87.1103
GOTERM_MF_FAT	GO:0046915~transition metal ion transmembrane transporter activity	3	0.765306	0.276614	15608109, 15607245, 15608379	199	26	4983	2.88925	1	0.922485	98.7022
INTERPRO	IPR001757:ATPase, P-type, K/Mg/Cd/Cu/Zn/Na/Ca/Na/H-transporter	3	0.765306	0.277521	15607566, 15608109, 15607245	323	25	7774	2.88817	1	0.998694	99.1516
INTERPRO	IPR008250:ATPase, P-type, ATPase-associated region	3	0.765306	0.277521	15607566, 15608109, 15607245	323	25	7774	2.88817	1	0.998694	99.1516
GOTERM_MF_FAT	GO:0046873~metal ion transmembrane transporter activity	4	1.02041	0.330582	15607566, 15608109, 15607245, 15608379	199	51	4983	1.96394	1	0.950954	99.5414
GOTERM_BP_FAT	GO:0046034~ATP metabolic process	4	1.02041	0.406102	15607566, 15608109, 15607245, 15608437	170	57	4188	1.72879	1	0.996494	99.936
GOTERM_BP_FAT	GO:0006754~ATP biosynthetic process	4	1.02041	0.406102	15607566, 15608109, 15607245, 15608437	170	57	4188	1.72879	1	0.996494	99.936
GOTERM_BP_FAT	GO:0009145~purine nucleoside triphosphate biosynthetic process	4	1.02041	0.417068	15607566, 15608109, 15607245, 15608437	170	58	4188	1.69899	1	0.996696	99.9508
GOTERM_BP_FAT	GO:0009201~ribonucleoside triphosphate biosynthetic process	4	1.02041	0.417068	15607566, 15608109, 15607245, 15608437	170	58	4188	1.69899	1	0.996696	99.9508
GOTERM_BP_FAT	GO:0009206~purine ribonucleoside triphosphate biosynthetic process	4	1.02041	0.417068	15607566, 15608109, 15607245, 15608437	170	58	4188	1.69899	1	0.996696	99.9508
INTERPRO	IPR005834:Haloacid dehalogenase-like hydrolase	4	1.02041	0.422365	15607566, 15608109, 15607245, 15610250	323	57	7774	1.68899	1	0.999742	99.9682
GOTERM_BP_FAT	GO:0009142~nucleoside triphosphate biosynthetic process	4	1.02041	0.449553	15607566, 15608109, 15607245, 15608437	170	61	4188	1.61543	1	0.995475	99.9781
GOTERM_BP_FAT	GO:0009144~purine nucleoside triphosphate metabolic process	4	1.02041	0.449553	15607566, 15608109, 15607245, 15608437	170	61	4188	1.61543	1	0.995475	99.9781
GOTERM_BP_FAT	GO:0009199~ribonucleoside triphosphate metabolic process	4	1.02041	0.449553	15607566, 15608109, 15607245, 15608437	170	61	4188	1.61543	1	0.995475	99.9781
GOTERM_BP_FAT	GO:0009205~purine ribonucleoside triphosphate metabolic process	4	1.02041	0.449553	15607566, 15608109, 15607245, 15608437	170	61	4188	1.61543	1	0.995475	99.9781
COG_ONTOLOGY	Inorganic ion transport and metabolism	7	1.78571	0.46525	15607400, 15610186, 15607566, 15608109, 15607245, 15608372, 57117053	90	255	4166	1.27068	0.999999	0.936341	99.2546
GOTERM_BP_FAT	GO:0006811~ion transport	11	2.80612	0.467892	15608877, 15607566, 15609520, 15608109, 57116800, 15607245, 57116799, 15608379, 15608437, 15608069, 15608125	170	233	4188	1.16304	1	0.995815	99.9864
GOTERM_BP_FAT	GO:0009141~nucleoside triphosphate metabolic process	4	1.02041	0.491688	15607566, 15608109, 15607245, 15608437	170	65	4188	1.51602	1	0.996077	99.9929
GOTERM_BP_FAT	GO:0015674~di-, tri-valent inorganic cation transport	3	0.765306	0.497731	15607566, 15609520, 15608379	170	41	4188	1.80258	1	0.995634	99.994
GOTERM_MF_FAT	GO:0015662~ATPase activity, coupled to transmembrane movement of ions, phosphorylative mechanism	3	0.765306	0.502148	15607566, 15608109, 15607245	199	42	4983	1.78859	1	0.985184	99.9914
GOTERM_MF_FAT	GO:0016820~hydrolase activity, acting on acid anhydrides, catalyzing transmembrane movement of substances	6	1.53061	0.529923	15607566, 15608109, 15607245, 15607335, 15608437, 15609344	199	121	4983	1.24166	1	0.985407	99.996
GOTERM_MF_FAT	GO:0022890~inorganic cation transmembrane transporter activity	4	1.02041	0.540888	15607566, 15608109, 15607245, 15608379	199	71	4983	1.41072	1	0.986179	99.9971
GOTERM_BP_FAT	GO:0030001~metal ion transport	5	1.27551	0.563693	15607566, 15609520, 15608109, 15607245, 15608379	170	98	4188	1.2569	1	0.996065	99.9992
GOTERM_MF_FAT	GO:0042623~ATPase activity, coupled	7	1.78571	0.617361	15607566, 15608109, 15607245, 15610785, 15607335, 15607770, 15609344	199	160	4983	1.09551	1	0.993362	99.9997
GOTERM_MF_FAT	GO:0042626~ATPase activity, coupled to transmembrane movement of substances	5	1.27551	0.628543	15607566, 15608109, 15607245, 15607335, 15609344	199	108	4983	1.15927	1	0.993803	99.9998
GOTERM_MF_FAT	GO:0043492~ATPase activity, coupled to movement of substances	5	1.27551	0.635822	15607566, 15608109, 15607245, 15607335, 15609344	199	109	4983	1.14863	1	0.993382	99.9999
GOTERM_BP_FAT	GO:0006812~cation transport	6	1.53061	0.668321	15607566, 15609520, 15608109, 15607245, 15608379, 15608437	170	139	4188	1.06339	1	0.998932	100
GOTERM_MF_FAT	GO:0015399~primary active transmembrane transporter activity	5	1.27551	0.684162	15607566, 15608109, 15607245, 15607335, 15609344	199	116	4983	1.07932	1	0.996099	100
GOTERM_MF_FAT	GO:0015405~P-P-bond-hydrolysis-driven transmembrane transporter activity	5	1.27551	0.684162	15607566, 15608109, 15607245, 15607335, 15609344	199	116	4983	1.07932	1	0.996099	100
GOTERM_MF_FAT	GO:0042625~ATPase activity, coupled to transmembrane movement of ions	3	0.765306	0.745206	15607566, 15608109, 15607245	199	66	4983	1.13819	1	0.998306	100
GOTERM_MF_FAT	GO:0016887~ATPase activity	8	2.04082	0.928196	15607566, 15608109, 15607245, 15610785, 15607335, 15607770, 15610828, 15609344	199	275	4983	0.728442	1	0.999985	100
Annotation Cluster 41	Enrichment Score: 0.41492500992735776
Category	Term	Count	%	PValue	Genes	List Total	Pop Hits	Pop Total	Fold Enrichment	Bonferroni	Benjamini	FDR
INTERPRO	IPR014021:Helicase, superfamily 1 and 2, ATP-binding	3	0.765306	0.339419	15609238, 15610785, 15609161	323	29	7774	2.4898	1	0.999396	99.772
INTERPRO	IPR014001:DEAD-like helicase, N-terminal	3	0.765306	0.354671	15609238, 15610785, 15609161	323	30	7774	2.40681	1	0.999221	99.8382
SMART	SM00487:DEXDc	3	0.765306	0.472785	15609238, 15610785, 15609161	52	30	975	1.875	1	0.991236	99.6811
Annotation Cluster 42	Enrichment Score: 0.3792419763367699
Category	Term	Count	%	PValue	Genes	List Total	Pop Hits	Pop Total	Fold Enrichment	Bonferroni	Benjamini	FDR
KEGG_PATHWAY	mtu02010:ABC transporters	6	1.53061	0.148214	15610895, 57116800, 57116799, 15607335, 15609722, 15608069	111	57	2223	2.10811	1	0.545449	87.23
SP_PIR_KEYWORDS	phosphate transport	3	0.765306	0.212894	57116800, 57116799, 15608069	392	28	12695	3.46984	1	0.613928	94.4966
GOTERM_MF_FAT	GO:0005315~inorganic phosphate transmembrane transporter activity	3	0.765306	0.379698	57116800, 57116799, 15608069	199	33	4983	2.27638	1	0.961939	99.835
GOTERM_MF_FAT	GO:0015114~phosphate transmembrane transporter activity	3	0.765306	0.379698	57116800, 57116799, 15608069	199	33	4983	2.27638	1	0.961939	99.835
GOTERM_BP_FAT	GO:0006817~phosphate transport	3	0.765306	0.443945	57116800, 57116799, 15608069	170	37	4188	1.99746	1	0.99557	99.9747
GOTERM_MF_FAT	GO:0015103~inorganic anion transmembrane transporter activity	4	1.02041	0.511486	15608877, 57116800, 57116799, 15608069	199	68	4983	1.47295	1	0.985639	99.9933
KEGG_PATHWAY	mra02010:ABC transporters	4	1.02041	0.5428	15610895, 57116800, 57116799, 15608069	111	57	2223	1.40541	1	0.935379	99.9956
GOTERM_MF_FAT	GO:0008509~anion transmembrane transporter activity	4	1.02041	0.569257	15608877, 57116800, 57116799, 15608069	199	74	4983	1.35352	1	0.988582	99.9988
GOTERM_BP_FAT	GO:0015698~inorganic anion transport	4	1.02041	0.689748	15608877, 57116800, 57116799, 15608069	170	87	4188	1.13266	1	0.999218	100
GOTERM_BP_FAT	GO:0006820~anion transport	4	1.02041	0.73257	15608877, 57116800, 57116799, 15608069	170	93	4188	1.05958	1	0.999563	100
Annotation Cluster 43	Enrichment Score: 0.3157762610041217
Category	Term	Count	%	PValue	Genes	List Total	Pop Hits	Pop Total	Fold Enrichment	Bonferroni	Benjamini	FDR
GOTERM_BP_FAT	GO:0016051~carbohydrate biosynthetic process	6	1.53061	0.305263	15610119, 15610572, 57116685, 15607159, 15609748, 15610929	170	91	4188	1.62431	1	0.993898	99.4145
SP_PIR_KEYWORDS	cell wall biogenesis/degradation	3	0.765306	0.31627	57116685, 15607159, 15610929	392	37	12695	2.62583	1	0.732474	99.0002
GOTERM_BP_FAT	GO:0045229~external encapsulating structure organization	3	0.765306	0.35782	57116685, 15607159, 15610929	170	31	4188	2.38406	1	0.994455	99.8071
GOTERM_BP_FAT	GO:0007047~cell wall organization	3	0.765306	0.35782	57116685, 15607159, 15610929	170	31	4188	2.38406	1	0.994455	99.8071
GOTERM_BP_FAT	GO:0010382~cellular cell wall macromolecule metabolic process	3	0.765306	0.457693	57116685, 15607159, 15610929	170	38	4188	1.94489	1	0.995572	99.9822
GOTERM_BP_FAT	GO:0044038~cell wall macromolecule biosynthetic process	3	0.765306	0.457693	57116685, 15607159, 15610929	170	38	4188	1.94489	1	0.995572	99.9822
GOTERM_BP_FAT	GO:0006023~aminoglycan biosynthetic process	3	0.765306	0.457693	57116685, 15607159, 15610929	170	38	4188	1.94489	1	0.995572	99.9822
GOTERM_BP_FAT	GO:0070589~cellular component macromolecule biosynthetic process	3	0.765306	0.457693	57116685, 15607159, 15610929	170	38	4188	1.94489	1	0.995572	99.9822
GOTERM_BP_FAT	GO:0006024~glycosaminoglycan biosynthetic process	3	0.765306	0.457693	57116685, 15607159, 15610929	170	38	4188	1.94489	1	0.995572	99.9822
GOTERM_BP_FAT	GO:0009252~peptidoglycan biosynthetic process	3	0.765306	0.457693	57116685, 15607159, 15610929	170	38	4188	1.94489	1	0.995572	99.9822
GOTERM_BP_FAT	GO:0000271~polysaccharide biosynthetic process	4	1.02041	0.501978	57116685, 15607159, 15609748, 15610929	170	66	4188	1.49305	1	0.995495	99.9947
GOTERM_BP_FAT	GO:0042546~cell wall biogenesis	3	0.765306	0.560144	57116685, 15607159, 15610929	170	46	4188	1.60665	1	0.996188	99.9991
GOTERM_BP_FAT	GO:0044036~cell wall macromolecule metabolic process	3	0.765306	0.560144	57116685, 15607159, 15610929	170	46	4188	1.60665	1	0.996188	99.9991
GOTERM_BP_FAT	GO:0009273~peptidoglycan-based cell wall biogenesis	3	0.765306	0.560144	57116685, 15607159, 15610929	170	46	4188	1.60665	1	0.996188	99.9991
GOTERM_BP_FAT	GO:0000270~peptidoglycan metabolic process	3	0.765306	0.64814	57116685, 15607159, 15610929	170	54	4188	1.36863	1	0.998848	100
GOTERM_BP_FAT	GO:0006022~aminoglycan metabolic process	3	0.765306	0.64814	57116685, 15607159, 15610929	170	54	4188	1.36863	1	0.998848	100
GOTERM_BP_FAT	GO:0030203~glycosaminoglycan metabolic process	3	0.765306	0.64814	57116685, 15607159, 15610929	170	54	4188	1.36863	1	0.998848	100
GOTERM_BP_FAT	GO:0005976~polysaccharide metabolic process	4	1.02041	0.758464	57116685, 15607159, 15609748, 15610929	170	97	4188	1.01589	1	0.999731	100
Annotation Cluster 44	Enrichment Score: 0.30496718616668694
Category	Term	Count	%	PValue	Genes	List Total	Pop Hits	Pop Total	Fold Enrichment	Bonferroni	Benjamini	FDR
GOTERM_CC_FAT	GO:0005694~chromosome	3	0.765306	0.205121	15607148, 15607145, 15607200	87	16	1630	3.51293	0.999795	0.985692	87.2712
GOTERM_CC_FAT	GO:0043232~intracellular non-membrane-bounded organelle	6	1.53061	0.437723	15607148, 15610592, 15607145, 15607822, 15610556, 15607200	87	82	1630	1.3709	1	0.995136	99.4315
GOTERM_CC_FAT	GO:0043228~non-membrane-bounded organelle	6	1.53061	0.437723	15607148, 15610592, 15607145, 15607822, 15610556, 15607200	87	82	1630	1.3709	1	0.995136	99.4315
SP_PIR_KEYWORDS	ribosomal protein	3	0.765306	0.599449	15610592, 15607822, 15610556	392	65	12695	1.4947	1	0.920153	99.9985
GOTERM_CC_FAT	GO:0030529~ribonucleoprotein complex	4	1.02041	0.718155	15610592, 15610053, 15607822, 15610556	87	69	1630	1.08612	1	0.999594	99.9988
GOTERM_CC_FAT	GO:0005840~ribosome	3	0.765306	0.874616	15610592, 15607822, 15610556	87	66	1630	0.85162	1	0.999804	100
Annotation Cluster 45	Enrichment Score: 0.2620469810340708
Category	Term	Count	%	PValue	Genes	List Total	Pop Hits	Pop Total	Fold Enrichment	Bonferroni	Benjamini	FDR
UP_SEQ_FEATURE	nucleotide phosphate-binding region:GTP	3	0.765306	0.336624	15607262, 15610053, 15608426	153	21	2678	2.50047	1	0.99991	99.579
SP_PIR_KEYWORDS	gtp-binding	3	0.765306	0.44821	15607262, 15610053, 15608426	392	49	12695	1.98277	1	0.839368	99.9255
GOTERM_MF_FAT	GO:0019001~guanyl nucleotide binding	3	0.765306	0.687141	15607262, 15610053, 15608426	199	59	4983	1.27323	1	0.995938	100
GOTERM_MF_FAT	GO:0005525~GTP binding	3	0.765306	0.687141	15607262, 15610053, 15608426	199	59	4983	1.27323	1	0.995938	100
GOTERM_MF_FAT	GO:0032561~guanyl ribonucleotide binding	3	0.765306	0.687141	15607262, 15610053, 15608426	199	59	4983	1.27323	1	0.995938	100
Annotation Cluster 46	Enrichment Score: 0.25143022812655724
Category	Term	Count	%	PValue	Genes	List Total	Pop Hits	Pop Total	Fold Enrichment	Bonferroni	Benjamini	FDR
GOTERM_BP_FAT	GO:0018130~heterocycle biosynthetic process	11	2.80612	0.265952	15607400, 15607558, 15608006, 15607641, 57117013, 15607401, 15608751, 15610349, 15608740, 15609721, 15609344	170	196	4188	1.38259	1	0.988585	98.7268
GOTERM_BP_FAT	GO:0006767~water-soluble vitamin metabolic process	7	1.78571	0.428547	15607400, 15608733, 15607558, 57117013, 15610349, 57116850, 15609344	170	130	4188	1.32652	1	0.996918	99.9628
GOTERM_BP_FAT	GO:0042364~water-soluble vitamin biosynthetic process	7	1.78571	0.428547	15607400, 15608733, 15607558, 57117013, 15610349, 57116850, 15609344	170	130	4188	1.32652	1	0.996918	99.9628
GOTERM_BP_FAT	GO:0009110~vitamin biosynthetic process	7	1.78571	0.493474	15607400, 15608733, 15607558, 57117013, 15610349, 57116850, 15609344	170	139	4188	1.24063	1	0.995775	99.9932
GOTERM_BP_FAT	GO:0006766~vitamin metabolic process	7	1.78571	0.493474	15607400, 15608733, 15607558, 57117013, 15610349, 57116850, 15609344	170	139	4188	1.24063	1	0.995775	99.9932
GOTERM_BP_FAT	GO:0009235~cobalamin metabolic process	3	0.765306	0.637945	15607400, 15610349, 15609344	170	53	4188	1.39445	1	0.998745	99.9999
GOTERM_BP_FAT	GO:0009236~cobalamin biosynthetic process	3	0.765306	0.637945	15607400, 15610349, 15609344	170	53	4188	1.39445	1	0.998745	99.9999
GOTERM_BP_FAT	GO:0033014~tetrapyrrole biosynthetic process	4	1.02041	0.658484	15607400, 15607401, 15610349, 15609344	170	83	4188	1.18724	1	0.998948	100
GOTERM_BP_FAT	GO:0033013~tetrapyrrole metabolic process	4	1.02041	0.658484	15607400, 15607401, 15610349, 15609344	170	83	4188	1.18724	1	0.998948	100
GOTERM_BP_FAT	GO:0051188~cofactor biosynthetic process	9	2.29592	0.692053	15607400, 15608733, 15608006, 15609931, 15610840, 15610349, 15608600, 57116850, 15609344	170	224	4188	0.989811	1	0.999175	100
GOTERM_BP_FAT	GO:0006778~porphyrin metabolic process	3	0.765306	0.813497	15607400, 15610349, 15609344	170	75	4188	0.985412	1	0.999902	100
GOTERM_BP_FAT	GO:0006779~porphyrin biosynthetic process	3	0.765306	0.813497	15607400, 15610349, 15609344	170	75	4188	0.985412	1	0.999902	100
Annotation Cluster 47	Enrichment Score: 0.22821531383961105
Category	Term	Count	%	PValue	Genes	List Total	Pop Hits	Pop Total	Fold Enrichment	Bonferroni	Benjamini	FDR
GOTERM_BP_FAT	GO:0006952~defense response	3	0.765306	0.134323	15609625, 15607527, 15608030	170	16	4188	4.61912	1	0.969127	86.9423
GOTERM_BP_FAT	GO:0000160~two-component signal transduction system (phosphorelay)	8	2.04082	0.154421	57116853, 15609625, 15607401, 15610900, 15607527, 15608168, 15607898, 15608030	170	110	4188	1.79166	1	0.963445	90.6269
INTERPRO	IPR000792:Transcription regulator LuxR, C-terminal	3	0.765306	0.246354	15609625, 15607527, 15608030	323	23	7774	3.13932	1	0.997501	98.4234
SMART	SM00421:HTH_LUXR	3	0.765306	0.341068	15609625, 15607527, 15608030	52	23	975	2.44565	1	0.9789	97.6377
GOTERM_BP_FAT	GO:0043933~macromolecular complex subunit organization	4	1.02041	0.4388	15610464, 15607779, 15610011, 15608437	170	60	4188	1.64235	1	0.995705	99.9712
GOTERM_BP_FAT	GO:0032774~RNA biosynthetic process	4	1.02041	0.4388	15610464, 15607779, 15607200, 15608437	170	60	4188	1.64235	1	0.995705	99.9712
GOTERM_BP_FAT	GO:0006351~transcription, DNA-dependent	3	0.765306	0.535849	15610464, 15607779, 15608437	170	44	4188	1.67968	1	0.99575	99.998
GOTERM_MF_FAT	GO:0000156~two-component response regulator activity	4	1.02041	0.631116	15609625, 15607401, 15607527, 15608030	199	81	4983	1.23655	1	0.993497	99.9998
INTERPRO	IPR011991:Winged helix repressor DNA-binding	8	2.04082	0.639701	15610340, 15609625, 15607401, 15607527, 15610624, 15607185, 15608030, 15608983	323	183	7774	1.05216	1	0.999998	100
GOTERM_MF_FAT	GO:0043565~sequence-specific DNA binding	5	1.27551	0.643008	15609625, 15609154, 15607527, 15610872, 15608030	199	110	4983	1.13819	1	0.993499	99.9999
SP_PIR_KEYWORDS	dna-binding	11	2.80612	0.993867	15607148, 15610464, 15607145, 15610721, 15610722, 15607200, 15610872, 15607185, 15608453, 15608030, 15608983	392	624	12695	0.570893	1	0.999998	100
SP_PIR_KEYWORDS	transcription regulation	7	1.78571	0.997335	15610464, 15607779, 15608437, 15610872, 15607185, 15608030, 15608983	392	478	12695	0.47426	1	1	100
SP_PIR_KEYWORDS	Transcription	7	1.78571	0.997724	15610464, 15607779, 15608437, 15610872, 15607185, 15608030, 15608983	392	485	12695	0.467415	1	1	100
GOTERM_MF_FAT	GO:0030528~transcription regulator activity	11	2.80612	0.9993	15609625, 15610464, 15608370, 15607401, 15607779, 15607527, 15608437, 15610872, 15607185, 15608030, 15608983	199	557	4983	0.49451	1	1	100
GOTERM_BP_FAT	GO:0006350~transcription	7	1.78571	0.999933	15610464, 15607779, 15608437, 15610872, 15607185, 15608030, 15608983	170	469	4188	0.367691	1	1	100
GOTERM_MF_FAT	GO:0003700~transcription factor activity	7	1.78571	0.999934	15609625, 15610464, 15608370, 15607527, 15610872, 15607185, 15608030	199	480	4983	0.36517	1	1	100
GOTERM_BP_FAT	GO:0045449~regulation of transcription	12	3.06122	0.999935	57116853, 15609625, 15610464, 15608370, 15607401, 15607779, 15607527, 15608437, 15610872, 15607185, 15608030, 15608983	170	658	4188	0.449276	1	1	100
GOTERM_BP_FAT	GO:0006355~regulation of transcription, DNA-dependent	10	2.55102	0.999978	57116853, 15609625, 15610464, 15608370, 15607401, 15607779, 15607527, 15610872, 15607185, 15608030	170	619	4188	0.397985	1	1	100
GOTERM_BP_FAT	GO:0051252~regulation of RNA metabolic process	10	2.55102	0.999981	57116853, 15609625, 15610464, 15608370, 15607401, 15607779, 15607527, 15610872, 15607185, 15608030	170	622	4188	0.396066	1	1	100
Annotation Cluster 48	Enrichment Score: 0.11378918316754089
Category	Term	Count	%	PValue	Genes	List Total	Pop Hits	Pop Total	Fold Enrichment	Bonferroni	Benjamini	FDR
GOTERM_BP_FAT	GO:0009064~glutamine family amino acid metabolic process	4	1.02041	0.5322	15610572, 15608328, 15607641, 15608740	170	69	4188	1.42813	1	0.995894	99.9978
SP_PIR_KEYWORDS	amino-acid biosynthesis	4	1.02041	0.571267	15609677, 15607641, 15608751, 15608740	392	96	12695	1.34938	1	0.911247	99.9965
GOTERM_BP_FAT	GO:0008652~cellular amino acid biosynthetic process	6	1.53061	0.860849	57116820, 15609677, 15608328, 15607641, 15608751, 15608740	170	180	4188	0.821176	1	0.999974	100
GOTERM_BP_FAT	GO:0009309~amine biosynthetic process	6	1.53061	0.87629	57116820, 15609677, 15608328, 15607641, 15608751, 15608740	170	185	4188	0.798983	1	0.999984	100
GOTERM_BP_FAT	GO:0046394~carboxylic acid biosynthetic process	6	1.53061	0.951455	57116820, 15609677, 15608328, 15607641, 15608751, 15608740	170	222	4188	0.665819	1	1	100
GOTERM_BP_FAT	GO:0016053~organic acid biosynthetic process	6	1.53061	0.951455	57116820, 15609677, 15608328, 15607641, 15608751, 15608740	170	222	4188	0.665819	1	1	100
Annotation Cluster 49	Enrichment Score: 0.10981391340722108
Category	Term	Count	%	PValue	Genes	List Total	Pop Hits	Pop Total	Fold Enrichment	Bonferroni	Benjamini	FDR
SP_PIR_KEYWORDS	Protease	5	1.27551	0.335813	15607940, 57117131, 15609114, 15608123, 15611019	392	95	12695	1.70448	1	0.750812	99.2963
GOTERM_MF_FAT	GO:0008237~metallopeptidase activity	3	0.765306	0.883246	15607940, 15609659, 15609114	199	91	4983	0.825501	1	0.999921	100
GOTERM_MF_FAT	GO:0004175~endopeptidase activity	3	0.765306	0.915915	15609114, 15608123, 15611019	199	101	4983	0.743768	1	0.999978	100
GOTERM_MF_FAT	GO:0008233~peptidase activity	6	1.53061	0.925085	15607940, 57117131, 15609659, 15609114, 15608123, 15611019	199	209	4983	0.718857	1	0.999985	100
GOTERM_BP_FAT	GO:0006508~proteolysis	5	1.27551	0.931631	15607940, 15609659, 15609114, 15608123, 15611019	170	176	4188	0.699866	1	0.999998	100
GOTERM_MF_FAT	GO:0070011~peptidase activity, acting on L-amino acid peptides	5	1.27551	0.93682	15607940, 15609659, 15609114, 15608123, 15611019	199	182	4983	0.687918	1	0.999988	100
Annotation Cluster 50	Enrichment Score: 0.0638468202025588
Category	Term	Count	%	PValue	Genes	List Total	Pop Hits	Pop Total	Fold Enrichment	Bonferroni	Benjamini	FDR
GOTERM_BP_FAT	GO:0045454~cell redox homeostasis	3	0.765306	0.807523	15608815, 15610011, 15610439	170	74	4188	0.998728	1	0.999896	100
GOTERM_BP_FAT	GO:0019725~cellular homeostasis	3	0.765306	0.892591	15608815, 15610011, 15610439	170	92	4188	0.803325	1	0.99999	100
GOTERM_BP_FAT	GO:0042592~homeostatic process	3	0.765306	0.892591	15608815, 15610011, 15610439	170	92	4188	0.803325	1	0.99999	100

## Sheet: Functional_annotation_chart
Category	Term	Count	%	PValue	Genes	List Total	Pop Hits	Pop Total	Fold Enrichment	Bonferroni	Benjamini	FDR
SP_PIR_KEYWORDS	transferase	68	17.3469	8.63218e-09	15608133, 15608800, 15608566, 15610465, 15610084, 15610900, 15607174, 57116850, 15608426, 57116735, 57116685, 57117013, 15609748, 15610535, 15609619, 15610847, 15609458, 57116728, 15610148, 15610146, 15608151, 15609057, 15608096, 15607156, 15608321, 15609721, 15607741, 15608320, 15608802, 15607257, 15608881, 15609595, 15608440, 15610017, 15610016, 15609185, 15610393, 15610929, 15610018, 15608168,…	392	1059	12695	2.0795	1.40704e-06	1.40704e-06	1.04563e-05
INTERPRO	IPR000794:Beta-ketoacyl synthase	11	2.80612	2.07651e-05	15608800, 15608321, 15610068, 15610069, 15610084, 15609185, 15609518, 15608320, 15610071, 15608802, 15610072	323	48	7774	5.51561	0.0118075	0.0118075	0.0304635
INTERPRO	IPR001227:Acyl transferase region	10	2.55102	2.81497e-05	15608800, 15608321, 15610068, 15610069, 15609185, 15609518, 15608320, 15610071, 15608802, 15610072	323	40	7774	6.01703	0.0159729	0.00801859	0.041295
INTERPRO	IPR014043:Acyl transferase	10	2.55102	2.81497e-05	15608800, 15608321, 15610068, 15610069, 15609185, 15609518, 15608320, 15610071, 15608802, 15610072	323	40	7774	6.01703	0.0159729	0.00801859	0.041295
SP_PIR_KEYWORDS	cell membrane	40	10.2041	3.77671e-05	57116894, 57116799, 15608110, 15609467, 15608168, 15610929, 15610018, 15608460, 15607206, 15607591, 15607225, 15608109, 15607816, 15610539, 15607246, 57116800, 15607648, 15607245, 15610200, 15610042, 15609374, 15607160, 15608069, 15609619, 15607543, 15610959, 15608102, 15608127, 15609176, 15609116, 15608125, 15608692, 15607159, 15608323, 15609220, 15610258, 15607741, 15609722, 15610011, 15608881	392	642	12695	2.01777	0.00613724	0.00307334	0.0457383
SP_PIR_KEYWORDS	transmembrane	59	15.051	4.55417e-05	15610467, 57116894, 15610900, 57117112, 15608460, 15608285, 15610805, 15607225, 15610539, 15607321, 15609374, 15607160, 15608379, 15607602, 15607543, 15608127, 15609116, 15608125, 15610873, 15607159, 15608323, 15607150, 15610258, 15607741, 15608842, 15610011, 15608881, 57116799, 15608110, 15610929, 15608168, 15610018, 15607206, 15607345, 15607591, 15608877, 15607696, 15608786, 15607816, 15607246,…	392	1113	12695	1.71674	0.00739598	0.00247143	0.0551516
SP_PIR_KEYWORDS	membrane	44	11.2245	5.47906e-05	57116894, 57116799, 15608110, 15609467, 15610900, 15608168, 15610929, 15610018, 15608460, 15607206, 15607591, 15608877, 15607225, 15608109, 15607816, 15610539, 15607246, 57116800, 15607648, 15607245, 15610200, 15610042, 15609374, 15607160, 15607898, 15608069, 15609619, 15607543, 15610959, 15608102, 15608127, 15609176, 15609116, 15608125, 15608692, 15607159, 15608323, 15609220, 15607150, 15610258,…	392	748	12695	1.90501	0.00889135	0.00223029	0.0663487
SP_PIR_KEYWORDS	nucleotide-binding	39	9.94898	5.6447e-05	57116894, 15608922, 57117131, 15610900, 15610785, 15608168, 15607200, 15608147, 15607949, 15608426, 15607148, 15607262, 15609238, 15608109, 15607245, 15608391, 15608788, 15607145, 15607425, 15610721, 15610199, 15607770, 15607898, 15610553, 15610148, 15607491, 15610146, 15607453, 15608151, 15609839, 15607335, 15608406, 15608755, 15608437, 15607156, 15609384, 15610053, 15607257, 15608881	392	630	12695	2.0048	0.00915892	0.00183853	0.0683538
INTERPRO	IPR009081:Acyl carrier protein-like	11	2.80612	8.41879e-05	15607243, 15609520, 15608321, 15610068, 15610069, 15609185, 15609518, 15608320, 15610071, 15608802, 15610072	323	56	7774	4.72766	0.0470163	0.0159244	0.123455
SP_PIR_KEYWORDS	atp-binding	37	9.43878	8.64215e-05	57116894, 15608922, 57117131, 15610785, 15610900, 15608168, 15607200, 15608147, 15607949, 15608426, 15607148, 15609238, 15608109, 15607245, 15608788, 15608391, 15607145, 15607425, 15610721, 15610199, 15607770, 15607898, 15610553, 15610148, 15607491, 15610146, 15607453, 15608151, 15609839, 15607335, 15608406, 15608755, 15608437, 15607156, 15609384, 15607257, 15608881	392	596	12695	2.01049	0.0139885	0.00234513	0.104634
KEGG_PATHWAY	mtu00632:Benzoate degradation via CoA ligation	13	3.31633	9.62502e-05	15609032, 15610910, 15608111, 15610454, 15607363, 15610453, 15609004, 15609816, 15608692, 15610652, 15608403, 15608690, 15607999	111	69	2223	3.77321	0.0219895	0.0219895	0.123412
SP_PIR_KEYWORDS	phosphoprotein	14	3.57143	0.000134432	15607491, 15610900, 15608168, 15610071, 15608406, 15610072, 15607243, 15608109, 15607156, 15607245, 57116827, 15607741, 15607898, 15608881	392	126	12695	3.59836	0.0216756	0.00312567	0.162719
INTERPRO	IPR006163:Phosphopantetheine-binding	11	2.80612	0.000153875	15607243, 15609520, 15608321, 15610068, 15610069, 15609185, 15609518, 15608320, 15610071, 15608802, 15610072	323	60	7774	4.41249	0.0842605	0.0217655	0.225538
KEGG_PATHWAY	mtu00230:Purine metabolism	12	3.06122	0.000159111	15608096, 57117051, 57116894, 161352461, 15607374, 15609721, 15607949, 15608460, 15610547, 15608755, 15610847, 15608426	111	62	2223	3.8762	0.0360901	0.0182109	0.203936
KEGG_PATHWAY	mra00020:Citrate cycle (TCA cycle)	9	2.29592	0.00017221	15608692, 15608690, 15610454, 15610453, 15608238, 15609632, 15609635, 15610439, 15608271	111	34	2223	5.30127	0.0390028	0.0131737	0.220708
KEGG_PATHWAY	mtu00020:Citrate cycle (TCA cycle)	9	2.29592	0.00017221	15608692, 15608690, 15610454, 15610453, 15608238, 15609632, 15609635, 15610439, 15608271	111	34	2223	5.30127	0.0390028	0.0131737	0.220708
SP_PIR_KEYWORDS	carrier protein	7	1.78571	0.000174048	15607243, 15609520, 15610068, 15610069, 15609185, 15610071, 15610072	392	28	12695	8.0963	0.0279736	0.00354026	0.210624
INTERPRO	IPR014030:Beta-ketoacyl synthase, N-terminal	9	2.29592	0.000229154	15608800, 15610068, 15610069, 15610084, 15609185, 15608320, 15610071, 15608802, 15610072	323	41	7774	5.28324	0.122862	0.0258775	0.335703
INTERPRO	IPR014031:Beta-ketoacyl synthase, C-terminal	9	2.29592	0.000229154	15608800, 15610068, 15610069, 15610084, 15609185, 15608320, 15610071, 15608802, 15610072	323	41	7774	5.28324	0.122862	0.0258775	0.335703
SP_PIR_KEYWORDS	Phosphopantetheine	9	2.29592	0.000332295	15607243, 15609520, 15610068, 15610069, 15609185, 15609518, 15610071, 15608802, 15610072	392	57	12695	5.11345	0.0527319	0.00600116	0.401773
INTERPRO	IPR004869:MMPL	7	1.78571	0.000344317	15607591, 15607543, 15607816, 15607648, 15610959, 15608323, 15608285	323	24	7774	7.01987	0.178796	0.0322975	0.504016
KEGG_PATHWAY	mtu02020:Two-component system	11	2.80612	0.000354141	15609015, 15608692, 15608302, 57116800, 15607999, 15608690, 15609004, 15608751, 15608168, 15609635, 15608123	111	57	2223	3.86486	0.0785632	0.0202475	0.453388
KEGG_PATHWAY	mtu00650:Butanoate metabolism	12	3.06122	0.000372978	15610910, 15610652, 15608692, 15608111, 15607999, 15608690, 15609640, 15610454, 15610453, 15607363, 15609816, 15609004	111	68	2223	3.53418	0.0825655	0.0170871	0.477451
INTERPRO	IPR018201:Beta-ketoacyl synthase, active site	8	2.04082	0.000400905	15608800, 15610068, 15610069, 15610084, 15609185, 15608320, 15610071, 15610072	323	34	7774	5.66309	0.204961	0.0322353	0.586624
SP_PIR_KEYWORDS	Acyltransferase	14	3.57143	0.000537813	15608566, 15609057, 15607174, 15608271, 57116693, 15607999, 15608321, 57117162, 15610658, 15609748, 15610556, 15609632, 15608320, 15609619	392	145	12695	3.12685	0.0839525	0.00873037	0.649519
KEGG_PATHWAY	mtu00280:Valine, leucine and isoleucine degradation	11	2.80612	0.000545243	15610910, 15610652, 15609639, 15608111, 15609384, 15607999, 15609640, 15607363, 15609816, 15609004, 15610439	111	60	2223	3.67162	0.118372	0.0207787	0.697257
KEGG_PATHWAY	mra00230:Purine metabolism	11	2.80612	0.000625389	15608096, 57117051, 57116894, 161352461, 15607374, 15609721, 15607949, 15610547, 15608755, 15610847, 15608426	111	61	2223	3.61143	0.134554	0.0204327	0.79937
SP_PIR_KEYWORDS	cytoplasm	23	5.86735	0.000789383	15610572, 15608733, 15607558, 15610119, 15609034, 15607641, 15610017, 15610016, 15609839, 15608740, 15608147, 15607949, 15608919, 15608788, 15607145, 15608238, 161352461, 57116827, 15609721, 15607619, 15611055, 15610553, 15608983	392	338	12695	2.20373	0.12078	0.0116336	0.952011
INTERPRO	IPR004707:Transport protein	6	1.53061	0.000850202	15607591, 15607543, 15607816, 15607648, 15610959, 15608323	323	19	7774	7.60046	0.385239	0.059003	1.24025
INTERPRO	IPR016038:Thiolase-like, subgroup	11	2.80612	0.000877532	15608800, 15607999, 15610068, 15610069, 15610658, 15610084, 15609185, 15608320, 15610071, 15608802, 15610072	323	74	7774	3.57769	0.394783	0.0542684	1.27987
GOTERM_MF_FAT	GO:0000036~acyl carrier activity	11	2.80612	0.000928527	15607243, 15609520, 15608321, 15610068, 15610069, 15609185, 15609518, 15608320, 15610071, 15608802, 15610072	199	78	4983	3.53131	0.248827	0.248827	1.23862
SP_PIR_KEYWORDS	oxidoreductase	44	11.2245	0.00112224	15610119, 15610186, 15607386, 15610297, 15608949, 15608263, 15610439, 15609994, 15607837, 15607225, 15610698, 15607281, 15607224, 15610821, 15610638, 15607715, 15610287, 15607625, 15608733, 15609032, 15609070, 57117051, 15609613, 15609435, 15610286, 15610454, 15607479, 15610453, 15607641, 57117100, 15607338, 15607374, 15610913, 15607472, 57116832, 15608328, 15608302, 15608690, 15610068, 15610069,…	392	861	12695	1.65499	0.167255	0.0151366	1.35095
KEGG_PATHWAY	mra00632:Benzoate degradation via CoA ligation	11	2.80612	0.00133766	15610910, 15610652, 15608692, 15608403, 15608111, 15607999, 15608690, 15610454, 15610453, 15607363, 15609816	111	67	2223	3.28802	0.265971	0.0379134	1.70261
KEGG_PATHWAY	mra00650:Butanoate metabolism	11	2.80612	0.00150399	15610910, 15610652, 15608692, 15608111, 15607999, 15608690, 15609640, 15610454, 15610453, 15607363, 15609816	111	68	2223	3.23967	0.293677	0.0378947	1.91244
KEGG_PATHWAY	mra02020:Two-component system	10	2.55102	0.00155964	15609015, 15608692, 15608302, 57116800, 15607999, 15608690, 15608751, 15608168, 15609635, 15608123	111	57	2223	3.51351	0.302713	0.0354136	1.98256
KEGG_PATHWAY	mra00280:Valine, leucine and isoleucine degradation	10	2.55102	0.00226164	15610910, 15610652, 15609639, 15608111, 15609384, 15607999, 15609640, 15607363, 15609816, 15610439	111	60	2223	3.33784	0.407279	0.0464355	2.86303
INTERPRO	IPR006162:Phosphopantetheine attachment site	8	2.04082	0.00228857	15607243, 15609520, 15610068, 15610069, 15609185, 15609518, 15610071, 15608802	323	45	7774	4.27878	0.730331	0.122832	3.3059
SP_PIR_KEYWORDS	ligase	16	4.08163	0.00416308	15609015, 15609639, 15609062, 15610148, 15610146, 15607949, 15607174, 15608147, 15610226, 15608325, 15607243, 15609520, 15608788, 15609384, 15610840, 15610199	392	225	12695	2.30295	0.493382	0.0509631	4.92779
GOTERM_BP_FAT	GO:0034654~nucleobase, nucleoside, nucleotide and nucleic acid biosynthetic process	18	4.59184	0.00495089	15608733, 57116728, 15607566, 15609625, 57116894, 15607949, 15608460, 15608437, 57116850, 15609344, 15608109, 15608096, 15608785, 15607245, 15608031, 15607527, 15609721, 15610547	170	213	4188	2.08186	0.883984	0.883984	6.76512
GOTERM_BP_FAT	GO:0034404~nucleobase, nucleoside and nucleotide biosynthetic process	18	4.59184	0.00495089	15608733, 57116728, 15607566, 15609625, 57116894, 15607949, 15608460, 15608437, 57116850, 15609344, 15608109, 15608096, 15608785, 15607245, 15608031, 15607527, 15609721, 15610547	170	213	4188	2.08186	0.883984	0.883984	6.76512
PIR_SUPERFAMILY	PIRSF031736:PIRSF031736	5	1.27551	0.00566169	15607591, 15607543, 15607816, 15607648, 15608323	183	16	3842	6.56079	0.656106	0.656106	6.80197
SP_PIR_KEYWORDS	lyase	15	3.82653	0.00577431	15610910, 57116894, 15608111, 15607363, 15609816, 15608751, 15610086, 57116820, 15609677, 15610652, 57117000, 15610672, 15608238, 15607619, 15609635	392	211	12695	2.30227	0.610909	0.0652016	6.77442
SP_PIR_KEYWORDS	metal-binding	25	6.37755	0.00596409	57116894, 15610297, 15610017, 15610016, 15608109, 15607245, 15608788, 15610821, 15610721, 15610287, 15607160, 15610199, 15609032, 15610286, 15607338, 57117100, 15610954, 15607374, 15609114, 15608755, 15607940, 15607156, 15610258, 15609635, 15610547	392	447	12695	1.81125	0.622829	0.0629361	6.98974
PIR_SUPERFAMILY	PIRSF000171:succinate dehydrogenase, flavoprotein subunit (SDHA/APRA/LASPO)	3	0.765306	0.00648756	15608733, 15608690, 15610454	183	3	3842	20.9945	0.705841	0.457636	7.75782
KEGG_PATHWAY	mtu00310:Lysine degradation	8	2.04082	0.00729678	15610910, 15610652, 15608111, 15607999, 15607363, 15609816, 15609004, 15611019	111	47	2223	3.40886	0.8158	0.131492	8.9677
KEGG_PATHWAY	mtu00380:Tryptophan metabolism	8	2.04082	0.0082008	15610910, 15610652, 15608403, 15608111, 15607999, 15607363, 15609816, 15609004	111	48	2223	3.33784	0.850759	0.136121	10.0255
SP_PIR_KEYWORDS	glycosyltransferase	8	2.04082	0.00878999	57116685, 57116728, 15608919, 15608652, 15610929, 15609721, 57116850, 15609344	392	76	12695	3.40897	0.762859	0.0860175	10.1425
INTERPRO	IPR013968:Polyketide synthase, KR	4	1.02041	0.00906508	15608321, 15610069, 15609518, 15608320	323	11	7774	8.75204	0.994532	0.377202	12.5073
GOTERM_MF_FAT	GO:0031177~phosphopantetheine binding	7	1.78571	0.00907035	15607243, 15609520, 15610068, 15609185, 15609518, 15610071, 15608802	199	46	4983	3.81047	0.939579	0.754193	11.5072
KEGG_PATHWAY	mtu00330:Arginine and proline metabolism	7	1.78571	0.00966556	15609015, 15609458, 15609613, 57117000, 15608328, 15608403, 15607641	111	38	2223	3.68919	0.893925	0.148076	11.7155
INTERPRO	IPR004112:Fumarate reductase/succinate dehydrogenase flavoprotein, C-terminal	3	0.765306	0.00970836	15608733, 15608690, 15610454	323	4	7774	18.0511	0.996229	0.371881	13.337
SP_PIR_KEYWORDS	nucleotidyltransferase	7	1.78571	0.010951	15608133, 57116760, 161352461, 15610393, 15610018, 15610847, 15608426	392	61	12695	3.71633	0.833848	0.100197	12.487
SP_PIR_KEYWORDS	molecular chaperone	3	0.765306	0.0130731	15607491, 57117131, 15610553	392	6	12695	16.1926	0.882929	0.112339	14.7346
GOTERM_MF_FAT	GO:0005524~ATP binding	42	10.7143	0.0140782	57116894, 15608922, 57117131, 15610900, 15610785, 15608168, 15607200, 15608147, 15607949, 15608426, 15609161, 15607148, 15608109, 15609238, 15607245, 15608391, 15608788, 15607145, 15607425, 15610721, 15610199, 15607770, 15610828, 15607898, 15610553, 15607566, 15610148, 15607491, 15610146, 15607453, 15608151, 15609839, 15607335, 15608755, 15608406, 15608437, 57116853, 15607156, 15609384, 15611030,…	199	739	4983	1.42312	0.987309	0.766747	17.3226
GOTERM_BP_FAT	GO:0009165~nucleotide biosynthetic process	16	4.08163	0.0140807	15608733, 15607566, 57116728, 15609625, 57116894, 15607949, 15608460, 15608437, 57116850, 15608109, 15608096, 15608785, 15607245, 15608031, 15607527, 15610547	170	200	4188	1.97082	0.997876	0.953913	18.1385
GOTERM_MF_FAT	GO:0032559~adenyl ribonucleotide binding	42	10.7143	0.0143873	57116894, 15608922, 57117131, 15610900, 15610785, 15608168, 15607200, 15608147, 15607949, 15608426, 15609161, 15607148, 15608109, 15609238, 15607245, 15608391, 15608788, 15607145, 15607425, 15610721, 15610199, 15607770, 15610828, 15607898, 15610553, 15607566, 15610148, 15607491, 15610146, 15607453, 15608151, 15609839, 15607335, 15608755, 15608406, 15608437, 57116853, 15607156, 15609384, 15611030,…	199	740	4983	1.4212	0.988478	0.672369	17.6697
KEGG_PATHWAY	mtu00640:Propanoate metabolism	9	2.29592	0.0144968	15610910, 15610652, 15609639, 15608111, 15609384, 15607999, 15607363, 15609816, 15609004	111	66	2223	2.73096	0.965722	0.201391	17.0842
GOTERM_MF_FAT	GO:0032555~purine ribonucleotide binding	44	11.2245	0.0159431	57116894, 15608922, 57117131, 15610900, 15610785, 15608168, 15607200, 15608147, 15607949, 15608426, 15609161, 15607148, 15607262, 15608109, 15609238, 15607245, 15608391, 15608788, 15607145, 15607425, 15610721, 15610199, 15607770, 15610828, 15607898, 15610553, 15607566, 15610148, 15607491, 15610146, 15607453, 15608151, 15609839, 15607335, 15608755, 15608406, 15608437, 57116853, 15607156, 15609384,…	199	789	4983	1.39641	0.992917	0.628426	19.3963
GOTERM_MF_FAT	GO:0032553~ribonucleotide binding	44	11.2245	0.0159431	57116894, 15608922, 57117131, 15610900, 15610785, 15608168, 15607200, 15608147, 15607949, 15608426, 15609161, 15607148, 15607262, 15608109, 15609238, 15607245, 15608391, 15608788, 15607145, 15607425, 15610721, 15610199, 15607770, 15610828, 15607898, 15610553, 15607566, 15610148, 15607491, 15610146, 15607453, 15608151, 15609839, 15607335, 15608755, 15608406, 15608437, 57116853, 15607156, 15609384,…	199	789	4983	1.39641	0.992917	0.628426	19.3963
SP_PIR_KEYWORDS	kinase	12	3.06122	0.0161676	15607156, 15608151, 15610900, 15609839, 15607741, 15608168, 15608406, 15607898, 15607257, 15608755, 15608881, 15608426	392	170	12695	2.28601	0.929831	0.130498	17.9172
GOTERM_MF_FAT	GO:0016763~transferase activity, transferring pentosyl groups	6	1.53061	0.0200042	57116728, 15608740, 15610929, 15609721, 57116850, 15609344	199	40	4983	3.75603	0.998018	0.645587	23.7468
KEGG_PATHWAY	mtu00903:Limonene and pinene degradation	9	2.29592	0.0218701	15609032, 15610910, 15610652, 15608111, 15607363, 15609816, 15610821, 15610258, 15610527	111	71	2223	2.53864	0.993952	0.273308	24.7001
KEGG_PATHWAY	mtu00190:Oxidative phosphorylation	7	1.78571	0.023797	15608692, 15610286, 15608690, 15610454, 15610453, 15610287, 15608949	111	46	2223	3.04759	0.996165	0.27911	26.5812
KEGG_PATHWAY	mtc00020:Citrate cycle (TCA cycle)	6	1.53061	0.0238911	15608692, 15608690, 15610454, 15610453, 15608238, 15609635	111	34	2223	3.53418	0.996249	0.266791	26.6719
KEGG_PATHWAY	mtu00281:Geraniol degradation	8	2.04082	0.0242894	15609070, 15610910, 15610652, 15610698, 15608111, 15607363, 15609816, 15610527	111	59	2223	2.71553	0.996587	0.258406	27.0549
GOTERM_BP_FAT	GO:0006793~phosphorus metabolic process	13	3.31633	0.0257629	15610119, 15608151, 15610900, 15608168, 15608437, 15608406, 15609371, 15607225, 15607156, 15610287, 15607257, 15607898, 15608881	170	159	4188	2.01421	0.999988	0.977083	30.814
GOTERM_BP_FAT	GO:0006796~phosphate metabolic process	13	3.31633	0.0257629	15610119, 15608151, 15610900, 15608168, 15608437, 15608406, 15609371, 15607225, 15607156, 15610287, 15607257, 15607898, 15608881	170	159	4188	2.01421	0.999988	0.977083	30.814
PIR_SUPERFAMILY	PIRSF001407:AU-specific RNA-binding protein AUH	4	1.02041	0.0258647	15610910, 15610652, 15607363, 15609816	183	14	3842	5.99844	0.992749	0.806444	27.7562
GOTERM_MF_FAT	GO:0031406~carboxylic acid binding	10	2.55102	0.0269871	57116685, 15607243, 15609520, 15607156, 15610068, 15609185, 15609518, 15609632, 15610071, 15608802	199	108	4983	2.31854	0.999781	0.699933	30.7226
KEGG_PATHWAY	mra00380:Tryptophan metabolism	7	1.78571	0.0287847	15610910, 15610652, 15608403, 15608111, 15607999, 15607363, 15609816	111	48	2223	2.92061	0.998825	0.286335	31.2509
KEGG_PATHWAY	mtu00900:Terpenoid backbone biosynthesis	5	1.27551	0.0321229	15607999, 15609004, 57117013, 15608151, 57117100	111	25	2223	4.00541	0.99947	0.301731	34.2216
SP_PIR_KEYWORDS	iron-sulfur	8	2.04082	0.0330388	15610286, 15610297, 15607338, 15610954, 57117100, 15610017, 15610287, 15610016	392	99	12695	2.61699	0.995815	0.239527	33.4333
SP_PIR_KEYWORDS	protein biosynthesis	5	1.27551	0.0338535	15610148, 15608788, 15610146, 15607822, 15608147	392	40	12695	4.04815	0.996352	0.234571	34.1095
GOTERM_MF_FAT	GO:0001883~purine nucleoside binding	50	12.7551	0.034452	57116894, 15610900, 15610785, 15608949, 15608147, 15610439, 15608426, 15609161, 15607837, 15610698, 15609238, 15608391, 15607425, 15607770, 15610148, 15607491, 15610146, 15610454, 15607453, 15608151, 15608437, 57116853, 15607156, 15609384, 15611030, 15607257, 15608881, 57117131, 15608922, 15608168, 15607200, 15607949, 15607148, 15608109, 15607245, 15608788, 15607145, 15610721, 15610199, 15610828,…	199	966	4983	1.29608	0.99998	0.740705	37.5235
GOTERM_MF_FAT	GO:0030554~adenyl nucleotide binding	50	12.7551	0.034452	57116894, 15610900, 15610785, 15608949, 15608147, 15610439, 15608426, 15609161, 15607837, 15610698, 15609238, 15608391, 15607425, 15607770, 15610148, 15607491, 15610146, 15610454, 15607453, 15608151, 15608437, 57116853, 15607156, 15609384, 15611030, 15607257, 15608881, 57117131, 15608922, 15608168, 15607200, 15607949, 15607148, 15608109, 15607245, 15608788, 15607145, 15610721, 15610199, 15610828,…	199	966	4983	1.29608	0.99998	0.740705	37.5235
GOTERM_MF_FAT	GO:0001882~nucleoside binding	50	12.7551	0.0350314	57116894, 15610900, 15610785, 15608949, 15608147, 15610439, 15608426, 15609161, 15607837, 15610698, 15609238, 15608391, 15607425, 15607770, 15610148, 15607491, 15610146, 15610454, 15607453, 15608151, 15608437, 57116853, 15607156, 15609384, 15611030, 15607257, 15608881, 57117131, 15608922, 15608168, 15607200, 15607949, 15607148, 15608109, 15607245, 15608788, 15607145, 15610721, 15610199, 15610828,…	199	967	4983	1.29474	0.999983	0.704874	38.0246
GOTERM_MF_FAT	GO:0017076~purine nucleotide binding	52	13.2653	0.0361356	57116894, 15610900, 15610785, 15608949, 15608147, 15610439, 15608426, 15609161, 15607262, 15607837, 15610698, 15609238, 15608391, 15607425, 15607770, 15610148, 15607491, 15610146, 15610454, 15607453, 15608151, 15608437, 57116853, 15607156, 15609384, 15610053, 15611030, 15607257, 15608881, 57117131, 15608922, 15608168, 15607200, 15607949, 15607148, 15608109, 15607245, 15608788, 15607145, 15610721,…	199	1015	4983	1.28285	0.999988	0.678123	38.9694
SP_PIR_KEYWORDS	rrna processing	3	0.765306	0.0361538	15610017, 15610016, 15611055	392	10	12695	9.71556	0.997527	0.238777	35.9849
PIR_SUPERFAMILY	PIRSF005999:Streptomyces hygroscopicus probable polyketide synthase module 4	3	0.765306	0.0400468	15610068, 15610069, 15610071	183	7	3842	8.99766	0.99954	0.853529	39.7748
GOTERM_BP_FAT	GO:0055114~oxidation reduction	50	12.7551	0.0404516	15610186, 15608800, 15608949, 15610439, 15609994, 15607225, 15607837, 15610698, 15607224, 15610638, 15607625, 15608733, 15609613, 57117051, 15610454, 15607641, 15610453, 57117100, 15608328, 15608321, 15607210, 15610258, 15608320, 15610547, 15610119, 15607386, 15610297, 15609185, 15608263, 15607281, 15610821, 15607715, 15610287, 15609070, 15609032, 15609435, 15610166, 15610286, 15607479, 15607338,…	170	966	4188	1.27512	1	0.988669	44.1659
KEGG_PATHWAY	mtu00071:Fatty acid metabolism	7	1.78571	0.0407258	15610910, 15610652, 15608111, 15607999, 15607363, 15609816, 15609004	111	52	2223	2.69595	0.999933	0.353752	41.3405
GOTERM_BP_FAT	GO:0009124~nucleoside monophosphate biosynthetic process	9	2.29592	0.0407466	15608096, 15608785, 15609625, 57116894, 15608031, 15607527, 15607949, 15608460, 15610547	170	97	4188	2.28575	1	0.972972	44.4077
GOTERM_BP_FAT	GO:0009123~nucleoside monophosphate metabolic process	9	2.29592	0.0407466	15608096, 15608785, 15609625, 57116894, 15608031, 15607527, 15607949, 15608460, 15610547	170	97	4188	2.28575	1	0.972972	44.4077
KEGG_PATHWAY	mra00520:Amino sugar and nucleotide sugar metabolism	5	1.27551	0.0413278	15610572, 15608133, 57116760, 15610393, 15609839	111	27	2223	3.70871	0.999942	0.345508	41.811
KEGG_PATHWAY	mtu00520:Amino sugar and nucleotide sugar metabolism	5	1.27551	0.0413278	15610572, 15608133, 57116760, 15610393, 15609839	111	27	2223	3.70871	0.999942	0.345508	41.811
KEGG_PATHWAY	mra00640:Propanoate metabolism	8	2.04082	0.0417812	15610910, 15610652, 15609639, 15608111, 15609384, 15607999, 15607363, 15609816	111	66	2223	2.42752	0.999948	0.336871	42.1631
SP_PIR_KEYWORDS	nadp	6	1.53061	0.0442791	57116832, 15609435, 15610068, 15610069, 15607641, 57117100	392	63	12695	3.08431	0.999378	0.27455	42.2241
GOTERM_BP_FAT	GO:0016310~phosphorylation	11	2.80612	0.0446676	15607225, 15607156, 15608151, 15610900, 15610287, 15608168, 15608406, 15607898, 15607257, 15608437, 15608881	170	135	4188	2.00732	1	0.963313	47.5302
GOTERM_MF_FAT	GO:0000104~succinate dehydrogenase activity	3	0.765306	0.0470461	15608690, 15610454, 15610453	199	9	4983	8.34673	1	0.740574	47.614
INTERPRO	IPR016040:NAD(P)-binding domain	20	5.10204	0.0474144	15610119, 15608800, 15609613, 15607641, 15609185, 15609518, 15610913, 15610071, 15609994, 15607243, 15607281, 57116832, 15608321, 15610068, 15610069, 15610638, 15607210, 15608320, 15610527, 15607625	323	304	7774	1.58343	1	0.882029	50.9695
GOTERM_MF_FAT	GO:0048037~cofactor binding	36	9.18367	0.0480275	15610119, 15608800, 15607386, 15610465, 15610084, 15609185, 15609518, 15608949, 15607174, 15610439, 57116820, 15607243, 15607837, 15607263, 15609520, 15610698, 15607281, 15607224, 15610287, 57116827, 15609070, 15609458, 15610286, 15610454, 15610071, 15610855, 15610072, 15609198, 57117000, 15608690, 15608321, 15610068, 15610069, 15609632, 15608320, 15608802	199	667	4983	1.3515	1	0.717278	48.3332
KEGG_PATHWAY	mra00310:Lysine degradation	6	1.53061	0.0489876	15610910, 15610652, 15608111, 15607999, 15607363, 15609816	111	41	2223	2.93078	0.999991	0.371305	47.5019
SP_PIR_KEYWORDS	dna replication	5	1.27551	0.0490336	15607145, 161352461, 15610199, 15607200, 15610847	392	45	12695	3.59836	0.999724	0.289269	45.611
SP_PIR_KEYWORDS	lipoprotein	14	3.57143	0.0508846	15607485, 15610895, 15609467, 15610136, 15608815, 15608102, 15607374, 15609178, 15610729, 15608415, 57116800, 15610042, 15609107, 15609722	392	254	12695	1.78501	0.999799	0.28859	46.8797
SP_PIR_KEYWORDS	hydrolase	28	7.14286	0.0518734	15610273, 15610785, 57117131, 15607200, 15610250, 15608148, 15609371, 15610806, 57116685, 15609238, 15608109, 15608403, 15607245, 15609852, 15607327, 15607160, 15607770, 15611019, 15607566, 15609034, 15607456, 15609114, 57117053, 15608123, 15608437, 15608756, 15607940, 15607809	392	630	12695	1.43934	0.99983	0.283907	47.5462
GOTERM_CC_FAT	GO:0005886~plasma membrane	39	9.94898	0.0524829	57116799, 57116894, 15608110, 15609467, 15608168, 15610929, 15610018, 15608460, 15607206, 15607591, 15607225, 15608109, 15607816, 15610539, 15607246, 57116800, 15607648, 15607245, 15610200, 15610042, 15609374, 15607160, 15608069, 15609619, 15607543, 15610959, 15608102, 15608127, 15609176, 15609116, 15608125, 15608692, 15607159, 15608323, 15609220, 15610258, 15609722, 15610011, 15608881	87	577	1630	1.26636	0.863943	0.863943	38.3729
INTERPRO	IPR013149:Alcohol dehydrogenase, zinc-binding	6	1.53061	0.0547477	15609032, 15608800, 15608321, 15609185, 15608320, 15610913	323	50	7774	2.88817	1	0.899781	56.2255
INTERPRO	IPR013154:Alcohol dehydrogenase GroES-like	6	1.53061	0.0547477	15609032, 15608800, 15608321, 15609185, 15608320, 15610913	323	50	7774	2.88817	1	0.899781	56.2255
UP_SEQ_FEATURE	topological domain:Cytoplasmic	5	1.27551	0.0562335	57116894, 15607160, 15607741, 15608881, 15608125	153	26	2678	3.36601	1	1	53.7645
INTERPRO	IPR001054:Adenylyl cyclase class-3/4/guanylyl cyclase	6	1.53061	0.0587347	15608785, 15609625, 57116894, 15608031, 15607527, 15608460	323	51	7774	2.83154	1	0.900562	58.8579
INTERPRO	IPR001242:Condensation domain	4	1.02041	0.0605607	15607243, 15609520, 57117162, 15610072	323	22	7774	4.37602	1	0.892834	60.0135
SP_PIR_KEYWORDS	dna repair	6	1.53061	0.0611551	15607145, 161352461, 15610721, 15610199, 15610722, 15607770	392	69	12695	2.8161	0.999966	0.3168	53.4388
GOTERM_MF_FAT	GO:0016597~amino acid binding	7	1.78571	0.0616867	15607243, 15609520, 15610068, 15609185, 15609518, 15610071, 15608802	199	71	4983	2.46875	1	0.778763	57.44
GOTERM_MF_FAT	GO:0043176~amine binding	7	1.78571	0.0616867	15607243, 15609520, 15610068, 15609185, 15609518, 15610071, 15608802	199	71	4983	2.46875	1	0.778763	57.44
SP_PIR_KEYWORDS	iron	12	3.06122	0.0619415	15609520, 15610286, 15610297, 15610821, 15607338, 15610954, 57117100, 15610017, 15610287, 15610016, 15607374, 15610258	392	211	12695	1.84181	0.99997	0.310811	53.909
KEGG_PATHWAY	mtu00930:Caprolactam degradation	5	1.27551	0.0637713	15610910, 15610652, 15608111, 15607363, 15609816	111	31	2223	3.23017	1	0.443148	57.0611
KEGG_PATHWAY	mra00930:Caprolactam degradation	5	1.27551	0.0637713	15610910, 15610652, 15608111, 15607363, 15609816	111	31	2223	3.23017	1	0.443148	57.0611
KEGG_PATHWAY	mtc00190:Oxidative phosphorylation	6	1.53061	0.0684193	15608692, 15610286, 15608690, 15610454, 15610453, 15610287	111	45	2223	2.67027	1	0.454664	59.7172
KEGG_PATHWAY	mra00281:Geraniol degradation	6	1.53061	0.0684193	15609070, 15610910, 15610652, 15608111, 15607363, 15609816	111	45	2223	2.67027	1	0.454664	59.7172
KEGG_PATHWAY	mtu03018:RNA degradation	3	0.765306	0.0695742	15607491, 15608437, 15610553	111	9	2223	6.67568	1	0.4484	60.3531
KEGG_PATHWAY	mra03018:RNA degradation	3	0.765306	0.0695742	15607491, 15608437, 15610553	111	9	2223	6.67568	1	0.4484	60.3531
KEGG_PATHWAY	mtc03018:RNA degradation	3	0.765306	0.0695742	15607491, 15608437, 15610553	111	9	2223	6.67568	1	0.4484	60.3531
GOTERM_MF_FAT	GO:0000166~nucleotide binding	57	14.5408	0.0699904	57116894, 15610900, 15610785, 15608949, 15608147, 15610439, 15608426, 15609161, 15607262, 15607837, 15609238, 15610698, 15607263, 15608391, 15607425, 15607770, 15610148, 15607491, 15610146, 15610454, 15607453, 15608151, 15608437, 15609198, 57116853, 15607156, 15609384, 15610053, 15611030, 15607257, 15608881, 15610119, 15607386, 57117131, 15608922, 15608168, 15607200, 15607949, 15607148, 15608109,…	199	1177	4983	1.21265	1	0.797361	62.2247
KEGG_PATHWAY	mtu00500:Starch and sucrose metabolism	4	1.02041	0.0727964	15608133, 15608919, 15607327, 15610393	111	20	2223	4.00541	1	0.452312	62.079
KEGG_PATHWAY	mra00500:Starch and sucrose metabolism	4	1.02041	0.0727964	15608133, 15608919, 15607327, 15610393	111	20	2223	4.00541	1	0.452312	62.079
KEGG_PATHWAY	mra00190:Oxidative phosphorylation	6	1.53061	0.0738611	15608692, 15610286, 15608690, 15610454, 15610453, 15610287	111	46	2223	2.61222	1	0.446132	62.6339
SP_PIR_KEYWORDS	DNA damage	6	1.53061	0.0741698	15607145, 161352461, 15610721, 15610199, 15610722, 15607770	392	73	12695	2.6618	0.999996	0.35154	60.6823
GOTERM_BP_FAT	GO:0044271~nitrogen compound biosynthetic process	30	7.65306	0.0762596	15607558, 15609625, 57116894, 15608740, 15607949, 15608460, 57116850, 15609344, 15607400, 57116820, 15608109, 15608785, 15607245, 57117013, 15607401, 15610349, 15607527, 15608733, 15608006, 57116728, 15607566, 15607641, 15608751, 15608437, 15608096, 15609677, 15608328, 15608031, 15609721, 15610547	170	551	4188	1.3413	1	0.992687	67.3573
KEGG_PATHWAY	mtc00230:Purine metabolism	7	1.78571	0.0778155	15608096, 57117051, 161352461, 15609721, 15607949, 15610847, 15608426	111	61	2223	2.29818	1	0.453191	64.6298
GOTERM_MF_FAT	GO:0016836~hydro-lyase activity	9	2.29592	0.0792492	57116820, 15610910, 15610652, 15608111, 15608238, 15607363, 15609816, 15607401, 15608751	199	113	4983	1.99435	1	0.816465	66.9701
GOTERM_BP_FAT	GO:0006164~purine nucleotide biosynthetic process	8	2.04082	0.0800282	15607566, 15608096, 15608109, 15607245, 57116894, 15607949, 15610547, 15608437	170	93	4188	2.11917	1	0.989167	69.1873
INTERPRO	IPR014006:Succinate dehydrogenase or fumarate reductase, flavoprotein subunit	2	0.510204	0.0811297	15608690, 15610454	323	2	7774	24.0681	1	0.941975	71.1037
INTERPRO	IPR003952:Fumarate reductase/succinate dehydrogenase, FAD-binding site	2	0.510204	0.0811297	15608690, 15610454	323	2	7774	24.0681	1	0.941975	71.1037
INTERPRO	IPR002989:Mycobacterial pentapeptide repeat	6	1.53061	0.0860256	57116929, 57116928, 57117092, 57117095, 57116731, 57116726	323	57	7774	2.53349	1	0.942645	73.2823
SP_PIR_KEYWORDS	helicase	5	1.27551	0.0887941	15609238, 15610785, 15607200, 15607770, 15608437	392	55	12695	2.94411	1	0.396631	67.5789
SP_PIR_KEYWORDS	magnesium	8	2.04082	0.0913571	57116728, 15608109, 15607156, 15607245, 15608788, 57116894, 15609635, 15608755	392	125	12695	2.07265	1	0.395733	68.6665
KEGG_PATHWAY	mra00010:Glycolysis / Gluconeogenesis	5	1.27551	0.0914351	15610393, 15609839, 15609632, 15610439, 15608755	111	35	2223	2.861	1	0.499525	70.7762
KEGG_PATHWAY	mtu03440:Homologous recombination	4	1.02041	0.0916399	15607145, 161352461, 15607770, 15610847	111	22	2223	3.64128	1	0.489722	70.8606
KEGG_PATHWAY	mra03440:Homologous recombination	4	1.02041	0.0916399	15607145, 161352461, 15607770, 15610847	111	22	2223	3.64128	1	0.489722	70.8606
KEGG_PATHWAY	mtc03440:Homologous recombination	4	1.02041	0.0916399	15607145, 161352461, 15607770, 15610847	111	22	2223	3.64128	1	0.489722	70.8606
PIR_SUPERFAMILY	PIRSF500078:succinate dehydrogenase, flavoprotein subunit	2	0.510204	0.09251	15608690, 15610454	183	2	3842	20.9945	1	0.974007	70.012
GOTERM_BP_FAT	GO:0015980~energy derivation by oxidation of organic compounds	7	1.78571	0.0933297	15610119, 15607225, 15608690, 15610454, 15608238, 15610287, 15608271	170	78	4188	2.21086	1	0.991126	74.9124
COG_ONTOLOGY	Secondary metabolites biosynthesis, transport, and catabolism	11	2.80612	0.0944593	15608800, 15607243, 15609931, 15610672, 15610068, 15610821, 15609185, 15610258, 15608320, 15610071, 15610072	90	294	4166	1.7319	0.887287	0.887287	54.0011
SP_PIR_KEYWORDS	phospholipid biosynthesis	3	0.765306	0.0949603	15610119, 15610018, 15609619	392	17	12695	5.71504	1	0.398445	70.1388
GOTERM_BP_FAT	GO:0006163~purine nucleotide metabolic process	8	2.04082	0.0951759	15607566, 15608096, 15608109, 15607245, 57116894, 15607949, 15610547, 15608437	170	97	4188	2.03178	1	0.986972	75.6238
GOTERM_MF_FAT	GO:0004300~enoyl-CoA hydratase activity	5	1.27551	0.095692	15610910, 15610652, 15608111, 15607363, 15609816	199	44	4983	2.84548	1	0.855759	74.0634
GOTERM_MF_FAT	GO:0004672~protein kinase activity	7	1.78571	0.0971426	15607156, 57116853, 15610900, 15608168, 15608406, 15607898, 15608881	199	80	4983	2.19102	1	0.842991	74.6161
GOTERM_BP_FAT	GO:0009152~purine ribonucleotide biosynthetic process	7	1.78571	0.0978043	15607566, 15608096, 15608109, 15607245, 15607949, 15610547, 15608437	170	79	4188	2.18287	1	0.982765	76.6044
SP_PIR_KEYWORDS	antibiotic resistance	4	1.02041	0.0982258	15607148, 15607822, 15610929, 15608983	392	36	12695	3.59836	1	0.399918	71.4181
SP_PIR_KEYWORDS	multifunctional enzyme	4	1.02041	0.0982258	15609520, 15610068, 15610069, 15608426	392	36	12695	3.59836	1	0.399918	71.4181
KEGG_PATHWAY	mra00903:Limonene and pinene degradation	7	1.78571	0.0989336	15610910, 15610652, 15608111, 15607363, 15609816, 15610821, 15610258	111	65	2223	2.15676	1	0.507266	73.7239
KEGG_PATHWAY	mtu00010:Glycolysis / Gluconeogenesis	5	1.27551	0.0991226	15610393, 15609839, 15609632, 15610439, 15608755	111	36	2223	2.78153	1	0.497896	73.7945
KEGG_PATHWAY	mra00460:Cyanoamino acid metabolism	3	0.765306	0.0997122	15608403, 15607327, 57116827	111	11	2223	5.46192	1	0.49034	74.0137
KEGG_PATHWAY	mtu00740:Riboflavin metabolism	3	0.765306	0.0997122	15610273, 15610250, 15609344	111	11	2223	5.46192	1	0.49034	74.0137
KEGG_PATHWAY	mtu00730:Thiamine metabolism	3	0.765306	0.0997122	15610273, 15607558, 15610250	111	11	2223	5.46192	1	0.49034	74.0137
KEGG_PATHWAY	mtu00460:Cyanoamino acid metabolism	3	0.765306	0.0997122	15608403, 15607327, 57116827	111	11	2223	5.46192	1	0.49034	74.0137

## Sheet: Functional_annotation_table
ID	Gene Name	Species	COG_ONTOLOGY	GOTERM_BP_FAT	GOTERM_CC_FAT	GOTERM_MF_FAT	INTERPRO	KEGG_PATHWAY	PIR_SUPERFAMILY	SMART	SP_PIR_KEYWORDS	UP_SEQ_FEATURE
57117013	1-deoxy-D-xylulose-5-phosphate synthase	Mycobacterium tuberculosis		GO:0006720~isoprenoid metabolic process,GO:0006721~terpenoid metabolic process,GO:0006766~vitamin metabolic process,GO:0006767~water-soluble vitamin metabolic process,GO:0006772~thiamin metabolic process,GO:0006790~sulfur metabolic process,GO:0008299~isoprenoid biosynthetic process,GO:0008610~lipid biosynthetic process,GO:0009110~vitamin biosynthetic process,GO:0009228~thiamin biosynthetic proces…		GO:0008661~1-deoxy-D-xylulose-5-phosphate synthase activity,GO:0016744~transferase activity, transferring aldehyde or ketonic groups,	IPR005474:Transketolase, N-terminal,IPR005475:Transketolase, central region,IPR005476:Transketolase, C-terminal,IPR005477:Deoxyxylulose-5-phosphate synthase,IPR015941:Transketolase C-terminal-like,	mra00900:Terpenoid backbone biosynthesis,mtu00900:Terpenoid backbone biosynthesis,	PIRSF005462:deoxyxylulose-5-phosphate synthase,		complete proteome,Isoprene biosynthesis,thiamine biosynthesis,thiamine pyrophosphate,transferase,	chain:1-deoxy-D-xylulose-5-phosphate synthase,
15607822	30S ribosomal protein S12	Mycobacterium tuberculosis		GO:0006412~translation,GO:0046677~response to antibiotic,	GO:0005840~ribosome,GO:0015935~small ribosomal subunit,GO:0030529~ribonucleoprotein complex,GO:0033279~ribosomal subunit,GO:0043228~non-membrane-bounded organelle,GO:0043232~intracellular non-membrane-bounded organelle,	GO:0000049~tRNA binding,GO:0003723~RNA binding,GO:0003735~structural constituent of ribosome,GO:0005198~structural molecule activity,GO:0019843~rRNA binding,	IPR005679:Ribosomal protein S12, bacterial-type,IPR006032:Ribosomal protein S12/S23,IPR012340:Nucleic acid-binding, OB-fold,	mra03010:Ribosome,mtc03010:Ribosome,mtf03010:Ribosome,mtu03010:Ribosome,	PIRSF002133:ribosomal protein, S12p/S12a/S23e/organellar S12 types,PIRSF002133:Ribosomal_S12/S23,		antibiotic resistance,complete proteome,protein biosynthesis,ribonucleoprotein,ribosomal protein,ribosome,rna-binding,rrna-binding,trna-binding,	chain:30S ribosomal protein S12,modified residue,sequence variant,
15608919	4-alpha-glucanotransferase	Mycobacterium tuberculosis				GO:0004133~glycogen debranching enzyme activity,GO:0004134~4-alpha-glucanotransferase activity,GO:0043167~ion binding,GO:0043169~cation binding,	IPR003385:Glycoside hydrolase, family 77,IPR013781:Glycoside hydrolase, subgroup, catalytic core,	mra00500:Starch and sucrose metabolism,mtc00500:Starch and sucrose metabolism,mtu00500:Starch and sucrose metabolism,	PIRSF000469:4-alpha-glucanotransferase,		carbohydrate metabolism,complete proteome,cytoplasm,glycosyltransferase,transferase,	chain:4-alpha-glucanotransferase,
15608151	4-diphosphocytidyl-2-C-methyl-D-erythritol kinase	Mycobacterium tuberculosis		GO:0006720~isoprenoid metabolic process,GO:0006721~terpenoid metabolic process,GO:0006793~phosphorus metabolic process,GO:0006796~phosphate metabolic process,GO:0008299~isoprenoid biosynthetic process,GO:0008610~lipid biosynthetic process,GO:0016114~terpenoid biosynthetic process,GO:0016310~phosphorylation,GO:0019748~secondary metabolic process,		GO:0000166~nucleotide binding,GO:0001882~nucleoside binding,GO:0001883~purine nucleoside binding,GO:0005524~ATP binding,GO:0017076~purine nucleotide binding,GO:0030554~adenyl nucleotide binding,GO:0032553~ribonucleotide binding,GO:0032555~purine ribonucleotide binding,GO:0032559~adenyl ribonucleotide binding,GO:0050515~4-(cytidine 5'-diphospho)-2-C-methyl-D-erythritol kinase activity,	IPR004424:4-diphosphocytidyl-2C-methyl-D-erythritol kinase,IPR006204:GHMP kinase,IPR013750:GHMP kinase, C-terminal,IPR014721:Ribosomal protein S5 domain 2-type fold,	mra00900:Terpenoid backbone biosynthesis,mtu00900:Terpenoid backbone biosynthesis,	PIRSF010376:4-diphosphocytidyl-2C-methyl-D-erythritol 2-phosphate synthase,PIRSF010376:IspE,		atp-binding,complete proteome,Isoprene biosynthesis,kinase,nucleotide-binding,transferase,	chain:4-diphosphocytidyl-2-C-methyl-D- erythritol kinase,nucleotide phosphate-binding region:ATP,
57117100	4-hydroxy-3-methylbut-2-enyl diphosphate reductase 2	Mycobacterium tuberculosis		GO:0005996~monosaccharide metabolic process,GO:0006081~cellular aldehyde metabolic process,GO:0006090~pyruvate metabolic process,GO:0006644~phospholipid metabolic process,GO:0006720~isoprenoid metabolic process,GO:0006721~terpenoid metabolic process,GO:0008299~isoprenoid biosynthetic process,GO:0008610~lipid biosynthetic process,GO:0008654~phospholipid biosynthetic process,GO:0009240~isopentenyl …		GO:0005506~iron ion binding,GO:0016725~oxidoreductase activity, acting on CH or CH2 groups,GO:0016726~oxidoreductase activity, acting on CH or CH2 groups, NAD or NADP as acceptor,GO:0043167~ion binding,GO:0043169~cation binding,GO:0046872~metal ion binding,GO:0046914~transition metal ion binding,GO:0051536~iron-sulfur cluster binding,GO:0051538~3 iron, 4 sulfur cluster binding,GO:0051540~metal cl…	IPR003451:LytB protein,	mra00900:Terpenoid backbone biosynthesis,mtu00900:Terpenoid backbone biosynthesis,	PIRSF004723:penicillin tolerance protein,		3Fe-4S,complete proteome,iron,iron-sulfur,Isoprene biosynthesis,metal-binding,nadp,oxidoreductase,	chain:4-hydroxy-3-methylbut-2-enyl diphosphate reductase 2,
15610592	50S ribosomal protein L17	Mycobacterium tuberculosis		GO:0006412~translation,	GO:0005840~ribosome,GO:0030529~ribonucleoprotein complex,GO:0043228~non-membrane-bounded organelle,GO:0043232~intracellular non-membrane-bounded organelle,	GO:0003735~structural constituent of ribosome,GO:0005198~structural molecule activity,	IPR000456:Ribosomal protein L17,	mra03010:Ribosome,mtc03010:Ribosome,mtf03010:Ribosome,mtu03010:Ribosome,	PIRSF002186:Escherichia coli ribosomal protein L17,		complete proteome,ribonucleoprotein,ribosomal protein,	chain:50S ribosomal protein L17,sequence conflict,
15610553	60 kDa chaperonin; 60 kDa chaperonin 2; 60 kDa chaperonin 1	Mycobacterium tuberculosis		GO:0006457~protein folding,GO:0042026~protein refolding,		GO:0000166~nucleotide binding,GO:0001882~nucleoside binding,GO:0001883~purine nucleoside binding,GO:0005524~ATP binding,GO:0017076~purine nucleotide binding,GO:0030554~adenyl nucleotide binding,GO:0032553~ribonucleotide binding,GO:0032555~purine ribonucleotide binding,GO:0032559~adenyl ribonucleotide binding,GO:0051082~unfolded protein binding,	IPR001844:Chaperonin Cpn60,IPR002423:Chaperonin Cpn60/TCP-1,IPR018370:Chaperonin Cpn60, conserved site,	mra03018:RNA degradation,mtc03018:RNA degradation,mtf03018:RNA degradation,mtu03018:RNA degradation,	PIRSF003112:chaperonin GroEL,		3d-structure,atp-binding,Chaperone,complete proteome,cytoplasm,molecular chaperone,nucleotide-binding,	chain:60 kDa chaperonin 1,chain:60 kDa chaperonin 2,helix,sequence variant,strand,turn,
15609721	Adenine phosphoribosyltransferase	Mycobacterium tuberculosis		GO:0006144~purine base metabolic process,GO:0006166~purine ribonucleoside salvage,GO:0006168~adenine salvage,GO:0009112~nucleobase metabolic process,GO:0009113~purine base biosynthetic process,GO:0009116~nucleoside metabolic process,GO:0009119~ribonucleoside metabolic process,GO:0009163~nucleoside biosynthetic process,GO:0018130~heterocycle biosynthetic process,GO:0034404~nucleobase, nucleoside a…		GO:0003999~adenine phosphoribosyltransferase activity,GO:0016763~transferase activity, transferring pentosyl groups,	IPR000836:Phosphoribosyltransferase,IPR002375:Purine/pyrimidine phosphoribosyl transferase, conserved site,	mra00230:Purine metabolism,mtc00230:Purine metabolism,mtu00230:Purine metabolism,			complete proteome,cytoplasm,glycosyltransferase,purine salvage,transferase,	chain:Adenine phosphoribosyltransferase,sequence conflict,
57116894	Adenylate cyclase	Mycobacterium tuberculosis		GO:0006163~purine nucleotide metabolic process,GO:0006164~purine nucleotide biosynthetic process,GO:0006171~cAMP biosynthetic process,GO:0007242~intracellular signaling cascade,GO:0009123~nucleoside monophosphate metabolic process,GO:0009124~nucleoside monophosphate biosynthetic process,GO:0009165~nucleotide biosynthetic process,GO:0009187~cyclic nucleotide metabolic process,GO:0009190~cyclic nuc…	GO:0005886~plasma membrane,GO:0016021~integral to membrane,GO:0031224~intrinsic to membrane,	GO:0000166~nucleotide binding,GO:0000287~magnesium ion binding,GO:0001882~nucleoside binding,GO:0001883~purine nucleoside binding,GO:0004016~adenylate cyclase activity,GO:0005524~ATP binding,GO:0009975~cyclase activity,GO:0016849~phosphorus-oxygen lyase activity,GO:0017076~purine nucleotide binding,GO:0030554~adenyl nucleotide binding,GO:0032553~ribonucleotide binding,GO:0032555~purine ribonucleo…	IPR001054:Adenylyl cyclase class-3/4/guanylyl cyclase,IPR018297:Adenylyl cyclase class-3/4/guanylyl cyclase, conserved site,	mra00230:Purine metabolism,mtu00230:Purine metabolism,		SM00044:CYCc,	3d-structure,atp-binding,camp biosynthesis,cell membrane,complete proteome,lyase,magnesium,membrane,metal-binding,nucleotide-binding,transmembrane,	chain:Adenylate cyclase,domain:Guanylate cyclase,helix,metal ion-binding site:Magnesium,mutagenesis site,strand,topological domain:Cytoplasmic,transmembrane region,turn,
57116693	Antigen 85-C	Mycobacterium tuberculosis	General function prediction only,		GO:0005576~extracellular region,		IPR000801:Putative esterase,		PIRSF019661:Mycobacterium avium alpha-antigen,		3d-structure,Acyltransferase,complete proteome,Secreted,signal,transferase,	active site:Acyl-ester intermediate,chain:Antigen 85-C,helix,region of interest:Fibronectin-binding,sequence conflict,signal peptide,strand,turn,
15610146	Aspartyl/glutamyl-tRNA(Asn/Gln) amidotransferase subunit B	Mycobacterium tuberculosis		GO:0006412~translation,		GO:0000166~nucleotide binding,GO:0001882~nucleoside binding,GO:0001883~purine nucleoside binding,GO:0005524~ATP binding,GO:0016879~ligase activity, forming carbon-nitrogen bonds,GO:0016884~carbon-nitrogen ligase activity, with glutamine as amido-N-donor,GO:0017076~purine nucleotide binding,GO:0030554~adenyl nucleotide binding,GO:0032553~ribonucleotide binding,GO:0032555~purine ribonucleotide bind…	IPR004413:Glutamyl-tRNA(Gln) amidotransferase, B subunit,IPR006075:Glutamyl-tRNA(Gln) amidotransferase, subunit B/E, N-terminal,IPR006107:Glutamyl-tRNA(Gln) amidotransferase, subunit B/E, central region,IPR017958:Glutamyl-tRNA(Gln) amidotransferase, subunit B, conserved site,IPR017959:Aspartyl/glutamyl-tRNA(Asn/Gln) amidotransferase, subunit B /E,IPR018027:Asn/Gln amidotransferase,	mra00970:Aminoacyl-tRNA biosynthesis,mtc00970:Aminoacyl-tRNA biosynthesis,mtf00970:Aminoacyl-tRNA biosynthesis,mtu00970:Aminoacyl-tRNA biosynthesis,			atp-binding,complete proteome,ligase,nucleotide-binding,protein biosynthesis,transferase,	chain:Aspartyl/glutamyl-tRNA(Asn/Gln) amidotransferase subunit B,
15608426	Bifunctional enzyme cysN/cysC	Mycobacterium tuberculosis		GO:0000103~sulfate assimilation,GO:0006790~sulfur metabolic process,		GO:0000166~nucleotide binding,GO:0001882~nucleoside binding,GO:0001883~purine nucleoside binding,GO:0003924~GTPase activity,GO:0004020~adenylylsulfate kinase activity,GO:0004779~sulfate adenylyltransferase activity,GO:0004781~sulfate adenylyltransferase (ATP) activity,GO:0005524~ATP binding,GO:0005525~GTP binding,GO:0016779~nucleotidyltransferase activity,GO:0017076~purine nucleotide binding,GO:0…	IPR000795:Protein synthesis factor, GTP-binding,IPR002891:Adenylylsulphate kinase, C-terminal,IPR004161:Translation elongation factor EFTu/EF1A, domain 2,IPR011779:Sulphate adenylyltransferase, large subunit,	mra00230:Purine metabolism,mra00450:Selenoamino acid metabolism,mra00920:Sulfur metabolism,mtc00230:Purine metabolism,mtc00450:Selenoamino acid metabolism,mtc00920:Sulfur metabolism,mtu00230:Purine metabolism,mtu00450:Selenoamino acid metabolism,mtu00920:Sulfur metabolism,	PIRSF003009:nodulation protein NodQ,		atp-binding,complete proteome,GTP binding,gtp-binding,kinase,multifunctional enzyme,nucleotide binding,nucleotide-binding,nucleotidyltransferase,P-loop,phosphotransferase,transferase,	active site:Phosphoserine intermediate,chain:Bifunctional enzyme cysN/cysC,nucleotide phosphate-binding region:ATP,nucleotide phosphate-binding region:GTP,region of interest:Adenylyl-sulfate kinase,region of interest:Sulfate adenylyltransferase,
15610200	Carbon starvation protein A homolog	Mycobacterium tuberculosis		GO:0009267~cellular response to starvation,GO:0009991~response to extracellular stimulus,GO:0031667~response to nutrient levels,GO:0031668~cellular response to extracellular stimulus,GO:0031669~cellular response to nutrient levels,GO:0033554~cellular response to stress,GO:0042594~response to starvation,	GO:0005886~plasma membrane,GO:0016021~integral to membrane,GO:0031224~intrinsic to membrane,		IPR003706:Carbon starvation protein CstA,		PIRSF004501:carbon starvation protein,		cell membrane,complete proteome,membrane,transmembrane,	chain:Carbon starvation protein A homolog,sequence conflict,transmembrane region,
15607245	Cation-transporting P-type ATPase B	Mycobacterium tuberculosis	Inorganic ion transport and metabolism,	GO:0006163~purine nucleotide metabolic process,GO:0006164~purine nucleotide biosynthetic process,GO:0006754~ATP biosynthetic process,GO:0006811~ion transport,GO:0006812~cation transport,GO:0009141~nucleoside triphosphate metabolic process,GO:0009142~nucleoside triphosphate biosynthetic process,GO:0009144~purine nucleoside triphosphate metabolic process,GO:0009145~purine nucleoside triphosphate bi…	GO:0005886~plasma membrane,GO:0016021~integral to membrane,GO:0031224~intrinsic to membrane,	GO:0000166~nucleotide binding,GO:0000287~magnesium ion binding,GO:0001882~nucleoside binding,GO:0001883~purine nucleoside binding,GO:0004008~copper-exporting ATPase activity,GO:0005375~copper ion transmembrane transporter activity,GO:0005524~ATP binding,GO:0015082~di-, tri-valent inorganic cation transmembrane transporter activity,GO:0015399~primary active transmembrane transporter activity,GO:00…	IPR000579:ATPase, P type cation-transporter,IPR001757:ATPase, P-type, K/Mg/Cd/Cu/Zn/Na/Ca/Na/H-transporter,IPR005834:Haloacid dehalogenase-like hydrolase,IPR006121:Heavy metal transport/detoxification protein,IPR006403:ATPase, P type, cation/copper-transporter,IPR006416:ATPase, P-type, heavy metal translocating,IPR008250:ATPase, P-type, ATPase-associated region,IPR017969:Heavy-metal-associated, c…				atp-binding,cell membrane,complete proteome,hydrolase,magnesium,membrane,metal-binding,nucleotide-binding,phosphoprotein,transmembrane,	active site:4-aspartylphosphate intermediate,chain:Cation-transporting P-type ATPase B,domain:HMA,sequence conflict,transmembrane region,
15607491	Chaperone protein dnaK	Mycobacterium tuberculosis		GO:0006457~protein folding,		GO:0000166~nucleotide binding,GO:0001882~nucleoside binding,GO:0001883~purine nucleoside binding,GO:0005524~ATP binding,GO:0017076~purine nucleotide binding,GO:0030554~adenyl nucleotide binding,GO:0032553~ribonucleotide binding,GO:0032555~purine ribonucleotide binding,GO:0032559~adenyl ribonucleotide binding,GO:0051082~unfolded protein binding,	IPR001023:Heat shock protein Hsp70,IPR012725:Chaperone DnaK,IPR013126:Heat shock protein 70,IPR018181:Heat shock protein 70, conserved site,	mra03018:RNA degradation,mtc03018:RNA degradation,mtf03018:RNA degradation,mtu03018:RNA degradation,	PIRSF002581:chaperone HSP70,		ATP,atp-binding,Chaperone,complete proteome,molecular chaperone,nucleotide-binding,phosphoprotein,stress response,	chain:Chaperone protein dnaK,modified residue,sequence conflict,
15609677	Chorismate synthase	Mycobacterium tuberculosis		GO:0008652~cellular amino acid biosynthetic process,GO:0009072~aromatic amino acid family metabolic process,GO:0009073~aromatic amino acid family biosynthetic process,GO:0009309~amine biosynthetic process,GO:0016053~organic acid biosynthetic process,GO:0019438~aromatic compound biosynthetic process,GO:0043648~dicarboxylic acid metabolic process,GO:0044271~nitrogen compound biosynthetic process,GO…		GO:0004107~chorismate synthase activity,GO:0016838~carbon-oxygen lyase activity, acting on phosphates,	IPR000453:Chorismate synthase,	mra00400:Phenylalanine, tyrosine and tryptophan biosynthesis,mtu00400:Phenylalanine, tyrosine and tryptophan biosynthesis,	PIRSF001456:chorismate synthase,PIRSF001456:Chorismate_synth,		3d-structure,amino-acid biosynthesis,aromatic amino acid biosynthesis,complete proteome,lyase,	chain:Chorismate synthase,helix,strand,turn,
15610086	Chorismate--pyruvate lyase	Mycobacterium tuberculosis					IPR002800:Protein of unknown function DUF98,		PIRSF005061:hypothetical protein, Methanococcus jannaschii MJ0807 type,		complete proteome,lyase,	chain:Chorismate--pyruvate lyase,
15609635	Citrate lyase subunit beta-like protein	Mycobacterium tuberculosis			GO:0009346~citrate lyase complex,	GO:0000287~magnesium ion binding,GO:0008815~citrate (pro-3S)-lyase activity,GO:0016833~oxo-acid-lyase activity,GO:0043167~ion binding,GO:0043169~cation binding,GO:0046872~metal ion binding,	IPR005000:HpcH/HpaI aldolase,IPR011206:Citrate lyase, beta subunit,IPR015813:Pyruvate/Phosphoenolpyruvate kinase, catalytic core,	mra00020:Citrate cycle (TCA cycle),mra02020:Two-component system,mtc00020:Citrate cycle (TCA cycle),mtc02020:Two-component system,mtu00020:Citrate cycle (TCA cycle),mtu02020:Two-component system,	PIRSF015582:citrate lyase, beta subunit,PIRSF015582:Cit_lyase_B,		3d-structure,complete proteome,lyase,magnesium,metal-binding,	binding site:Substrate,chain:Citrate lyase subunit beta-like protein,helix,metal ion-binding site:Magnesium,strand,turn,
15609034	D-tyrosyl-tRNA(Tyr) deacylase	Mycobacterium tuberculosis		GO:0009063~cellular amino acid catabolic process,GO:0009310~amine catabolic process,GO:0016054~organic acid catabolic process,GO:0019478~D-amino acid catabolic process,GO:0046395~carboxylic acid catabolic process,GO:0046416~D-amino acid metabolic process,			IPR003732:D-tyrosyl-tRNA(Tyr) deacylase,		PIRSF005399:conserved hypothetical protein HI0670,		complete proteome,cytoplasm,hydrolase,	active site:Nucleophile,chain:D-tyrosyl-tRNA(Tyr) deacylase,
15607148	DNA gyrase subunit A	Mycobacterium tuberculosis		GO:0006259~DNA metabolic process,GO:0006265~DNA topological change,GO:0046677~response to antibiotic,	GO:0005694~chromosome,GO:0043228~non-membrane-bounded organelle,GO:0043232~intracellular non-membrane-bounded organelle,	GO:0000166~nucleotide binding,GO:0001882~nucleoside binding,GO:0001883~purine nucleoside binding,GO:0003677~DNA binding,GO:0003916~DNA topoisomerase activity,GO:0003918~DNA topoisomerase (ATP-hydrolyzing) activity,GO:0005524~ATP binding,GO:0017076~purine nucleotide binding,GO:0030554~adenyl nucleotide binding,GO:0032553~ribonucleotide binding,GO:0032555~purine ribonucleotide binding,GO:0032559~ad…	IPR002205:DNA topoisomerase, type IIA, subunit A or C-terminal,IPR005743:DNA gyrase, subunit A,IPR006691:DNA gyrase/topoisomerase IV, subunit A, C-terminal beta-pinwheel,IPR013757:DNA topoisomerase, type IIA, subunit A, alpha-helical,IPR013758:DNA topoisomerase, type IIA, subunit A or C-terminal, alpha-beta,IPR018247:EF-HAND 1,			SM00434:TOP4c,	3d-structure,antibiotic resistance,atp-binding,complete proteome,dna-binding,Isomerase,nucleotide-binding,topoisomerase,	active site:O-(5'-phospho-DNA)-tyrosine intermediate,chain:DNA gyrase subunit A,sequence conflict,sequence variant,
15610721	DNA repair protein radA; DNA repair protein radA homolog	Mycobacterium tuberculosis		GO:0006259~DNA metabolic process,GO:0006281~DNA repair,GO:0006974~response to DNA damage stimulus,GO:0033554~cellular response to stress,		GO:0000166~nucleotide binding,GO:0001882~nucleoside binding,GO:0001883~purine nucleoside binding,GO:0003677~DNA binding,GO:0003684~damaged DNA binding,GO:0005524~ATP binding,GO:0008270~zinc ion binding,GO:0017076~purine nucleotide binding,GO:0030554~adenyl nucleotide binding,GO:0032553~ribonucleotide binding,GO:0032555~purine ribonucleotide binding,GO:0032559~adenyl ribonucleotide binding,GO:0043…	IPR003593:ATPase, AAA+ type, core,IPR004504:DNA repair protein RadA,		PIRSF003337:DNA repair protein sms,	SM00382:AAA,	atp-binding,complete proteome,DNA damage,dna repair,dna-binding,metal-binding,nucleotide-binding,zinc,zinc-finger,	chain:DNA repair protein radA homolog,nucleotide phosphate-binding region:ATP,zinc finger region:C4-type,
15607145	DNA replication and repair protein recF	Mycobacterium tuberculosis		GO:0006259~DNA metabolic process,GO:0006260~DNA replication,GO:0006281~DNA repair,GO:0006974~response to DNA damage stimulus,GO:0009432~SOS response,GO:0009991~response to extracellular stimulus,GO:0031668~cellular response to extracellular stimulus,GO:0033554~cellular response to stress,	GO:0005694~chromosome,GO:0043228~non-membrane-bounded organelle,GO:0043232~intracellular non-membrane-bounded organelle,	GO:0000166~nucleotide binding,GO:0001882~nucleoside binding,GO:0001883~purine nucleoside binding,GO:0003677~DNA binding,GO:0003697~single-stranded DNA binding,GO:0005524~ATP binding,GO:0017076~purine nucleotide binding,GO:0030554~adenyl nucleotide binding,GO:0032553~ribonucleotide binding,GO:0032555~purine ribonucleotide binding,GO:0032559~adenyl ribonucleotide binding,GO:0043566~structure-specif…	IPR001238:DNA-binding, RecF,IPR003395:RecF/RecN/SMC protein, N-terminal,IPR018078:DNA-binding, RecF, conserved site,	mra03440:Homologous recombination,mtc03440:Homologous recombination,mtf03440:Homologous recombination,mtu03440:Homologous recombination,	PIRSF003130:RecF protein,		atp-binding,complete proteome,cytoplasm,DNA damage,dna repair,dna replication,dna-binding,nucleotide-binding,sos response,	chain:DNA replication and repair protein recF,nucleotide phosphate-binding region:ATP,sequence conflict,
15607619	Deoxyribose-phosphate aldolase	Mycobacterium tuberculosis		GO:0009166~nucleotide catabolic process,GO:0009262~deoxyribonucleotide metabolic process,GO:0009264~deoxyribonucleotide catabolic process,GO:0016052~carbohydrate catabolic process,GO:0034655~nucleobase, nucleoside, nucleotide and nucleic acid catabolic process,GO:0034656~nucleobase, nucleoside and nucleotide catabolic process,GO:0044270~nitrogen compound catabolic process,		GO:0004139~deoxyribose-phosphate aldolase activity,GO:0016832~aldehyde-lyase activity,	IPR002915:Deoxyribose-phosphate aldolase/phospho-2-dehydro-3-deoxyheptonate aldolase,IPR011343:Deoxyribose-phosphate aldolase,IPR013785:Aldolase-type TIM barrel,	mra00030:Pentose phosphate pathway,mtc00030:Pentose phosphate pathway,mtu00030:Pentose phosphate pathway,	PIRSF001357:DeoC,		complete proteome,cytoplasm,lyase,Schiff base,	active site:Schiff-base intermediate with acetaldehyde,chain:Deoxyribose-phosphate aldolase,
15610166	Electron transfer flavoprotein subunit beta	Mycobacterium tuberculosis		GO:0006091~generation of precursor metabolites and energy,GO:0022900~electron transport chain,GO:0055114~oxidation reduction,		GO:0009055~electron carrier activity,	IPR000049:Electron transfer flavoprotein, beta-subunit, core,IPR012255:Electron transfer flavoprotein, beta subunit,IPR014729:Rossmann-like alpha/beta/alpha sandwich fold,IPR014730:Electron transfer flavoprotein, alpha/beta-subunit, N-terminal,		PIRSF000090:Beta-ETF,PIRSF000090:electron transfer flavoprotein, beta subunit,		complete proteome,electron transport,FAD,Flavoprotein,transport,	chain:Electron transfer flavoprotein subunit beta,
15607262	Elongation factor G-like protein	Mycobacterium tuberculosis				GO:0000166~nucleotide binding,GO:0003746~translation elongation factor activity,GO:0003924~GTPase activity,GO:0005525~GTP binding,GO:0008135~translation factor activity, nucleic acid binding,GO:0017076~purine nucleotide binding,GO:0019001~guanyl nucleotide binding,GO:0032553~ribonucleotide binding,GO:0032555~purine ribonucleotide binding,GO:0032561~guanyl ribonucleotide binding,	IPR000640:Translation elongation factor EFG/EF2, C-terminal,IPR000795:Protein synthesis factor, GTP-binding,IPR003593:ATPase, AAA+ type, core,IPR004161:Translation elongation factor EFTu/EF1A, domain 2,IPR005225:Small GTP-binding protein,IPR005517:Translation elongation factor EFG/EF2, domain IV,IPR014721:Ribosomal protein S5 domain 2-type fold,			SM00382:AAA,	complete proteome,elongation factor,GTP binding,gtp-binding,nucleotide binding,nucleotide-binding,P-loop,	chain:Elongation factor G-like protein,nucleotide phosphate-binding region:GTP,sequence conflict,
161352461	Error-prone DNA polymerase	Mycobacterium tuberculosis		GO:0006259~DNA metabolic process,GO:0006260~DNA replication,GO:0006281~DNA repair,GO:0006974~response to DNA damage stimulus,GO:0033554~cellular response to stress,GO:0045020~error-prone DNA repair,		GO:0003677~DNA binding,GO:0003887~DNA-directed DNA polymerase activity,GO:0004518~nuclease activity,GO:0004527~exonuclease activity,GO:0008408~3'-5' exonuclease activity,GO:0016779~nucleotidyltransferase activity,GO:0034061~DNA polymerase activity,	IPR003141:Polymerase and histidinol phosphatase, N-terminal,IPR004013:PHP, C-terminal,IPR004365:Nucleic acid binding, OB-fold, tRNA/helicase-type,IPR004805:DNA polymerase III, alpha subunit,IPR011708:Bacterial DNA polymerase III, alpha subunit,	mra00230:Purine metabolism,mra00240:Pyrimidine metabolism,mra03030:DNA replication,mra03430:Mismatch repair,mra03440:Homologous recombination,mtc00230:Purine metabolism,mtc00240:Pyrimidine metabolism,mtc03030:DNA replication,mtc03430:Mismatch repair,mtc03440:Homologous recombination,mtf00230:Purine metabolism,mtf00240:Pyrimidine metabolism,mtf03030:DNA replication,mtf03430:Mismatch repair,mtf0344…	PIRSF000801:DNA-directed DNA polymerase III alpha chain,	SM00481:POLIIIAc,	complete proteome,cytoplasm,DNA damage,dna repair,dna replication,dna-directed dna polymerase,nucleotidyltransferase,transferase,	chain:Error-prone DNA polymerase,
15607770	Exodeoxyribonuclease V beta chain	Mycobacterium tuberculosis		GO:0006259~DNA metabolic process,GO:0006281~DNA repair,GO:0006974~response to DNA damage stimulus,GO:0033554~cellular response to stress,		GO:0000166~nucleotide binding,GO:0001882~nucleoside binding,GO:0001883~purine nucleoside binding,GO:0003677~DNA binding,GO:0003678~DNA helicase activity,GO:0004003~ATP-dependent DNA helicase activity,GO:0004386~helicase activity,GO:0004518~nuclease activity,GO:0004519~endonuclease activity,GO:0004527~exonuclease activity,GO:0004529~exodeoxyribonuclease activity,GO:0004536~deoxyribonuclease activi…	IPR000212:DNA helicase, UvrD/REP type,IPR004586:Exodeoxyribonuclease V, beta subunit,IPR011604:Exonuclease, phage-type/RecB, C-terminal,IPR014016:Helicase, superfamily 1, UvrD-related,IPR014017:DNA helicase, UvrD-like, C-terminal,	mra03440:Homologous recombination,mtc03440:Homologous recombination,mtu03440:Homologous recombination,	PIRSF000979:exodeoxyribonuclease V 135K chain,		atp-binding,complete proteome,DNA damage,dna repair,Endonuclease,exonuclease,helicase,hydrolase,nuclease,nucleotide-binding,	chain:Exodeoxyribonuclease V beta chain,domain:UvrD-like helicase ATP-binding,domain:UvrD-like helicase C-terminal,nucleotide phosphate-binding region:ATP,
15608238	Fumarate hydratase class II	Mycobacterium tuberculosis		GO:0006084~acetyl-CoA metabolic process,GO:0006091~generation of precursor metabolites and energy,GO:0006099~tricarboxylic acid cycle,GO:0006732~coenzyme metabolic process,GO:0009060~aerobic respiration,GO:0009109~coenzyme catabolic process,GO:0015980~energy derivation by oxidation of organic compounds,GO:0045333~cellular respiration,GO:0046356~acetyl-CoA catabolic process,GO:0051186~cofactor met…		GO:0004333~fumarate hydratase activity,GO:0016836~hydro-lyase activity,	IPR000362:Fumarate lyase,IPR018951:Fumarase C, C-terminal,	mra00020:Citrate cycle (TCA cycle),mtc00020:Citrate cycle (TCA cycle),mtf00020:Citrate cycle (TCA cycle),mtu00020:Citrate cycle (TCA cycle),	PIRSF001395:fumarate hydratase,		carbon-oxygen lyase,complete proteome,cytoplasm,homotetramer,hydro-lyase,lyase,tricarboxylic acid cycle,	binding site:Substrate,chain:Fumarate hydratase class II,region of interest:B site,region of interest:Substrate binding,
15608690	Fumarate reductase flavoprotein subunit	Mycobacterium tuberculosis		GO:0006091~generation of precursor metabolites and energy,GO:0009061~anaerobic respiration,GO:0015980~energy derivation by oxidation of organic compounds,GO:0022900~electron transport chain,GO:0045333~cellular respiration,GO:0055114~oxidation reduction,		GO:0000104~succinate dehydrogenase activity,GO:0000166~nucleotide binding,GO:0001882~nucleoside binding,GO:0001883~purine nucleoside binding,GO:0009055~electron carrier activity,GO:0017076~purine nucleotide binding,GO:0030554~adenyl nucleotide binding,GO:0048037~cofactor binding,GO:0050660~FAD binding,GO:0050662~coenzyme binding,	IPR003952:Fumarate reductase/succinate dehydrogenase, FAD-binding site,IPR003953:Fumarate reductase/succinate dehydrogenase flavoprotein, N-terminal,IPR004112:Fumarate reductase/succinate dehydrogenase flavoprotein, C-terminal,IPR005884:Fumarate reductase, flavoprotein subunit,IPR013027:FAD-dependent pyridine nucleotide-disulphide oxidoreductase,IPR014006:Succinate dehydrogenase or fumarate reduc…	mra00020:Citrate cycle (TCA cycle),mra00190:Oxidative phosphorylation,mra00632:Benzoate degradation via CoA ligation,mra00650:Butanoate metabolism,mra02020:Two-component system,mtc00020:Citrate cycle (TCA cycle),mtc00190:Oxidative phosphorylation,mtc00632:Benzoate degradation via CoA ligation,mtc00650:Butanoate metabolism,mtc02020:Two-component system,mtu00020:Citrate cycle (TCA cycle),mtu00190:O…	PIRSF000171:succinate dehydrogenase, flavoprotein subunit (SDHA/APRA/LASPO),PIRSF500078:succinate dehydrogenase, flavoprotein subunit,		complete proteome,electron transport,FAD,Flavoprotein,oxidoreductase,transport,	chain:Fumarate reductase flavoprotein subunit,modified residue,nucleotide phosphate-binding region:FAD,
15608692	Fumarate reductase subunit C	Mycobacterium tuberculosis			GO:0005886~plasma membrane,GO:0016021~integral to membrane,GO:0031224~intrinsic to membrane,		IPR003510:Fumarate reductase, subunit C,	mra00020:Citrate cycle (TCA cycle),mra00190:Oxidative phosphorylation,mra00632:Benzoate degradation via CoA ligation,mra00650:Butanoate metabolism,mra02020:Two-component system,mtc00020:Citrate cycle (TCA cycle),mtc00190:Oxidative phosphorylation,mtc00632:Benzoate degradation via CoA ligation,mtc00650:Butanoate metabolism,mtc02020:Two-component system,mtu00020:Citrate cycle (TCA cycle),mtu00190:O…	PIRSF000180:fumarate reductase, subunit C (membrane anchor),		cell membrane,complete proteome,membrane,transmembrane,	chain:Fumarate reductase subunit C,sequence conflict,transmembrane region,
15610572	Glucosamine--fructose-6-phosphate aminotransferase [isomerizing]	Mycobacterium tuberculosis		GO:0006541~glutamine metabolic process,GO:0009064~glutamine family amino acid metabolic process,GO:0016051~carbohydrate biosynthetic process,		GO:0004360~glutamine-fructose-6-phosphate transaminase (isomerizing) activity,GO:0005529~sugar binding,GO:0008483~transaminase activity,GO:0016769~transferase activity, transferring nitrogenous groups,GO:0030246~carbohydrate binding,	IPR000583:Glutamine amidotransferase, class-II,IPR001347:Sugar isomerase (SIS),IPR005855:Glucosamine-fructose-6-phosphate aminotransferase, isomerising,IPR017932:Glutamine amidotransferase, type II,	mra00250:Alanine, aspartate and glutamate metabolism,mra00520:Amino sugar and nucleotide sugar metabolism,mtc00250:Alanine, aspartate and glutamate metabolism,mtc00520:Amino sugar and nucleotide sugar metabolism,mtu00250:Alanine, aspartate and glutamate metabolism,mtu00520:Amino sugar and nucleotide sugar metabolism,	PIRSF000520:glutamine-fructose-6-phosphate aminotransferase (isomerizing),		Aminotransferase,complete proteome,cytoplasm,glutamine amidotransferase,Isomerase,repeat,transferase,	active site:For Fru-6P isomerization activity,active site:Nucleophile; for GATase activity,chain:Glucosamine--fructose-6-phosphate aminotransferase [isomerizing],domain:Glutamine amidotransferase type-2,domain:SIS 1,domain:SIS 2,
15610148	Glutamyl-tRNA(Gln) amidotransferase subunit A	Mycobacterium tuberculosis		GO:0006412~translation,		GO:0000166~nucleotide binding,GO:0001882~nucleoside binding,GO:0001883~purine nucleoside binding,GO:0005524~ATP binding,GO:0016879~ligase activity, forming carbon-nitrogen bonds,GO:0016884~carbon-nitrogen ligase activity, with glutamine as amido-N-donor,GO:0017076~purine nucleotide binding,GO:0030554~adenyl nucleotide binding,GO:0032553~ribonucleotide binding,GO:0032555~purine ribonucleotide bind…	IPR000120:Amidase signature enzyme,IPR004412:Glutamyl-tRNA(Gln) amidotransferase A subunit,	mra00970:Aminoacyl-tRNA biosynthesis,mtc00970:Aminoacyl-tRNA biosynthesis,mtf00970:Aminoacyl-tRNA biosynthesis,mtu00970:Aminoacyl-tRNA biosynthesis,			atp-binding,complete proteome,ligase,nucleotide-binding,protein biosynthesis,transferase,	active site:Acyl-ester intermediate,active site:Charge relay system,chain:Glutamyl-tRNA(Gln) amidotransferase subunit A,sequence conflict,
15609619	Glycerol-3-phosphate acyltransferase	Mycobacterium tuberculosis		GO:0006644~phospholipid metabolic process,GO:0008610~lipid biosynthetic process,GO:0008654~phospholipid biosynthetic process,GO:0019637~organophosphate metabolic process,	GO:0005886~plasma membrane,GO:0019898~extrinsic to membrane,	GO:0004366~glycerol-3-phosphate O-acyltransferase activity,GO:0008374~O-acyltransferase activity,	IPR002123:Phospholipid/glycerol acyltransferase,	mra00561:Glycerolipid metabolism,mra00564:Glycerophospholipid metabolism,mtu00561:Glycerolipid metabolism,mtu00564:Glycerophospholipid metabolism,	PIRSF000437:glycerol-3-phosphate O-acyltransferase/dihydroxyacetone phosphate acyltransferase,PIRSF500064:glycerol-3-phosphate acyltransferase,	SM00563:PlsC,	Acyltransferase,cell membrane,complete proteome,membrane,phospholipid biosynthesis,transferase,	chain:Glycerol-3-phosphate acyltransferase,sequence conflict,short sequence motif:HXXXXD motif,
15610119	Glycerol-3-phosphate dehydrogenase [NAD(P)+]; Glycerol-3-phosphate dehydrogenase; Probable glycerol-3-phosphate dehydrogenase 2 [NAD(P)+]	Mycobacterium tuberculosis		GO:0006071~glycerol metabolic process,GO:0006072~glycerol-3-phosphate metabolic process,GO:0006091~generation of precursor metabolites and energy,GO:0006113~fermentation,GO:0006114~glycerol biosynthetic process,GO:0006644~phospholipid metabolic process,GO:0006793~phosphorus metabolic process,GO:0006796~phosphate metabolic process,GO:0008610~lipid biosynthetic process,GO:0008654~phospholipid biosy…	GO:0009331~glycerol-3-phosphate dehydrogenase complex,	GO:0000166~nucleotide binding,GO:0004367~glycerol-3-phosphate dehydrogenase (NAD+) activity,GO:0047952~glycerol-3-phosphate dehydrogenase [NAD(P)+] activity,GO:0048037~cofactor binding,GO:0050662~coenzyme binding,GO:0051287~NAD or NADH binding,	IPR006109:NAD-dependent glycerol-3-phosphate dehydrogenase, C-terminal,IPR006168:NAD-dependent glycerol-3-phosphate dehydrogenase,IPR011128:NAD-dependent glycerol-3-phosphate dehydrogenase, N-terminal,IPR013328:Dehydrogenase, multihelical,IPR016040:NAD(P)-binding domain,	mra00564:Glycerophospholipid metabolism,mtc00564:Glycerophospholipid metabolism,mtf00564:Glycerophospholipid metabolism,mtu00564:Glycerophospholipid metabolism,	PIRSF000114:glycerol-3-phosphate dehydrogenase (NAD),PIRSF000114:Glycerol-3-P_dh,		complete proteome,cytoplasm,nad,oxidoreductase,phospholipid biosynthesis,	active site:Proton acceptor,binding site:NAD,binding site:NAD; via amide nitrogen,binding site:Substrate,chain:Glycerol-3-phosphate dehydrogenase [NAD(P)+],chain:Probable glycerol-3-phosphate dehydrogenase 2 [NAD(P)+],nucleotide phosphate-binding region:NAD,region of interest:Substrate binding,sequence variant,
15608740	Imidazole glycerol phosphate synthase subunit hisH	Mycobacterium tuberculosis		GO:0000105~histidine biosynthetic process,GO:0006541~glutamine metabolic process,GO:0006547~histidine metabolic process,GO:0008652~cellular amino acid biosynthetic process,GO:0009064~glutamine family amino acid metabolic process,GO:0009075~histidine family amino acid metabolic process,GO:0009076~histidine family amino acid biosynthetic process,GO:0009309~amine biosynthetic process,GO:0016053~orga…		GO:0000107~imidazoleglycerol-phosphate synthase activity,GO:0016763~transferase activity, transferring pentosyl groups,	IPR000991:Glutamine amidotransferase class-I, C-terminal,IPR010139:Imidazole glycerol phosphate synthase, subunit H,IPR016226:Imidazole glycerol phosphate synthase, glutamine amidotransferase subunit H,IPR017926:Glutamine amidotransferase type 1,	mra00340:Histidine metabolism,mtc00340:Histidine metabolism,mtf00340:Histidine metabolism,mtu00340:Histidine metabolism,	PIRSF000495:Amidotransf_hisH,PIRSF000495:imidazole glycerol phosphate synthase, glutamine amidotransferase HisH subunit,		amino-acid biosynthesis,complete proteome,cytoplasm,glutamine amidotransferase,Histidine biosynthesis,transferase,	active site:Nucleophile,chain:Imidazole glycerol phosphate synthase subunit hisH,domain:Glutamine amidotransferase type-1,sequence conflict,
15610547	Inosine-5'-monophosphate dehydrogenase	Mycobacterium tuberculosis		GO:0006163~purine nucleotide metabolic process,GO:0006164~purine nucleotide biosynthetic process,GO:0006177~GMP biosynthetic process,GO:0009123~nucleoside monophosphate metabolic process,GO:0009124~nucleoside monophosphate biosynthetic process,GO:0009126~purine nucleoside monophosphate metabolic process,GO:0009127~purine nucleoside monophosphate biosynthetic process,GO:0009150~purine ribonucleoti…		GO:0003938~IMP dehydrogenase activity,GO:0030955~potassium ion binding,GO:0031420~alkali metal ion binding,GO:0043167~ion binding,GO:0043169~cation binding,GO:0046872~metal ion binding,	IPR000644:Cystathionine beta-synthase, core,IPR001093:IMP dehydrogenase/GMP reductase,IPR005990:IMP dehydrogenase,IPR013785:Aldolase-type TIM barrel,IPR015875:IMP dehydrogenase / GMP reductase, conserved site,IPR018529:IMP dehydrogenase related,	mra00230:Purine metabolism,mtu00230:Purine metabolism,	PIRSF000130:IMPDH,PIRSF000130:inosine-5'-monophosphate dehydrogenase,	SM00116:CBS,	CBS domain,complete proteome,duplication,GMP biosynthesis,metal-binding,nad,oxidoreductase,potassium,purine biosynthesis,purine nucleotide biosynthesis,repeat,	active site:Thioimidate intermediate,binding site:IMP,chain:Inosine-5'-monophosphate dehydrogenase,domain:CBS 1,domain:CBS 2,metal ion-binding site:Potassium; via carbonyl oxygen,nucleotide phosphate-binding region:NAD,
15608733	L-aspartate oxidase	Mycobacterium tuberculosis		GO:0006732~coenzyme metabolic process,GO:0006733~oxidoreduction coenzyme metabolic process,GO:0006766~vitamin metabolic process,GO:0006767~water-soluble vitamin metabolic process,GO:0006769~nicotinamide metabolic process,GO:0009108~coenzyme biosynthetic process,GO:0009110~vitamin biosynthetic process,GO:0009165~nucleotide biosynthetic process,GO:0009435~NAD biosynthetic process,GO:0009820~alkaloi…		GO:0008734~L-aspartate oxidase activity,GO:0009055~electron carrier activity,GO:0015922~aspartate oxidase activity,GO:0016638~oxidoreductase activity, acting on the CH-NH2 group of donors,GO:0016641~oxidoreductase activity, acting on the CH-NH2 group of donors, oxygen as acceptor,	IPR003953:Fumarate reductase/succinate dehydrogenase flavoprotein, N-terminal,IPR004112:Fumarate reductase/succinate dehydrogenase flavoprotein, C-terminal,IPR005288:L-aspartate oxidase,IPR013027:FAD-dependent pyridine nucleotide-disulphide oxidoreductase,	mra00250:Alanine, aspartate and glutamate metabolism,mra00760:Nicotinate and nicotinamide metabolism,mtc00250:Alanine, aspartate and glutamate metabolism,mtc00760:Nicotinate and nicotinamide metabolism,mtu00250:Alanine, aspartate and glutamate metabolism,mtu00760:Nicotinate and nicotinamide metabolism,	PIRSF000171:succinate dehydrogenase, flavoprotein subunit (SDHA/APRA/LASPO),PIRSF500076:L-aspartate oxidase (quinolinate synthetase B),		complete proteome,cytoplasm,FAD,Flavoprotein,oxidoreductase,pyridine nucleotide biosynthesis,	chain:L-aspartate oxidase,nucleotide phosphate-binding region:FAD,
15608125	Large-conductance mechanosensitive channel	Mycobacterium tuberculosis		GO:0006811~ion transport,	GO:0005886~plasma membrane,GO:0016021~integral to membrane,GO:0031224~intrinsic to membrane,	GO:0005216~ion channel activity,GO:0015267~channel activity,GO:0022803~passive transmembrane transporter activity,GO:0022838~substrate specific channel activity,	IPR001185:Large-conductance mechanosensitive channel,IPR019823:Large-conductance mechanosensitive channel, conserved site,		PIRSF006395:YhdC protein,		3d-structure,cell membrane,complete proteome,ion transport,ionic channel,membrane,transmembrane,transport,	chain:Large-conductance mechanosensitive channel,helix,strand,topological domain:Cytoplasmic,topological domain:Extracellular,transmembrane region,turn,
57116685	MRA_0053; Rv0050	Mycobacterium tuberculosis		GO:0000270~peptidoglycan metabolic process,GO:0000271~polysaccharide biosynthetic process,GO:0005976~polysaccharide metabolic process,GO:0006022~aminoglycan metabolic process,GO:0006023~aminoglycan biosynthetic process,GO:0006024~glycosaminoglycan biosynthetic process,GO:0007047~cell wall organization,GO:0008360~regulation of cell shape,GO:0009252~peptidoglycan biosynthetic process,GO:0009273~pep…	GO:0005618~cell wall,GO:0009274~peptidoglycan-based cell wall,GO:0030312~external encapsulating structure,	GO:0008144~drug binding,GO:0008658~penicillin binding,GO:0031406~carboxylic acid binding,	IPR001264:Glycosyl transferase, family 51,IPR001460:Penicillin-binding protein, transpeptidase,				cell shape,cell wall biogenesis/degradation,complete proteome,glycosyltransferase,hydrolase,peptidoglycan synthesis,transferase,
15607257	MRA_0121; Rv0115	Mycobacterium tuberculosis	General function prediction only,	GO:0006793~phosphorus metabolic process,GO:0006796~phosphate metabolic process,GO:0016310~phosphorylation,		GO:0000166~nucleotide binding,GO:0001882~nucleoside binding,GO:0001883~purine nucleoside binding,GO:0005524~ATP binding,GO:0017076~purine nucleotide binding,GO:0030554~adenyl nucleotide binding,GO:0032553~ribonucleotide binding,GO:0032555~purine ribonucleotide binding,GO:0032559~adenyl ribonucleotide binding,	IPR001174:Galactokinase/homoserine kinase,IPR006204:GHMP kinase,IPR013750:GHMP kinase, C-terminal,IPR014606:D,D-heptose 7-phosphate kinase,IPR014721:Ribosomal protein S5 domain 2-type fold,IPR019793:Peroxidases heam-ligand binding site,		PIRSF036406:D,D-heptose 7-phosphate kinase,PIRSF036406:Hept_kin,		atp-binding,complete proteome,kinase,nucleotide-binding,transferase,
15607315	MRA_0182; Rv0174	Mycobacterium tuberculosis					IPR003399:Mammalian cell entry related,IPR005693:Mammalian cell entry,				complete proteome,
15607327	MRA_0194; Rv0186	Mycobacterium tuberculosis				GO:0008422~beta-glucosidase activity,GO:0015926~glucosidase activity,	IPR001764:Glycoside hydrolase, family 3, N-terminal,IPR002772:Glycoside hydrolase, family 3, C-terminal,	mra00460:Cyanoamino acid metabolism,mra00500:Starch and sucrose metabolism,mtu00460:Cyanoamino acid metabolism,mtu00500:Starch and sucrose metabolism,			complete proteome,glycosidase,hydrolase,
15607363	MRA_0230; Rv0222	Mycobacterium tuberculosis	Lipid metabolism,			GO:0004300~enoyl-CoA hydratase activity,GO:0016836~hydro-lyase activity,	IPR001753:Crotonase, core,IPR018376:Enoyl-CoA hydratase/isomerase, conserved site,	mra00071:Fatty acid metabolism,mra00280:Valine, leucine and isoleucine degradation,mra00281:Geraniol degradation,mra00310:Lysine degradation,mra00380:Tryptophan metabolism,mra00410:beta-Alanine metabolism,mra00632:Benzoate degradation via CoA ligation,mra00640:Propanoate metabolism,mra00650:Butanoate metabolism,mra00903:Limonene and pinene degradation,mra00930:Caprolactam degradation,mtu00071:Fat…	PIRSF001407:AU-specific RNA-binding protein AUH,		complete proteome,Isomerase,lyase,
15607485	MRA_0353; Rv0344c	Mycobacterium tuberculosis									complete proteome,lipoprotein,
15607566	MRA_0430; Rv0425c	Mycobacterium tuberculosis	Inorganic ion transport and metabolism,	GO:0006163~purine nucleotide metabolic process,GO:0006164~purine nucleotide biosynthetic process,GO:0006754~ATP biosynthetic process,GO:0006811~ion transport,GO:0006812~cation transport,GO:0009141~nucleoside triphosphate metabolic process,GO:0009142~nucleoside triphosphate biosynthetic process,GO:0009144~purine nucleoside triphosphate metabolic process,GO:0009145~purine nucleoside triphosphate bi…	GO:0016021~integral to membrane,GO:0031224~intrinsic to membrane,	GO:0000166~nucleotide binding,GO:0001882~nucleoside binding,GO:0001883~purine nucleoside binding,GO:0005524~ATP binding,GO:0015082~di-, tri-valent inorganic cation transmembrane transporter activity,GO:0015095~magnesium ion transmembrane transporter activity,GO:0015399~primary active transmembrane transporter activity,GO:0015405~P-P-bond-hydrolysis-driven transmembrane transporter activity,GO:001…	IPR000695:ATPase, P-type, H+ transporting proton pump,IPR001757:ATPase, P-type, K/Mg/Cd/Cu/Zn/Na/Ca/Na/H-transporter,IPR005834:Haloacid dehalogenase-like hydrolase,IPR006068:ATPase, P-type cation-transporter, C-terminal,IPR006415:ATPase, P-type, magnesium-translocating,IPR008250:ATPase, P-type, ATPase-associated region,				complete proteome,hydrolase,
15607727	MRA_0594; Rv0587	Mycobacterium tuberculosis					IPR003453:Protein of unknown function DUF140,				complete proteome,
57116756	MRA_0596; Rv0589	Mycobacterium tuberculosis					IPR003399:Mammalian cell entry related,IPR005693:Mammalian cell entry,				complete proteome,
15608007	MRA_0874; Rv0867c	Mycobacterium tuberculosis			GO:0005576~extracellular region,		IPR010618:Transglycosylase-like,				complete proteome,
15608133	MRA_1000; Rv0993; MT1022	Mycobacterium tuberculosis				GO:0003983~UTP:glucose-1-phosphate uridylyltransferase activity,GO:0016779~nucleotidyltransferase activity,GO:0051748~UTP-monosaccharide-1-phosphate uridylyltransferase activity,GO:0070569~uridylyltransferase activity,	IPR005835:Nucleotidyl transferase,	mra00040:Pentose and glucuronate interconversions,mra00052:Galactose metabolism,mra00500:Starch and sucrose metabolism,mra00520:Amino sugar and nucleotide sugar metabolism,mtc00040:Pentose and glucuronate interconversions,mtc00052:Galactose metabolism,mtc00500:Starch and sucrose metabolism,mtc00520:Amino sugar and nucleotide sugar metabolism,mtu00040:Pentose and glucuronate interconversions,mtu00…			complete proteome,nucleotidyltransferase,transferase,
15608148	MRA_1017; Rv1008	Mycobacterium tuberculosis				GO:0004518~nuclease activity,GO:0004519~endonuclease activity,GO:0004520~endodeoxyribonuclease activity,GO:0004536~deoxyribonuclease activity,GO:0016888~endodeoxyribonuclease activity, producing 5'-phosphomonoesters,GO:0016893~endonuclease activity, active with either ribo- or deoxyribonucleic acids and producing 5'-phosphomonoesters,	IPR001130:Deoxyribonuclease, TatD-related,IPR012278:Deoxyribonuclease, TatD Mg-dependent,IPR015991:Deoxyribonuclease, TatD Mg-dependent, prokaryote,IPR015992:Deoxyribonuclease, TatD,IPR018228:Deoxyribonuclease, TatD-related, conserved site,		PIRSF005902:DNase_TatD,		complete proteome,hydrolase,
15608271	MRA_1140; Rv1131	Mycobacterium tuberculosis		GO:0006084~acetyl-CoA metabolic process,GO:0006091~generation of precursor metabolites and energy,GO:0006099~tricarboxylic acid cycle,GO:0006732~coenzyme metabolic process,GO:0009060~aerobic respiration,GO:0009109~coenzyme catabolic process,GO:0015980~energy derivation by oxidation of organic compounds,GO:0045333~cellular respiration,GO:0046356~acetyl-CoA catabolic process,GO:0051186~cofactor met…		GO:0004108~citrate (Si)-synthase activity,GO:0046912~transferase activity, transferring acyl groups, acyl groups converted into alkyl on transfer,	IPR002020:Citrate synthase-like,IPR011278:2-methylcitrate synthase/citrate synthase type I,IPR016142:Citrate synthase-like, large alpha subdomain,IPR019810:Citrate synthase active site,	mra00020:Citrate cycle (TCA cycle),mra00630:Glyoxylate and dicarboxylate metabolism,mtu00020:Citrate cycle (TCA cycle),mtu00630:Glyoxylate and dicarboxylate metabolism,			Acyltransferase,complete proteome,transferase,
15608302	MRA_1173; Rv1162; MT1199	Mycobacterium tuberculosis	Energy production and conversion,	GO:0042126~nitrate metabolic process,GO:0055114~oxidation reduction,	GO:0009325~nitrate reductase complex,	GO:0008940~nitrate reductase activity,GO:0016661~oxidoreductase activity, acting on other nitrogenous compounds as donors,	IPR006547:Nitrate reductase, beta subunit,IPR017896:4Fe-4S ferredoxin, iron-sulpur binding domain,	mra00910:Nitrogen metabolism,mra02020:Two-component system,mtc00910:Nitrogen metabolism,mtc02020:Two-component system,mtu00910:Nitrogen metabolism,mtu02020:Two-component system,			complete proteome,oxidoreductase,
15608320	MRA_1191; Rv1180	Mycobacterium tuberculosis	Secondary metabolites biosynthesis, transport, and catabolism,	GO:0055114~oxidation reduction,		GO:0000036~acyl carrier activity,GO:0008270~zinc ion binding,GO:0043167~ion binding,GO:0043169~cation binding,GO:0046872~metal ion binding,GO:0046914~transition metal ion binding,GO:0048037~cofactor binding,	IPR000794:Beta-ketoacyl synthase,IPR001227:Acyl transferase region,IPR006163:Phosphopantetheine-binding,IPR009081:Acyl carrier protein-like,IPR013149:Alcohol dehydrogenase, zinc-binding,IPR013154:Alcohol dehydrogenase GroES-like,IPR013968:Polyketide synthase, KR,IPR014030:Beta-ketoacyl synthase, N-terminal,IPR014031:Beta-ketoacyl synthase, C-terminal,IPR014043:Acyl transferase,IPR016038:Thiolase-…				Acyltransferase,complete proteome,transferase,
15608756	MRA_1628; Rv1618	Mycobacterium tuberculosis		GO:0006637~acyl-CoA metabolic process,GO:0006732~coenzyme metabolic process,GO:0051186~cofactor metabolic process,		GO:0016289~CoA hydrolase activity,GO:0016291~acyl-CoA thioesterase activity,GO:0016790~thiolester hydrolase activity,	IPR003703:Acyl-CoA thioesterase,	mra01040:Biosynthesis of unsaturated fatty acids,mtu01040:Biosynthesis of unsaturated fatty acids,			complete proteome,hydrolase,
15608800	MRA_1673; Rv1662	Mycobacterium tuberculosis	Secondary metabolites biosynthesis, transport, and catabolism,	GO:0055114~oxidation reduction,		GO:0008270~zinc ion binding,GO:0043167~ion binding,GO:0043169~cation binding,GO:0046872~metal ion binding,GO:0046914~transition metal ion binding,GO:0048037~cofactor binding,	IPR000794:Beta-ketoacyl synthase,IPR001227:Acyl transferase region,IPR002364:Quinone oxidoreductase/zeta-crystallin, conserved site,IPR013149:Alcohol dehydrogenase, zinc-binding,IPR013154:Alcohol dehydrogenase GroES-like,IPR014030:Beta-ketoacyl synthase, N-terminal,IPR014031:Beta-ketoacyl synthase, C-terminal,IPR014043:Acyl transferase,IPR015083:Polyketide synthase, docking,IPR016038:Thiolase-lik…				complete proteome,transferase,
15608802	MRA_1675; Rv1664	Mycobacterium tuberculosis				GO:0000036~acyl carrier activity,GO:0016597~amino acid binding,GO:0019842~vitamin binding,GO:0031177~phosphopantetheine binding,GO:0031406~carboxylic acid binding,GO:0043176~amine binding,GO:0048037~cofactor binding,	IPR000794:Beta-ketoacyl synthase,IPR001227:Acyl transferase region,IPR006162:Phosphopantetheine attachment site,IPR006163:Phosphopantetheine-binding,IPR009081:Acyl carrier protein-like,IPR014030:Beta-ketoacyl synthase, N-terminal,IPR014031:Beta-ketoacyl synthase, C-terminal,IPR014043:Acyl transferase,IPR016038:Thiolase-like, subgroup,				complete proteome,Phosphopantetheine,transferase,
15608815	MRA_1688; Rv1677	Mycobacterium tuberculosis		GO:0019725~cellular homeostasis,GO:0042592~homeostatic process,GO:0045454~cell redox homeostasis,			IPR012335:Thioredoxin fold,IPR013740:Redoxin,IPR017936:Thioredoxin-like,IPR017937:Thioredoxin, conserved site,				complete proteome,lipoprotein,
15608842	MRA_1713; Rv1704c	Mycobacterium tuberculosis		GO:0006865~amino acid transport,GO:0015837~amine transport,GO:0015849~organic acid transport,GO:0046942~carboxylic acid transport,	GO:0016021~integral to membrane,GO:0031224~intrinsic to membrane,	GO:0005275~amine transmembrane transporter activity,GO:0015171~amino acid transmembrane transporter activity,	IPR002293:Amino acid/polyamine transporter I,IPR004840:Amino acid permease, conserved site,IPR004841:Amino acid permease-associated region,		PIRSF006060:AA_transporter,		complete proteome,transmembrane,
15609062	MRA_1936; Rv1925	Mycobacterium tuberculosis					IPR000873:AMP-dependent synthetase and ligase,		PIRSF001552:4-coumarate-CoA ligase,		complete proteome,ligase,
15609070	MRA_1943; Rv1933c	Mycobacterium tuberculosis	Lipid metabolism,	GO:0055114~oxidation reduction,		GO:0000166~nucleotide binding,GO:0001882~nucleoside binding,GO:0001883~purine nucleoside binding,GO:0003995~acyl-CoA dehydrogenase activity,GO:0009055~electron carrier activity,GO:0017076~purine nucleotide binding,GO:0030554~adenyl nucleotide binding,GO:0048037~cofactor binding,GO:0050660~FAD binding,GO:0050662~coenzyme binding,	IPR001412:Aminoacyl-tRNA synthetase, class I, conserved site,IPR006090:Acyl-CoA oxidase/dehydrogenase, type 1,IPR006092:Acyl-CoA dehydrogenase, N-terminal,IPR013764:Acyl-CoA oxidase/dehydrogenase, type1/2, C-terminal,IPR013786:Acyl-CoA dehydrogenase/oxidase, N-terminal,	mra00281:Geraniol degradation,mra00624:1- and 2-Methylnaphthalene degradation,mtu00281:Geraniol degradation,mtu00624:1- and 2-Methylnaphthalene degradation,	PIRSF000182:acyl-CoA dehydrogenase,		complete proteome,oxidoreductase,
15609107	MRA_1981; Rv1970	Mycobacterium tuberculosis					IPR003399:Mammalian cell entry related,IPR005693:Mammalian cell entry,				complete proteome,lipoprotein,
15609108	MRA_1982; Rv1971	Mycobacterium tuberculosis					IPR003399:Mammalian cell entry related,IPR005693:Mammalian cell entry,				complete proteome,
15609185	MRA_2063; Rv2048c	Mycobacterium tuberculosis	Secondary metabolites biosynthesis, transport, and catabolism,	GO:0055114~oxidation reduction,		GO:0000036~acyl carrier activity,GO:0008270~zinc ion binding,GO:0016597~amino acid binding,GO:0019842~vitamin binding,GO:0031177~phosphopantetheine binding,GO:0031406~carboxylic acid binding,GO:0043167~ion binding,GO:0043169~cation binding,GO:0043176~amine binding,GO:0046872~metal ion binding,GO:0046914~transition metal ion binding,GO:0048037~cofactor binding,	IPR000794:Beta-ketoacyl synthase,IPR001227:Acyl transferase region,IPR002198:Short-chain dehydrogenase/reductase SDR,IPR006162:Phosphopantetheine attachment site,IPR006163:Phosphopantetheine-binding,IPR009081:Acyl carrier protein-like,IPR013149:Alcohol dehydrogenase, zinc-binding,IPR013154:Alcohol dehydrogenase GroES-like,IPR014030:Beta-ketoacyl synthase, N-terminal,IPR014031:Beta-ketoacyl syntha…		PIRSF010352:Mycobacterium tuberculosis probable polyketide synthase Rv2048c,		carrier protein,complete proteome,Phosphopantetheine,transferase,
15609587	MRA_2476; Rv2450c	Mycobacterium tuberculosis			GO:0005576~extracellular region,		IPR010618:Transglycosylase-like,				complete proteome,
15609595	MRA_2484; MT2533; TBFG_12483; Rv2458	Mycobacterium tuberculosis				GO:0008172~S-methyltransferase activity,GO:0008898~homocysteine S-methyltransferase activity,	IPR003726:Homocysteine S-methyltransferase,	mra00270:Cysteine and methionine metabolism,mtc00270:Cysteine and methionine metabolism,mtf00270:Cysteine and methionine metabolism,mtu00270:Cysteine and methionine metabolism,			complete proteome,methyltransferase,transferase,
15610071	MRA_2960; Rv2934	Mycobacterium tuberculosis	Secondary metabolites biosynthesis, transport, and catabolism,			GO:0000036~acyl carrier activity,GO:0016597~amino acid binding,GO:0019842~vitamin binding,GO:0031177~phosphopantetheine binding,GO:0031406~carboxylic acid binding,GO:0043176~amine binding,GO:0048037~cofactor binding,	IPR000794:Beta-ketoacyl synthase,IPR001227:Acyl transferase region,IPR002198:Short-chain dehydrogenase/reductase SDR,IPR006162:Phosphopantetheine attachment site,IPR006163:Phosphopantetheine-binding,IPR009081:Acyl carrier protein-like,IPR014030:Beta-ketoacyl synthase, N-terminal,IPR014031:Beta-ketoacyl synthase, C-terminal,IPR014043:Acyl transferase,IPR016038:Thiolase-like, subgroup,IPR016040:NAD…		PIRSF005999:Streptomyces hygroscopicus probable polyketide synthase module 4,		carrier protein,complete proteome,Phosphopantetheine,phosphoprotein,transferase,
15610072	MRA_2961; Rv2935	Mycobacterium tuberculosis	Secondary metabolites biosynthesis, transport, and catabolism,			GO:0000036~acyl carrier activity,GO:0048037~cofactor binding,	IPR000794:Beta-ketoacyl synthase,IPR001227:Acyl transferase region,IPR001242:Condensation domain,IPR006163:Phosphopantetheine-binding,IPR009081:Acyl carrier protein-like,IPR014030:Beta-ketoacyl synthase, N-terminal,IPR014031:Beta-ketoacyl synthase, C-terminal,IPR014043:Acyl transferase,IPR016038:Thiolase-like, subgroup,IPR018201:Beta-ketoacyl synthase, active site,				carrier protein,complete proteome,Phosphopantetheine,phosphoprotein,transferase,
15610084	MRA_2974; Rv2947c	Mycobacterium tuberculosis				GO:0048037~cofactor binding,	IPR000794:Beta-ketoacyl synthase,IPR014030:Beta-ketoacyl synthase, N-terminal,IPR014031:Beta-ketoacyl synthase, C-terminal,IPR015083:Polyketide synthase, docking,IPR016038:Thiolase-like, subgroup,IPR018201:Beta-ketoacyl synthase, active site,		PIRSF000447:3-oxoacyl-[acyl-carrier-protein] synthase II,		complete proteome,transferase,
15610136	MRA_3028; Rv2999	Mycobacterium tuberculosis					IPR011094:Protein of unknown function LppY and LpqO,		PIRSF018950:PIRSF018950,		complete proteome,lipoprotein,
15610439	MRA_3344; Rv3303c	Mycobacterium tuberculosis		GO:0019725~cellular homeostasis,GO:0042592~homeostatic process,GO:0045454~cell redox homeostasis,GO:0055114~oxidation reduction,		GO:0000166~nucleotide binding,GO:0001882~nucleoside binding,GO:0001883~purine nucleoside binding,GO:0004148~dihydrolipoyl dehydrogenase activity,GO:0009055~electron carrier activity,GO:0016651~oxidoreductase activity, acting on NADH or NADPH,GO:0016667~oxidoreductase activity, acting on sulfur group of donors,GO:0016668~oxidoreductase activity, acting on sulfur group of donors, NAD or NADP as acc…	IPR000815:Mercuric reductase,IPR001327:Pyridine nucleotide-disulphide oxidoreductase, NAD-binding region,IPR004099:Pyridine nucleotide-disulphide oxidoreductase, dimerisation,IPR006258:Dihydrolipoamide dehydrogenase,IPR013027:FAD-dependent pyridine nucleotide-disulphide oxidoreductase,	mra00010:Glycolysis / Gluconeogenesis,mra00020:Citrate cycle (TCA cycle),mra00260:Glycine, serine and threonine metabolism,mra00280:Valine, leucine and isoleucine degradation,mra00620:Pyruvate metabolism,mtu00010:Glycolysis / Gluconeogenesis,mtu00020:Citrate cycle (TCA cycle),mtu00260:Glycine, serine and threonine metabolism,mtu00280:Valine, leucine and isoleucine degradation,mtu00620:Pyruvate me…	PIRSF000210:dihydrolipoamide dehydrogenase,		3d-structure,complete proteome,FAD,Flavoprotein,nad,oxidoreductase,	binding site:FAD,binding site:FAD; via amide nitrogen,binding site:FAD; via carbonyl oxygen,chain:NAD(P)H dehydrogenase (quinone),nucleotide phosphate-binding region:FAD,
15610464	MRA_3370; Rv3328c	Mycobacterium tuberculosis		GO:0006350~transcription,GO:0006351~transcription, DNA-dependent,GO:0006352~transcription initiation,GO:0006355~regulation of transcription, DNA-dependent,GO:0006461~protein complex assembly,GO:0032774~RNA biosynthetic process,GO:0043933~macromolecular complex subunit organization,GO:0045449~regulation of transcription,GO:0051252~regulation of RNA metabolic process,GO:0065003~macromolecular compl…		GO:0003677~DNA binding,GO:0003700~transcription factor activity,GO:0016987~sigma factor activity,GO:0030528~transcription regulator activity,	IPR007627:RNA polymerase sigma-70 region 2,IPR013249:RNA polymerase sigma factor 70, region 4 type 2,IPR014284:RNA polymerase sigma-70,				complete proteome,dna-binding,Sigma factor,Transcription,transcription regulation,
15610467	MRA_3373; Rv3331	Mycobacterium tuberculosis		GO:0055085~transmembrane transport,	GO:0016021~integral to membrane,GO:0031224~intrinsic to membrane,		IPR003663:Sugar/inositol transporter,IPR005828:General substrate transporter,IPR005829:Sugar transporter, conserved site,		PIRSF005322:glucose transport protein,		complete proteome,transmembrane,
15610527	MRA_3430; Rv3391	Mycobacterium tuberculosis		GO:0055114~oxidation reduction,			IPR002198:Short-chain dehydrogenase/reductase SDR,IPR002347:Glucose/ribitol dehydrogenase,IPR013120:Male sterility, NAD-binding,IPR016040:NAD(P)-binding domain,	mtu00281:Geraniol degradation,mtu00624:1- and 2-Methylnaphthalene degradation,mtu00626:Naphthalene and anthracene degradation,mtu00903:Limonene and pinene degradation,			complete proteome,oxidoreductase,
15610652	MRA_3555; Rv3516	Mycobacterium tuberculosis	Lipid metabolism,			GO:0004300~enoyl-CoA hydratase activity,GO:0016836~hydro-lyase activity,	IPR001753:Crotonase, core,	mra00071:Fatty acid metabolism,mra00280:Valine, leucine and isoleucine degradation,mra00281:Geraniol degradation,mra00310:Lysine degradation,mra00380:Tryptophan metabolism,mra00410:beta-Alanine metabolism,mra00632:Benzoate degradation via CoA ligation,mra00640:Propanoate metabolism,mra00650:Butanoate metabolism,mra00903:Limonene and pinene degradation,mra00930:Caprolactam degradation,mtu00071:Fat…	PIRSF001407:AU-specific RNA-binding protein AUH,		complete proteome,lyase,
15610698	MRA_3601; Rv3562	Mycobacterium tuberculosis	Lipid metabolism,	GO:0055114~oxidation reduction,		GO:0000166~nucleotide binding,GO:0001882~nucleoside binding,GO:0001883~purine nucleoside binding,GO:0003995~acyl-CoA dehydrogenase activity,GO:0009055~electron carrier activity,GO:0017076~purine nucleotide binding,GO:0030554~adenyl nucleotide binding,GO:0048037~cofactor binding,GO:0050660~FAD binding,GO:0050662~coenzyme binding,	IPR006090:Acyl-CoA oxidase/dehydrogenase, type 1,IPR006091:Acyl-CoA oxidase/dehydrogenase, central region,IPR006092:Acyl-CoA dehydrogenase, N-terminal,IPR013764:Acyl-CoA oxidase/dehydrogenase, type1/2, C-terminal,IPR013786:Acyl-CoA dehydrogenase/oxidase, N-terminal,	mtu00281:Geraniol degradation,mtu00624:1- and 2-Methylnaphthalene degradation,	PIRSF000182:acyl-CoA dehydrogenase,		complete proteome,FAD,Flavoprotein,oxidoreductase,
15610806	MRA_3705; Rv3670	Mycobacterium tuberculosis					IPR000073:Alpha/beta hydrolase fold-1,IPR000639:Epoxide hydrolase-like,IPR002345:Lipocalin,				complete proteome,hydrolase,
15610828	MRA_3727; Rv3692	Mycobacterium tuberculosis	General function prediction only,			GO:0000166~nucleotide binding,GO:0001882~nucleoside binding,GO:0001883~purine nucleoside binding,GO:0005524~ATP binding,GO:0016887~ATPase activity,GO:0017076~purine nucleotide binding,GO:0030554~adenyl nucleotide binding,GO:0032553~ribonucleotide binding,GO:0032555~purine ribonucleotide binding,GO:0032559~adenyl ribonucleotide binding,	IPR011703:ATPase associated with various cellular activities, AAA-3,IPR016366:ATPase chaperone, AAA-type, MoxR, predicted,		PIRSF002849:AAA-type ATPase enzymatic complex assembly chaperone, MoxR type,PIRSF002849:AAA_ATPase_chaperone_MoxR_prd,		complete proteome,
15610895	MRA_3797; Rv3759c	Mycobacterium tuberculosis					IPR007210:ABC-type glycine betaine transport system, substrate-binding region,	mra02010:ABC transporters,mtu02010:ABC transporters,	PIRSF038031:glycine betaine/carnitine/choline ABC transporter,		complete proteome,lipoprotein,
15610910	MRA_3814; Rv3774	Mycobacterium tuberculosis	Lipid metabolism,			GO:0004300~enoyl-CoA hydratase activity,GO:0016836~hydro-lyase activity,	IPR001753:Crotonase, core,	mra00071:Fatty acid metabolism,mra00280:Valine, leucine and isoleucine degradation,mra00281:Geraniol degradation,mra00310:Lysine degradation,mra00380:Tryptophan metabolism,mra00410:beta-Alanine metabolism,mra00632:Benzoate degradation via CoA ligation,mra00640:Propanoate metabolism,mra00650:Butanoate metabolism,mra00903:Limonene and pinene degradation,mra00930:Caprolactam degradation,mtu00071:Fat…	PIRSF001407:AU-specific RNA-binding protein AUH,		complete proteome,Isomerase,lyase,
15611019	MRA_3922; Rv3883c	Mycobacterium tuberculosis		GO:0006508~proteolysis,		GO:0004175~endopeptidase activity,GO:0004252~serine-type endopeptidase activity,GO:0008233~peptidase activity,GO:0008236~serine-type peptidase activity,GO:0017171~serine hydrolase activity,GO:0070011~peptidase activity, acting on L-amino acid peptides,	IPR000209:Peptidase S8 and S53, subtilisin, kexin, sedolisin,IPR015500:Peptidase S8, subtilisin-related,	mtu00310:Lysine degradation,mtu00780:Biotin metabolism,			complete proteome,hydrolase,Protease,
15610454	MT0262; MT3419; Rv3318; MRA_3360; MRA_0257; TBFG_13349; TBFG_10251; Rv0248c	Mycobacterium tuberculosis		GO:0006084~acetyl-CoA metabolic process,GO:0006091~generation of precursor metabolites and energy,GO:0006099~tricarboxylic acid cycle,GO:0006732~coenzyme metabolic process,GO:0009060~aerobic respiration,GO:0009109~coenzyme catabolic process,GO:0015980~energy derivation by oxidation of organic compounds,GO:0022900~electron transport chain,GO:0045333~cellular respiration,GO:0046356~acetyl-CoA catab…		GO:0000104~succinate dehydrogenase activity,GO:0000166~nucleotide binding,GO:0001882~nucleoside binding,GO:0001883~purine nucleoside binding,GO:0009055~electron carrier activity,GO:0017076~purine nucleotide binding,GO:0030554~adenyl nucleotide binding,GO:0048037~cofactor binding,GO:0050660~FAD binding,GO:0050662~coenzyme binding,	IPR001969:Peptidase aspartic, active site,IPR003952:Fumarate reductase/succinate dehydrogenase, FAD-binding site,IPR003953:Fumarate reductase/succinate dehydrogenase flavoprotein, N-terminal,IPR004112:Fumarate reductase/succinate dehydrogenase flavoprotein, C-terminal,IPR011281:Succinate dehydrogenase, flavoprotein subunit,IPR013027:FAD-dependent pyridine nucleotide-disulphide oxidoreductase,IPR0…	mra00020:Citrate cycle (TCA cycle),mra00190:Oxidative phosphorylation,mra00632:Benzoate degradation via CoA ligation,mra00650:Butanoate metabolism,mtc00020:Citrate cycle (TCA cycle),mtc00190:Oxidative phosphorylation,mtc00632:Benzoate degradation via CoA ligation,mtc00650:Butanoate metabolism,mtf00020:Citrate cycle (TCA cycle),mtf00190:Oxidative phosphorylation,mtf00632:Benzoate degradation via C…	PIRSF000171:succinate dehydrogenase, flavoprotein subunit (SDHA/APRA/LASPO),PIRSF500078:succinate dehydrogenase, flavoprotein subunit,		complete proteome,oxidoreductase,
15608832	MT1733; MRA_1703; Rv1694	Mycobacterium tuberculosis	Translation, ribosomal structure and biogenesis,	GO:0001897~cytolysis by symbiont of host cells,GO:0001906~cell killing,GO:0001907~killing by symbiont of host cells,GO:0006730~one-carbon metabolic process,GO:0019836~hemolysis by symbiont of host erythrocytes,GO:0031640~killing of cells of another organism,GO:0032259~methylation,GO:0044003~modification by symbiont of host morphology or physiology,GO:0044004~disruption by symbiont of host cells,G…		GO:0003723~RNA binding,	IPR002877:Ribosomal RNA methyltransferase RrmJ/FtsJ,IPR002942:RNA-binding S4,IPR004538:Haemolysin A,		PIRSF005578:hemolysin homolog YqxC,	SM00363:S4,	complete proteome,
15610959	Membrane transport protein mmpL8	Mycobacterium tuberculosis	General function prediction only,	GO:0006869~lipid transport,GO:0010876~lipid localization,	GO:0005886~plasma membrane,GO:0016021~integral to membrane,GO:0031224~intrinsic to membrane,		IPR000731:Sterol-sensing 5TM box,IPR004707:Transport protein,IPR004869:MMPL,				cell membrane,complete proteome,lipid transport,membrane,transmembrane,transport,	chain:Membrane transport protein mmpL8,domain:SSD,transmembrane region,
15608147	Methionyl-tRNA synthetase	Mycobacterium tuberculosis		GO:0006399~tRNA metabolic process,GO:0006412~translation,GO:0006418~tRNA aminoacylation for protein translation,GO:0006431~methionyl-tRNA aminoacylation,GO:0034660~ncRNA metabolic process,GO:0043038~amino acid activation,GO:0043039~tRNA aminoacylation,		GO:0000166~nucleotide binding,GO:0001882~nucleoside binding,GO:0001883~purine nucleoside binding,GO:0004812~aminoacyl-tRNA ligase activity,GO:0004825~methionine-tRNA ligase activity,GO:0005524~ATP binding,GO:0016875~ligase activity, forming carbon-oxygen bonds,GO:0016876~ligase activity, forming aminoacyl-tRNA and related compounds,GO:0017076~purine nucleotide binding,GO:0030554~adenyl nucleotide…	IPR001412:Aminoacyl-tRNA synthetase, class I, conserved site,IPR002304:Methionyl-tRNA synthetase, class Ia,IPR014729:Rossmann-like alpha/beta/alpha sandwich fold,IPR014758:Methionyl-tRNA synthetase, class Ia, N-terminal,IPR015413:Aminoacyl-tRNA synthetase, class I (M),	mra00450:Selenoamino acid metabolism,mra00970:Aminoacyl-tRNA biosynthesis,mtc00450:Selenoamino acid metabolism,mtc00970:Aminoacyl-tRNA biosynthesis,mtu00450:Selenoamino acid metabolism,mtu00970:Aminoacyl-tRNA biosynthesis,	PIRSF036369:methionyl-tRNA synthetase,		Aminoacyl-tRNA synthetase,atp-binding,complete proteome,cytoplasm,ligase,nucleotide-binding,protein biosynthesis,	binding site:ATP,chain:Methionyl-tRNA synthetase,sequence conflict,short sequence motif:"HIGH" region,short sequence motif:"KMSKS" region,
15608006	Molybdopterin-converting factor subunit 2 2	Mycobacterium tuberculosis		GO:0006732~coenzyme metabolic process,GO:0006777~Mo-molybdopterin cofactor biosynthetic process,GO:0009108~coenzyme biosynthetic process,GO:0018130~heterocycle biosynthetic process,GO:0019438~aromatic compound biosynthetic process,GO:0019720~Mo-molybdopterin cofactor metabolic process,GO:0032324~molybdopterin cofactor biosynthetic process,GO:0042558~pteridine and derivative metabolic process,GO:0…			IPR003448:Molybdopterin biosynthesis MoaE,		PIRSF006208:molybdopterin biosynthesis protein E chain,		complete proteome,Molybdenum cofactor biosynthesis,molybdopterin biosynthesis,	chain:Molybdopterin-converting factor subunit 2 2,
15610286	NADH-quinone oxidoreductase subunit F	Mycobacterium tuberculosis		GO:0055114~oxidation reduction,		GO:0000166~nucleotide binding,GO:0003954~NADH dehydrogenase activity,GO:0005506~iron ion binding,GO:0008137~NADH dehydrogenase (ubiquinone) activity,GO:0010181~FMN binding,GO:0016651~oxidoreductase activity, acting on NADH or NADPH,GO:0016655~oxidoreductase activity, acting on NADH or NADPH, quinone or similar compound as acceptor,GO:0043167~ion binding,GO:0043169~cation binding,GO:0046872~metal …	IPR001949:NADH:ubiquinone oxidoreductase, 51 kDa subunit, conserved site,IPR011537:NADH ubiquinone oxidoreductase, F subunit,IPR011538:NADH:ubiquinone oxidoreductase, 51 kDa subunit,IPR019554:Soluble ligand binding domain,IPR019575:NADH ubiquinone oxidoreductase, F subunit, iron sulphur binding,	mra00190:Oxidative phosphorylation,mtc00190:Oxidative phosphorylation,mtu00190:Oxidative phosphorylation,	PIRSF000217:NADH-ubiquinone oxidoreductase, 51 kDa subunit,		4fe-4s,complete proteome,Flavoprotein,fmn,iron,iron-sulfur,iron-sulfur protein,metal-binding,metalloprotein,nad,oxidative phosphorylation,oxidoreductase,quinone,	chain:NADH-quinone oxidoreductase subunit F,metal ion-binding site:Iron-sulfur (4Fe-4S),nucleotide phosphate-binding region:FMN,nucleotide phosphate-binding region:NAD,
15610287	NADH-quinone oxidoreductase; NADH-quinone oxidoreductase subunit G	Mycobacterium tuberculosis		GO:0006091~generation of precursor metabolites and energy,GO:0006119~oxidative phosphorylation,GO:0006793~phosphorus metabolic process,GO:0006796~phosphate metabolic process,GO:0015980~energy derivation by oxidation of organic compounds,GO:0016310~phosphorylation,GO:0022900~electron transport chain,GO:0022904~respiratory electron transport chain,GO:0042773~ATP synthesis coupled electron transport…		GO:0003954~NADH dehydrogenase activity,GO:0005506~iron ion binding,GO:0008137~NADH dehydrogenase (ubiquinone) activity,GO:0009055~electron carrier activity,GO:0016651~oxidoreductase activity, acting on NADH or NADPH,GO:0016655~oxidoreductase activity, acting on NADH or NADPH, quinone or similar compound as acceptor,GO:0030151~molybdenum ion binding,GO:0043167~ion binding,GO:0043169~cation binding…	IPR000283:NADH:ubiquinone oxidoreductase, 75 kDa subunit, conserved site,IPR001041:Ferredoxin,IPR006058:2Fe-2S ferredoxin, iron-sulphur binding site,IPR006656:Molybdopterin oxidoreductase,IPR006657:Molydopterin dinucleotide-binding region,IPR006963:Molybdopterin oxidoreductase Fe4S4 region,IPR009010:Aspartate decarboxylase-like fold,IPR010228:NADH:ubiquinone oxidoreductase, subunit G,IPR012675:Be…	mra00190:Oxidative phosphorylation,mtc00190:Oxidative phosphorylation,mtu00190:Oxidative phosphorylation,	PIRSF000224:NADH dehydrogenase (ubiquinone) chain 11,		2Fe-2S,4fe-4s,complete proteome,iron,iron-sulfur,metal-binding,nad,oxidoreductase,quinone,	chain:NADH-quinone oxidoreductase subunit G,domain:2Fe-2S ferredoxin-type,metal ion-binding site:Iron-sulfur 1 (2Fe-2S),metal ion-binding site:Iron-sulfur 2 (4Fe-4S),metal ion-binding site:Iron-sulfur 2 (4Fe-4S); via pros nitrogen,metal ion-binding site:Iron-sulfur 3 (4Fe-4S),metal ion-binding site:Iron-sulfur 4 (4Fe-4S),sequence conflict,
57116850	Nicotinate phosphoribosyltransferase	Mycobacterium tuberculosis		GO:0006732~coenzyme metabolic process,GO:0006733~oxidoreduction coenzyme metabolic process,GO:0006766~vitamin metabolic process,GO:0006767~water-soluble vitamin metabolic process,GO:0009108~coenzyme biosynthetic process,GO:0009110~vitamin biosynthetic process,GO:0009165~nucleotide biosynthetic process,GO:0019362~pyridine nucleotide metabolic process,GO:0019363~pyridine nucleotide biosynthetic pro…		GO:0004516~nicotinate phosphoribosyltransferase activity,GO:0016763~transferase activity, transferring pentosyl groups,	IPR006405:Nicotinate phosphoribosyltransferase putative,IPR007229:Nicotinate phosphoribosyltransferase-related,IPR015977:Nicotinate phosphoribosyltransferase-like,	mtu00760:Nicotinate and nicotinamide metabolism,	PIRSF000484:NAPRT,PIRSF000484:nicotinate phosphoribosyltransferase,		complete proteome,glycosyltransferase,pyridine nucleotide biosynthesis,transferase,	chain:Nicotinate phosphoribosyltransferase,sequence conflict,
15609344	Nicotinate-nucleotide--dimethylbenzimidazole phosphoribosyltransferase	Mycobacterium tuberculosis		GO:0006766~vitamin metabolic process,GO:0006767~water-soluble vitamin metabolic process,GO:0006778~porphyrin metabolic process,GO:0006779~porphyrin biosynthetic process,GO:0009110~vitamin biosynthetic process,GO:0009116~nucleoside metabolic process,GO:0009163~nucleoside biosynthetic process,GO:0009235~cobalamin metabolic process,GO:0009236~cobalamin biosynthetic process,GO:0018130~heterocycle bio…		GO:0008939~nicotinate-nucleotide-dimethylbenzimidazole phosphoribosyltransferase activity,GO:0015235~cobalamin transporter activity,GO:0015399~primary active transmembrane transporter activity,GO:0015405~P-P-bond-hydrolysis-driven transmembrane transporter activity,GO:0015420~cobalamin-transporting ATPase activity,GO:0016763~transferase activity, transferring pentosyl groups,GO:0016820~hydrolase …	IPR003200:Nicotinate-nucleotide-dimethylbenzimidazole phosphoribosyltransferase-like, core,IPR017846:Nicotinate-nucleotide-dimethylbenzimidazole phosphoribosyltransferase, core, prokaryotic,	mra00740:Riboflavin metabolism,mra00860:Porphyrin and chlorophyll metabolism,mtc00740:Riboflavin metabolism,mtc00860:Porphyrin and chlorophyll metabolism,mtf00740:Riboflavin metabolism,mtf00860:Porphyrin and chlorophyll metabolism,mtu00740:Riboflavin metabolism,mtu00860:Porphyrin and chlorophyll metabolism,	PIRSF015623:nicotinate-nucleotide--dimethylbenzimidazole phosphoribosyltransferase,		cobalamin biosynthesis,complete proteome,glycosyltransferase,transferase,	active site:Proton acceptor,chain:Nicotinate-nucleotide-- dimethylbenzimidazole phosphoribosyltransferase,
57116728	Orotate phosphoribosyltransferase	Mycobacterium tuberculosis		GO:0006220~pyrimidine nucleotide metabolic process,GO:0006221~pyrimidine nucleotide biosynthetic process,GO:0009116~nucleoside metabolic process,GO:0009165~nucleotide biosynthetic process,GO:0034404~nucleobase, nucleoside and nucleotide biosynthetic process,GO:0034654~nucleobase, nucleoside, nucleotide and nucleic acid biosynthetic process,GO:0044271~nitrogen compound biosynthetic process,		GO:0000287~magnesium ion binding,GO:0004588~orotate phosphoribosyltransferase activity,GO:0016763~transferase activity, transferring pentosyl groups,GO:0043167~ion binding,GO:0043169~cation binding,GO:0046872~metal ion binding,	IPR000836:Phosphoribosyltransferase,IPR002375:Purine/pyrimidine phosphoribosyl transferase, conserved site,IPR004467:Orotate phosphoribosyl transferase,	mra00240:Pyrimidine metabolism,mtc00240:Pyrimidine metabolism,mtf00240:Pyrimidine metabolism,mtu00240:Pyrimidine metabolism,	PIRSF006589:Methanococcus jannaschii orotate phosphoribosyltransferase,		complete proteome,glycosyltransferase,magnesium,pentosyltransferase,pyrimidine biosynthesis,transferase,	binding site:5-phosphoribose 1-diphosphate,binding site:5-phosphoribose 1-diphosphate; shared with dimeric partner,binding site:Orotate,chain:Orotate phosphoribosyltransferase,region of interest:5-phosphoribose 1-diphosphate binding,
15607160	PP2C-family Ser/Thr phosphatase	Mycobacterium tuberculosis			GO:0005886~plasma membrane,GO:0016021~integral to membrane,GO:0031224~intrinsic to membrane,	GO:0004721~phosphoprotein phosphatase activity,GO:0016791~phosphatase activity,GO:0030145~manganese ion binding,GO:0043167~ion binding,GO:0043169~cation binding,GO:0046872~metal ion binding,GO:0046914~transition metal ion binding,	IPR001932:Protein phosphatase 2C-related,IPR014045:Protein phosphatase 2C, N-terminal,IPR015655:Protein phosphatase 2C,			SM00331:PP2C_SIG,SM00332:PP2Cc,	3d-structure,cell membrane,complete proteome,hydrolase,manganese,membrane,metal-binding,protein phosphatase,transmembrane,	chain:PP2C-family Ser/Thr phosphatase,compositionally biased region:Pro-rich,domain:PP2C-like,helix,metal ion-binding site:Manganese 1,metal ion-binding site:Manganese 1; via carbonyl oxygen,metal ion-binding site:Manganese 2,metal ion-binding site:Manganese 3,metal ion-binding site:Manganese 3; via carbonyl oxygen,mutagenesis site,sequence conflict,strand,topological domain:Cytoplasmic,topologic…
15610068	Phenolpthiocerol synthesis polyketide synthase ppsA	Mycobacterium tuberculosis	Secondary metabolites biosynthesis, transport, and catabolism,	GO:0055114~oxidation reduction,		GO:0000036~acyl carrier activity,GO:0016597~amino acid binding,GO:0019842~vitamin binding,GO:0031177~phosphopantetheine binding,GO:0031406~carboxylic acid binding,GO:0043176~amine binding,GO:0048037~cofactor binding,	IPR000794:Beta-ketoacyl synthase,IPR001227:Acyl transferase region,IPR002198:Short-chain dehydrogenase/reductase SDR,IPR006162:Phosphopantetheine attachment site,IPR006163:Phosphopantetheine-binding,IPR009081:Acyl carrier protein-like,IPR014030:Beta-ketoacyl synthase, N-terminal,IPR014031:Beta-ketoacyl synthase, C-terminal,IPR014043:Acyl transferase,IPR016038:Thiolase-like, subgroup,IPR016040:NAD…		PIRSF005999:Streptomyces hygroscopicus probable polyketide synthase module 4,		carrier protein,complete proteome,multifunctional enzyme,nadp,oxidoreductase,Phosphopantetheine,repeat,transferase,	active site:For beta-ketoacyl synthase activity,active site:For malonyltransferase activity,chain:Phenolpthiocerol synthesis polyketide synthase ppsA,domain:Acyl carrier 1,domain:Acyl carrier 2,modified residue,nucleotide phosphate-binding region:NADP,sequence conflict,
15610069	Phenolpthiocerol synthesis polyketide synthase ppsB	Mycobacterium tuberculosis		GO:0055114~oxidation reduction,		GO:0000036~acyl carrier activity,GO:0048037~cofactor binding,	IPR000794:Beta-ketoacyl synthase,IPR001227:Acyl transferase region,IPR006162:Phosphopantetheine attachment site,IPR006163:Phosphopantetheine-binding,IPR009081:Acyl carrier protein-like,IPR013968:Polyketide synthase, KR,IPR014030:Beta-ketoacyl synthase, N-terminal,IPR014031:Beta-ketoacyl synthase, C-terminal,IPR014043:Acyl transferase,IPR016038:Thiolase-like, subgroup,IPR016040:NAD(P)-binding doma…		PIRSF005999:Streptomyces hygroscopicus probable polyketide synthase module 4,		carrier protein,complete proteome,multifunctional enzyme,nadp,oxidoreductase,Phosphopantetheine,transferase,	chain:Phenolpthiocerol synthesis polyketide synthase ppsB,domain:Acyl carrier,modified residue,
15608788	Phenylalanyl-tRNA synthetase beta chain	Mycobacterium tuberculosis		GO:0006396~RNA processing,GO:0006399~tRNA metabolic process,GO:0006412~translation,GO:0006418~tRNA aminoacylation for protein translation,GO:0006432~phenylalanyl-tRNA aminoacylation,GO:0008033~tRNA processing,GO:0034470~ncRNA processing,GO:0034660~ncRNA metabolic process,GO:0043038~amino acid activation,GO:0043039~tRNA aminoacylation,		GO:0000049~tRNA binding,GO:0000166~nucleotide binding,GO:0000287~magnesium ion binding,GO:0001882~nucleoside binding,GO:0001883~purine nucleoside binding,GO:0003723~RNA binding,GO:0004812~aminoacyl-tRNA ligase activity,GO:0004826~phenylalanine-tRNA ligase activity,GO:0005524~ATP binding,GO:0016875~ligase activity, forming carbon-oxygen bonds,GO:0016876~ligase activity, forming aminoacyl-tRNA and …	IPR002547:tRNA-binding region,IPR004532:Phenylalanyl-tRNA synthetase, class IIc, beta subunit, bacterial,IPR005121:Phenylalanyl-tRNA synthetase, beta subunit, ferrodoxin-fold anticodon-binding,IPR005146:B3/B4 tRNA-binding domain,IPR005147:tRNA synthetase, B5,IPR012340:Nucleic acid-binding, OB-fold,IPR017871:ABC transporter, conserved site,	mra00970:Aminoacyl-tRNA biosynthesis,mtc00970:Aminoacyl-tRNA biosynthesis,mtf00970:Aminoacyl-tRNA biosynthesis,mtu00970:Aminoacyl-tRNA biosynthesis,	PIRSF001547:phenylalanine-tRNA ligase beta chain,		Aminoacyl-tRNA synthetase,atp-binding,complete proteome,cytoplasm,ligase,magnesium,metal-binding,nucleotide-binding,protein biosynthesis,rna-binding,trna-binding,	chain:Phenylalanyl-tRNA synthetase beta chain,domain:FDX-ACB,domain:tRNA-binding,metal ion-binding site:Magnesium,metal ion-binding site:Magnesium; via carbonyl oxygen,
15609520	Phenyloxazoline synthase mbtB	Mycobacterium tuberculosis		GO:0000041~transition metal ion transport,GO:0006811~ion transport,GO:0006812~cation transport,GO:0006826~iron ion transport,GO:0015674~di-, tri-valent inorganic cation transport,GO:0030001~metal ion transport,		GO:0000036~acyl carrier activity,GO:0005506~iron ion binding,GO:0016597~amino acid binding,GO:0019842~vitamin binding,GO:0031177~phosphopantetheine binding,GO:0031406~carboxylic acid binding,GO:0043167~ion binding,GO:0043169~cation binding,GO:0043176~amine binding,GO:0046872~metal ion binding,GO:0046914~transition metal ion binding,GO:0048037~cofactor binding,	IPR000873:AMP-dependent synthetase and ligase,IPR001031:Thioesterase,IPR001242:Condensation domain,IPR006162:Phosphopantetheine attachment site,IPR006163:Phosphopantetheine-binding,IPR009081:Acyl carrier protein-like,IPR010071:Amino acid adenylation,IPR013624:Non-ribosomal peptide synthetase,	mra01053:Biosynthesis of siderophore group nonribosomal peptides,mtu01053:Biosynthesis of siderophore group nonribosomal peptides,	PIRSF004745:Mycobacterium tuberculosis MbtB protein,		carrier protein,complete proteome,ion transport,iron,iron transport,ligase,multifunctional enzyme,Phosphopantetheine,repeat,transport,	chain:Phenyloxazoline synthase mbtB,domain:Acyl carrier 1,domain:Acyl carrier 2,modified residue,region of interest:Adenylation,region of interest:Condensation/cyclization,region of interest:Thioesterase,sequence conflict,
57116799	Phosphate transport system permease protein pstA 1	Mycobacterium tuberculosis		GO:0006811~ion transport,GO:0006817~phosphate transport,GO:0006820~anion transport,GO:0015698~inorganic anion transport,	GO:0005618~cell wall,GO:0005886~plasma membrane,GO:0009274~peptidoglycan-based cell wall,GO:0009276~Gram-negative-bacterium-type cell wall,GO:0016021~integral to membrane,GO:0030312~external encapsulating structure,GO:0030313~cell envelope,GO:0031224~intrinsic to membrane,GO:0031975~envelope,	GO:0005315~inorganic phosphate transmembrane transporter activity,GO:0008509~anion transmembrane transporter activity,GO:0015103~inorganic anion transmembrane transporter activity,GO:0015114~phosphate transmembrane transporter activity,	IPR000515:Binding-protein-dependent transport systems inner membrane component,IPR005672:Phosphate transport system permease protein 2,	mra02010:ABC transporters,mtu02010:ABC transporters,	PIRSF003105:PhoW protein,		cell membrane,complete proteome,membrane,phosphate transport,transmembrane,transport,	chain:Phosphate transport system permease protein pstA 1,domain:ABC transmembrane type-1,sequence conflict,transmembrane region,
15608069	Phosphate transport system permease protein pstC 2	Mycobacterium tuberculosis		GO:0006811~ion transport,GO:0006817~phosphate transport,GO:0006820~anion transport,GO:0015698~inorganic anion transport,	GO:0005886~plasma membrane,GO:0016021~integral to membrane,GO:0031224~intrinsic to membrane,	GO:0005315~inorganic phosphate transmembrane transporter activity,GO:0008509~anion transmembrane transporter activity,GO:0015103~inorganic anion transmembrane transporter activity,GO:0015114~phosphate transmembrane transporter activity,	IPR000515:Binding-protein-dependent transport systems inner membrane component,IPR011864:Phosphate ABC transporter, permease protein PstC,	mra02010:ABC transporters,mtu02010:ABC transporters,	PIRSF003105:PhoW protein,		cell membrane,complete proteome,membrane,phosphate transport,transmembrane,transmembrane protein,transport,	chain:Phosphate transport system permease protein pstC 2,domain:ABC transmembrane type-1,sequence conflict,transmembrane region,
57116800	Phosphate-binding protein pstS 2	Mycobacterium tuberculosis		GO:0006811~ion transport,GO:0006817~phosphate transport,GO:0006820~anion transport,GO:0015698~inorganic anion transport,	GO:0005886~plasma membrane,GO:0031224~intrinsic to membrane,GO:0031225~anchored to membrane,	GO:0005315~inorganic phosphate transmembrane transporter activity,GO:0008509~anion transmembrane transporter activity,GO:0015103~inorganic anion transmembrane transporter activity,GO:0015114~phosphate transmembrane transporter activity,	IPR005673:Periplasmic phosphate binding protein,IPR006059:Bacterial extracellular solute-binding, family 1,	mra02010:ABC transporters,mra02020:Two-component system,mtu02010:ABC transporters,mtu02020:Two-component system,	PIRSF002756:phosphate-binding protein,		blocked amino end,cell membrane,complete proteome,lipoprotein,membrane,palmitate,phosphate transport,signal,transport,	chain:Phosphate-binding protein pstS 2,lipid moiety-binding region:N-palmitoyl cysteine,lipid moiety-binding region:S-diacylglycerol cysteine,signal peptide,
15610018	Phosphatidate cytidylyltransferase	Mycobacterium tuberculosis		GO:0006644~phospholipid metabolic process,GO:0008610~lipid biosynthetic process,GO:0008654~phospholipid biosynthetic process,GO:0019637~organophosphate metabolic process,	GO:0005886~plasma membrane,GO:0016021~integral to membrane,GO:0031224~intrinsic to membrane,	GO:0004605~phosphatidate cytidylyltransferase activity,GO:0016779~nucleotidyltransferase activity,GO:0070567~cytidylyltransferase activity,	IPR000374:Phosphatidate cytidylyltransferase,	mra00564:Glycerophospholipid metabolism,mtu00564:Glycerophospholipid metabolism,	PIRSF000818:phosphatidate cytidylyltransferase, bacterial type,		cell membrane,complete proteome,membrane,nucleotidyltransferase,phospholipid biosynthesis,transferase,transmembrane,	chain:Phosphatidate cytidylyltransferase,transmembrane region,
15607949	Phosphoribosylformylglycinamidine cyclo-ligase	Mycobacterium tuberculosis		GO:0006163~purine nucleotide metabolic process,GO:0006164~purine nucleotide biosynthetic process,GO:0006188~IMP biosynthetic process,GO:0006189~'de novo' IMP biosynthetic process,GO:0009123~nucleoside monophosphate metabolic process,GO:0009124~nucleoside monophosphate biosynthetic process,GO:0009126~purine nucleoside monophosphate metabolic process,GO:0009127~purine nucleoside monophosphate biosy…		GO:0000166~nucleotide binding,GO:0001882~nucleoside binding,GO:0001883~purine nucleoside binding,GO:0004641~phosphoribosylformylglycinamidine cyclo-ligase activity,GO:0005524~ATP binding,GO:0016879~ligase activity, forming carbon-nitrogen bonds,GO:0016882~cyclo-ligase activity,GO:0017076~purine nucleotide binding,GO:0030554~adenyl nucleotide binding,GO:0032553~ribonucleotide binding,GO:0032555~pu…	IPR000728:AIR synthase related protein,IPR004733:Phosphoribosylformylglycinamidine cyclo-ligase,IPR010918:AIR synthase related protein, C-terminal,	mra00230:Purine metabolism,mtc00230:Purine metabolism,mtu00230:Purine metabolism,			atp-binding,complete proteome,cytoplasm,ligase,nucleotide-binding,purine biosynthesis,
15609839	Polyphosphate glucokinase	Mycobacterium tuberculosis				GO:0000166~nucleotide binding,GO:0001882~nucleoside binding,GO:0001883~purine nucleoside binding,GO:0005524~ATP binding,GO:0017076~purine nucleotide binding,GO:0030554~adenyl nucleotide binding,GO:0032553~ribonucleotide binding,GO:0032555~purine ribonucleotide binding,GO:0032559~adenyl ribonucleotide binding,GO:0047330~polyphosphate-glucose phosphotransferase activity,	IPR000600:ROK,	mra00010:Glycolysis / Gluconeogenesis,mra00520:Amino sugar and nucleotide sugar metabolism,mtc00010:Glycolysis / Gluconeogenesis,mtc00520:Amino sugar and nucleotide sugar metabolism,mtu00010:Glycolysis / Gluconeogenesis,mtu00520:Amino sugar and nucleotide sugar metabolism,			atp-binding,complete proteome,cytoplasm,direct protein sequencing,kinase,nucleotide-binding,transferase,	chain:Polyphosphate glucokinase,nucleotide phosphate-binding region:ATP,sequence conflict,sequence variant,
57117131	Probable ATP-dependent Clp protease ATP-binding subunit	Mycobacterium tuberculosis		GO:0006259~DNA metabolic process,GO:0006281~DNA repair,GO:0006289~nucleotide-excision repair,GO:0006974~response to DNA damage stimulus,GO:0033554~cellular response to stress,		GO:0000166~nucleotide binding,GO:0001882~nucleoside binding,GO:0001883~purine nucleoside binding,GO:0003677~DNA binding,GO:0004518~nuclease activity,GO:0005524~ATP binding,GO:0008233~peptidase activity,GO:0017076~purine nucleotide binding,GO:0030554~adenyl nucleotide binding,GO:0032553~ribonucleotide binding,GO:0032555~purine ribonucleotide binding,GO:0032559~adenyl ribonucleotide binding,	IPR001270:Chaperonin clpA/B,IPR001943:UvrB/UvrC protein,IPR003593:ATPase, AAA+ type, core,IPR003959:ATPase, AAA-type, core,IPR004176:Clp, N-terminal,IPR013093:ATPase associated with various cellular activities, AAA-2,IPR018368:Chaperonin ClpA/B, conserved site,IPR019489:Clp ATPase, C-terminal,		PIRSF001170:endopeptidase Clp ATP-binding chain,	SM00382:AAA,	ATP,atp-binding,Chaperone,complete proteome,hydrolase,molecular chaperone,nucleotide binding,nucleotide-binding,P-loop,Protease,repeat,serine proteinase,	chain:Probable ATP-dependent Clp protease ATP- binding subunit,domain:UVR,nucleotide phosphate-binding region:ATP,region of interest:I,region of interest:II,sequence conflict,
15610199	Probable DNA ligase	Mycobacterium tuberculosis		GO:0006259~DNA metabolic process,GO:0006260~DNA replication,GO:0006281~DNA repair,GO:0006310~DNA recombination,GO:0006974~response to DNA damage stimulus,GO:0007049~cell cycle,GO:0033554~cellular response to stress,GO:0051301~cell division,		GO:0000166~nucleotide binding,GO:0001882~nucleoside binding,GO:0001883~purine nucleoside binding,GO:0003677~DNA binding,GO:0003909~DNA ligase activity,GO:0003910~DNA ligase (ATP) activity,GO:0005524~ATP binding,GO:0016886~ligase activity, forming phosphoric ester bonds,GO:0017076~purine nucleotide binding,GO:0030554~adenyl nucleotide binding,GO:0032553~ribonucleotide binding,GO:0032555~purine rib…	IPR000977:ATP-dependent DNA ligase,IPR012308:DNA ligase, N-terminal,IPR012309:ATP dependent DNA ligase, C-terminal,IPR012310:ATP dependent DNA ligase, central,IPR012340:Nucleic acid-binding, OB-fold,IPR016059:ATP-dependent DNA ligase, conserved site,	mra03410:Base excision repair,mra03420:Nucleotide excision repair,mra03430:Mismatch repair,mra03450:Non-homologous end-joining,mtc03410:Base excision repair,mtc03420:Nucleotide excision repair,mtc03430:Mismatch repair,mtc03450:Non-homologous end-joining,mtf03410:Base excision repair,mtf03420:Nucleotide excision repair,mtf03430:Mismatch repair,mtf03450:Non-homologous end-joining,mtu03410:Base exci…			atp-binding,cell cycle,cell division,complete proteome,DNA damage,dna recombination,dna repair,dna replication,ligase,metal-binding,nucleotide-binding,	active site:N6-AMP-lysine intermediate,binding site:ATP,chain:Probable DNA ligase,sequence conflict,
15607940	Probable M18-family aminopeptidase 2; Probable M18 family aminopeptidase 2	Mycobacterium tuberculosis		GO:0006508~proteolysis,	GO:0005773~vacuole,	GO:0004177~aminopeptidase activity,GO:0008233~peptidase activity,GO:0008237~metallopeptidase activity,GO:0008238~exopeptidase activity,GO:0008270~zinc ion binding,GO:0043167~ion binding,GO:0043169~cation binding,GO:0046872~metal ion binding,GO:0046914~transition metal ion binding,GO:0070011~peptidase activity, acting on L-amino acid peptides,	IPR001948:Peptidase M18, aminopeptidase I,				Aminopeptidase,complete proteome,hydrolase,metal-binding,metalloprotease,Protease,zinc,	chain:Probable M18 family aminopeptidase 2,metal ion-binding site:Zinc,sequence conflict,
15610929	Probable arabinosyltransferase C	Mycobacterium tuberculosis		GO:0000270~peptidoglycan metabolic process,GO:0000271~polysaccharide biosynthetic process,GO:0005976~polysaccharide metabolic process,GO:0006022~aminoglycan metabolic process,GO:0006023~aminoglycan biosynthetic process,GO:0006024~glycosaminoglycan biosynthetic process,GO:0007047~cell wall organization,GO:0009252~peptidoglycan biosynthetic process,GO:0009273~peptidoglycan-based cell wall biogenesi…	GO:0005886~plasma membrane,GO:0016021~integral to membrane,GO:0031224~intrinsic to membrane,	GO:0016763~transferase activity, transferring pentosyl groups,	IPR007680:Mycobacterial cell wall arabinan synthesis protein,				antibiotic resistance,cell membrane,cell wall biogenesis/degradation,complete proteome,glycosyltransferase,membrane,transferase,transmembrane,	chain:Probable arabinosyltransferase C,sequence conflict,sequence variant,transmembrane region,
15608109	Probable cation-transporting ATPase V	Mycobacterium tuberculosis	Inorganic ion transport and metabolism,	GO:0006163~purine nucleotide metabolic process,GO:0006164~purine nucleotide biosynthetic process,GO:0006754~ATP biosynthetic process,GO:0006811~ion transport,GO:0006812~cation transport,GO:0009141~nucleoside triphosphate metabolic process,GO:0009142~nucleoside triphosphate biosynthetic process,GO:0009144~purine nucleoside triphosphate metabolic process,GO:0009145~purine nucleoside triphosphate bi…	GO:0005886~plasma membrane,GO:0016021~integral to membrane,GO:0031224~intrinsic to membrane,	GO:0000166~nucleotide binding,GO:0000287~magnesium ion binding,GO:0001882~nucleoside binding,GO:0001883~purine nucleoside binding,GO:0004008~copper-exporting ATPase activity,GO:0005375~copper ion transmembrane transporter activity,GO:0005524~ATP binding,GO:0015082~di-, tri-valent inorganic cation transmembrane transporter activity,GO:0015399~primary active transmembrane transporter activity,GO:00…	IPR000695:ATPase, P-type, H+ transporting proton pump,IPR001757:ATPase, P-type, K/Mg/Cd/Cu/Zn/Na/Ca/Na/H-transporter,IPR005834:Haloacid dehalogenase-like hydrolase,IPR006403:ATPase, P type, cation/copper-transporter,IPR006416:ATPase, P-type, heavy metal translocating,IPR008250:ATPase, P-type, ATPase-associated region,IPR018303:ATPase, P-type phosphorylation site,				atp-binding,cell membrane,complete proteome,hydrolase,magnesium,membrane,metal-binding,nucleotide-binding,phosphoprotein,transmembrane,	active site:4-aspartylphosphate intermediate,chain:Probable cation-transporting ATPase V,metal ion-binding site:Magnesium,transmembrane region,
15607159	Probable cell division protein ftsW	Mycobacterium tuberculosis		GO:0000270~peptidoglycan metabolic process,GO:0000271~polysaccharide biosynthetic process,GO:0005976~polysaccharide metabolic process,GO:0006022~aminoglycan metabolic process,GO:0006023~aminoglycan biosynthetic process,GO:0006024~glycosaminoglycan biosynthetic process,GO:0007047~cell wall organization,GO:0007049~cell cycle,GO:0008360~regulation of cell shape,GO:0009252~peptidoglycan biosynthetic …	GO:0005886~plasma membrane,GO:0016021~integral to membrane,GO:0031224~intrinsic to membrane,		IPR001182:Cell cycle protein,IPR018365:Cell cycle, FtsW / RodA / SpoVE, conserved site,				cell cycle,cell division,cell membrane,cell shape,cell wall biogenesis/degradation,complete proteome,membrane,peptidoglycan synthesis,transmembrane,	chain:Probable cell division protein ftsW,transmembrane region,
57116832	Probable glucose-6-phosphate 1-dehydrogenase; Glucose-6-phosphate 1-dehydrogenase	Mycobacterium tuberculosis		GO:0005996~monosaccharide metabolic process,GO:0006006~glucose metabolic process,GO:0019318~hexose metabolic process,GO:0055114~oxidation reduction,		GO:0004345~glucose-6-phosphate dehydrogenase activity,	IPR001282:Glucose-6-phosphate dehydrogenase,IPR016040:NAD(P)-binding domain,IPR019796:Glucose-6-phosphate dehydrogenase, active site,	mra00030:Pentose phosphate pathway,mra00480:Glutathione metabolism,mtu00030:Pentose phosphate pathway,mtu00480:Glutathione metabolism,	PIRSF000110:G6PD,PIRSF000110:glucose-6-phosphate dehydrogenase,		carbohydrate metabolism,complete proteome,glucose metabolism,nadp,oxidoreductase,	active site:Proton acceptor,binding site:NADP,binding site:Substrate,chain:Probable glucose-6-phosphate 1- dehydrogenase,sequence conflict,
15609371	Probable low molecular weight protein-tyrosine-phosphatase	Mycobacterium tuberculosis		GO:0006470~protein amino acid dephosphorylation,GO:0006793~phosphorus metabolic process,GO:0006796~phosphate metabolic process,GO:0016311~dephosphorylation,		GO:0004721~phosphoprotein phosphatase activity,GO:0004725~protein tyrosine phosphatase activity,GO:0016791~phosphatase activity,	IPR000106:Protein-tyrosine phosphatase/arsenate reductase,IPR017867:Protein-tyrosine phosphatase, low molecular weight,		PIRSF000916:tyrosine-protein phosphatase, low molecular weight,	SM00226:LMWPc,	3d-structure,complete proteome,hydrolase,protein phosphatase,	active site:Nucleophile,active site:Proton donor,chain:Probable low molecular weight protein- tyrosine-phosphatase,helix,strand,turn,
15609384	Probable propionyl-CoA carboxylase beta chain 6	Mycobacterium tuberculosis	Lipid metabolism,			GO:0000166~nucleotide binding,GO:0001882~nucleoside binding,GO:0001883~purine nucleoside binding,GO:0004658~propionyl-CoA carboxylase activity,GO:0005524~ATP binding,GO:0016885~ligase activity, forming carbon-carbon bonds,GO:0017076~purine nucleotide binding,GO:0030554~adenyl nucleotide binding,GO:0032553~ribonucleotide binding,GO:0032555~purine ribonucleotide binding,GO:0032559~adenyl ribonucleo…	IPR000022:Carboxyl transferase,IPR011762:Acetyl-coenzyme A carboxyltransferase, N-terminal,IPR011763:Acetyl-coenzyme A carboxyltransferase, C-terminal,	mra00280:Valine, leucine and isoleucine degradation,mra00640:Propanoate metabolism,mtu00280:Valine, leucine and isoleucine degradation,mtu00640:Propanoate metabolism,			atp-binding,complete proteome,ligase,nucleotide-binding,	chain:Probable propionyl-CoA carboxylase beta chain 6,domain:Carboxyltransferase,
15608406	Probable serine/threonine-protein kinase pknH	Mycobacterium tuberculosis		GO:0006468~protein amino acid phosphorylation,GO:0006793~phosphorus metabolic process,GO:0006796~phosphate metabolic process,GO:0016310~phosphorylation,		GO:0000166~nucleotide binding,GO:0001882~nucleoside binding,GO:0001883~purine nucleoside binding,GO:0004672~protein kinase activity,GO:0004674~protein serine/threonine kinase activity,GO:0005524~ATP binding,GO:0017076~purine nucleotide binding,GO:0030554~adenyl nucleotide binding,GO:0032553~ribonucleotide binding,GO:0032555~purine ribonucleotide binding,GO:0032559~adenyl ribonucleotide binding,	IPR000719:Protein kinase, core,IPR008271:Serine/threonine protein kinase, active site,IPR017441:Protein kinase, ATP binding site,IPR017442:Serine/threonine protein kinase-related,		PIRSF000569:serine/threonine-protein kinases, mycobacterial,		atp-binding,complete proteome,kinase,nucleotide-binding,phosphoprotein,serine/threonine-protein kinase,transferase,	active site:Proton acceptor,binding site:ATP,chain:Probable serine/threonine-protein kinase pknH,domain:Protein kinase,modified residue,mutagenesis site,nucleotide phosphate-binding region:ATP,sequence conflict,
15609640	Probable succinyl-CoA:3-ketoacid-coenzyme A transferase subunit B	Mycobacterium tuberculosis				GO:0008260~3-oxoacid CoA-transferase activity,GO:0008410~CoA-transferase activity,GO:0016782~transferase activity, transferring sulfur-containing groups,	IPR004164:Coenzyme A transferase active site,IPR004165:Coenzyme A transferase,IPR012791:3-oxoacid CoA-transferase, subunit B,	mra00072:Synthesis and degradation of ketone bodies,mra00280:Valine, leucine and isoleucine degradation,mra00650:Butanoate metabolism,mtc00072:Synthesis and degradation of ketone bodies,mtc00280:Valine, leucine and isoleucine degradation,mtc00650:Butanoate metabolism,mtu00072:Synthesis and degradation of ketone bodies,mtu00280:Valine, leucine and isoleucine degradation,mtu00650:Butanoate metaboli…	PIRSF012663:CoA-transferase, beta subunit,		complete proteome,transferase,	chain:Probable succinyl-CoA:3-ketoacid-coenzyme A transferase subunit B,
57116684	Proline-rich 28 kDa antigen	Mycobacterium tuberculosis					IPR019674:Lipoprotein LpqT, predicted,		PIRSF028920:proline-rich 28 kDa antigen,		complete proteome,signal,	chain:Proline-rich 28 kDa antigen,signal peptide,
15610011	Protein dipZ	Mycobacterium tuberculosis		GO:0006461~protein complex assembly,GO:0017004~cytochrome complex assembly,GO:0019725~cellular homeostasis,GO:0034621~cellular macromolecular complex subunit organization,GO:0034622~cellular macromolecular complex assembly,GO:0042592~homeostatic process,GO:0043623~cellular protein complex assembly,GO:0043933~macromolecular complex subunit organization,GO:0045454~cell redox homeostasis,GO:0065003~…	GO:0005886~plasma membrane,GO:0016021~integral to membrane,GO:0031224~intrinsic to membrane,	GO:0016209~antioxidant activity,	IPR000866:Alkyl hydroperoxide reductase/ Thiol specific antioxidant/ Mal allergen,IPR003834:Cytochrome c assembly protein, transmembrane region,IPR012335:Thioredoxin fold,IPR017936:Thioredoxin-like,				3d-structure,cell membrane,complete proteome,membrane,transmembrane,	chain:Protein dipZ,domain:Thioredoxin,helix,sequence conflict,strand,transmembrane region,turn,
15608440	Protein hemK homolog	Mycobacterium tuberculosis		GO:0006479~protein amino acid methylation,GO:0006730~one-carbon metabolic process,GO:0008213~protein amino acid alkylation,GO:0032259~methylation,GO:0043414~biopolymer methylation,		GO:0008276~protein methyltransferase activity,	IPR002052:N-6 adenine-specific DNA methylase, conserved site,IPR004556:Modification methylase HemK,IPR007848:Methyltransferase small,		PIRSF037013:(N5)-glutamine methyltransferase, Hemk type,		complete proteome,methyltransferase,transferase,	chain:Protein hemK homolog,sequence conflict,
15609514	Protein mbtH	Mycobacterium tuberculosis					IPR005153:MbtH-like protein,		PIRSF004495:Escherichia coli hypothetical 8K protein (fes 3' region),		3d-structure,complete proteome,	chain:Protein mbtH,helix,sequence conflict,strand,
15608030	Putative HTH-type transcriptional regulator Rv0890c/MT0914	Mycobacterium tuberculosis		GO:0000160~two-component signal transduction system (phosphorelay),GO:0006350~transcription,GO:0006355~regulation of transcription, DNA-dependent,GO:0006952~defense response,GO:0045449~regulation of transcription,GO:0051252~regulation of RNA metabolic process,		GO:0000156~two-component response regulator activity,GO:0003677~DNA binding,GO:0003700~transcription factor activity,GO:0030528~transcription regulator activity,GO:0043565~sequence-specific DNA binding,	IPR000792:Transcription regulator LuxR, C-terminal,IPR011991:Winged helix repressor DNA-binding,			SM00421:HTH_LUXR,	complete proteome,dna-binding,Transcription,transcription regulation,	chain:Putative HTH-type transcriptional regulator Rv0890c/MT0914,DNA-binding region:H-T-H motif,domain:HTH luxR-type,sequence conflict,
15610535	Putative S-adenosyl-L-methionine-dependent methyltransferase Rv3399/MT3507	Mycobacterium tuberculosis					IPR003455:O-methyltransferase, N-terminal,IPR011610:Conserved hypothetical protein CHP00027, methylltransferase,		PIRSF015570:Mycobacterium tuberculosis hypothetical protein Rv0731c,		complete proteome,methyltransferase,s-adenosyl-l-methionine,transferase,	binding site:S-adenosyl-L-methionine,chain:Putative S-adenosyl-L-methionine- dependent methyltransferase Rv3399/MT3507,region of interest:S-adenosyl-L-methionine binding,sequence conflict,
15608403	Putative amidase amiB2	Mycobacterium tuberculosis				GO:0004040~amidase activity,GO:0016811~hydrolase activity, acting on carbon-nitrogen (but not peptide) bonds, in linear amides,GO:0016879~ligase activity, forming carbon-nitrogen bonds,GO:0016884~carbon-nitrogen ligase activity, with glutamine as amido-N-donor,	IPR000120:Amidase signature enzyme,	mra00330:Arginine and proline metabolism,mra00360:Phenylalanine metabolism,mra00380:Tryptophan metabolism,mra00460:Cyanoamino acid metabolism,mra00632:Benzoate degradation via CoA ligation,mra00643:Styrene degradation,mtu00330:Arginine and proline metabolism,mtu00360:Phenylalanine metabolism,mtu00380:Tryptophan metabolism,mtu00460:Cyanoamino acid metabolism,mtu00632:Benzoate degradation via CoA l…	PIRSF001329:indoleacetamide hydrolase,		complete proteome,hydrolase,	active site:Acyl-ester intermediate,active site:Charge relay system,chain:Putative amidase amiB2,
15610821	Putative cytochrome P450 137	Mycobacterium tuberculosis	Secondary metabolites biosynthesis, transport, and catabolism,	GO:0055114~oxidation reduction,		GO:0005506~iron ion binding,GO:0009055~electron carrier activity,GO:0020037~heme binding,GO:0043167~ion binding,GO:0043169~cation binding,GO:0046872~metal ion binding,GO:0046906~tetrapyrrole binding,GO:0046914~transition metal ion binding,	IPR001128:Cytochrome P450,IPR002401:Cytochrome P450, E-class, group I,IPR017972:Cytochrome P450, conserved site,IPR017973:Cytochrome P450, C-terminal region,	mra00361:gamma-Hexachlorocyclohexane degradation,mra00626:Naphthalene and anthracene degradation,mra00903:Limonene and pinene degradation,mtu00361:gamma-Hexachlorocyclohexane degradation,mtu00626:Naphthalene and anthracene degradation,mtu00903:Limonene and pinene degradation,	PIRSF000059:cytochrome P450 CYP106,		chromoprotein,complete proteome,heme,iron,metal-binding,metalloprotein,Monooxygenase,oxidoreductase,	chain:Putative cytochrome P450 137,metal ion-binding site:Iron (heme axial ligand),
15610258	Putative cytochrome P450 141	Mycobacterium tuberculosis	Secondary metabolites biosynthesis, transport, and catabolism,	GO:0055114~oxidation reduction,	GO:0005886~plasma membrane,GO:0016021~integral to membrane,GO:0031224~intrinsic to membrane,	GO:0005506~iron ion binding,GO:0009055~electron carrier activity,GO:0020037~heme binding,GO:0043167~ion binding,GO:0043169~cation binding,GO:0046872~metal ion binding,GO:0046906~tetrapyrrole binding,GO:0046914~transition metal ion binding,	IPR001128:Cytochrome P450,IPR002397:Cytochrome P450, B-class,IPR017972:Cytochrome P450, conserved site,	mra00361:gamma-Hexachlorocyclohexane degradation,mra00626:Naphthalene and anthracene degradation,mra00903:Limonene and pinene degradation,mtu00361:gamma-Hexachlorocyclohexane degradation,mtu00626:Naphthalene and anthracene degradation,mtu00903:Limonene and pinene degradation,	PIRSF000059:cytochrome P450 CYP106,		cell membrane,complete proteome,heme,iron,membrane,metal-binding,Monooxygenase,oxidoreductase,transmembrane,	chain:Putative cytochrome P450 141,metal ion-binding site:Iron (heme axial ligand),sequence conflict,transmembrane region,
15608325	Putative fatty-acid--CoA ligase fadD21	Mycobacterium tuberculosis		GO:0006631~fatty acid metabolic process,			IPR000873:AMP-dependent synthetase and ligase,		PIRSF001552:4-coumarate-CoA ligase,PIRSF500554:PIRSF500554,		complete proteome,fatty acid metabolism,ligase,lipid metabolism,	chain:Putative fatty-acid--CoA ligase fadD21,
15609467	Putative lipoprotein lppP	Mycobacterium tuberculosis			GO:0005886~plasma membrane,GO:0031224~intrinsic to membrane,GO:0031225~anchored to membrane,						cell membrane,complete proteome,lipoprotein,membrane,palmitate,signal,	chain:Putative lipoprotein lppP,lipid moiety-binding region:N-palmitoyl cysteine,lipid moiety-binding region:S-diacylglycerol cysteine,signal peptide,
15610042	Putative lipoprotein lppW	Mycobacterium tuberculosis			GO:0005886~plasma membrane,GO:0031224~intrinsic to membrane,GO:0031225~anchored to membrane,		IPR001466:Beta-lactamase-related,				cell membrane,complete proteome,lipoprotein,membrane,palmitate,signal,	chain:Putative lipoprotein lppW,lipid moiety-binding region:N-palmitoyl cysteine,lipid moiety-binding region:S-diacylglycerol cysteine,signal peptide,
15607543	Putative membrane protein mmpL1	Mycobacterium tuberculosis	General function prediction only,		GO:0005886~plasma membrane,GO:0016021~integral to membrane,GO:0031224~intrinsic to membrane,		IPR004707:Transport protein,IPR004869:MMPL,		PIRSF031736:PIRSF031736,		cell membrane,complete proteome,membrane,transmembrane,	chain:Putative membrane protein mmpL1,transmembrane region,
15608323	Putative membrane protein mmpL10	Mycobacterium tuberculosis	General function prediction only,		GO:0005886~plasma membrane,GO:0016021~integral to membrane,GO:0031224~intrinsic to membrane,		IPR004707:Transport protein,IPR004869:MMPL,		PIRSF031736:PIRSF031736,		cell membrane,complete proteome,membrane,transmembrane,	chain:Putative membrane protein mmpL10,transmembrane region,
15607648	Putative membrane protein mmpL2	Mycobacterium tuberculosis	General function prediction only,		GO:0005886~plasma membrane,GO:0016021~integral to membrane,GO:0031224~intrinsic to membrane,		IPR004707:Transport protein,IPR004869:MMPL,		PIRSF031736:PIRSF031736,		cell membrane,complete proteome,membrane,transmembrane,	chain:Putative membrane protein mmpL2,sequence conflict,transmembrane region,
15607591	Putative membrane protein mmpL4	Mycobacterium tuberculosis			GO:0005886~plasma membrane,GO:0016021~integral to membrane,GO:0031224~intrinsic to membrane,		IPR004707:Transport protein,IPR004869:MMPL,IPR017871:ABC transporter, conserved site,		PIRSF031736:PIRSF031736,		cell membrane,complete proteome,membrane,transmembrane,	chain:Putative membrane protein mmpL4,transmembrane region,
15607816	Putative membrane protein mmpL5	Mycobacterium tuberculosis	General function prediction only,		GO:0005886~plasma membrane,GO:0016021~integral to membrane,GO:0031224~intrinsic to membrane,		IPR004707:Transport protein,IPR004869:MMPL,		PIRSF031736:PIRSF031736,		cell membrane,complete proteome,membrane,transmembrane,	chain:Putative membrane protein mmpL5,sequence conflict,transmembrane region,
15610564	Putative transposase Rv3428c	Mycobacterium tuberculosis	DNA replication, recombination, and repair,	GO:0006259~DNA metabolic process,GO:0015074~DNA integration,		GO:0003677~DNA binding,	IPR001584:Integrase, catalytic core,				complete proteome,transposable element,	chain:Putative transposase Rv3428c,domain:Integrase catalytic,
15607641	Pyrroline-5-carboxylate reductase	Mycobacterium tuberculosis		GO:0006560~proline metabolic process,GO:0006561~proline biosynthetic process,GO:0008652~cellular amino acid biosynthetic process,GO:0009064~glutamine family amino acid metabolic process,GO:0009084~glutamine family amino acid biosynthetic process,GO:0009309~amine biosynthetic process,GO:0016053~organic acid biosynthetic process,GO:0018130~heterocycle biosynthetic process,GO:0044271~nitrogen compou…		GO:0004735~pyrroline-5-carboxylate reductase activity,GO:0016645~oxidoreductase activity, acting on the CH-NH group of donors,GO:0016646~oxidoreductase activity, acting on the CH-NH group of donors, NAD or NADP as acceptor,	IPR000304:Delta 1-pyrroline-5-carboxylate reductase,IPR004455:NADP oxidoreductase, coenzyme F420-dependent,IPR016040:NAD(P)-binding domain,	mra00330:Arginine and proline metabolism,mtc00330:Arginine and proline metabolism,mtu00330:Arginine and proline metabolism,	PIRSF000193:Pyrrol-5-carb_rd,PIRSF000193:pyrroline-5-carboxylate reductase,		amino-acid biosynthesis,complete proteome,cytoplasm,nadp,oxidoreductase,proline biosynthesis,	chain:Pyrroline-5-carboxylate reductase,
15608755	Pyruvate kinase	Mycobacterium tuberculosis		GO:0005996~monosaccharide metabolic process,GO:0006006~glucose metabolic process,GO:0006007~glucose catabolic process,GO:0006091~generation of precursor metabolites and energy,GO:0006096~glycolysis,GO:0016052~carbohydrate catabolic process,GO:0019318~hexose metabolic process,GO:0019320~hexose catabolic process,GO:0044275~cellular carbohydrate catabolic process,GO:0046164~alcohol catabolic process…		GO:0000166~nucleotide binding,GO:0000287~magnesium ion binding,GO:0001882~nucleoside binding,GO:0001883~purine nucleoside binding,GO:0004743~pyruvate kinase activity,GO:0005524~ATP binding,GO:0017076~purine nucleotide binding,GO:0030554~adenyl nucleotide binding,GO:0030955~potassium ion binding,GO:0031420~alkali metal ion binding,GO:0032553~ribonucleotide binding,GO:0032555~purine ribonucleotide …	IPR001697:Pyruvate kinase,IPR015793:Pyruvate kinase, barrel,IPR015794:Pyruvate kinase, alpha/beta,IPR015813:Pyruvate/Phosphoenolpyruvate kinase, catalytic core,IPR018209:Pyruvate kinase, active site,	mra00010:Glycolysis / Gluconeogenesis,mra00230:Purine metabolism,mra00620:Pyruvate metabolism,mtu00010:Glycolysis / Gluconeogenesis,mtu00230:Purine metabolism,mtu00620:Pyruvate metabolism,	PIRSF000678:pyruvate kinase,		atp-binding,complete proteome,glycolysis,kinase,magnesium,metal-binding,nucleotide-binding,potassium,pyruvate,transferase,	binding site:Substrate,binding site:Substrate; via amide nitrogen,chain:Pyruvate kinase,metal ion-binding site:Magnesium,metal ion-binding site:Potassium,site:Transition state stabilizer,
15607374	R2-like ligand binding oxidase	Mycobacterium tuberculosis		GO:0009132~nucleoside diphosphate metabolic process,GO:0009186~deoxyribonucleoside diphosphate metabolic process,GO:0009262~deoxyribonucleotide metabolic process,GO:0055114~oxidation reduction,		GO:0004748~ribonucleoside-diphosphate reductase activity,GO:0005506~iron ion binding,GO:0016725~oxidoreductase activity, acting on CH or CH2 groups,GO:0016728~oxidoreductase activity, acting on CH or CH2 groups, disulfide as acceptor,GO:0030145~manganese ion binding,GO:0043167~ion binding,GO:0043169~cation binding,GO:0046872~metal ion binding,GO:0046914~transition metal ion binding,	IPR000358:Ribonucleotide reductase,IPR012348:Ribonucleotide reductase-related,	mra00230:Purine metabolism,mra00240:Pyrimidine metabolism,mtu00230:Purine metabolism,mtu00240:Pyrimidine metabolism,	PIRSF000355:ribonucleoside-diphosphate reductase class I, small subunit,		3d-structure,complete proteome,iron,lipoprotein,manganese,metal-binding,oxidoreductase,	chain:R2-like ligand binding oxidase,cross-link:3-(O4'-tyrosyl)-valine (Val-Tyr),helix,metal ion-binding site:Iron,metal ion-binding site:Iron; via pros nitrogen,metal ion-binding site:Manganese,metal ion-binding site:Manganese; via pros nitrogen,sequence conflict,turn,
15607200	Replicative DNA helicase	Mycobacterium tuberculosis		GO:0006259~DNA metabolic process,GO:0006260~DNA replication,GO:0006261~DNA-dependent DNA replication,GO:0006269~DNA replication, synthesis of RNA primer,GO:0006310~DNA recombination,GO:0006314~intron homing,GO:0016485~protein processing,GO:0016539~intein-mediated protein splicing,GO:0030908~protein splicing,GO:0032774~RNA biosynthetic process,GO:0051604~protein maturation,	GO:0000228~nuclear chromosome,GO:0005657~replication fork,GO:0005658~alpha DNA polymerase:primase complex,GO:0005694~chromosome,GO:0030894~replisome,GO:0032993~protein-DNA complex,GO:0043228~non-membrane-bounded organelle,GO:0043232~intracellular non-membrane-bounded organelle,GO:0043596~nuclear replication fork,GO:0043601~nuclear replisome,GO:0044427~chromosomal part,GO:0044454~nuclear chromosom…	GO:0000166~nucleotide binding,GO:0001882~nucleoside binding,GO:0001883~purine nucleoside binding,GO:0003677~DNA binding,GO:0003678~DNA helicase activity,GO:0004386~helicase activity,GO:0004518~nuclease activity,GO:0004519~endonuclease activity,GO:0005524~ATP binding,GO:0017076~purine nucleotide binding,GO:0030554~adenyl nucleotide binding,GO:0032553~ribonucleotide binding,GO:0032555~purine ribonu…	IPR003586:Hedgehog/intein hint domain, C-terminal,IPR003587:Hedgehog/intein hint, N-terminal,IPR003593:ATPase, AAA+ type, core,IPR004042:Intein DOD homing endonuclease,IPR006141:Intein splicing site,IPR007692:DNA helicase, DnaB type,IPR007693:DNA helicase, DnaB-like, N-terminal,IPR007694:DNA helicase, DnaB-like, C-terminal,IPR016136:DNA helicase DnaB, N-terminal/DNA primase DnaG, C-terminal,	mra03030:DNA replication,mtc03030:DNA replication,mtu03030:DNA replication,		SM00305:HintC,SM00306:HintN,SM00382:AAA,	3d-structure,atp-binding,autocatalytic cleavage,complete proteome,dna replication,dna-binding,Endonuclease,helicase,hydrolase,Intron homing,nuclease,nucleotide-binding,Primosome,protein splicing,repeat,	chain:Endonuclease PI-MtuHIP,chain:Replicative DNA helicase, 1st part,chain:Replicative DNA helicase, 2nd part,domain:DOD-type homing endonuclease,domain:SF4 helicase; first part,domain:SF4 helicase; second part,helix,nucleotide phosphate-binding region:ATP,sequence conflict,
15610017	Ribosomal RNA large subunit methyltransferase N	Mycobacterium tuberculosis		GO:0006364~rRNA processing,GO:0006396~RNA processing,GO:0016072~rRNA metabolic process,GO:0022613~ribonucleoprotein complex biogenesis,GO:0034470~ncRNA processing,GO:0034660~ncRNA metabolic process,GO:0042254~ribosome biogenesis,		GO:0005506~iron ion binding,GO:0008173~RNA methyltransferase activity,GO:0043167~ion binding,GO:0043169~cation binding,GO:0046872~metal ion binding,GO:0046914~transition metal ion binding,GO:0051536~iron-sulfur cluster binding,GO:0051539~4 iron, 4 sulfur cluster binding,GO:0051540~metal cluster binding,	IPR004383:Conserved hypothetical protein CHP00048,IPR006638:Elongator protein 3/MiaB/NifB,IPR007197:Radical SAM,		PIRSF006004:CHP00048,PIRSF006004:radical SAM enzyme, Cfr type,	SM00729:Elp3,	4fe-4s,complete proteome,cytoplasm,iron,iron-sulfur,metal-binding,methyltransferase,rrna processing,s-adenosyl-l-methionine,transferase,	chain:Ribosomal RNA large subunit methyltransferase N,metal ion-binding site:Iron-sulfur (4Fe-4S-S-AdoMet),
15610016	Ribosomal RNA large subunit methyltransferase N	Mycobacterium tuberculosis		GO:0006364~rRNA processing,GO:0006396~RNA processing,GO:0016072~rRNA metabolic process,GO:0022613~ribonucleoprotein complex biogenesis,GO:0034470~ncRNA processing,GO:0034660~ncRNA metabolic process,GO:0042254~ribosome biogenesis,		GO:0005506~iron ion binding,GO:0008173~RNA methyltransferase activity,GO:0043167~ion binding,GO:0043169~cation binding,GO:0046872~metal ion binding,GO:0046914~transition metal ion binding,GO:0051536~iron-sulfur cluster binding,GO:0051539~4 iron, 4 sulfur cluster binding,GO:0051540~metal cluster binding,	IPR004383:Conserved hypothetical protein CHP00048,IPR006638:Elongator protein 3/MiaB/NifB,IPR007197:Radical SAM,		PIRSF006004:CHP00048,PIRSF006004:radical SAM enzyme, Cfr type,	SM00729:Elp3,	4fe-4s,complete proteome,cytoplasm,iron,iron-sulfur,metal-binding,methyltransferase,rrna processing,s-adenosyl-l-methionine,transferase,	chain:Ribosomal RNA large subunit methyltransferase N,metal ion-binding site:Iron-sulfur (4Fe-4S-S-AdoMet),
15611055	Ribosomal RNA small subunit methyltransferase G	Mycobacterium tuberculosis		GO:0006364~rRNA processing,GO:0006396~RNA processing,GO:0007049~cell cycle,GO:0016072~rRNA metabolic process,GO:0022613~ribonucleoprotein complex biogenesis,GO:0034470~ncRNA processing,GO:0034660~ncRNA metabolic process,GO:0042254~ribosome biogenesis,		GO:0008173~RNA methyltransferase activity,GO:0008649~rRNA methyltransferase activity,	IPR003682:Glucose inhibited division protein,		PIRSF003078:GidB,		complete proteome,cytoplasm,methyltransferase,rrna processing,s-adenosyl-l-methionine,transferase,	chain:Ribosomal RNA small subunit methyltransferase G,sequence conflict,
15607154	Rv0012	Mycobacterium tuberculosis	Function unknown,				IPR010273:Protein of unknown function DUF881, bacterial,				complete proteome,
15607166	Rv0024	Mycobacterium tuberculosis					IPR000064:NLP/P60,				complete proteome,
15607174	Rv0032; MRA_0035	Mycobacterium tuberculosis				GO:0008483~transaminase activity,GO:0008710~8-amino-7-oxononanoate synthase activity,GO:0016769~transferase activity, transferring nitrogenous groups,GO:0019842~vitamin binding,GO:0030170~pyridoxal phosphate binding,GO:0048037~cofactor binding,GO:0070279~vitamin B6 binding,	IPR001917:Aminotransferase, class-II, pyridoxal-phosphate binding site,IPR004839:Aminotransferase, class I and II,IPR015421:Pyridoxal phosphate-dependent transferase, major region, subdomain 1,	mra00780:Biotin metabolism,mtu00780:Biotin metabolism,			Acyltransferase,Aminotransferase,complete proteome,ligase,pyridoxal phosphate,transferase,
15607210	Rv0068	Mycobacterium tuberculosis		GO:0055114~oxidation reduction,			IPR002198:Short-chain dehydrogenase/reductase SDR,IPR002347:Glucose/ribitol dehydrogenase,IPR016040:NAD(P)-binding domain,		PIRSF000092:short-chain dehydrogenase,		complete proteome,oxidoreductase,
15607224	Rv0082	Mycobacterium tuberculosis		GO:0055114~oxidation reduction,		GO:0003954~NADH dehydrogenase activity,GO:0008137~NADH dehydrogenase (ubiquinone) activity,GO:0016651~oxidoreductase activity, acting on NADH or NADPH,GO:0016655~oxidoreductase activity, acting on NADH or NADPH, quinone or similar compound as acceptor,GO:0048037~cofactor binding,GO:0048038~quinone binding,GO:0050136~NADH dehydrogenase (quinone) activity,GO:0051536~iron-sulfur cluster binding,GO:0…	IPR006137:NADH:ubiquinone oxidoreductase-like, 20 kDa subunit,IPR014406:[NiFe]-hydrogenase-3-type complex, small subunit/NADH:quinone oxidoreductase, subunit NuoB,		PIRSF002913:[NiFe]-hydrogenase-3-type complex, small subunit/NADH:quinone oxidoreductase (complex I), PSST/NdhK/NuoB subunit,PIRSF500034:[NiFe]-hydrogenase-3-type complex, small subunit,		complete proteome,oxidoreductase,
15607243	Rv0101	Mycobacterium tuberculosis	Secondary metabolites biosynthesis, transport, and catabolism,			GO:0000036~acyl carrier activity,GO:0004043~L-aminoadipate-semialdehyde dehydrogenase activity,GO:0016597~amino acid binding,GO:0016620~oxidoreductase activity, acting on the aldehyde or oxo group of donors, NAD or NADP as acceptor,GO:0019842~vitamin binding,GO:0031177~phosphopantetheine binding,GO:0031406~carboxylic acid binding,GO:0043176~amine binding,GO:0048037~cofactor binding,	IPR000873:AMP-dependent synthetase and ligase,IPR000897:Signal recognition particle, SRP54 subunit, GTPase,IPR001242:Condensation domain,IPR006162:Phosphopantetheine attachment site,IPR006163:Phosphopantetheine-binding,IPR009081:Acyl carrier protein-like,IPR010071:Amino acid adenylation,IPR010080:Thioester reductase,IPR013120:Male sterility, NAD-binding,IPR016040:NAD(P)-binding domain,				carrier protein,complete proteome,ligase,Phosphopantetheine,phosphoprotein,
15607263	Rv0121c	Mycobacterium tuberculosis				GO:0000166~nucleotide binding,GO:0010181~FMN binding,GO:0048037~cofactor binding,GO:0050662~coenzyme binding,	IPR011576:Pyridoxamine 5'-phosphate oxidase-like, FMN-binding domain,IPR019967:Probable F420-dependent enzyme, PPOX class, family Rv0121,				complete proteome,
15607269	Rv0127	Mycobacterium tuberculosis					IPR002575:Aminoglycoside phosphotransferase,				complete proteome,
15607281	Rv0139	Mycobacterium tuberculosis	Cell envelope biogenesis, outer membrane / Carbohydrate transport and metabolism,	GO:0055114~oxidation reduction,		GO:0048037~cofactor binding,GO:0050662~coenzyme binding,	IPR001509:NAD-dependent epimerase/dehydratase,IPR016040:NAD(P)-binding domain,		PIRSF036680:dihydroflavonol 4-reductase-related protein, without 3Beta_HSD domain,		complete proteome,oxidoreductase,
57116696	Rv0159c	Mycobacterium tuberculosis					IPR000084:PE N-terminal,IPR013228:PE-PPE, C-terminal,				complete proteome,
15607321	Rv0180c	Mycobacterium tuberculosis			GO:0016021~integral to membrane,GO:0031224~intrinsic to membrane,						complete proteome,transmembrane,
15607334	Rv0193c	Mycobacterium tuberculosis									complete proteome,
15607335	Rv0194	Mycobacterium tuberculosis	Defense mechanisms,		GO:0016021~integral to membrane,GO:0031224~intrinsic to membrane,	GO:0000166~nucleotide binding,GO:0001882~nucleoside binding,GO:0001883~purine nucleoside binding,GO:0005524~ATP binding,GO:0015399~primary active transmembrane transporter activity,GO:0015405~P-P-bond-hydrolysis-driven transmembrane transporter activity,GO:0016820~hydrolase activity, acting on acid anhydrides, catalyzing transmembrane movement of substances,GO:0016887~ATPase activity,GO:0017076~p…	IPR001140:ABC transporter, transmembrane region,IPR003439:ABC transporter-like,IPR003593:ATPase, AAA+ type, core,IPR017871:ABC transporter, conserved site,IPR017940:ABC transporter integral membrane type 1,	mtu02010:ABC transporters,	PIRSF005189:Mycobacterium tuberculosis probable ABC transporter Rv0194,	SM00382:AAA,	ATP,atp-binding,complete proteome,nucleotide-binding,transmembrane,
15607338	Rv0197	Mycobacterium tuberculosis	Energy production and conversion,	GO:0055114~oxidation reduction,		GO:0005506~iron ion binding,GO:0030151~molybdenum ion binding,GO:0043167~ion binding,GO:0043169~cation binding,GO:0046872~metal ion binding,GO:0046914~transition metal ion binding,GO:0051536~iron-sulfur cluster binding,GO:0051539~4 iron, 4 sulfur cluster binding,GO:0051540~metal cluster binding,	IPR006656:Molybdopterin oxidoreductase,IPR006657:Molydopterin dinucleotide-binding region,IPR006963:Molybdopterin oxidoreductase Fe4S4 region,IPR009010:Aspartate decarboxylase-like fold,				complete proteome,iron,iron-sulfur,metal-binding,Molybdenum,oxidoreductase,
15607340	Rv0199	Mycobacterium tuberculosis							PIRSF031727:PIRSF031727,		complete proteome,
15607345	Rv0204c	Mycobacterium tuberculosis	Function unknown,		GO:0016021~integral to membrane,GO:0031224~intrinsic to membrane,		IPR005242:Lysylphosphatidylglycerol synthetase/UPF0104,				complete proteome,transmembrane,
15607377	Rv0236c	Mycobacterium tuberculosis		GO:0007155~cell adhesion,GO:0022610~biological adhesion,	GO:0016021~integral to membrane,GO:0031224~intrinsic to membrane,		IPR000421:Coagulation factor 5/8 type, C-terminal,		PIRSF017068:probable integral membrane protein,	SM00231:FA58C,	complete proteome,transmembrane,
15607386	Rv0245	Mycobacterium tuberculosis		GO:0055114~oxidation reduction,		GO:0000166~nucleotide binding,GO:0010181~FMN binding,GO:0048037~cofactor binding,GO:0050662~coenzyme binding,	IPR002563:Flavin reductase-like, FMN-binding,IPR012349:FMN-binding split barrel,		PIRSF006182:4-hydroxyphenylacetate 3-monooxygenase, small subunit,		complete proteome,oxidoreductase,
15607400	Rv0259c	Mycobacterium tuberculosis	Inorganic ion transport and metabolism,	GO:0006766~vitamin metabolic process,GO:0006767~water-soluble vitamin metabolic process,GO:0006778~porphyrin metabolic process,GO:0006779~porphyrin biosynthetic process,GO:0009110~vitamin biosynthetic process,GO:0009235~cobalamin metabolic process,GO:0009236~cobalamin biosynthetic process,GO:0018130~heterocycle biosynthetic process,GO:0033013~tetrapyrrole metabolic process,GO:0033014~tetrapyrrole…		GO:0043167~ion binding,GO:0043169~cation binding,GO:0046872~metal ion binding,	IPR002762:Cobalamin (vitamin B12) biosynthesis CbiX,		PIRSF004877:cobaltochelatase/ferrochelatase CbiX/SirB,PIRSF500174:cobaltochelatase/ferrochelatase, CbiX/SirB long form,		complete proteome,
15607401	Rv0260c	Mycobacterium tuberculosis		GO:0000160~two-component signal transduction system (phosphorelay),GO:0006355~regulation of transcription, DNA-dependent,GO:0018130~heterocycle biosynthetic process,GO:0033013~tetrapyrrole metabolic process,GO:0033014~tetrapyrrole biosynthetic process,GO:0044271~nitrogen compound biosynthetic process,GO:0045449~regulation of transcription,GO:0051252~regulation of RNA metabolic process,		GO:0000156~two-component response regulator activity,GO:0003677~DNA binding,GO:0004852~uroporphyrinogen-III synthase activity,GO:0016836~hydro-lyase activity,GO:0030528~transcription regulator activity,	IPR001867:Signal transduction response regulator, C-terminal,IPR003754:Tetrapyrrole biosynthesis, uroporphyrinogen III synthase,IPR011991:Winged helix repressor DNA-binding,	mtu00860:Porphyrin and chlorophyll metabolism,	PIRSF036553:transcriptional regulator/uroporphyrinogen-III synthase,		complete proteome,
15607418	Rv0277c	Mycobacterium tuberculosis					IPR002716:PilT protein, N-terminal,IPR006226:Conserved hyprothetical protein CHP00028,		PIRSF037524:exonuclease with PIN domain, Mb1274 type,		complete proteome,
57116714	Rv0280	Mycobacterium tuberculosis	Cell motility and secretion,								complete proteome,	chain:Uncharacterized PPE family protein PPE3,compositionally biased region:Ala-rich,sequence conflict,
15607424	Rv0283	Mycobacterium tuberculosis					IPR007795:Protein of unknown function DUF690,		PIRSF015731:hypothetical protein, Mycobacterium tuberculosis Rv1782 type,		complete proteome,
15607425	Rv0284	Mycobacterium tuberculosis	Cell division and chromosome partitioning,	GO:0007049~cell cycle,GO:0007059~chromosome segregation,GO:0051301~cell division,	GO:0016021~integral to membrane,GO:0031224~intrinsic to membrane,	GO:0000166~nucleotide binding,GO:0001882~nucleoside binding,GO:0001883~purine nucleoside binding,GO:0003677~DNA binding,GO:0005524~ATP binding,GO:0017076~purine nucleotide binding,GO:0030554~adenyl nucleotide binding,GO:0032553~ribonucleotide binding,GO:0032555~purine ribonucleotide binding,GO:0032559~adenyl ribonucleotide binding,	IPR002543:Cell divisionFtsK/SpoIIIE,IPR003593:ATPase, AAA+ type, core,		PIRSF016430:PIRSF016430,	SM00382:AAA,	atp-binding,complete proteome,nucleotide-binding,
15607433	Rv0292	Mycobacterium tuberculosis			GO:0016021~integral to membrane,GO:0031224~intrinsic to membrane,						complete proteome,transmembrane,
15607453	Rv0312	Mycobacterium tuberculosis	Posttranslational modification, protein turnover, chaperones,			GO:0000166~nucleotide binding,GO:0001882~nucleoside binding,GO:0001883~purine nucleoside binding,GO:0005524~ATP binding,GO:0017076~purine nucleotide binding,GO:0030554~adenyl nucleotide binding,GO:0032553~ribonucleotide binding,GO:0032555~purine ribonucleotide binding,GO:0032559~adenyl ribonucleotide binding,	IPR001023:Heat shock protein Hsp70,IPR018181:Heat shock protein 70, conserved site,				atp-binding,complete proteome,nucleotide-binding,
15607456	Rv0315	Mycobacterium tuberculosis					IPR000757:Glycoside hydrolase, family 16,IPR006311:Twin-arginine translocation pathway signal,IPR008263:Glycoside hydrolase, family 16, active site,IPR013320:Concanavalin A-like lectin/glucanase, subgroup,IPR017909:Twin arginine translocation signal, Tat,				complete proteome,glycosidase,hydrolase,
57116721	Rv0318c	Mycobacterium tuberculosis							PIRSF004815:GufA protein,		complete proteome,
15607464	Rv0323c	Mycobacterium tuberculosis					IPR003737:N-acetylglucosaminyl phosphatidylinositol deacetylase,				complete proteome,
15607472	Rv0331	Mycobacterium tuberculosis	General function prediction only,	GO:0055114~oxidation reduction,			IPR013027:FAD-dependent pyridine nucleotide-disulphide oxidoreductase,IPR015904:Sulphide quinone-reductase,				complete proteome,oxidoreductase,
15607479	Rv0338c	Mycobacterium tuberculosis	Energy production and conversion,	GO:0055114~oxidation reduction,		GO:0009055~electron carrier activity,GO:0051536~iron-sulfur cluster binding,GO:0051540~metal cluster binding,	IPR004017:Cysteine-rich region, CCG,IPR012285:Fumarate reductase, C-terminal,IPR017896:4Fe-4S ferredoxin, iron-sulpur binding domain,IPR017900:4Fe-4S ferredoxin, iron-sulphur binding, conserved site,				complete proteome,oxidoreductase,
57116726	Rv0355c	Mycobacterium tuberculosis	Cell motility and secretion,				IPR000030:Mycobacterial PPE protein,IPR002989:Mycobacterial pentapeptide repeat,				complete proteome,
15607517	Rv0376c	Mycobacterium tuberculosis	Posttranslational modification, protein turnover, chaperones,				IPR003777:XdhC- CoxI,				complete proteome,
15607527	Rv0386	Mycobacterium tuberculosis	Signal transduction mechanisms / Transcription,	GO:0000160~two-component signal transduction system (phosphorelay),GO:0006355~regulation of transcription, DNA-dependent,GO:0006952~defense response,GO:0007242~intracellular signaling cascade,GO:0009123~nucleoside monophosphate metabolic process,GO:0009124~nucleoside monophosphate biosynthetic process,GO:0009165~nucleotide biosynthetic process,GO:0009187~cyclic nucleotide metabolic process,GO:000…		GO:0000156~two-component response regulator activity,GO:0003677~DNA binding,GO:0003700~transcription factor activity,GO:0016849~phosphorus-oxygen lyase activity,GO:0030528~transcription regulator activity,GO:0043565~sequence-specific DNA binding,	IPR000792:Transcription regulator LuxR, C-terminal,IPR001054:Adenylyl cyclase class-3/4/guanylyl cyclase,IPR011717:Tetratricopeptide TPR-4,IPR011991:Winged helix repressor DNA-binding,			SM00044:CYCc,SM00421:HTH_LUXR,	complete proteome,
57116729	Rv0388c	Mycobacterium tuberculosis					IPR000030:Mycobacterial PPE protein,		PIRSF037665:uncharacterized protein with PPE domain,		complete proteome,
15607536	Rv0395	Mycobacterium tuberculosis							PIRSF021507:Mycobacterium tuberculosis hypothetical protein Rv0395,		complete proteome,
15607602	Rv0461	Mycobacterium tuberculosis			GO:0016021~integral to membrane,GO:0031224~intrinsic to membrane,						complete proteome,transmembrane,
57116735	Rv0469; MRA_0475	Mycobacterium tuberculosis		GO:0008610~lipid biosynthetic process,		GO:0008825~cyclopropane-fatty-acyl-phospholipid synthase activity,	IPR003333:Cyclopropane-fatty-acyl-phospholipid synthase,		PIRSF003085:CMAS,PIRSF003085:fatty-acyl-phospholipid/mycolic acid cyclopropane synthase,		complete proteome,transferase,
15607614	Rv0473	Mycobacterium tuberculosis	Function unknown,		GO:0016021~integral to membrane,GO:0031224~intrinsic to membrane,		IPR007383:Protein of unknown function DUF445, transmembrane,				complete proteome,transmembrane,
57116752	Rv0532	Mycobacterium tuberculosis					IPR000084:PE N-terminal,		PIRSF036395:uncharacterized glycine-rich protein, PE motif containing,		complete proteome,
15607696	Rv0556	Mycobacterium tuberculosis			GO:0016021~integral to membrane,GO:0031224~intrinsic to membrane,						complete proteome,transmembrane,
15607715	Rv0575c	Mycobacterium tuberculosis		GO:0055114~oxidation reduction,			IPR002938:Monooxygenase, FAD-binding,IPR003042:Aromatic-ring hydroxylase-like,				complete proteome,Monooxygenase,oxidoreductase,
15607731	Rv0591; MRA_0599	Mycobacterium tuberculosis					IPR003399:Mammalian cell entry related,IPR005693:Mammalian cell entry,IPR008360:Mammalian cell entry, mce1C,				complete proteome,
15607737	Rv0597c	Mycobacterium tuberculosis	General function prediction only,								complete proteome,
15607741	Rv0601c	Mycobacterium tuberculosis			GO:0016021~integral to membrane,GO:0031224~intrinsic to membrane,						cell membrane,complete proteome,kinase,membrane,phosphoprotein,transferase,transmembrane,two-component regulatory system,	chain:Sensor histidine kinase component HK2,domain:HAMP,domain:Histidine kinase; first part,modified residue,topological domain:Cytoplasmic,topological domain:Extracellular,transmembrane region,
15607757	Rv0617	Mycobacterium tuberculosis					IPR002716:PilT protein, N-terminal,IPR006226:Conserved hyprothetical protein CHP00028,				complete proteome,
57116760	Rv0618; MRA_0627	Mycobacterium tuberculosis		GO:0005996~monosaccharide metabolic process,GO:0006012~galactose metabolic process,GO:0019318~hexose metabolic process,		GO:0008108~UDP-glucose:hexose-1-phosphate uridylyltransferase activity,GO:0008270~zinc ion binding,GO:0016779~nucleotidyltransferase activity,GO:0017103~UTP:galactose-1-phosphate uridylyltransferase activity,GO:0043167~ion binding,GO:0043169~cation binding,GO:0046872~metal ion binding,GO:0046914~transition metal ion binding,GO:0051748~UTP-monosaccharide-1-phosphate uridylyltransferase activity,GO…	IPR001937:Galactose-1-phosphate uridyl transferase, class I,IPR005849:Galactose-1-phosphate uridyl transferase, N-terminal,IPR011151:Histidine triad motif,	mra00052:Galactose metabolism,mra00520:Amino sugar and nucleotide sugar metabolism,mtu00052:Galactose metabolism,mtu00520:Amino sugar and nucleotide sugar metabolism,	PIRSF000808:GalT,		complete proteome,nucleotidyltransferase,transferase,
15607809	Rv0669c	Mycobacterium tuberculosis					IPR006823:Neutral/alkaline nonlysosomal ceramidase,				complete proteome,hydrolase,
15607837	Rv0697	Mycobacterium tuberculosis	Amino acid transport and metabolism,	GO:0055114~oxidation reduction,		GO:0000166~nucleotide binding,GO:0001882~nucleoside binding,GO:0001883~purine nucleoside binding,GO:0017076~purine nucleotide binding,GO:0030554~adenyl nucleotide binding,GO:0048037~cofactor binding,GO:0050660~FAD binding,GO:0050662~coenzyme binding,	IPR000172:Glucose-methanol-choline oxidoreductase, N-terminal,IPR007867:Glucose-methanol-choline oxidoreductase, C-terminal,IPR012132:Glucose-methanol-choline oxidoreductase,		PIRSF000137:Alcohol_oxidase,PIRSF000137:Glucose-methanol-choline oxidoreductase,		complete proteome,FAD,Flavoprotein,oxidoreductase,
57116773	Rv0746	Mycobacterium tuberculosis					IPR000084:PE N-terminal,				complete proteome,
15607927	Rv0787	Mycobacterium tuberculosis									complete proteome,
57116785	Rv0812	Mycobacterium tuberculosis				GO:0008483~transaminase activity,GO:0016769~transferase activity, transferring nitrogenous groups,	IPR001544:Aminotransferase, class IV,	mtu00790:Folate biosynthesis,			Aminotransferase,complete proteome,transferase,
15607969	Rv0829	Mycobacterium tuberculosis					IPR010095:Transposase, IS605 OrfB, C-terminal,				complete proteome,
15607999	Rv0859; MRA_0867	Mycobacterium tuberculosis					IPR002155:Thiolase,IPR016038:Thiolase-like, subgroup,	mra00071:Fatty acid metabolism,mra00072:Synthesis and degradation of ketone bodies,mra00280:Valine, leucine and isoleucine degradation,mra00310:Lysine degradation,mra00380:Tryptophan metabolism,mra00620:Pyruvate metabolism,mra00632:Benzoate degradation via CoA ligation,mra00640:Propanoate metabolism,mra00650:Butanoate metabolism,mra00900:Terpenoid backbone biosynthesis,mra02020:Two-component syst…	PIRSF000429:Ac-CoA_Ac_transf,		Acyltransferase,complete proteome,transferase,
15608059	Rv0919	Mycobacterium tuberculosis				GO:0008080~N-acetyltransferase activity,GO:0016407~acetyltransferase activity,GO:0016410~N-acyltransferase activity,	IPR000182:GCN5-related N-acetyltransferase,IPR016181:Acyl-CoA N-acyltransferase,				complete proteome,
15608063	Rv0923c	Mycobacterium tuberculosis					IPR008585:Protein of unknown function DUF867,IPR009288:AIG2-like,IPR013024:Butirosin biosynthesis, BtrG-like,IPR017939:Gamma-glutamylcyclotransferase,				complete proteome,
15608111	Rv0971c; MRA_0978	Mycobacterium tuberculosis	Lipid metabolism,			GO:0004300~enoyl-CoA hydratase activity,GO:0016836~hydro-lyase activity,	IPR001753:Crotonase, core,	mra00071:Fatty acid metabolism,mra00280:Valine, leucine and isoleucine degradation,mra00281:Geraniol degradation,mra00310:Lysine degradation,mra00380:Tryptophan metabolism,mra00410:beta-Alanine metabolism,mra00632:Benzoate degradation via CoA ligation,mra00640:Propanoate metabolism,mra00650:Butanoate metabolism,mra00903:Limonene and pinene degradation,mra00930:Caprolactam degradation,mtu00071:Fat…			complete proteome,Isomerase,lyase,
57116806	Rv0978c	Mycobacterium tuberculosis					IPR000084:PE N-terminal,IPR001258:NHL repeat,IPR011964:YVTN beta-propeller repeat,IPR013017:NHL repeat, subgroup,IPR015943:WD40/YVTN repeat-like,				complete proteome,
15608123	Rv0983; MRA_0990	Mycobacterium tuberculosis		GO:0006508~proteolysis,		GO:0004175~endopeptidase activity,GO:0004252~serine-type endopeptidase activity,GO:0008233~peptidase activity,GO:0008236~serine-type peptidase activity,GO:0017171~serine hydrolase activity,GO:0070011~peptidase activity, acting on L-amino acid peptides,	IPR001254:Peptidase S1 and S6, chymotrypsin/Hap,IPR001478:PDZ/DHR/GLGF,IPR001940:Peptidase S1C, HrtA/DegP2/Q/S,	mra02020:Two-component system,mtu02020:Two-component system,		SM00020:Tryp_SPc,SM00228:PDZ,	complete proteome,hydrolase,Protease,
15608127	Rv0987	Mycobacterium tuberculosis	Cell envelope biogenesis, outer membrane,Defense mechanisms,		GO:0005886~plasma membrane,GO:0016021~integral to membrane,GO:0031224~intrinsic to membrane,		IPR003838:Protein of unknown function DUF214, permase predicted,				cell membrane,complete proteome,membrane,transmembrane,
57116814	Rv1040c	Mycobacterium tuberculosis					IPR000084:PE N-terminal,				complete proteome,
57116820	Rv1077; MRA_1087	Mycobacterium tuberculosis		GO:0000096~sulfur amino acid metabolic process,GO:0000097~sulfur amino acid biosynthetic process,GO:0006534~cysteine metabolic process,GO:0006790~sulfur metabolic process,GO:0008652~cellular amino acid biosynthetic process,GO:0009069~serine family amino acid metabolic process,GO:0009070~serine family amino acid biosynthetic process,GO:0009309~amine biosynthetic process,GO:0016053~organic acid bio…		GO:0004122~cystathionine beta-synthase activity,GO:0016836~hydro-lyase activity,GO:0019842~vitamin binding,GO:0030170~pyridoxal phosphate binding,GO:0048037~cofactor binding,GO:0070279~vitamin B6 binding,	IPR000644:Cystathionine beta-synthase, core,IPR001926:Pyridoxal phosphate-dependent enzyme, beta subunit,IPR005829:Sugar transporter, conserved site,IPR005857:Cystathionine beta-synthase,	mra00260:Glycine, serine and threonine metabolism,mra00270:Cysteine and methionine metabolism,mra00450:Selenoamino acid metabolism,mtu00260:Glycine, serine and threonine metabolism,mtu00270:Cysteine and methionine metabolism,mtu00450:Selenoamino acid metabolism,	PIRSF001414:cystathionine beta-synthase,	SM00116:CBS,	carbon-oxygen lyase,complete proteome,Cysteine biosynthesis,hydro-lyase,lyase,
15608263	Rv1123c; MRA_1132	Mycobacterium tuberculosis		GO:0055114~oxidation reduction,		GO:0004601~peroxidase activity,GO:0016209~antioxidant activity,GO:0016684~oxidoreductase activity, acting on peroxide as acceptor,	IPR000073:Alpha/beta hydrolase fold-1,				complete proteome,oxidoreductase,peroxidase,
15608272	Rv1132	Mycobacterium tuberculosis									complete proteome,
15608285	Rv1145; MRA_1155	Mycobacterium tuberculosis	General function prediction only,		GO:0016021~integral to membrane,GO:0031224~intrinsic to membrane,		IPR004869:MMPL,				complete proteome,transmembrane,
15608294	Rv1154c	Mycobacterium tuberculosis					IPR012545:Protein of unknown function DUF1697,				complete proteome,
15608321	Rv1181	Mycobacterium tuberculosis		GO:0055114~oxidation reduction,		GO:0000036~acyl carrier activity,GO:0008270~zinc ion binding,GO:0043167~ion binding,GO:0043169~cation binding,GO:0046872~metal ion binding,GO:0046914~transition metal ion binding,GO:0048037~cofactor binding,	IPR000794:Beta-ketoacyl synthase,IPR001227:Acyl transferase region,IPR006163:Phosphopantetheine-binding,IPR009081:Acyl carrier protein-like,IPR013149:Alcohol dehydrogenase, zinc-binding,IPR013154:Alcohol dehydrogenase GroES-like,IPR013968:Polyketide synthase, KR,IPR014043:Acyl transferase,IPR016040:NAD(P)-binding domain,				Acyltransferase,complete proteome,transferase,
15608326	Rv1186c	Mycobacterium tuberculosis	Signal transduction mechanisms / Secondary metabolites biosynthesis, transport, and catabolism,								complete proteome,
15608328	Rv1188	Mycobacterium tuberculosis		GO:0006536~glutamate metabolic process,GO:0006537~glutamate biosynthetic process,GO:0006560~proline metabolic process,GO:0006562~proline catabolic process,GO:0008652~cellular amino acid biosynthetic process,GO:0009063~cellular amino acid catabolic process,GO:0009064~glutamine family amino acid metabolic process,GO:0009065~glutamine family amino acid catabolic process,GO:0009084~glutamine family a…		GO:0004657~proline dehydrogenase activity,GO:0016645~oxidoreductase activity, acting on the CH-NH group of donors,	IPR002872:Proline dehydrogenase,IPR008219:Predicted proline dehydrogenase,IPR015590:Aldehyde dehydrogenase,	mtu00330:Arginine and proline metabolism,	PIRSF000196:Pro_dehydrog,		complete proteome,oxidoreductase,
15608370	Rv1230c	Mycobacterium tuberculosis		GO:0006355~regulation of transcription, DNA-dependent,GO:0045449~regulation of transcription,GO:0051252~regulation of RNA metabolic process,		GO:0003677~DNA binding,GO:0003700~transcription factor activity,GO:0030528~transcription regulator activity,	IPR001827:Homeobox protein, antennapedia type, conserved site,				complete proteome,
15608372	Rv1232c	Mycobacterium tuberculosis	Inorganic ion transport and metabolism,				IPR000644:Cystathionine beta-synthase, core,IPR006668:Magnesium transporter, MgtE intracellular region,			SM00116:CBS,	complete proteome,
15608379	Rv1239c; MRA_1248	Mycobacterium tuberculosis		GO:0000041~transition metal ion transport,GO:0006811~ion transport,GO:0006812~cation transport,GO:0006824~cobalt ion transport,GO:0015674~di-, tri-valent inorganic cation transport,GO:0015693~magnesium ion transport,GO:0030001~metal ion transport,	GO:0016021~integral to membrane,GO:0031224~intrinsic to membrane,	GO:0015082~di-, tri-valent inorganic cation transmembrane transporter activity,GO:0015087~cobalt ion transmembrane transporter activity,GO:0015095~magnesium ion transmembrane transporter activity,GO:0022890~inorganic cation transmembrane transporter activity,GO:0046873~metal ion transmembrane transporter activity,GO:0046915~transition metal ion transmembrane transporter activity,	IPR002523:Mg2+ transporter protein, CorA-like,IPR004488:Magnesium and cobalt transport protein CorA,				complete proteome,transmembrane,
15608391	Rv1251c	Mycobacterium tuberculosis	DNA replication, recombination, and repair,General function prediction only,			GO:0000166~nucleotide binding,GO:0001882~nucleoside binding,GO:0001883~purine nucleoside binding,GO:0005524~ATP binding,GO:0017076~purine nucleotide binding,GO:0030554~adenyl nucleotide binding,GO:0032553~ribonucleotide binding,GO:0032555~purine ribonucleotide binding,GO:0032559~adenyl ribonucleotide binding,	IPR003593:ATPase, AAA+ type, core,IPR019993:RecB family nuclease, TM0106, putative,			SM00382:AAA,	atp-binding,complete proteome,nucleotide-binding,
15608415	Rv1275; MRA_1283	Mycobacterium tuberculosis							PIRSF031706:PIRSF031706,		complete proteome,lipoprotein,
57116855	Rv1374c	Mycobacterium tuberculosis					IPR018271:Ribosomal protein S14, conserved site,				complete proteome,
15608518	Rv1378c	Mycobacterium tuberculosis					IPR003615:HNH nuclease,			SM00507:HNHc,	complete proteome,
15608566	Rv1428c	Mycobacterium tuberculosis					IPR002123:Phospholipid/glycerol acyltransferase,IPR016676:Phospholipid/glycerol acyltransferase, predicted,		PIRSF016753:P_lipid/glycerol_ac_tran_prd,	SM00563:PlsC,	Acyltransferase,complete proteome,transferase,
57116867	Rv1453	Mycobacterium tuberculosis	Signal transduction mechanisms / Secondary metabolites biosynthesis, transport, and catabolism,								complete proteome,
15608785	Rv1647	Mycobacterium tuberculosis		GO:0007242~intracellular signaling cascade,GO:0009123~nucleoside monophosphate metabolic process,GO:0009124~nucleoside monophosphate biosynthetic process,GO:0009165~nucleotide biosynthetic process,GO:0009187~cyclic nucleotide metabolic process,GO:0009190~cyclic nucleotide biosynthetic process,GO:0034404~nucleobase, nucleoside and nucleotide biosynthetic process,GO:0034654~nucleobase, nucleoside, …		GO:0016849~phosphorus-oxygen lyase activity,	IPR001054:Adenylyl cyclase class-3/4/guanylyl cyclase,		PIRSF026635:PIRSF026635,	SM00044:CYCc,	complete proteome,
15608786	Rv1648	Mycobacterium tuberculosis			GO:0016021~integral to membrane,GO:0031224~intrinsic to membrane,				PIRSF026636:PIRSF026636,		complete proteome,transmembrane,
15608814	Rv1676	Mycobacterium tuberculosis					IPR012335:Thioredoxin fold,				complete proteome,
15608820	Rv1682	Mycobacterium tuberculosis									complete proteome,
15608854	Rv1716	Mycobacterium tuberculosis					IPR007325:Putative cyclase,				complete proteome,
15608862	Rv1724c	Mycobacterium tuberculosis									complete proteome,
15608877	Rv1739c	Mycobacterium tuberculosis		GO:0006811~ion transport,GO:0006820~anion transport,GO:0008272~sulfate transport,GO:0015698~inorganic anion transport,	GO:0016021~integral to membrane,GO:0031224~intrinsic to membrane,	GO:0008271~secondary active sulfate transmembrane transporter activity,GO:0008509~anion transmembrane transporter activity,GO:0015103~inorganic anion transmembrane transporter activity,GO:0015116~sulfate transmembrane transporter activity,	IPR001902:Sulphate anion transporter,IPR002645:Sulphate transporter/antisigma-factor antagonist STAS,IPR011547:Sulphate transporter,IPR017871:ABC transporter, conserved site,				complete proteome,membrane,transmembrane,
57116904	Rv1753c	Mycobacterium tuberculosis									complete proteome,	chain:Uncharacterized PPE family protein PPE24,compositionally biased region:Ala-rich,compositionally biased region:Asn-rich,compositionally biased region:Gly-rich,sequence conflict,
15608921	Rv1783	Mycobacterium tuberculosis	Cell division and chromosome partitioning,								complete proteome,
15608922	Rv1784	Mycobacterium tuberculosis		GO:0007049~cell cycle,GO:0007059~chromosome segregation,GO:0051301~cell division,	GO:0016021~integral to membrane,GO:0031224~intrinsic to membrane,	GO:0000166~nucleotide binding,GO:0001882~nucleoside binding,GO:0001883~purine nucleoside binding,GO:0003677~DNA binding,GO:0005524~ATP binding,GO:0017076~purine nucleotide binding,GO:0030554~adenyl nucleotide binding,GO:0032553~ribonucleotide binding,GO:0032555~purine ribonucleotide binding,GO:0032559~adenyl ribonucleotide binding,	IPR002543:Cell divisionFtsK/SpoIIIE,IPR003593:ATPase, AAA+ type, core,			SM00382:AAA,	atp-binding,complete proteome,nucleotide-binding,
57116920	Rv1807	Mycobacterium tuberculosis					IPR000030:Mycobacterial PPE protein,				complete proteome,
57116921	Rv1808	Mycobacterium tuberculosis									complete proteome,	chain:Uncharacterized PPE family protein PPE32,compositionally biased region:Ala-rich,
57116922	Rv1809	Mycobacterium tuberculosis									complete proteome,	chain:Uncharacterized PPE family protein PPE33,compositionally biased region:Ala-rich,sequence conflict,
15608949	Rv1812c	Mycobacterium tuberculosis	Energy production and conversion,	GO:0055114~oxidation reduction,		GO:0000166~nucleotide binding,GO:0001882~nucleoside binding,GO:0001883~purine nucleoside binding,GO:0017076~purine nucleotide binding,GO:0030554~adenyl nucleotide binding,GO:0048037~cofactor binding,GO:0050660~FAD binding,GO:0050662~coenzyme binding,	IPR000103:Pyridine nucleotide-disulphide oxidoreductase, class-II,IPR001327:Pyridine nucleotide-disulphide oxidoreductase, NAD-binding region,IPR013027:FAD-dependent pyridine nucleotide-disulphide oxidoreductase,	mtu00190:Oxidative phosphorylation,			complete proteome,oxidoreductase,
15609004	Rv1867	Mycobacterium tuberculosis						mtu00071:Fatty acid metabolism,mtu00072:Synthesis and degradation of ketone bodies,mtu00280:Valine, leucine and isoleucine degradation,mtu00310:Lysine degradation,mtu00380:Tryptophan metabolism,mtu00620:Pyruvate metabolism,mtu00632:Benzoate degradation via CoA ligation,mtu00640:Propanoate metabolism,mtu00650:Butanoate metabolism,mtu00900:Terpenoid backbone biosynthesis,mtu02020:Two-component syst…			complete proteome,
15609015	Rv1878; MRA_1889	Mycobacterium tuberculosis	Amino acid transport and metabolism,			GO:0004356~glutamate-ammonia ligase activity,GO:0016211~ammonia ligase activity,GO:0016879~ligase activity, forming carbon-nitrogen bonds,GO:0016880~acid-ammonia (or amide) ligase activity,	IPR008146:Glutamine synthetase, catalytic region,IPR014746:Glutamine synthetase/guanido kinase, catalytic region,	mra00250:Alanine, aspartate and glutamate metabolism,mra00330:Arginine and proline metabolism,mra00910:Nitrogen metabolism,mra02020:Two-component system,mtu00250:Alanine, aspartate and glutamate metabolism,mtu00330:Arginine and proline metabolism,mtu00910:Nitrogen metabolism,mtu02020:Two-component system,			complete proteome,ligase,
15609032	Rv1895	Mycobacterium tuberculosis	Amino acid transport and metabolism / General function prediction only,	GO:0055114~oxidation reduction,		GO:0008270~zinc ion binding,GO:0043167~ion binding,GO:0043169~cation binding,GO:0046872~metal ion binding,GO:0046914~transition metal ion binding,	IPR002085:Alcohol dehydrogenase superfamily, zinc-containing,IPR002328:Alcohol dehydrogenase, zinc-containing, conserved site,IPR013149:Alcohol dehydrogenase, zinc-binding,IPR013154:Alcohol dehydrogenase GroES-like,	mtu00361:gamma-Hexachlorocyclohexane degradation,mtu00363:Bisphenol A degradation,mtu00624:1- and 2-Methylnaphthalene degradation,mtu00626:Naphthalene and anthracene degradation,mtu00632:Benzoate degradation via CoA ligation,mtu00903:Limonene and pinene degradation,			complete proteome,metal-binding,oxidoreductase,zinc,
57116928	Rv1917c	Mycobacterium tuberculosis					IPR000030:Mycobacterial PPE protein,IPR000183:Orn/DAP/Arg decarboxylase 2,IPR002989:Mycobacterial pentapeptide repeat,				complete proteome,
57116929	Rv1918c	Mycobacterium tuberculosis					IPR000030:Mycobacterial PPE protein,IPR002989:Mycobacterial pentapeptide repeat,				complete proteome,
15609057	Rv1920	Mycobacterium tuberculosis					IPR002123:Phospholipid/glycerol acyltransferase,IPR016676:Phospholipid/glycerol acyltransferase, predicted,		PIRSF016753:P_lipid/glycerol_ac_tran_prd,	SM00563:PlsC,	Acyltransferase,complete proteome,transferase,
15609110	Rv1973	Mycobacterium tuberculosis									complete proteome,
15609114	Rv1977	Mycobacterium tuberculosis		GO:0006508~proteolysis,		GO:0004175~endopeptidase activity,GO:0004222~metalloendopeptidase activity,GO:0008233~peptidase activity,GO:0008237~metallopeptidase activity,GO:0008270~zinc ion binding,GO:0043167~ion binding,GO:0043169~cation binding,GO:0046872~metal ion binding,GO:0046914~transition metal ion binding,GO:0070011~peptidase activity, acting on L-amino acid peptides,	IPR001915:Peptidase M48, Ste24p,				complete proteome,hydrolase,metal-binding,metalloprotease,Protease,zinc,
15609154	Rv2017	Mycobacterium tuberculosis	Transcription,			GO:0003677~DNA binding,GO:0043565~sequence-specific DNA binding,	IPR001387:Helix-turn-helix type 3,IPR010359:Protein of unknown function DUF955,		PIRSF029053:PIRSF029053,	SM00530:HTH_XRE,	complete proteome,
15609161	Rv2024c	Mycobacterium tuberculosis		GO:0006259~DNA metabolic process,GO:0006304~DNA modification,GO:0009307~DNA restriction-modification system,		GO:0000166~nucleotide binding,GO:0001882~nucleoside binding,GO:0001883~purine nucleoside binding,GO:0003677~DNA binding,GO:0004518~nuclease activity,GO:0004519~endonuclease activity,GO:0005524~ATP binding,GO:0017076~purine nucleotide binding,GO:0030554~adenyl nucleotide binding,GO:0032553~ribonucleotide binding,GO:0032555~purine ribonucleotide binding,GO:0032559~adenyl ribonucleotide binding,	IPR006935:Restriction endonuclease, type I, R subunit/Type III, Res subunit,IPR007560:Restriction endonuclease, type IV-like, Mrr,IPR014001:DEAD-like helicase, N-terminal,IPR014021:Helicase, superfamily 1 and 2, ATP-binding,		PIRSF029921:PIRSF029921,	SM00487:DEXDc,	complete proteome,
15609174	Rv2037c	Mycobacterium tuberculosis			GO:0016021~integral to membrane,GO:0031224~intrinsic to membrane,		IPR002641:Patatin,				complete proteome,transmembrane,
15609176	Rv2039c	Mycobacterium tuberculosis			GO:0005886~plasma membrane,GO:0016021~integral to membrane,GO:0031224~intrinsic to membrane,		IPR000515:Binding-protein-dependent transport systems inner membrane component,		PIRSF002807:maltose transport protein MalG,		cell membrane,complete proteome,membrane,transmembrane,transport,
15609178	Rv2041c	Mycobacterium tuberculosis					IPR006059:Bacterial extracellular solute-binding, family 1,IPR017909:Twin arginine translocation signal, Tat,IPR019546:Twin-arginine translocation pathway, signal sequence,				complete proteome,lipoprotein,
15609179	Rv2042c	Mycobacterium tuberculosis					IPR002075:Nuclear transport factor 2,		PIRSF021570:hypothetical protein, Mycobacterium tuberculosis Rv2042c type,		complete proteome,
15609198	Rv2061c	Mycobacterium tuberculosis				GO:0000166~nucleotide binding,GO:0010181~FMN binding,GO:0048037~cofactor binding,GO:0050662~coenzyme binding,	IPR011576:Pyridoxamine 5'-phosphate oxidase-like, FMN-binding domain,IPR011576:Pyridoxamine 5'-phosphate oxidase-related, FMN-binding core,IPR019965:F420-dependent enzyme, PPOX class, family Rv2061, putative,		PIRSF025664:PIRSF025664,		complete proteome,
15609238	Rv2101; MRA_2115	Mycobacterium tuberculosis	Transcription / DNA replication, recombination, and repair,			GO:0000166~nucleotide binding,GO:0001882~nucleoside binding,GO:0001883~purine nucleoside binding,GO:0003677~DNA binding,GO:0004386~helicase activity,GO:0005524~ATP binding,GO:0017076~purine nucleotide binding,GO:0030554~adenyl nucleotide binding,GO:0032553~ribonucleotide binding,GO:0032555~purine ribonucleotide binding,GO:0032559~adenyl ribonucleotide binding,	IPR000330:SNF2-related,IPR001650:DNA/RNA helicase, C-terminal,IPR014001:DEAD-like helicase, N-terminal,IPR014021:Helicase, superfamily 1 and 2, ATP-binding,		PIRSF003335:DNA repair protein RAD5,	SM00487:DEXDc,SM00490:HELICc,	atp-binding,complete proteome,helicase,hydrolase,nucleotide-binding,
57116948	Rv2123	Mycobacterium tuberculosis									complete proteome,	chain:Uncharacterized PPE family protein PPE37,compositionally biased region:Ala-rich,
15609262	Rv2125	Mycobacterium tuberculosis					IPR002766:Protein of unknown function DUF75,IPR008492:Protein of unknown function DUF774,		PIRSF028754:UCP028754,		complete proteome,
15609265	Rv2128	Mycobacterium tuberculosis			GO:0016021~integral to membrane,GO:0031224~intrinsic to membrane,						complete proteome,transmembrane,
15609393	Rv2256c	Mycobacterium tuberculosis							PIRSF017784:PIRSF017784,		complete proteome,
15609451	Rv2314c	Mycobacterium tuberculosis									complete proteome,
15609458	Rv2321c; MRA_2341	Mycobacterium tuberculosis				GO:0004587~ornithine-oxo-acid transaminase activity,GO:0008483~transaminase activity,GO:0016769~transferase activity, transferring nitrogenous groups,GO:0019842~vitamin binding,GO:0030170~pyridoxal phosphate binding,GO:0048037~cofactor binding,GO:0070279~vitamin B6 binding,	IPR005814:Aminotransferase class-III,IPR010164:Ornithine aminotransferase,IPR015422:Pyridoxal phosphate-dependent transferase, major region, subdomain 2,	mra00330:Arginine and proline metabolism,mtu00330:Arginine and proline metabolism,			Aminotransferase,complete proteome,pyridoxal phosphate,transferase,
15609473	Rv2336	Mycobacterium tuberculosis							PIRSF012634:Mycobacterium tuberculosis hypothetical protein Rv2336,		complete proteome,
15609474	Rv2337c	Mycobacterium tuberculosis							PIRSF009463:Mycobacterium hypothetical protein Rv3131,		complete proteome,
15609518	Rv2381c; MRA_2404	Mycobacterium tuberculosis				GO:0000036~acyl carrier activity,GO:0016597~amino acid binding,GO:0019842~vitamin binding,GO:0031177~phosphopantetheine binding,GO:0031406~carboxylic acid binding,GO:0043176~amine binding,GO:0048037~cofactor binding,	IPR000794:Beta-ketoacyl synthase,IPR001227:Acyl transferase region,IPR006162:Phosphopantetheine attachment site,IPR006163:Phosphopantetheine-binding,IPR009081:Acyl carrier protein-like,IPR013968:Polyketide synthase, KR,IPR014043:Acyl transferase,IPR016040:NAD(P)-binding domain,	mra01053:Biosynthesis of siderophore group nonribosomal peptides,mtu01053:Biosynthesis of siderophore group nonribosomal peptides,			complete proteome,Phosphopantetheine,
15609524	Rv2387	Mycobacterium tuberculosis					IPR002345:Lipocalin,IPR010293:Protein of unknown function DUF897,				complete proteome,
15609571	Rv2434c	Mycobacterium tuberculosis			GO:0016021~integral to membrane,GO:0031224~intrinsic to membrane,		IPR000595:Cyclic nucleotide-binding,IPR006685:Mechanosensitive ion channel MscS,IPR014710:RmlC-like jelly roll fold,IPR016846:Uncharacterised conserved protein UCP026673, ion channel, cNMP-binding,		PIRSF026673:UCP026673_ion_chan,	SM00100:cNMP,	complete proteome,transmembrane,
15609610	Rv2473	Mycobacterium tuberculosis									complete proteome,
15609613	Rv2476c; MRA_2501	Mycobacterium tuberculosis		GO:0055114~oxidation reduction,		GO:0004352~glutamate dehydrogenase activity,GO:0016638~oxidoreductase activity, acting on the CH-NH2 group of donors,GO:0016639~oxidoreductase activity, acting on the CH-NH2 group of donors, NAD or NADP as acceptor,	IPR007780:Bacterial NAD-glutamate dehydrogenase,IPR016040:NAD(P)-binding domain,	mra00250:Alanine, aspartate and glutamate metabolism,mra00330:Arginine and proline metabolism,mra00910:Nitrogen metabolism,mtu00250:Alanine, aspartate and glutamate metabolism,mtu00330:Arginine and proline metabolism,mtu00910:Nitrogen metabolism,	PIRSF036761:GDH_Mll4104,		complete proteome,oxidoreductase,
15609625	Rv2488c	Mycobacterium tuberculosis		GO:0000160~two-component signal transduction system (phosphorelay),GO:0006355~regulation of transcription, DNA-dependent,GO:0006952~defense response,GO:0007242~intracellular signaling cascade,GO:0009123~nucleoside monophosphate metabolic process,GO:0009124~nucleoside monophosphate biosynthetic process,GO:0009165~nucleotide biosynthetic process,GO:0009187~cyclic nucleotide metabolic process,GO:000…		GO:0000156~two-component response regulator activity,GO:0003677~DNA binding,GO:0003700~transcription factor activity,GO:0016849~phosphorus-oxygen lyase activity,GO:0030528~transcription regulator activity,GO:0043565~sequence-specific DNA binding,	IPR000792:Transcription regulator LuxR, C-terminal,IPR001054:Adenylyl cyclase class-3/4/guanylyl cyclase,IPR011991:Winged helix repressor DNA-binding,			SM00044:CYCc,SM00421:HTH_LUXR,	complete proteome,
15609632	Rv2495c; MRA_2521	Mycobacterium tuberculosis				GO:0004742~dihydrolipoyllysine-residue acetyltransferase activity,GO:0016407~acetyltransferase activity,GO:0016417~S-acyltransferase activity,GO:0016418~S-acetyltransferase activity,GO:0030523~dihydrolipoamide S-acyltransferase activity,GO:0031405~lipoic acid binding,GO:0031406~carboxylic acid binding,GO:0048037~cofactor binding,GO:0050662~coenzyme binding,	IPR000089:Biotin/lipoyl attachment,IPR001078:2-oxoacid dehydrogenase acyltransferase, catalytic domain,IPR004167:E3 binding,	mra00010:Glycolysis / Gluconeogenesis,mra00020:Citrate cycle (TCA cycle),mra00620:Pyruvate metabolism,mtu00010:Glycolysis / Gluconeogenesis,mtu00020:Citrate cycle (TCA cycle),mtu00620:Pyruvate metabolism,			Acyltransferase,complete proteome,lipoyl,transferase,
15609639	Rv2502c; MRA_2528	Mycobacterium tuberculosis	Lipid metabolism,			GO:0004658~propionyl-CoA carboxylase activity,GO:0016885~ligase activity, forming carbon-carbon bonds,	IPR000022:Carboxyl transferase,IPR011762:Acetyl-coenzyme A carboxyltransferase, N-terminal,IPR011763:Acetyl-coenzyme A carboxyltransferase, C-terminal,	mra00280:Valine, leucine and isoleucine degradation,mra00640:Propanoate metabolism,mtu00280:Valine, leucine and isoleucine degradation,mtu00640:Propanoate metabolism,			complete proteome,ligase,
15609650	Rv2513	Mycobacterium tuberculosis									complete proteome,
15609659	Rv2522c	Mycobacterium tuberculosis	Amino acid transport and metabolism,	GO:0006508~proteolysis,		GO:0008233~peptidase activity,GO:0008237~metallopeptidase activity,GO:0046983~protein dimerization activity,GO:0070011~peptidase activity, acting on L-amino acid peptides,	IPR002933:Peptidase M20,IPR011650:Peptidase M20, dimerisation,		PIRSF005531:peptidase V,		complete proteome,
57117000	Rv2531c	Mycobacterium tuberculosis	Amino acid transport and metabolism,			GO:0019842~vitamin binding,GO:0030170~pyridoxal phosphate binding,GO:0048037~cofactor binding,GO:0070279~vitamin B6 binding,	IPR000310:Orn/Lys/Arg decarboxylase, major region,IPR008286:Orn/Lys/Arg decarboxylase, C-terminal,IPR015421:Pyridoxal phosphate-dependent transferase, major region, subdomain 1,	mtu00330:Arginine and proline metabolism,	PIRSF009393:ornithine/lysine/arginine decarboxylase,		complete proteome,lyase,
15609679	Rv2542	Mycobacterium tuberculosis					IPR010427:Protein of unknown function DUF1023,				complete proteome,
57117005	Rv2608	Mycobacterium tuberculosis									complete proteome,	chain:Uncharacterized PPE family protein PPE42,compositionally biased region:Ala-rich,compositionally biased region:Gly-rich,sequence conflict,
15609748	Rv2611c	Mycobacterium tuberculosis		GO:0000271~polysaccharide biosynthetic process,GO:0005976~polysaccharide metabolic process,GO:0008610~lipid biosynthetic process,GO:0008653~lipopolysaccharide metabolic process,GO:0009103~lipopolysaccharide biosynthetic process,GO:0009244~lipopolysaccharide core region biosynthetic process,GO:0009311~oligosaccharide metabolic process,GO:0009312~oligosaccharide biosynthetic process,GO:0016051~carb…	GO:0016021~integral to membrane,GO:0031224~intrinsic to membrane,		IPR004960:Bacterial lipid A biosynthesis acyltransferase,	mtu00540:Lipopolysaccharide biosynthesis,			Acyltransferase,complete proteome,transferase,
57117007	Rv2614A	Mycobacterium tuberculosis									complete proteome,
15609764	Rv2627c	Mycobacterium tuberculosis									complete proteome,
15609765	Rv2628	Mycobacterium tuberculosis									complete proteome,
15609787	Rv2650c	Mycobacterium tuberculosis					IPR006444:Phage major capsid protein, HK97,				complete proteome,
15609792	Rv2655c	Mycobacterium tuberculosis									complete proteome,
15609796	Rv2659c	Mycobacterium tuberculosis		GO:0006259~DNA metabolic process,GO:0006310~DNA recombination,GO:0015074~DNA integration,		GO:0003677~DNA binding,	IPR002104:Integrase, catalytic core, phage,IPR013762:Integrase-like, catalytic core, phage,				complete proteome,
15609805	Rv2668	Mycobacterium tuberculosis									complete proteome,
15609816	Rv2679; MRA_2707	Mycobacterium tuberculosis	Lipid metabolism,			GO:0004300~enoyl-CoA hydratase activity,GO:0016836~hydro-lyase activity,	IPR001753:Crotonase, core,IPR018376:Enoyl-CoA hydratase/isomerase, conserved site,	mra00071:Fatty acid metabolism,mra00280:Valine, leucine and isoleucine degradation,mra00281:Geraniol degradation,mra00310:Lysine degradation,mra00380:Tryptophan metabolism,mra00410:beta-Alanine metabolism,mra00632:Benzoate degradation via CoA ligation,mra00640:Propanoate metabolism,mra00650:Butanoate metabolism,mra00903:Limonene and pinene degradation,mra00930:Caprolactam degradation,mtu00071:Fat…	PIRSF001407:AU-specific RNA-binding protein AUH,		complete proteome,Isomerase,lyase,
15609817	Rv2680	Mycobacterium tuberculosis							PIRSF029159:Mycobacterium tuberculosis hypothetical protein Rv2680,		complete proteome,
15609832	Rv2695	Mycobacterium tuberculosis									complete proteome,
57117018	Rv2741	Mycobacterium tuberculosis					IPR000084:PE N-terminal,				complete proteome,
15609908	Rv2771c	Mycobacterium tuberculosis									complete proteome,
15609931	Rv2794c	Mycobacterium tuberculosis	Secondary metabolites biosynthesis, transport, and catabolism,	GO:0006518~peptide metabolic process,GO:0009237~siderophore metabolic process,GO:0009238~enterobactin metabolic process,GO:0009239~enterobactin biosynthetic process,GO:0009712~catechol metabolic process,GO:0018958~phenol metabolic process,GO:0019184~nonribosomal peptide biosynthetic process,GO:0019290~siderophore biosynthetic process,GO:0019540~siderophore biosynthetic process from catechol,GO:00…	GO:0009366~enterobactin synthetase complex,	GO:0000287~magnesium ion binding,GO:0008897~holo-[acyl-carrier-protein] synthase activity,GO:0016780~phosphotransferase activity, for other substituted phosphate groups,GO:0043167~ion binding,GO:0043169~cation binding,GO:0046872~metal ion binding,	IPR003542:Enterobactin synthetase-like, component D,IPR008278:4'-phosphopantetheinyl transferase,				complete proteome,
15609949	Rv2812	Mycobacterium tuberculosis		GO:0006259~DNA metabolic process,GO:0015074~DNA integration,		GO:0003677~DNA binding,	IPR001584:Integrase, catalytic core,IPR015378:Transposase-like, Mu, C-terminal,				complete proteome,
15609967	Rv2830c	Mycobacterium tuberculosis					IPR006442:Prevent-host-death protein,				complete proteome,
15609994	Rv2857c	Mycobacterium tuberculosis		GO:0055114~oxidation reduction,			IPR002198:Short-chain dehydrogenase/reductase SDR,IPR002347:Glucose/ribitol dehydrogenase,IPR016040:NAD(P)-binding domain,				complete proteome,oxidoreductase,
15610003	Rv2866	Mycobacterium tuberculosis					IPR007712:Plasmid stabilization system,				complete proteome,
15610177	Rv3040c	Mycobacterium tuberculosis					IPR000086:NUDIX hydrolase domain,IPR000086:NUDIX hydrolase, core,				complete proteome,
15610186	Rv3049c	Mycobacterium tuberculosis	Inorganic ion transport and metabolism,	GO:0055114~oxidation reduction,			IPR006076:FAD dependent oxidoreductase,				complete proteome,Monooxygenase,oxidoreductase,
57117053	Rv3077	Mycobacterium tuberculosis	Inorganic ion transport and metabolism,			GO:0008484~sulfuric ester hydrolase activity,	IPR000917:Sulfatase,IPR017849:Alkaline phosphatase-like, alpha/beta/alpha,				complete proteome,hydrolase,
15610226	Rv3089; MRA_3121	Mycobacterium tuberculosis					IPR000873:AMP-dependent synthetase and ligase,IPR002198:Short-chain dehydrogenase/reductase SDR,IPR017871:ABC transporter, conserved site,		PIRSF001552:4-coumarate-CoA ligase,		acid-thiol ligase,complete proteome,ligase,
15610250	Rv3113	Mycobacterium tuberculosis				GO:0008967~phosphoglycolate phosphatase activity,GO:0016791~phosphatase activity,	IPR005834:Haloacid dehalogenase-like hydrolase,IPR006439:HAD-superfamily hydrolase, subfamily IA, variant 1,	mtu00051:Fructose and mannose metabolism,mtu00730:Thiamine metabolism,mtu00740:Riboflavin metabolism,			complete proteome,hydrolase,
15610273	Rv3137	Mycobacterium tuberculosis				GO:0004437~inositol or phosphatidylinositol phosphatase activity,GO:0016791~phosphatase activity,	IPR000760:Inositol monophosphatase,IPR011809:Histidinol-phosphate phosphatase, putative, inositol monophosphatase,	mtu00051:Fructose and mannose metabolism,mtu00730:Thiamine metabolism,mtu00740:Riboflavin metabolism,	PIRSF004949:metal-dependent/Li(+)-inhibited phosphomonoesterase,PIRSF500194:PIRSF500194,		complete proteome,hydrolase,
15610297	Rv3161c	Mycobacterium tuberculosis	Inorganic ion transport and metabolism / General function prediction only,	GO:0055114~oxidation reduction,		GO:0005506~iron ion binding,GO:0009055~electron carrier activity,GO:0016701~oxidoreductase activity, acting on single donors with incorporation of molecular oxygen,GO:0016702~oxidoreductase activity, acting on single donors with incorporation of molecular oxygen, incorporation of two atoms of oxygen,GO:0043167~ion binding,GO:0043169~cation binding,GO:0046872~metal ion binding,GO:0046914~transitio…	IPR001663:Aromatic-ring-hydroxylating dioxygenase, alpha subunit,IPR017941:Rieske [2Fe-2S] iron-sulphur domain,				2Fe-2S,complete proteome,dioxygenase,iron,iron-sulfur,metal-binding,metalloprotein,oxidoreductase,Rieske iron-sulfur protein,
15610324	Rv3188	Mycobacterium tuberculosis									complete proteome,
15610332	Rv3196	Mycobacterium tuberculosis							PIRSF021612:PIRSF021612,		complete proteome,
15610340	Rv3204	Mycobacterium tuberculosis		GO:0006259~DNA metabolic process,GO:0006281~DNA repair,GO:0006974~response to DNA damage stimulus,GO:0033554~cellular response to stress,			IPR011991:Winged helix repressor DNA-binding,IPR014048:Methylated-DNA-[protein]-cysteine S-methyltransferase, DNA binding,	mtu00150:Androgen and estrogen metabolism,mtu00340:Histidine metabolism,mtu00350:Tyrosine metabolism,mtu00450:Selenoamino acid metabolism,mtu00626:Naphthalene and anthracene degradation,			complete proteome,methyltransferase,transferase,
15610349	Rv3213c	Mycobacterium tuberculosis	Cell division and chromosome partitioning,	GO:0006766~vitamin metabolic process,GO:0006767~water-soluble vitamin metabolic process,GO:0006778~porphyrin metabolic process,GO:0006779~porphyrin biosynthetic process,GO:0009110~vitamin biosynthetic process,GO:0009235~cobalamin metabolic process,GO:0009236~cobalamin biosynthetic process,GO:0018130~heterocycle biosynthetic process,GO:0033013~tetrapyrrole metabolic process,GO:0033014~tetrapyrrole…		GO:0004359~glutaminase activity,GO:0016811~hydrolase activity, acting on carbon-nitrogen (but not peptide) bonds, in linear amides,GO:0042242~cobyrinic acid a,c-diamide synthase activity,	IPR002586:Cobyrinic acid a,c-diamide synthase,				complete proteome,
15610379	Rv3243c	Mycobacterium tuberculosis									complete proteome,
15610453	Rv3317; MRA_3359; MT3418	Mycobacterium tuberculosis		GO:0055114~oxidation reduction,		GO:0000104~succinate dehydrogenase activity,		mra00020:Citrate cycle (TCA cycle),mra00190:Oxidative phosphorylation,mra00632:Benzoate degradation via CoA ligation,mra00650:Butanoate metabolism,mtc00020:Citrate cycle (TCA cycle),mtc00190:Oxidative phosphorylation,mtc00632:Benzoate degradation via CoA ligation,mtc00650:Butanoate metabolism,mtu00020:Citrate cycle (TCA cycle),mtu00190:Oxidative phosphorylation,mtu00632:Benzoate degradation via C…	PIRSF028963:Mycobacterium leprae hypothetical protein L308_F1_25,		complete proteome,oxidoreductase,
15610465	Rv3329	Mycobacterium tuberculosis				GO:0008483~transaminase activity,GO:0016769~transferase activity, transferring nitrogenous groups,GO:0019842~vitamin binding,GO:0030170~pyridoxal phosphate binding,GO:0048037~cofactor binding,GO:0070279~vitamin B6 binding,	IPR005814:Aminotransferase class-III,IPR015421:Pyridoxal phosphate-dependent transferase, major region, subdomain 1,		PIRSF000522:beta-alanine-pyruvate transaminase,		Aminotransferase,complete proteome,pyridoxal phosphate,transferase,
15610471	Rv3335c	Mycobacterium tuberculosis				GO:0004518~nuclease activity,GO:0004540~ribonuclease activity,	IPR004664:Ribonuclease BN-related,IPR005274:Conserved hypothetical protein CHP00766, YhjD,		PIRSF035875:RNase_BN,PIRSF035875:tRNA processing ribonuclease BN,		complete proteome,
57117092	Rv3343c	Mycobacterium tuberculosis	Cell motility and secretion,				IPR000030:Mycobacterial PPE protein,IPR000834:Peptidase M14, carboxypeptidase A,IPR002989:Mycobacterial pentapeptide repeat,			SM00631:Zn_pept,	complete proteome,	chain:Uncharacterized PPE family protein PPE54,compositionally biased region:Ala-rich,compositionally biased region:Gly-rich,compositionally biased region:Poly-Gly,
57117095	Rv3347c	Mycobacterium tuberculosis	Cell motility and secretion,				IPR000030:Mycobacterial PPE protein,IPR002989:Mycobacterial pentapeptide repeat,				complete proteome,
15610551	Rv3415c	Mycobacterium tuberculosis					IPR011717:Tetratricopeptide TPR-4,		PIRSF018066:PIRSF018066,		complete proteome,
15610556	Rv3420c; MRA_3460	Mycobacterium tuberculosis	General function prediction only,	GO:0006473~protein amino acid acetylation,GO:0006474~N-terminal protein amino acid acetylation,GO:0031365~N-terminal protein amino acid modification,GO:0043543~protein amino acid acylation,	GO:0005840~ribosome,GO:0030529~ribonucleoprotein complex,GO:0043228~non-membrane-bounded organelle,GO:0043232~intracellular non-membrane-bounded organelle,	GO:0004596~peptide alpha-N-acetyltransferase activity,GO:0008080~N-acetyltransferase activity,GO:0008999~ribosomal-protein-alanine N-acetyltransferase activity,GO:0016407~acetyltransferase activity,GO:0016410~N-acyltransferase activity,GO:0034212~peptide N-acetyltransferase activity,	IPR000182:GCN5-related N-acetyltransferase,IPR006464:Ribosomal-protein-alanine acetyltransferase,IPR016181:Acyl-CoA N-acyltransferase,		PIRSF006628:ribosomal-protein-alanine N-acetyltransferase RimI,		Acyltransferase,complete proteome,ribosomal protein,transferase,
15610576	Rv3440c	Mycobacterium tuberculosis									complete proteome,
15610603	Rv3467	Mycobacterium tuberculosis					IPR003615:HNH nuclease,IPR003870:Protein of unknown function DUF222,			SM00507:HNHc,	complete proteome,
15610612	Rv3476c; MRA_3516	Mycobacterium tuberculosis		GO:0008643~carbohydrate transport,	GO:0016021~integral to membrane,GO:0031224~intrinsic to membrane,	GO:0005351~sugar:hydrogen symporter activity,GO:0005402~cation:sugar symporter activity,GO:0015293~symporter activity,GO:0015294~solute:cation symporter activity,GO:0015295~solute:hydrogen symporter activity,GO:0051119~sugar transmembrane transporter activity,	IPR005828:General substrate transporter,IPR005829:Sugar transporter, conserved site,				complete proteome,sugar transport,transmembrane,
57117111	Rv3478	Mycobacterium tuberculosis					IPR000030:Mycobacterial PPE protein,		PIRSF029157:PIRSF029157,		complete proteome,
57117112	Rv3479	Mycobacterium tuberculosis			GO:0016021~integral to membrane,GO:0031224~intrinsic to membrane,		IPR002641:Patatin,IPR019894:Patatin-related protein,				complete proteome,transmembrane,
15610624	Rv3488	Mycobacterium tuberculosis					IPR005149:Transcriptional regulator PadR N-terminal-like,IPR011991:Winged helix repressor DNA-binding,				complete proteome,
15610657	Rv3521	Mycobacterium tuberculosis					IPR002878:Protein of unknown function DUF35,				complete proteome,
15610658	Rv3522; MRA_3561	Mycobacterium tuberculosis				GO:0003988~acetyl-CoA C-acyltransferase activity,GO:0016408~C-acyltransferase activity,	IPR002155:Thiolase,IPR016038:Thiolase-like, subgroup,		PIRSF000429:Ac-CoA_Ac_transf,		Acyltransferase,complete proteome,transferase,
15610672	Rv3536c	Mycobacterium tuberculosis	Secondary metabolites biosynthesis, transport, and catabolism,				IPR002529:Fumarylacetoacetase, C-terminal-like,IPR011234:Fumarylacetoacetase, C-terminal-related,	mtu00360:Phenylalanine metabolism,mtu00362:Benzoate degradation via hydroxylation,mtu00621:Biphenyl degradation,mtu00622:Toluene and xylene degradation,mtu00627:1,4-Dichlorobenzene degradation,mtu00628:Fluorene degradation,mtu00629:Carbazole degradation,mtu00642:Ethylbenzene degradation,mtu00643:Styrene degradation,			complete proteome,lyase,
15610691	Rv3555c	Mycobacterium tuberculosis				GO:0003677~DNA binding,			PIRSF016156:Mycobacterium tuberculosis hypothetical protein Rv1073,		complete proteome,
15610722	Rv3586	Mycobacterium tuberculosis		GO:0006259~DNA metabolic process,GO:0006281~DNA repair,GO:0006974~response to DNA damage stimulus,GO:0033554~cellular response to stress,		GO:0003677~DNA binding,	IPR003390:DNA integrity scanning protein, DisA, N-terminal,IPR018906:DNA integrity scanning, DisA, linker region,		PIRSF015956:PIRSF015956,		complete proteome,DNA damage,dna repair,dna-binding,
15610729	Rv3593; MRA_3632	Mycobacterium tuberculosis									complete proteome,lipoprotein,
15610752	Rv3616c	Mycobacterium tuberculosis									complete proteome,
15610785	Rv3649	Mycobacterium tuberculosis	General function prediction only,			GO:0000166~nucleotide binding,GO:0001882~nucleoside binding,GO:0001883~purine nucleoside binding,GO:0004386~helicase activity,GO:0005524~ATP binding,GO:0008026~ATP-dependent helicase activity,GO:0016887~ATPase activity,GO:0017076~purine nucleotide binding,GO:0030554~adenyl nucleotide binding,GO:0032553~ribonucleotide binding,GO:0032555~purine ribonucleotide binding,GO:0032559~adenyl ribonucleotid…	IPR001650:DNA/RNA helicase, C-terminal,IPR011545:DNA/RNA helicase, DEAD/DEAH box type, N-terminal,IPR014001:DEAD-like helicase, N-terminal,IPR014021:Helicase, superfamily 1 and 2, ATP-binding,IPR018973:Protein of unknown function DUF1998,			SM00487:DEXDc,SM00490:HELICc,	atp-binding,complete proteome,helicase,hydrolase,nucleotide-binding,
15610798	Rv3662c	Mycobacterium tuberculosis							PIRSF017345:PIRSF017345,		complete proteome,
15610805	Rv3669	Mycobacterium tuberculosis			GO:0016021~integral to membrane,GO:0031224~intrinsic to membrane,		IPR009937:Protein of unknown function DUF1469,		PIRSF007554:Mycobacterium tuberculosis hypothetical protein Rv3669,		complete proteome,transmembrane,
15610840	Rv3704c; MRA_3740	Mycobacterium tuberculosis		GO:0006518~peptide metabolic process,GO:0006575~cellular amino acid derivative metabolic process,GO:0006732~coenzyme metabolic process,GO:0006749~glutathione metabolic process,GO:0006750~glutathione biosynthetic process,GO:0006790~sulfur metabolic process,GO:0009108~coenzyme biosynthetic process,GO:0042398~cellular amino acid derivative biosynthetic process,GO:0043043~peptide biosynthetic process…		GO:0004357~glutamate-cysteine ligase activity,GO:0016879~ligase activity, forming carbon-nitrogen bonds,GO:0016881~acid-amino acid ligase activity,	IPR006336:Glutamate--cysteine ligase, GCS2,IPR017809:Glutamate--cysteine ligase, GsaH-related,	mra00480:Glutathione metabolism,mtu00480:Glutathione metabolism,			complete proteome,ligase,
15610847	Rv3711c; MT3814; MRA_3748	Mycobacterium tuberculosis		GO:0006259~DNA metabolic process,GO:0006260~DNA replication,		GO:0003677~DNA binding,GO:0003887~DNA-directed DNA polymerase activity,GO:0004518~nuclease activity,GO:0004527~exonuclease activity,GO:0016779~nucleotidyltransferase activity,GO:0034061~DNA polymerase activity,	IPR006054:DNA polymerase III, epsilon subunit,IPR006055:Exonuclease,IPR013520:Exonuclease, RNase T and DNA polymerase III,	mra00230:Purine metabolism,mra00240:Pyrimidine metabolism,mra03030:DNA replication,mra03430:Mismatch repair,mra03440:Homologous recombination,mtc00230:Purine metabolism,mtc00240:Pyrimidine metabolism,mtc03030:DNA replication,mtc03430:Mismatch repair,mtc03440:Homologous recombination,mtu00230:Purine metabolism,mtu00240:Pyrimidine metabolism,mtu03030:DNA replication,mtu03430:Mismatch repair,mtu0344…		SM00479:EXOIII,	complete proteome,dna replication,dna-directed dna polymerase,nucleotidyltransferase,transferase,
15610855	Rv3719	Mycobacterium tuberculosis	Energy production and conversion,			GO:0000166~nucleotide binding,GO:0001882~nucleoside binding,GO:0001883~purine nucleoside binding,GO:0017076~purine nucleotide binding,GO:0030554~adenyl nucleotide binding,GO:0048037~cofactor binding,GO:0050660~FAD binding,GO:0050662~coenzyme binding,	IPR006094:FAD linked oxidase, N-terminal,IPR016166:FAD-binding, type 2,		PIRSF031691:PIRSF031691,		complete proteome,
15610872	Rv3736	Mycobacterium tuberculosis		GO:0006350~transcription,GO:0006355~regulation of transcription, DNA-dependent,GO:0045449~regulation of transcription,GO:0051252~regulation of RNA metabolic process,		GO:0003677~DNA binding,GO:0003700~transcription factor activity,GO:0030528~transcription regulator activity,GO:0043565~sequence-specific DNA binding,	IPR000005:Helix-turn-helix, AraC type,IPR012287:Homeodomain-related,IPR018060:Helix-turn-helix, AraC domain,		PIRSF019122:ornithine utilization regulator,	SM00342:HTH_ARAC,	complete proteome,dna-binding,Transcription,transcription regulation,
15610873	Rv3737	Mycobacterium tuberculosis			GO:0016021~integral to membrane,GO:0031224~intrinsic to membrane,		IPR010619:Protein of unknown function DUF1212,		PIRSF019517:PIRSF019517,		complete proteome,transmembrane,
15610912	Rv3776	Mycobacterium tuberculosis				GO:0004518~nuclease activity,GO:0004519~endonuclease activity,	IPR002711:HNH endonuclease,IPR003615:HNH nuclease,IPR003870:Protein of unknown function DUF222,			SM00507:HNHc,	complete proteome,
15610913	Rv3777	Mycobacterium tuberculosis		GO:0055114~oxidation reduction,		GO:0008270~zinc ion binding,GO:0043167~ion binding,GO:0043169~cation binding,GO:0046872~metal ion binding,GO:0046914~transition metal ion binding,	IPR002085:Alcohol dehydrogenase superfamily, zinc-containing,IPR013149:Alcohol dehydrogenase, zinc-binding,IPR013154:Alcohol dehydrogenase GroES-like,IPR014189:Quinone oxidoreductase putative, PIG3,IPR016040:NAD(P)-binding domain,				complete proteome,oxidoreductase,
15610954	Rv3818	Mycobacterium tuberculosis		GO:0055114~oxidation reduction,		GO:0005506~iron ion binding,GO:0009055~electron carrier activity,GO:0043167~ion binding,GO:0043169~cation binding,GO:0046872~metal ion binding,GO:0046914~transition metal ion binding,GO:0051536~iron-sulfur cluster binding,GO:0051537~2 iron, 2 sulfur cluster binding,GO:0051540~metal cluster binding,	IPR017941:Rieske [2Fe-2S] iron-sulphur domain,				2Fe-2S,complete proteome,iron,iron-sulfur,metal-binding,
15610963	Rv3827c	Mycobacterium tuberculosis	DNA replication, recombination, and repair,				IPR001959:Transposase (probable), IS891/IS1136/IS1341,				complete proteome,
15610967	Rv3831	Mycobacterium tuberculosis							PIRSF007640:Mycobacterium tuberculosis hypothetical protein Rv3831,		complete proteome,
57117163	Rv3872	Mycobacterium tuberculosis									complete proteome,
15611013	Rv3877	Mycobacterium tuberculosis			GO:0016021~integral to membrane,GO:0031224~intrinsic to membrane,		IPR006707:Protein of unknown function DUF571,		PIRSF017804:PIRSF017804,		complete proteome,transmembrane,
15611014	Rv3878	Mycobacterium tuberculosis									complete proteome,
15611018	Rv3882c	Mycobacterium tuberculosis									complete proteome,
57117166	Rv3892c	Mycobacterium tuberculosis									complete proteome,	chain:Uncharacterized PPE family protein PPE69,compositionally biased region:Ala-rich,compositionally biased region:Gly-rich,sequence conflict,
15611030	Rv3894c	Mycobacterium tuberculosis	Cell division and chromosome partitioning,	GO:0007049~cell cycle,GO:0007059~chromosome segregation,GO:0051301~cell division,	GO:0016021~integral to membrane,GO:0031224~intrinsic to membrane,	GO:0000166~nucleotide binding,GO:0001882~nucleoside binding,GO:0001883~purine nucleoside binding,GO:0003677~DNA binding,GO:0005524~ATP binding,GO:0017076~purine nucleotide binding,GO:0030554~adenyl nucleotide binding,GO:0032553~ribonucleotide binding,GO:0032555~purine ribonucleotide binding,GO:0032559~adenyl ribonucleotide binding,	IPR002543:Cell divisionFtsK/SpoIIIE,		PIRSF016430:PIRSF016430,		complete proteome,
15611032	Rv3896c	Mycobacterium tuberculosis					IPR008258:Lytic transglycosylase-like, catalytic,				complete proteome,
15607898	Sensor protein	Mycobacterium tuberculosis	Signal transduction mechanisms,	GO:0000160~two-component signal transduction system (phosphorelay),GO:0006468~protein amino acid phosphorylation,GO:0006793~phosphorus metabolic process,GO:0006796~phosphate metabolic process,GO:0016310~phosphorylation,GO:0018106~peptidyl-histidine phosphorylation,GO:0018202~peptidyl-histidine modification,	GO:0016021~integral to membrane,GO:0031224~intrinsic to membrane,	GO:0000155~two-component sensor activity,GO:0000166~nucleotide binding,GO:0001882~nucleoside binding,GO:0001883~purine nucleoside binding,GO:0004672~protein kinase activity,GO:0004673~protein histidine kinase activity,GO:0005524~ATP binding,GO:0016775~phosphotransferase activity, nitrogenous group as acceptor,GO:0017076~purine nucleotide binding,GO:0030554~adenyl nucleotide binding,GO:0032553~rib…	IPR003594:ATP-binding region, ATPase-like,IPR003660:HAMP linker domain,IPR003661:Signal transduction histidine kinase, subgroup 1, dimerisation and phosphoacceptor region,IPR004358:Signal transduction histidine kinase-related protein, C-terminal,IPR005467:Signal transduction histidine kinase, core,			SM00304:HAMP,SM00387:HATPase_c,SM00388:HisKA,	atp-binding,complete proteome,kinase,membrane,nucleotide-binding,phosphoprotein,transferase,transmembrane,two-component regulatory system,
15610900	Sensor protein	Mycobacterium tuberculosis		GO:0000160~two-component signal transduction system (phosphorelay),GO:0006468~protein amino acid phosphorylation,GO:0006793~phosphorus metabolic process,GO:0006796~phosphate metabolic process,GO:0016310~phosphorylation,GO:0018106~peptidyl-histidine phosphorylation,GO:0018202~peptidyl-histidine modification,	GO:0016021~integral to membrane,GO:0031224~intrinsic to membrane,	GO:0000155~two-component sensor activity,GO:0000166~nucleotide binding,GO:0001882~nucleoside binding,GO:0001883~purine nucleoside binding,GO:0004672~protein kinase activity,GO:0004673~protein histidine kinase activity,GO:0005524~ATP binding,GO:0016775~phosphotransferase activity, nitrogenous group as acceptor,GO:0017076~purine nucleotide binding,GO:0030554~adenyl nucleotide binding,GO:0032553~rib…	IPR003594:ATP-binding region, ATPase-like,IPR003660:HAMP linker domain,IPR003661:Signal transduction histidine kinase, subgroup 1, dimerisation and phosphoacceptor region,IPR004358:Signal transduction histidine kinase-related protein, C-terminal,IPR005467:Signal transduction histidine kinase, core,		PIRSF002841:EnvZ protein,	SM00304:HAMP,SM00387:HATPase_c,SM00388:HisKA,	atp-binding,autophosphorylation,complete proteome,kinase,membrane,nucleotide-binding,phosphohistidine,phosphoprotein,transferase,transmembrane,two-component regulatory system,
15608168	Sensor protein; Sensor protein kdpD	Mycobacterium tuberculosis	Signal transduction mechanisms,	GO:0000160~two-component signal transduction system (phosphorelay),GO:0006468~protein amino acid phosphorylation,GO:0006793~phosphorus metabolic process,GO:0006796~phosphate metabolic process,GO:0016310~phosphorylation,GO:0018106~peptidyl-histidine phosphorylation,GO:0018202~peptidyl-histidine modification,	GO:0005886~plasma membrane,GO:0016021~integral to membrane,GO:0031224~intrinsic to membrane,	GO:0000155~two-component sensor activity,GO:0000166~nucleotide binding,GO:0001882~nucleoside binding,GO:0001883~purine nucleoside binding,GO:0004672~protein kinase activity,GO:0004673~protein histidine kinase activity,GO:0005524~ATP binding,GO:0016775~phosphotransferase activity, nitrogenous group as acceptor,GO:0017076~purine nucleotide binding,GO:0030554~adenyl nucleotide binding,GO:0032553~rib…	IPR003594:ATP-binding region, ATPase-like,IPR003661:Signal transduction histidine kinase, subgroup 1, dimerisation and phosphoacceptor region,IPR003852:Signal transduction histidine kinase, osmosensitive K+ channel sensor, N-terminal,IPR004358:Signal transduction histidine kinase-related protein, C-terminal,IPR005467:Signal transduction histidine kinase, core,IPR006016:UspA,IPR014729:Rossmann-lik…	mra02020:Two-component system,mtc02020:Two-component system,mtu02020:Two-component system,		SM00387:HATPase_c,SM00388:HisKA,	atp-binding,autophosphorylation,cell membrane,complete proteome,kinase,membrane,nucleotide-binding,phosphohistidine,phosphoprotein,transferase,transmembrane,two-component regulatory system,	chain:Sensor protein kdpD,domain:Histidine kinase,modified residue,sequence conflict,transmembrane region,
57116827	Serine hydroxymethyltransferase 1; Serine hydroxymethyltransferase; Serine hydroxymethyltransferase 2	Mycobacterium tuberculosis		GO:0006544~glycine metabolic process,GO:0006563~L-serine metabolic process,GO:0006730~one-carbon metabolic process,GO:0009069~serine family amino acid metabolic process,		GO:0004372~glycine hydroxymethyltransferase activity,GO:0019842~vitamin binding,GO:0030170~pyridoxal phosphate binding,GO:0048037~cofactor binding,GO:0070279~vitamin B6 binding,	IPR001085:Serine hydroxymethyltransferase,IPR015421:Pyridoxal phosphate-dependent transferase, major region, subdomain 1,IPR019798:Serine hydroxymethyltransferase, pyridoxal phosphate binding site,	mra00260:Glycine, serine and threonine metabolism,mra00460:Cyanoamino acid metabolism,mra00670:One carbon pool by folate,mra00680:Methane metabolism,mtc00260:Glycine, serine and threonine metabolism,mtc00460:Cyanoamino acid metabolism,mtc00670:One carbon pool by folate,mtc00680:Methane metabolism,mtf00260:Glycine, serine and threonine metabolism,mtf00460:Cyanoamino acid metabolism,mtf00670:One ca…	PIRSF000412:serine/glycine hydroxymethyltransferase,PIRSF000412:SHMT,		3d-structure,complete proteome,cytoplasm,methyltransferase,one-carbon metabolism,phosphoprotein,pyridoxal phosphate,transferase,	chain:Serine hydroxymethyltransferase 1,chain:Serine hydroxymethyltransferase 2,helix,modified residue,sequence conflict,strand,turn,
15607156	Serine/threonine-protein kinase pknB	Mycobacterium tuberculosis		GO:0006468~protein amino acid phosphorylation,GO:0006793~phosphorus metabolic process,GO:0006796~phosphate metabolic process,GO:0016310~phosphorylation,		GO:0000166~nucleotide binding,GO:0000287~magnesium ion binding,GO:0001882~nucleoside binding,GO:0001883~purine nucleoside binding,GO:0004672~protein kinase activity,GO:0004674~protein serine/threonine kinase activity,GO:0005524~ATP binding,GO:0008144~drug binding,GO:0008658~penicillin binding,GO:0017076~purine nucleotide binding,GO:0030554~adenyl nucleotide binding,GO:0031406~carboxylic acid bind…	IPR000719:Protein kinase, core,IPR002290:Serine/threonine protein kinase,IPR005543:PASTA,IPR008271:Serine/threonine protein kinase, active site,IPR017441:Protein kinase, ATP binding site,IPR017442:Serine/threonine protein kinase-related,		PIRSF000668:serine/threonine-protein kinase YloP,	SM00220:S_TKc,SM00740:PASTA,	3d-structure,atp-binding,complete proteome,direct protein sequencing,kinase,magnesium,metal-binding,nucleotide-binding,phosphoprotein,repeat,serine/threonine-protein kinase,transferase,	active site:Proton acceptor,binding site:ATP,chain:Serine/threonine-protein kinase pknB,domain:PASTA 1,domain:PASTA 2,domain:PASTA 3,domain:PASTA 4,domain:Protein kinase,helix,metal ion-binding site:Magnesium,modified residue,mutagenesis site,nucleotide phosphate-binding region:ATP,strand,turn,
15608881	Serine/threonine-protein kinase pknE	Mycobacterium tuberculosis	Posttranslational modification, protein turnover, chaperones,	GO:0006468~protein amino acid phosphorylation,GO:0006793~phosphorus metabolic process,GO:0006796~phosphate metabolic process,GO:0016310~phosphorylation,	GO:0005886~plasma membrane,GO:0016021~integral to membrane,GO:0031224~intrinsic to membrane,	GO:0000166~nucleotide binding,GO:0001882~nucleoside binding,GO:0001883~purine nucleoside binding,GO:0004672~protein kinase activity,GO:0004674~protein serine/threonine kinase activity,GO:0005524~ATP binding,GO:0017076~purine nucleotide binding,GO:0030554~adenyl nucleotide binding,GO:0032553~ribonucleotide binding,GO:0032555~purine ribonucleotide binding,GO:0032559~adenyl ribonucleotide binding,	IPR000719:Protein kinase, core,IPR008271:Serine/threonine protein kinase, active site,IPR012335:Thioredoxin fold,IPR017441:Protein kinase, ATP binding site,IPR017442:Serine/threonine protein kinase-related,		PIRSF000569:serine/threonine-protein kinases, mycobacterial,		3d-structure,atp-binding,cell membrane,complete proteome,kinase,membrane,nucleotide-binding,phosphoprotein,serine/threonine-protein kinase,transferase,transmembrane,	active site:Proton acceptor,binding site:ATP,chain:Serine/threonine-protein kinase pknE,domain:Protein kinase,helix,modified residue,nucleotide phosphate-binding region:ATP,strand,topological domain:Cytoplasmic,topological domain:Extracellular,transmembrane region,turn,
15610053	Signal recognition particle protein	Mycobacterium tuberculosis		GO:0006605~protein targeting,GO:0006612~protein targeting to membrane,GO:0006613~cotranslational protein targeting to membrane,GO:0006614~SRP-dependent cotranslational protein targeting to membrane,GO:0006886~intracellular protein transport,GO:0008104~protein localization,GO:0015031~protein transport,GO:0033365~protein localization in organelle,GO:0034613~cellular protein localization,GO:0045047~…	GO:0005786~signal recognition particle, endoplasmic reticulum targeting,GO:0030529~ribonucleoprotein complex,GO:0048500~signal recognition particle,	GO:0000166~nucleotide binding,GO:0003723~RNA binding,GO:0005525~GTP binding,GO:0008312~7S RNA binding,GO:0017076~purine nucleotide binding,GO:0019001~guanyl nucleotide binding,GO:0032553~ribonucleotide binding,GO:0032555~purine ribonucleotide binding,GO:0032561~guanyl ribonucleotide binding,	IPR000897:Signal recognition particle, SRP54 subunit, GTPase,IPR003593:ATPase, AAA+ type, core,IPR004125:Signal recognition particle, SRP54 subunit, M-domain,IPR004780:Signal recognition particle, SRP,IPR013822:Signal recognition particle, SRP54 subunit, helical bundle,	mra03060:Protein export,mra03070:Bacterial secretion system,mtc03060:Protein export,mtc03070:Bacterial secretion system,mtu03060:Protein export,mtu03070:Bacterial secretion system,	PIRSF002107:signal recognition particle, SRP54/Ffh subunit,	SM00382:AAA,	complete proteome,gtp-binding,nucleotide-binding,ribonucleoprotein,rna-binding,signal recognition particle,	chain:Signal recognition particle protein,nucleotide phosphate-binding region:GTP,region of interest:G-domain,region of interest:M-domain,
15608096	TBFG_10974; MT0983; MRA_0963; Rv0956	Mycobacterium tuberculosis		GO:0006163~purine nucleotide metabolic process,GO:0006164~purine nucleotide biosynthetic process,GO:0006188~IMP biosynthetic process,GO:0006189~'de novo' IMP biosynthetic process,GO:0009123~nucleoside monophosphate metabolic process,GO:0009124~nucleoside monophosphate biosynthetic process,GO:0009126~purine nucleoside monophosphate metabolic process,GO:0009127~purine nucleoside monophosphate biosy…		GO:0004372~glycine hydroxymethyltransferase activity,GO:0004644~phosphoribosylglycinamide formyltransferase activity,	IPR002376:Formyl transferase, N-terminal,IPR004607:Phosphoribosylglycinamide formyltransferase,	mra00230:Purine metabolism,mra00670:One carbon pool by folate,mtc00230:Purine metabolism,mtc00670:One carbon pool by folate,mtf00230:Purine metabolism,mtf00670:One carbon pool by folate,mtu00230:Purine metabolism,mtu00670:One carbon pool by folate,			complete proteome,transferase,
57117051	TBFG_13064; Rv3048c; MRA_3080; MT3133	Mycobacterium tuberculosis		GO:0009132~nucleoside diphosphate metabolic process,GO:0009186~deoxyribonucleoside diphosphate metabolic process,GO:0009262~deoxyribonucleotide metabolic process,GO:0055114~oxidation reduction,		GO:0004748~ribonucleoside-diphosphate reductase activity,GO:0016725~oxidoreductase activity, acting on CH or CH2 groups,GO:0016728~oxidoreductase activity, acting on CH or CH2 groups, disulfide as acceptor,GO:0043167~ion binding,GO:0043169~cation binding,GO:0046872~metal ion binding,GO:0046914~transition metal ion binding,	IPR000358:Ribonucleotide reductase,IPR012348:Ribonucleotide reductase-related,	mra00230:Purine metabolism,mra00240:Pyrimidine metabolism,mtc00230:Purine metabolism,mtc00240:Pyrimidine metabolism,mtf00230:Purine metabolism,mtf00240:Pyrimidine metabolism,mtu00230:Purine metabolism,mtu00240:Pyrimidine metabolism,	PIRSF000355:ribonucleoside-diphosphate reductase class I, small subunit,		complete proteome,oxidoreductase,
15610393	TBFG_13286; Rv3257c; MRA_3305; MT3355; Rv3264c; MRA_3298	Mycobacterium tuberculosis				GO:0004475~mannose-1-phosphate guanylyltransferase activity,GO:0004615~phosphomannomutase activity,GO:0008905~mannose-phosphate guanylyltransferase activity,GO:0016779~nucleotidyltransferase activity,GO:0016866~intramolecular transferase activity,GO:0016868~intramolecular transferase activity, phosphotransferases,GO:0070568~guanylyltransferase activity,	IPR001451:Bacterial transferase hexapeptide repeat,IPR005835:Nucleotidyl transferase,IPR005841:Alpha-D-phosphohexomutase, N-terminal,IPR005843:Alpha-D-phosphohexomutase, C-terminal,IPR005844:Alpha-D-phosphohexomutase, alpha/beta/alpha domain I,IPR005845:Alpha-D-phosphohexomutase, alpha/beta/alpha domain II,IPR005846:Alpha-D-phosphohexomutase, alpha/beta/alpha domain III,IPR016055:Alpha-D-phosphoh…	mra00010:Glycolysis / Gluconeogenesis,mra00030:Pentose phosphate pathway,mra00051:Fructose and mannose metabolism,mra00052:Galactose metabolism,mra00500:Starch and sucrose metabolism,mra00520:Amino sugar and nucleotide sugar metabolism,mra00521:Streptomycin biosynthesis,mtc00010:Glycolysis / Gluconeogenesis,mtc00030:Pentose phosphate pathway,mtc00051:Fructose and mannose metabolism,mtc00052:Galac…	PIRSF005831:mannose-1-phosphate guanylyltransferase,PIRSF005849:phosphomannomutase,		complete proteome,Isomerase,nucleotidyltransferase,transferase,
15607558	Thiazole biosynthesis protein thiG	Mycobacterium tuberculosis		GO:0006766~vitamin metabolic process,GO:0006767~water-soluble vitamin metabolic process,GO:0006772~thiamin metabolic process,GO:0006790~sulfur metabolic process,GO:0009110~vitamin biosynthetic process,GO:0009228~thiamin biosynthetic process,GO:0018130~heterocycle biosynthetic process,GO:0019438~aromatic compound biosynthetic process,GO:0042364~water-soluble vitamin biosynthetic process,GO:0042723…			IPR008867:Thiazole biosynthesis,IPR013785:Aldolase-type TIM barrel,	mra00730:Thiamine metabolism,mtc00730:Thiamine metabolism,mtf00730:Thiamine metabolism,mtu00730:Thiamine metabolism,	PIRSF005870:thiamin biosynthesis protein ThiG,		complete proteome,cytoplasm,Flavoprotein,fmn,thiamine biosynthesis,	chain:Thiazole biosynthesis protein thiG,sequence conflict,
15607779	Transcription antitermination protein nusG	Mycobacterium tuberculosis		GO:0006350~transcription,GO:0006351~transcription, DNA-dependent,GO:0006353~transcription termination,GO:0006355~regulation of transcription, DNA-dependent,GO:0006357~regulation of transcription from RNA polymerase II promoter,GO:0010604~positive regulation of macromolecule metabolic process,GO:0022411~cellular component disassembly,GO:0031554~regulation of transcription termination,GO:0031555~tr…		GO:0003711~transcription elongation regulator activity,GO:0030528~transcription regulator activity,	IPR001062:Transcription antitermination protein, NusG,IPR005824:KOW,IPR006645:Transcription antitermination protein, NusG, N-terminal,IPR014722:Translation protein SH3-like, subgroup,IPR015869:Transcription antitermination protein, NusG, bacteria, conserved site,		PIRSF003043:transcription antitermination factor NusG,	SM00738:NGN,SM00739:KOW,	complete proteome,Transcription,transcription antitermination,transcription regulation,transcription termination,	chain:Transcription antitermination protein nusG,
15608437	Transcription termination factor rho	Mycobacterium tuberculosis		GO:0006091~generation of precursor metabolites and energy,GO:0006119~oxidative phosphorylation,GO:0006163~purine nucleotide metabolic process,GO:0006164~purine nucleotide biosynthetic process,GO:0006350~transcription,GO:0006351~transcription, DNA-dependent,GO:0006353~transcription termination,GO:0006754~ATP biosynthetic process,GO:0006793~phosphorus metabolic process,GO:0006796~phosphate metaboli…	GO:0016469~proton-transporting two-sector ATPase complex,GO:0033178~proton-transporting two-sector ATPase complex, catalytic domain,	GO:0000166~nucleotide binding,GO:0001882~nucleoside binding,GO:0001883~purine nucleoside binding,GO:0003715~transcription termination factor activity,GO:0003723~RNA binding,GO:0004386~helicase activity,GO:0005524~ATP binding,GO:0016820~hydrolase activity, acting on acid anhydrides, catalyzing transmembrane movement of substances,GO:0017076~purine nucleotide binding,GO:0030528~transcription regula…	IPR000194:ATPase, F1/V1/A1 complex, alpha/beta subunit, nucleotide-binding domain,IPR003593:ATPase, AAA+ type, core,IPR004665:Transcription termination factor Rho,IPR011112:Rho termination factor, N-terminal,IPR011113:Rho termination factor, RNA-binding,IPR011129:Cold shock protein,	mra03018:RNA degradation,mtc03018:RNA degradation,mtu03018:RNA degradation,		SM00357:CSP,SM00382:AAA,	atp-binding,complete proteome,helicase,hydrolase,nucleotide-binding,rna-binding,Transcription,transcription regulation,transcription termination,	chain:Transcription termination factor rho,compositionally biased region:Arg-rich,nucleotide phosphate-binding region:ATP,region of interest:RNA-binding (RNP1),region of interest:RNA-binding (RNP2),
15608983	Transcriptional regulator blaI	Mycobacterium tuberculosis		GO:0006350~transcription,GO:0009890~negative regulation of biosynthetic process,GO:0010558~negative regulation of macromolecule biosynthetic process,GO:0010605~negative regulation of macromolecule metabolic process,GO:0010629~negative regulation of gene expression,GO:0016481~negative regulation of transcription,GO:0031327~negative regulation of cellular biosynthetic process,GO:0045449~regulation …		GO:0003677~DNA binding,GO:0016564~transcription repressor activity,GO:0016566~specific transcriptional repressor activity,GO:0030528~transcription regulator activity,	IPR005650:Penicillinase repressor,IPR011991:Winged helix repressor DNA-binding,				3d-structure,antibiotic resistance,complete proteome,cytoplasm,dna-binding,repressor,Transcription,transcription regulation,	chain:Transcriptional regulator blaI,DNA-binding region:H-T-H motif winged type,helix,region of interest:Important for dimerization,site:Cleavage,strand,turn,
15608453	Transposase for insertion sequence element IS1557	Mycobacterium tuberculosis	DNA replication, recombination, and repair,	GO:0006259~DNA metabolic process,GO:0006310~DNA recombination,GO:0006313~transposition, DNA-mediated,GO:0032196~transposition,		GO:0003677~DNA binding,GO:0004803~transposase activity,	IPR002560:Transposase, IS204/IS1001/IS1096/IS1165,		PIRSF019611:transposase for insertion sequence element IS1557,		complete proteome,dna recombination,dna-binding,transposable element,transposition,	chain:Transposase for insertion sequence element IS1557,sequence conflict,
57117162	Trehalose-2-sulfate acyltransferase papA2; Acyltransferase papA2	Mycobacterium tuberculosis					IPR001242:Condensation domain,				Acyltransferase,complete proteome,transferase,	chain:Acyltransferase papA2,chain:Trehalose-2-sulfate acyltransferase papA2,mutagenesis site,
15608751	Tryptophan synthase alpha chain	Mycobacterium tuberculosis		GO:0000162~tryptophan biosynthetic process,GO:0006568~tryptophan metabolic process,GO:0006575~cellular amino acid derivative metabolic process,GO:0006576~biogenic amine metabolic process,GO:0006586~indolalkylamine metabolic process,GO:0008652~cellular amino acid biosynthetic process,GO:0009072~aromatic amino acid family metabolic process,GO:0009073~aromatic amino acid family biosynthetic process,…		GO:0004834~tryptophan synthase activity,GO:0016836~hydro-lyase activity,	IPR002028:Tryptophan synthase, alpha chain,IPR013785:Aldolase-type TIM barrel,IPR018204:Tryptophan synthase, alpha chain, active site,	mra00260:Glycine, serine and threonine metabolism,mra00400:Phenylalanine, tyrosine and tryptophan biosynthesis,mra02020:Two-component system,mtc00260:Glycine, serine and threonine metabolism,mtc00400:Phenylalanine, tyrosine and tryptophan biosynthesis,mtc02020:Two-component system,mtf00260:Glycine, serine and threonine metabolism,mtf00400:Phenylalanine, tyrosine and tryptophan biosynthesis,mtf020…	PIRSF001411:tryptophan synthase, alpha subunit,		amino-acid biosynthesis,aromatic amino acid biosynthesis,complete proteome,lyase,tryptophan biosynthesis,	active site:Proton acceptor,chain:Tryptophan synthase alpha chain,
15608600	UPF0051 protein Rv1462/MT1509	Mycobacterium tuberculosis		GO:0016226~iron-sulfur cluster assembly,GO:0031163~metallo-sulfur cluster assembly,GO:0051186~cofactor metabolic process,GO:0051188~cofactor biosynthetic process,			IPR000825:SUF system FeS cluster assembly, SufBD,IPR011542:SUF system FeS cluster assembly, SufD,		PIRSF005847:iron-sulfur cluster assembly protein, SufB/SufD type,PIRSF500361:iron-sulfur cluster assembly protein SufD,		complete proteome,	chain:UPF0051 protein Rv1462/MT1509,sequence conflict,
15610507	UPF0089 protein Rv3371/MT3481	Mycobacterium tuberculosis					IPR004255:Uncharacterised protein family UPF0089,IPR014292:Acyltransferase, WS/DGAT/MGAT,		PIRSF017061:uncharacterized conserved protein,		complete proteome,	chain:UPF0089 protein Rv3371/MT3481,sequence conflict,
15607206	UPF0182 protein Rv0064/MT0070	Mycobacterium tuberculosis			GO:0005886~plasma membrane,GO:0016021~integral to membrane,GO:0031224~intrinsic to membrane,		IPR005372:Uncharacterised protein family UPF0182,		PIRSF018949:uncharacterized conserved protein,		cell membrane,complete proteome,membrane,transmembrane,	chain:UPF0182 protein Rv0064/MT0070,sequence conflict,transmembrane region,
15608461	UPF0286 protein Rv1321/MT1363	Mycobacterium tuberculosis					IPR002793:Uncharacterised protein family UPF0286,				complete proteome,	chain:UPF0286 protein Rv1321/MT1363,sequence conflict,
15607185	Uncharacterized HTH-type transcriptional regulator Rv0043c/MT0049	Mycobacterium tuberculosis	Transcription,	GO:0006350~transcription,GO:0006355~regulation of transcription, DNA-dependent,GO:0045449~regulation of transcription,GO:0051252~regulation of RNA metabolic process,		GO:0003677~DNA binding,GO:0003700~transcription factor activity,GO:0030528~transcription regulator activity,	IPR000524:Bacterial regulatory protein GntR, HTH,IPR011991:Winged helix repressor DNA-binding,			SM00345:HTH_GNTR,	complete proteome,dna-binding,Transcription,transcription regulation,	chain:Uncharacterized HTH-type transcriptional regulator Rv0043c/MT0049,DNA-binding region:H-T-H motif,domain:HTH gntR-type,
57116731	Uncharacterized PPE family protein PPE10	Mycobacterium tuberculosis					IPR000030:Mycobacterial PPE protein,IPR002989:Mycobacterial pentapeptide repeat,				complete proteome,	chain:Uncharacterized PPE family protein PPE10,sequence conflict,
57116852	Uncharacterized PPE family protein PPE19	Mycobacterium tuberculosis					IPR000030:Mycobacterial PPE protein,				complete proteome,	chain:Uncharacterized PPE family protein PPE19,sequence conflict,
15608652	Uncharacterized glycosyltransferase Rv1514c/MT1564	Mycobacterium tuberculosis					IPR001173:Glycosyl transferase, family 2,				complete proteome,glycosyltransferase,transferase,	chain:Uncharacterized glycosyltransferase Rv1514c/MT1564,
15609722	Uncharacterized lipoprotein Rv2585c/MT2662	Mycobacterium tuberculosis			GO:0005886~plasma membrane,GO:0031224~intrinsic to membrane,GO:0031225~anchored to membrane,		IPR000914:Bacterial extracellular solute-binding protein, family 5,	mtu02010:ABC transporters,			cell membrane,complete proteome,lipoprotein,membrane,palmitate,signal,	chain:Uncharacterized lipoprotein Rv2585c/MT2662,lipid moiety-binding region:N-palmitoyl cysteine,lipid moiety-binding region:S-diacylglycerol cysteine,sequence conflict,signal peptide,
15608102	Uncharacterized lipoprotein lprP	Mycobacterium tuberculosis			GO:0005886~plasma membrane,GO:0031224~intrinsic to membrane,GO:0031225~anchored to membrane,				PIRSF021529:Mycobacterium tuberculosis hypothetical protein Rv0962c,		cell membrane,complete proteome,lipoprotein,membrane,palmitate,signal,	chain:Uncharacterized lipoprotein lprP,lipid moiety-binding region:N-palmitoyl cysteine,lipid moiety-binding region:S-diacylglycerol cysteine,sequence conflict,signal peptide,
15607625	Uncharacterized oxidoreductase Rv0484c/MT0502	Mycobacterium tuberculosis		GO:0055114~oxidation reduction,			IPR002198:Short-chain dehydrogenase/reductase SDR,IPR002347:Glucose/ribitol dehydrogenase,IPR016040:NAD(P)-binding domain,		PIRSF000092:short-chain dehydrogenase,		complete proteome,oxidoreductase,	active site:Proton acceptor,binding site:Substrate,chain:Uncharacterized oxidoreductase Rv0484c/MT0502,nucleotide phosphate-binding region:NAD or NADP,
15610638	Uncharacterized oxidoreductase Rv1350/MT1393	Mycobacterium tuberculosis		GO:0055114~oxidation reduction,		GO:0004312~fatty-acid synthase activity,GO:0004316~3-oxoacyl-[acyl-carrier-protein] reductase activity,	IPR002198:Short-chain dehydrogenase/reductase SDR,IPR002347:Glucose/ribitol dehydrogenase,IPR016040:NAD(P)-binding domain,	mra00061:Fatty acid biosynthesis,mra01040:Biosynthesis of unsaturated fatty acids,mtc00061:Fatty acid biosynthesis,mtc01040:Biosynthesis of unsaturated fatty acids,mtf00061:Fatty acid biosynthesis,mtf01040:Biosynthesis of unsaturated fatty acids,mtu00061:Fatty acid biosynthesis,mtu01040:Biosynthesis of unsaturated fatty acids,	PIRSF000092:short-chain dehydrogenase,		complete proteome,nad,oxidoreductase,	active site:Proton acceptor,binding site:Substrate,chain:Uncharacterized oxidoreductase Rv1350/MT1393,nucleotide phosphate-binding region:NAD,
15609435	Uncharacterized oxidoreductase Rv2298/MT2355	Mycobacterium tuberculosis		GO:0055114~oxidation reduction,			IPR001395:Aldo/keto reductase,		PIRSF000097:aldo-keto reductase,		complete proteome,nadp,oxidoreductase,	active site:Proton donor,chain:Uncharacterized oxidoreductase Rv2298/MT2355,nucleotide phosphate-binding region:NADP,
15607150	Uncharacterized protein Rv0008c/MT0010	Mycobacterium tuberculosis			GO:0016021~integral to membrane,GO:0031224~intrinsic to membrane,				PIRSF021480:Mycobacterium tuberculosis hypothetical protein Rv0008c,		complete proteome,membrane,transmembrane,	chain:Uncharacterized protein Rv0008c/MT0010,sequence conflict,transmembrane region,
15607225	Uncharacterized protein Rv0083/MT0090	Mycobacterium tuberculosis		GO:0006091~generation of precursor metabolites and energy,GO:0006119~oxidative phosphorylation,GO:0006793~phosphorus metabolic process,GO:0006796~phosphate metabolic process,GO:0015980~energy derivation by oxidation of organic compounds,GO:0016310~phosphorylation,GO:0022900~electron transport chain,GO:0022904~respiratory electron transport chain,GO:0042773~ATP synthesis coupled electron transport…	GO:0005886~plasma membrane,GO:0016021~integral to membrane,GO:0031224~intrinsic to membrane,	GO:0003954~NADH dehydrogenase activity,GO:0008137~NADH dehydrogenase (ubiquinone) activity,GO:0016651~oxidoreductase activity, acting on NADH or NADPH,GO:0016655~oxidoreductase activity, acting on NADH or NADPH, quinone or similar compound as acceptor,GO:0050136~NADH dehydrogenase (quinone) activity,	IPR001750:NADH:ubiquinone/plastoquinone oxidoreductase,IPR003918:NADH:ubiquinone oxidoreductase, chain 4,		PIRSF006542:[NiFe]-hydrogenase-3-type complex, large membrane subunit,PIRSF500407:[NiFe]-hydrogenase-4-type complex, large membrane subunit, HyfB type,		cell membrane,complete proteome,membrane,oxidoreductase,transmembrane,	chain:Uncharacterized protein Rv0083/MT0090,transmembrane region,
15607246	Uncharacterized protein Rv0104/MT0113	Mycobacterium tuberculosis			GO:0005886~plasma membrane,GO:0016021~integral to membrane,GO:0031224~intrinsic to membrane,		IPR000595:Cyclic nucleotide-binding,IPR014710:RmlC-like jelly roll fold,		PIRSF021486:Mycobacterium tuberculosis hypothetical protein Rv0104,	SM00100:cNMP,	cell membrane,complete proteome,membrane,transmembrane,	chain:Uncharacterized protein Rv0104/MT0113,nucleotide phosphate-binding region:cNMP,transmembrane region,
15607639	Uncharacterized protein Rv0498/MT0518	Mycobacterium tuberculosis	Carbohydrate transport and metabolism,				IPR012307:Xylose isomerase-type TIM barrel,IPR013022:Xylose isomerase-like, TIM barrel,		PIRSF017359:uncharacterized conserved protein,		complete proteome,signal,	chain:Uncharacterized protein Rv0498/MT0518,signal peptide,
15608031	Uncharacterized protein Rv0891c/MT0915	Mycobacterium tuberculosis		GO:0007242~intracellular signaling cascade,GO:0009123~nucleoside monophosphate metabolic process,GO:0009124~nucleoside monophosphate biosynthetic process,GO:0009165~nucleotide biosynthetic process,GO:0009187~cyclic nucleotide metabolic process,GO:0009190~cyclic nucleotide biosynthetic process,GO:0034404~nucleobase, nucleoside and nucleotide biosynthetic process,GO:0034654~nucleobase, nucleoside, …		GO:0016849~phosphorus-oxygen lyase activity,	IPR001054:Adenylyl cyclase class-3/4/guanylyl cyclase,			SM00044:CYCc,	complete proteome,	chain:Uncharacterized protein Rv0891c/MT0915,domain:Guanylate cyclase,sequence conflict,
15608104	Uncharacterized protein Rv0964c/MT0992.1	Mycobacterium tuberculosis							PIRSF012613:Mycobacterium tuberculosis hypothetical protein Rv0964c,		complete proteome,	chain:Uncharacterized protein Rv0964c/MT0992.1,sequence conflict,
57116804	Uncharacterized protein Rv0966c/MT0994	Mycobacterium tuberculosis					IPR012551:Protein of unknown function DUF1707,		PIRSF016699:uncharacterized conserved protein,		complete proteome,	chain:Uncharacterized protein Rv0966c/MT0994,sequence conflict,
15608110	Uncharacterized protein Rv0970/MT0998	Mycobacterium tuberculosis			GO:0005886~plasma membrane,GO:0016021~integral to membrane,GO:0031224~intrinsic to membrane,				PIRSF031686:PIRSF031686,		cell membrane,complete proteome,membrane,transmembrane,	chain:Uncharacterized protein Rv0970/MT0998,transmembrane region,
15608460	Uncharacterized protein Rv1320c/MT1362	Mycobacterium tuberculosis		GO:0007242~intracellular signaling cascade,GO:0009123~nucleoside monophosphate metabolic process,GO:0009124~nucleoside monophosphate biosynthetic process,GO:0009165~nucleotide biosynthetic process,GO:0009187~cyclic nucleotide metabolic process,GO:0009190~cyclic nucleotide biosynthetic process,GO:0034404~nucleobase, nucleoside and nucleotide biosynthetic process,GO:0034654~nucleobase, nucleoside, …	GO:0005886~plasma membrane,GO:0016021~integral to membrane,GO:0031224~intrinsic to membrane,	GO:0016849~phosphorus-oxygen lyase activity,	IPR001054:Adenylyl cyclase class-3/4/guanylyl cyclase,IPR003660:HAMP linker domain,	mtu00230:Purine metabolism,	PIRSF010397:hypothetical protein Rv1318c,	SM00044:CYCc,SM00304:HAMP,	cell membrane,complete proteome,membrane,transmembrane,	chain:Uncharacterized protein Rv1320c/MT1362,domain:Guanylate cyclase,domain:HAMP,sequence conflict,transmembrane region,
57116853	Uncharacterized protein Rv1364c/MT1410	Mycobacterium tuberculosis		GO:0000160~two-component signal transduction system (phosphorelay),GO:0006355~regulation of transcription, DNA-dependent,GO:0045449~regulation of transcription,GO:0051252~regulation of RNA metabolic process,		GO:0000155~two-component sensor activity,GO:0000166~nucleotide binding,GO:0001882~nucleoside binding,GO:0001883~purine nucleoside binding,GO:0004672~protein kinase activity,GO:0004673~protein histidine kinase activity,GO:0004721~phosphoprotein phosphatase activity,GO:0005524~ATP binding,GO:0016775~phosphotransferase activity, nitrogenous group as acceptor,GO:0016791~phosphatase activity,GO:001707…	IPR000014:PAS,IPR000700:PAS-associated, C-terminal,IPR001610:PAC motif,IPR001932:Protein phosphatase 2C-related,IPR002645:Sulphate transporter/antisigma-factor antagonist STAS,IPR003594:ATP-binding region, ATPase-like,IPR010822:Sporulation stage II, protein E C-terminal,IPR013656:PAS fold-4,			SM00086:PAC,SM00091:PAS,SM00331:PP2C_SIG,SM00332:PP2Cc,SM00387:HATPase_c,	complete proteome,	chain:Uncharacterized protein Rv1364c/MT1410,domain:PAC,domain:STAS,sequence conflict,
15608952	Uncharacterized protein Rv1815/MT1863	Mycobacterium tuberculosis									complete proteome,signal,	chain:Uncharacterized protein Rv1815/MT1863,sequence conflict,signal peptide,
15609137	Uncharacterized protein Rv2000/MT2056	Mycobacterium tuberculosis	Energy production and conversion,						PIRSF021569:Mycobacterium tuberculosis hypothetical protein Rv2000,		complete proteome,	chain:Uncharacterized protein Rv2000/MT2056,
15609142	Uncharacterized protein Rv2005c/MT2061	Mycobacterium tuberculosis					IPR006015:Universal stress protein A,IPR006016:UspA,IPR014729:Rossmann-like alpha/beta/alpha sandwich fold,				complete proteome,	chain:Uncharacterized protein Rv2005c/MT2061,
15609219	Uncharacterized protein Rv2082	Mycobacterium tuberculosis									complete proteome,	chain:Uncharacterized protein Rv2082,compositionally biased region:Ala-rich,
15609220	Uncharacterized protein Rv2083/MT2145	Mycobacterium tuberculosis			GO:0005886~plasma membrane,GO:0016021~integral to membrane,GO:0031224~intrinsic to membrane,						cell membrane,complete proteome,membrane,transmembrane,	chain:Uncharacterized protein Rv2083/MT2145,sequence conflict,transmembrane region,
15609374	Uncharacterized protein Rv2237/MT2296	Mycobacterium tuberculosis			GO:0005886~plasma membrane,GO:0016021~integral to membrane,GO:0031224~intrinsic to membrane,		IPR018713:Protein of unknown function DUF2236,				cell membrane,complete proteome,membrane,transmembrane,	chain:Uncharacterized protein Rv2237/MT2296,transmembrane region,
15609548	Uncharacterized protein Rv2411c/MT2484	Mycobacterium tuberculosis	Function unknown,				IPR007297:Protein of unknown function DUF404, bacteria N-terminal,IPR007302:Protein of unknown function DUF407,IPR016450:Uncharacterised conserved protein UCP005522,		PIRSF005522:UCP005522,PIRSF005522:uncharacterized conserved protein,		complete proteome,	chain:Uncharacterized protein Rv2411c/MT2484,compositionally biased region:Poly-Gln,
15609704	Uncharacterized protein Rv2567/MT2643	Mycobacterium tuberculosis	Function unknown,				IPR007296:Protein of unknown function DUF403, bacteria,IPR007297:Protein of unknown function DUF404, bacteria N-terminal,IPR007302:Protein of unknown function DUF407,				complete proteome,	chain:Uncharacterized protein Rv2567/MT2643,sequence conflict,
15609706	Uncharacterized protein Rv2569c/MT2645	Mycobacterium tuberculosis	Amino acid transport and metabolism,				IPR002931:Transglutaminase-like,IPR013589:Bacterial transglutaminase-like, N-terminal,			SM00460:TGc,	complete proteome,	chain:Uncharacterized protein Rv2569c/MT2645,
15609711	Uncharacterized protein Rv2574/MT2650	Mycobacterium tuberculosis					IPR019587:Polyketide cyclase/dehydrase,				complete proteome,	chain:Uncharacterized protein Rv2574/MT2650,
15609852	Uncharacterized protein Rv2715/MT2788	Mycobacterium tuberculosis	Lipid metabolism,				IPR000073:Alpha/beta hydrolase fold-1,				complete proteome,hydrolase,	chain:Uncharacterized protein Rv2715/MT2788,
15610047	Uncharacterized protein Rv2910c/MT2978	Mycobacterium tuberculosis									complete proteome,	chain:Uncharacterized protein Rv2910c/MT2978,
15610539	Uncharacterized protein Rv3403c/MT3511	Mycobacterium tuberculosis	Function unknown,		GO:0005886~plasma membrane,GO:0016021~integral to membrane,GO:0031224~intrinsic to membrane,						cell membrane,complete proteome,membrane,transmembrane,	chain:Uncharacterized protein Rv3403c/MT3511,transmembrane region,
15610544	Uncharacterized protein Rv3408/MT3516	Mycobacterium tuberculosis							PIRSF016752:exonuclease with PIN domain, MT3516 type,		complete proteome,	chain:Uncharacterized protein Rv3408/MT3516,sequence conflict,
15608021	Uncharacterized tRNA/rRNA methyltransferase Rv0881/MT0904	Mycobacterium tuberculosis	Translation, ribosomal structure and biogenesis,	GO:0006396~RNA processing,		GO:0003723~RNA binding,GO:0008173~RNA methyltransferase activity,	IPR001537:tRNA/rRNA methyltransferase, SpoU,	mtu00150:Androgen and estrogen metabolism,mtu00340:Histidine metabolism,mtu00350:Tyrosine metabolism,mtu00450:Selenoamino acid metabolism,mtu00626:Naphthalene and anthracene degradation,	PIRSF005783:tRNA/rRNA methyltransferase, group 3, TrmH type,		complete proteome,methyltransferase,transferase,	chain:Uncharacterized tRNA/rRNA methyltransferase Rv0881/MT0904,sequence conflict,
15609116	Uncharacterized transporter Rv1979c/MT2031	Mycobacterium tuberculosis	Amino acid transport and metabolism,	GO:0006865~amino acid transport,GO:0015837~amine transport,GO:0015849~organic acid transport,GO:0046942~carboxylic acid transport,	GO:0005886~plasma membrane,GO:0016021~integral to membrane,GO:0031224~intrinsic to membrane,	GO:0005275~amine transmembrane transporter activity,GO:0015171~amino acid transmembrane transporter activity,	IPR002293:Amino acid/polyamine transporter I,IPR004840:Amino acid permease, conserved site,IPR004841:Amino acid permease-associated region,		PIRSF006060:AA_transporter,PIRSF006060:amino acid transporter,		cell membrane,complete proteome,membrane,transmembrane,transport,	chain:Uncharacterized transporter Rv1979c/MT2031,sequence conflict,transmembrane region,
