# Supplementary material for: Genetic heterogeneity revealed by sequence analysis of Mycobacterium tuberculosis isolates from extra-pulmonary tuberculosis patients
Source: BMC Genomics. 2013 Jun 17;14:404. doi: 10.1186/1471-2164-14-404 (PMC3699378; doi:10.1186/1471-2164-14-404)
Supplement: Additional file 6 — David analysis of isolates ac74. [file 1471-2164-14-404-S6.xls]

## Sheet: Readme
DAVID ANAlYSIS OF ISOLATES AC74

## Sheet: Functional_annotation_clusterin
Annotation Cluster 1	Enrichment Score: 3.5042418623502063
Category	Term	Count	%	PValue	Genes	List Total	Pop Hits	Pop Total	Fold Enrichment	Bonferroni	Benjamini	FDR
INTERPRO	IPR000794:Beta-ketoacyl synthase	15	2.66904	2.87399e-07	15610936, 15608800, 15607546, 15610084, 15610083, 15609185, 15609518, 15610070, 15610961, 15610072, 15609382, 15608321, 15610069, 15608799, 15608320	449	48	7774	5.41063	0.000202021	0.000202021	0.000433663
INTERPRO	IPR014043:Acyl transferase	13	2.31317	1.47409e-06	15610936, 15608800, 15607546, 15610083, 15609185, 15609518, 15610070, 15610961, 15610072, 15608321, 15610069, 15608799, 15608320	449	40	7774	5.62706	0.00103575	0.000518009	0.00222427
INTERPRO	IPR001227:Acyl transferase region	13	2.31317	1.47409e-06	15610936, 15608800, 15607546, 15610083, 15609185, 15609518, 15610070, 15610961, 15610072, 15608321, 15610069, 15608799, 15608320	449	40	7774	5.62706	0.00103575	0.000518009	0.00222427
INTERPRO	IPR018201:Beta-ketoacyl synthase, active site	12	2.13523	1.75914e-06	15610936, 15608800, 15609382, 15608799, 15610069, 15607546, 15610084, 15609185, 15608320, 15610070, 15610961, 15610072	449	34	7774	6.11083	0.00123591	0.000412141	0.00265438
INTERPRO	IPR009081:Acyl carrier protein-like	14	2.4911	1.25508e-05	15610936, 15607546, 15610083, 15609185, 15609518, 15610070, 15610961, 15610072, 15607243, 15608321, 15610069, 15608799, 15609516, 15608320	449	56	7774	4.32851	0.00878444	0.00220338	0.0189365
INTERPRO	IPR014030:Beta-ketoacyl synthase, N-terminal	12	2.13523	1.34472e-05	15610936, 15608800, 15609382, 15608799, 15610069, 15607546, 15610084, 15609185, 15608320, 15610070, 15610961, 15610072	449	41	7774	5.06752	0.00940889	0.0018889	0.0202889
INTERPRO	IPR014031:Beta-ketoacyl synthase, C-terminal	12	2.13523	1.34472e-05	15610936, 15608800, 15609382, 15608799, 15610069, 15607546, 15610084, 15609185, 15608320, 15610070, 15610961, 15610072	449	41	7774	5.06752	0.00940889	0.0018889	0.0202889
SP_PIR_KEYWORDS	carrier protein	9	1.60142	1.96158e-05	15610936, 15607243, 15608799, 15610069, 15607546, 15609185, 15610070, 15610961, 15610072	562	28	12695	7.26074	0.00362238	0.000518289	0.0242696
INTERPRO	IPR006163:Phosphopantetheine-binding	14	2.4911	2.77648e-05	15610936, 15607546, 15610083, 15609185, 15609518, 15610070, 15610961, 15610072, 15607243, 15608321, 15610069, 15608799, 15609516, 15608320	449	60	7774	4.03994	0.0193297	0.00324787	0.0418868
GOTERM_MF_FAT	GO:0000036~acyl carrier activity	14	2.4911	0.000267046	15610936, 15607546, 15610083, 15609185, 15609518, 15610070, 15610961, 15610072, 15607243, 15608321, 15610069, 15608799, 15609516, 15608320	274	78	4983	3.26418	0.0979575	0.0979575	0.36991
INTERPRO	IPR016038:Thiolase-like, subgroup	14	2.4911	0.000268543	15610936, 15608800, 15607546, 15610084, 15609185, 15610070, 15610961, 15610072, 15609382, 15607999, 15610069, 15608799, 15610658, 15608320	449	74	7774	3.27563	0.172057	0.0266124	0.404445
GOTERM_MF_FAT	GO:0031406~carboxylic acid binding	16	2.84698	0.000709532	15610001, 15609638, 15607546, 15610083, 15609185, 15609518, 15610070, 15610961, 15610101, 15607243, 57116685, 15609352, 15608799, 15609632, 15609720, 15610179	274	108	4983	2.69424	0.23965	0.0533211	0.980043
SP_PIR_KEYWORDS	Phosphopantetheine	10	1.77936	0.000813122	15607243, 15608799, 15610069, 15607546, 15609185, 15610083, 15609518, 15610070, 15610961, 15610072	562	57	12695	3.96298	0.139713	0.0149362	1.0015
INTERPRO	IPR013154:Alcohol dehydrogenase GroES-like	10	1.77936	0.00195419	15609032, 15608800, 15608321, 15608799, 15609185, 15610083, 15608320, 15610913, 15610070, 15610961	449	50	7774	3.46281	0.747195	0.15793	2.90847
INTERPRO	IPR013149:Alcohol dehydrogenase, zinc-binding	10	1.77936	0.00195419	15609032, 15608800, 15608321, 15608799, 15609185, 15610083, 15608320, 15610913, 15610070, 15610961	449	50	7774	3.46281	0.747195	0.15793	2.90847
INTERPRO	IPR013968:Polyketide synthase, KR	5	0.88968	0.00259502	15608321, 15610069, 15609518, 15608320, 15610070	449	11	7774	7.87001	0.839052	0.183692	3.84492
INTERPRO	IPR006162:Phosphopantetheine attachment site	9	1.60142	0.00373333	15607243, 15608799, 15610069, 15607546, 15609185, 15610083, 15609518, 15610070, 15610961	449	45	7774	3.46281	0.927882	0.231215	5.48755
GOTERM_MF_FAT	GO:0043176~amine binding	11	1.9573	0.00489565	15607243, 15608799, 15607546, 15609185, 15610083, 15609518, 15609720, 15610179, 15610070, 15610961, 15610101	274	71	4983	2.81757	0.849586	0.270742	6.58307
GOTERM_MF_FAT	GO:0016597~amino acid binding	11	1.9573	0.00489565	15607243, 15608799, 15607546, 15609185, 15610083, 15609518, 15609720, 15610179, 15610070, 15610961, 15610101	274	71	4983	2.81757	0.849586	0.270742	6.58307
GOTERM_MF_FAT	GO:0031177~phosphopantetheine binding	8	1.42349	0.0116698	15607243, 15608799, 15607546, 15609185, 15610083, 15609518, 15610070, 15610961	274	46	4983	3.16281	0.98923	0.364347	15.0306
PIR_SUPERFAMILY	PIRSF005998:mycocerosic acid synthase	3	0.533808	0.0733057	15608799, 15610070, 15610961	255	7	3842	6.45714	1	1	63.0762
GOTERM_MF_FAT	GO:0019842~vitamin binding	18	3.20285	0.117609	15608630, 15609638, 15607710, 15607546, 15610465, 15610083, 15609185, 15608969, 15609518, 161352467, 15610070, 15607993, 15610961, 15607243, 57117000, 15608799, 57116827, 57116791	274	228	4983	1.43575	1	0.877525	82.38
GOTERM_MF_FAT	GO:0008270~zinc ion binding	13	2.31317	0.503972	15609032, 15608800, 15610083, 15609185, 15610913, 15609114, 15610070, 15610961, 15607940, 15608321, 15608799, 15610721, 15608320	274	213	4983	1.10995	1	0.998152	99.994
Annotation Cluster 2	Enrichment Score: 3.2515955477277396
Category	Term	Count	%	PValue	Genes	List Total	Pop Hits	Pop Total	Fold Enrichment	Bonferroni	Benjamini	FDR
KEGG_PATHWAY	mtu00230:Purine metabolism	16	2.84698	1.11206e-05	15607710, 15607374, 15608459, 15608458, 15607949, 15608460, 15607948, 15608426, 15608096, 15607808, 15608097, 15609720, 15608987, 15609721, 15610546, 15610847	155	62	2223	3.70114	0.00259884	0.00259884	0.0142953
KEGG_PATHWAY	mra00230:Purine metabolism	13	2.31317	0.000708128	15607710, 15607374, 15607949, 15607948, 15608426, 15608096, 15607808, 15608097, 15609720, 15609721, 15608987, 15610546, 15610847	155	61	2223	3.05648	0.152751	0.0795387	0.906537
KEGG_PATHWAY	mtc00230:Purine metabolism	10	1.77936	0.0223344	15608096, 15607808, 15608097, 15609720, 15608987, 15609721, 15607949, 15607948, 15610847, 15608426	155	61	2223	2.35114	0.994936	0.356259	25.202
Annotation Cluster 3	Enrichment Score: 2.9990341449406825
Category	Term	Count	%	PValue	Genes	List Total	Pop Hits	Pop Total	Fold Enrichment	Bonferroni	Benjamini	FDR
SP_PIR_KEYWORDS	atp-binding	53	9.4306	1.9037e-06	57116990, 15610900, 15609463, 15608147, 15608426, 15609238, 15607771, 15608391, 15607425, 15610148, 15607491, 15610146, 15608575, 15608432, 15609313, 15608935, 15608437, 15608436, 15607157, 15609384, 15610501, 15608806, 15609720, 15609638, 15608488, 57117131, 15608601, 15608168, 15607200, 15609825, 15607949, 15610118, 15607148, 15608109, 15607245, 15608353, 15607145, 15607795, 15607249, 15610721,…	562	596	12695	2.00875	0.000352123	0.000176077	0.00235558
SP_PIR_KEYWORDS	nucleotide-binding	55	9.78648	2.03592e-06	57116990, 15610900, 15609463, 15608147, 15608426, 15607262, 15609238, 15607771, 15608391, 15607425, 15610148, 15607491, 15610146, 15608575, 15608432, 15609313, 15608935, 15608437, 15608436, 15607157, 15609384, 15610501, 15610053, 15608806, 15609720, 15609638, 15608488, 57117131, 15608601, 15608168, 15607200, 15609825, 15607949, 15610118, 15607148, 15608109, 15607245, 15608353, 15607145, 15607795,…	562	630	12695	1.97205	0.000376574	0.00012554	0.00251918
GOTERM_MF_FAT	GO:0005524~ATP binding	62	11.032	0.000423193	57116990, 15610900, 15609463, 15608147, 15608426, 15609161, 15608235, 15609238, 15607771, 15608391, 15607425, 15608835, 15610148, 15607491, 15610146, 15608575, 15608432, 15609313, 15608935, 15608437, 15608436, 15607157, 57116853, 15609384, 15610501, 15608806, 15609720, 15611030, 15610867, 15609638, 15608488, 57117131, 15608601, 15608168, 15607200, 15609825, 15607949, 15610118, 15607148, 15608109,…	274	739	4983	1.52576	0.150737	0.0784456	0.585613
GOTERM_MF_FAT	GO:0032559~adenyl ribonucleotide binding	62	11.032	0.000439087	57116990, 15610900, 15609463, 15608147, 15608426, 15609161, 15608235, 15609238, 15607771, 15608391, 15607425, 15608835, 15610148, 15607491, 15610146, 15608575, 15608432, 15609313, 15608935, 15608437, 15608436, 15607157, 57116853, 15609384, 15610501, 15608806, 15609720, 15611030, 15610867, 15609638, 15608488, 57117131, 15608601, 15608168, 15607200, 15609825, 15607949, 15610118, 15607148, 15608109,…	274	740	4983	1.5237	0.155934	0.0549413	0.607546
GOTERM_MF_FAT	GO:0032555~purine ribonucleotide binding	65	11.5658	0.000480555	57116990, 15610900, 15609463, 15608147, 15608426, 15609161, 15608235, 15607262, 15609238, 15607771, 15608391, 15607425, 15608835, 15610148, 15607491, 15610146, 15608575, 15608432, 15609313, 15608935, 15608437, 15608436, 15607157, 57116853, 15609384, 15610501, 15610053, 15608806, 15609720, 15611030, 15610867, 15609638, 15608488, 57117131, 15608601, 15609825, 15608168, 15607200, 15607949, 15610118,…	274	789	4983	1.49822	0.169344	0.0453254	0.664746
GOTERM_MF_FAT	GO:0032553~ribonucleotide binding	65	11.5658	0.000480555	57116990, 15610900, 15609463, 15608147, 15608426, 15609161, 15608235, 15607262, 15609238, 15607771, 15608391, 15607425, 15608835, 15610148, 15607491, 15610146, 15608575, 15608432, 15609313, 15608935, 15608437, 15608436, 15607157, 57116853, 15609384, 15610501, 15610053, 15608806, 15609720, 15611030, 15610867, 15609638, 15608488, 57117131, 15608601, 15609825, 15608168, 15607200, 15607949, 15610118,…	274	789	4983	1.49822	0.169344	0.0453254	0.664746
GOTERM_MF_FAT	GO:0017076~purine nucleotide binding	73	12.9893	0.0082685	57116990, 15610900, 15609463, 15608949, 15608147, 15610439, 15609161, 15608426, 15607262, 15608235, 15609238, 15607771, 15608391, 15607425, 15610700, 15607541, 15608835, 15610148, 15610146, 15607491, 15608575, 15608432, 15609313, 15608935, 15608437, 15608436, 15607157, 57116853, 15609384, 15610501, 15610053, 15607412, 15608806, 15609720, 15611030, 15607556, 15610867, 15609638, 15608488, 57117131,…	274	1015	4983	1.30797	0.959437	0.367354	10.882
GOTERM_MF_FAT	GO:0030554~adenyl nucleotide binding	70	12.4555	0.00841284	57116990, 15610900, 15609463, 15608949, 15608147, 15610439, 15609161, 15608426, 15608235, 15609238, 15607771, 15608391, 15607425, 15610700, 15607541, 15608835, 15610148, 15607491, 15610146, 15608575, 15608432, 15609313, 15608935, 15608437, 15608436, 15607157, 57116853, 15609384, 15610501, 15607412, 15608806, 15609720, 15611030, 15607556, 15610867, 15609638, 15608488, 57117131, 15608601, 15609825,…	274	966	4983	1.31784	0.961653	0.334779	11.0618
GOTERM_MF_FAT	GO:0001883~purine nucleoside binding	70	12.4555	0.00841284	57116990, 15610900, 15609463, 15608949, 15608147, 15610439, 15609161, 15608426, 15608235, 15609238, 15607771, 15608391, 15607425, 15610700, 15607541, 15608835, 15610148, 15607491, 15610146, 15608575, 15608432, 15609313, 15608935, 15608437, 15608436, 15607157, 57116853, 15609384, 15610501, 15607412, 15608806, 15609720, 15611030, 15607556, 15610867, 15609638, 15608488, 57117131, 15608601, 15609825,…	274	966	4983	1.31784	0.961653	0.334779	11.0618
GOTERM_MF_FAT	GO:0001882~nucleoside binding	70	12.4555	0.00862049	57116990, 15610900, 15609463, 15608949, 15608147, 15610439, 15609161, 15608426, 15608235, 15609238, 15607771, 15608391, 15607425, 15610700, 15607541, 15608835, 15610148, 15607491, 15610146, 15608575, 15608432, 15609313, 15608935, 15608437, 15608436, 15607157, 57116853, 15609384, 15610501, 15607412, 15608806, 15609720, 15611030, 15607556, 15610867, 15609638, 15608488, 57117131, 15608601, 15609825,…	274	967	4983	1.31647	0.964632	0.310181	11.3199
GOTERM_MF_FAT	GO:0000166~nucleotide binding	79	14.0569	0.0300101	57116990, 15610900, 15609463, 15608949, 15608147, 15610439, 15609161, 15608426, 15607262, 15608235, 15609238, 15607771, 15608391, 15607425, 15610700, 15607541, 15608835, 15610148, 15610146, 15607491, 15608575, 15608574, 15608432, 15609313, 15608935, 15608437, 15608436, 15607208, 15607157, 57116853, 15609384, 15610501, 15610053, 15608806, 15607412, 15609720, 15611030, 15610119, 15610867, 15607556,…	274	1177	4983	1.22065	0.999992	0.624729	34.4783
UP_SEQ_FEATURE	nucleotide phosphate-binding region:ATP	22	3.91459	0.0407891	57116990, 15608575, 15608488, 57117131, 15609885, 15609839, 15609313, 15607200, 15609825, 15608935, 15608406, 15608437, 15608436, 15608426, 15610118, 57117036, 15607157, 15607145, 15607795, 15609225, 15610721, 15610161	226	169	2678	1.54255	1	1	44.1863
Annotation Cluster 4	Enrichment Score: 2.4940121373294386
Category	Term	Count	%	PValue	Genes	List Total	Pop Hits	Pop Total	Fold Enrichment	Bonferroni	Benjamini	FDR
SP_PIR_KEYWORDS	membrane	61	10.8541	4.64026e-06	15610900, 15609463, 15608460, 15607225, 15610539, 57116800, 15607872, 15609374, 15607160, 15609619, 15608127, 15609313, 15609116, 15607685, 15609697, 15607150, 15609824, 15610258, 15609722, 15610011, 15610766, 57116799, 15608110, 15608548, 15608488, 15610929, 15608168, 15610018, 15609825, 15607206, 15607591, 15608877, 15607816, 15608109, 15607648, 15607245, 15609214, 15610200, 15607249, 15608503,…	562	748	12695	1.84215	0.000858082	0.000214589	0.00574162
SP_PIR_KEYWORDS	transmembrane	80	14.2349	1.41385e-05	15610467, 15610900, 15609463, 57117112, 15608460, 15610805, 15607225, 15610539, 15607872, 15609374, 15607160, 15607602, 15608379, 15608127, 15609313, 15609858, 15608773, 15609116, 15607685, 15610873, 15610830, 15609697, 15607150, 15607587, 15610979, 15610258, 15609824, 15610011, 15608842, 15610766, 57116799, 15608110, 15608548, 15608488, 15610929, 15610018, 15608168, 15607206, 15607345, 15607591,…	562	1113	12695	1.62365	0.00261223	0.000522992	0.0174934
SP_PIR_KEYWORDS	cell membrane	53	9.4306	1.58977e-05	15609463, 15608460, 15607225, 15610539, 57116800, 15607872, 15609374, 15607160, 15609619, 15608127, 15609313, 15609116, 15607685, 15609697, 15609824, 15610258, 15610011, 15609722, 15610766, 57116799, 15608110, 15608548, 15608488, 15608168, 15610018, 15609825, 15610929, 15607206, 15607591, 15607816, 15608109, 15607648, 15607245, 15609214, 15610200, 15607249, 15607620, 15609331, 15610959, 15608102,…	562	642	12695	1.86482	0.00293677	0.000490062	0.0196697
GOTERM_CC_FAT	GO:0005886~plasma membrane	50	8.8968	0.0304113	15609463, 15608460, 15607225, 15610539, 57116800, 15607872, 15609374, 15607160, 15609619, 15608127, 15609313, 15609116, 15607685, 15609697, 15610258, 15610011, 15609722, 15610766, 57116799, 15608110, 15608488, 15608168, 15610018, 15610929, 15607206, 15607591, 15607816, 15608109, 15607648, 15607245, 15609214, 15610200, 15607249, 15608689, 15607620, 15609331, 15610959, 15608102, 15608459, 15609885,…	112	577	1630	1.26114	0.772907	0.772907	25.5273
UP_SEQ_FEATURE	transmembrane region	49	8.71886	0.186521	15609463, 15608460, 15607225, 15610539, 15607872, 15609374, 15607160, 15609313, 15609116, 15607685, 15609697, 15607150, 15609824, 15610258, 15610011, 15610766, 57116799, 15608110, 15608548, 15608488, 15608168, 15610018, 15610929, 15607206, 15607591, 15607816, 15608109, 15607648, 15607245, 15609214, 15610200, 15607249, 15608503, 15607620, 15609331, 15610959, 15608459, 15609885, 57116882, 15608458,…	226	506	2678	1.14749	1	0.999999	94.4465
GOTERM_CC_FAT	GO:0016021~integral to membrane	83	14.7687	0.733521	15610467, 15610900, 15609463, 57117112, 15608460, 15610805, 15607225, 15610539, 15607872, 15609374, 15607425, 15609748, 15607160, 15607602, 15608379, 15608127, 15609313, 15609858, 15608773, 15609116, 15607685, 15610873, 15610830, 15609697, 15610501, 15607150, 15607587, 15610979, 15610258, 15610011, 15611030, 15608842, 15610766, 57116799, 15608110, 15608488, 15610929, 15610018, 15608168, 15607206,…	112	1236	1630	0.977303	1	0.999642	99.9997
GOTERM_CC_FAT	GO:0031224~intrinsic to membrane	86	15.3025	0.802528	15610467, 15610900, 15609463, 57117112, 15608460, 15610805, 15607225, 15610539, 57116800, 15607872, 15609374, 15607425, 15609748, 15607160, 15607602, 15608379, 15608127, 15609313, 15609858, 15608773, 15609116, 15607685, 15610873, 15610830, 15609697, 15610501, 15607150, 15607587, 15610979, 15610258, 15609722, 15610011, 15611030, 15608842, 15610766, 57116799, 15608110, 15608488, 15610929, 15610018,…	112	1292	1630	0.968736	1	0.999825	100
Annotation Cluster 5	Enrichment Score: 1.4666385145149372
Category	Term	Count	%	PValue	Genes	List Total	Pop Hits	Pop Total	Fold Enrichment	Bonferroni	Benjamini	FDR
GOTERM_BP_FAT	GO:0009165~nucleotide biosynthetic process	22	3.91459	0.00418758	57116728, 15607566, 57116990, 15608498, 15608459, 15608458, 15607949, 15608460, 15609037, 15608437, 57116850, 15607948, 15610101, 15609363, 15608096, 15608109, 15608785, 15607245, 15608097, 15607249, 15608031, 15609901	239	200	4188	1.92753	0.848682	0.848682	5.77964
GOTERM_BP_FAT	GO:0034654~nucleobase, nucleoside, nucleotide and nucleic acid biosynthetic process	23	4.09253	0.00418934	57116728, 15607566, 57116990, 15608498, 15608459, 15608458, 15607949, 15608460, 15609037, 15608437, 57116850, 15607948, 15610101, 15609363, 15608109, 15608096, 15608785, 15607245, 15608097, 15607249, 15608031, 15609721, 15609901	239	213	4188	1.89216	0.848802	0.611158	5.78199
GOTERM_BP_FAT	GO:0034404~nucleobase, nucleoside and nucleotide biosynthetic process	23	4.09253	0.00418934	57116728, 15607566, 57116990, 15608498, 15608459, 15608458, 15607949, 15608460, 15609037, 15608437, 57116850, 15607948, 15610101, 15609363, 15608109, 15608096, 15608785, 15607245, 15608097, 15607249, 15608031, 15609721, 15609901	239	213	4188	1.89216	0.848802	0.611158	5.78199
KEGG_PATHWAY	mtc00670:One carbon pool by folate	5	0.88968	0.00706868	15608096, 15608097, 57116827, 15609901, 15610101	155	12	2223	5.97581	0.809851	0.241686	8.71608
KEGG_PATHWAY	mtf00670:One carbon pool by folate	5	0.88968	0.00706868	15608096, 15608097, 57116827, 15609901, 15610101	155	12	2223	5.97581	0.809851	0.241686	8.71608
KEGG_PATHWAY	mra00670:One carbon pool by folate	5	0.88968	0.00706868	15608096, 15608097, 57116827, 15609901, 15610101	155	12	2223	5.97581	0.809851	0.241686	8.71608
KEGG_PATHWAY	mtu00670:One carbon pool by folate	5	0.88968	0.00706868	15608096, 15608097, 57116827, 15609901, 15610101	155	12	2223	5.97581	0.809851	0.241686	8.71608
GOTERM_MF_FAT	GO:0004372~glycine hydroxymethyltransferase activity	4	0.711744	0.0193263	15608096, 15608097, 57116827, 15610101	274	11	4983	6.61314	0.999465	0.495817	23.7224
GOTERM_BP_FAT	GO:0046040~IMP metabolic process	4	0.711744	0.03392	15608096, 15608097, 15607949, 15610101	239	13	4188	5.3917	1	0.891218	38.7112
GOTERM_BP_FAT	GO:0006188~IMP biosynthetic process	4	0.711744	0.03392	15608096, 15608097, 15607949, 15610101	239	13	4188	5.3917	1	0.891218	38.7112
GOTERM_BP_FAT	GO:0006164~purine nucleotide biosynthetic process	11	1.9573	0.036827	15609363, 15607566, 15608096, 15608109, 15607245, 15608097, 15607249, 15607949, 15607948, 15608437, 15610101	239	93	4188	2.07261	1	0.878838	41.2763
GOTERM_BP_FAT	GO:0006163~purine nucleotide metabolic process	11	1.9573	0.0471104	15609363, 15607566, 15608096, 15608109, 15607245, 15608097, 15607249, 15607949, 15607948, 15608437, 15610101	239	97	4188	1.98715	1	0.910437	49.5713
SP_PIR_KEYWORDS	purine biosynthesis	4	0.711744	0.0559438	15608097, 15607949, 15607948, 15610101	562	20	12695	4.51779	0.999976	0.346893	50.9513
GOTERM_BP_FAT	GO:0009152~purine ribonucleotide biosynthetic process	9	1.60142	0.0777556	15607566, 15608096, 15608109, 15607245, 15608097, 15607249, 15607949, 15608437, 15610101	239	79	4188	1.99629	1	0.951946	68.2845
GOTERM_BP_FAT	GO:0009168~purine ribonucleoside monophosphate biosynthetic process	4	0.711744	0.0896348	15608096, 15608097, 15607949, 15610101	239	19	4188	3.68906	1	0.940232	73.6128
GOTERM_BP_FAT	GO:0009167~purine ribonucleoside monophosphate metabolic process	4	0.711744	0.0896348	15608096, 15608097, 15607949, 15610101	239	19	4188	3.68906	1	0.940232	73.6128
GOTERM_BP_FAT	GO:0009127~purine nucleoside monophosphate biosynthetic process	4	0.711744	0.0896348	15608096, 15608097, 15607949, 15610101	239	19	4188	3.68906	1	0.940232	73.6128
GOTERM_BP_FAT	GO:0009126~purine nucleoside monophosphate metabolic process	4	0.711744	0.0896348	15608096, 15608097, 15607949, 15610101	239	19	4188	3.68906	1	0.940232	73.6128
GOTERM_BP_FAT	GO:0009150~purine ribonucleotide metabolic process	9	1.60142	0.0920955	15607566, 15608096, 15608109, 15607245, 15608097, 15607249, 15607949, 15608437, 15610101	239	82	4188	1.92326	1	0.933949	74.6068
GOTERM_BP_FAT	GO:0009260~ribonucleotide biosynthetic process	9	1.60142	0.102449	15607566, 15608096, 15608109, 15607245, 15608097, 15607249, 15607949, 15608437, 15610101	239	84	4188	1.87747	1	0.922688	78.4199
GOTERM_BP_FAT	GO:0009259~ribonucleotide metabolic process	9	1.60142	0.119148	15607566, 15608096, 15608109, 15607245, 15608097, 15607249, 15607949, 15608437, 15610101	239	87	4188	1.81273	1	0.916436	83.4673
GOTERM_BP_FAT	GO:0009156~ribonucleoside monophosphate biosynthetic process	4	0.711744	0.139196	15608096, 15608097, 15607949, 15610101	239	23	4188	3.04748	1	0.932659	88.0741
GOTERM_BP_FAT	GO:0009161~ribonucleoside monophosphate metabolic process	4	0.711744	0.139196	15608096, 15608097, 15607949, 15610101	239	23	4188	3.04748	1	0.932659	88.0741
GOTERM_BP_FAT	GO:0006189~'de novo' IMP biosynthetic process	3	0.533808	0.145966	15608096, 15607949, 15610101	239	12	4188	4.38075	1	0.927902	89.3379
Annotation Cluster 6	Enrichment Score: 1.459043651457098
Category	Term	Count	%	PValue	Genes	List Total	Pop Hits	Pop Total	Fold Enrichment	Bonferroni	Benjamini	FDR
GOTERM_BP_FAT	GO:0009165~nucleotide biosynthetic process	22	3.91459	0.00418758	57116728, 15607566, 57116990, 15608498, 15608459, 15608458, 15607949, 15608460, 15609037, 15608437, 57116850, 15607948, 15610101, 15609363, 15608096, 15608109, 15608785, 15607245, 15608097, 15607249, 15608031, 15609901	239	200	4188	1.92753	0.848682	0.848682	5.77964
GOTERM_BP_FAT	GO:0034654~nucleobase, nucleoside, nucleotide and nucleic acid biosynthetic process	23	4.09253	0.00418934	57116728, 15607566, 57116990, 15608498, 15608459, 15608458, 15607949, 15608460, 15609037, 15608437, 57116850, 15607948, 15610101, 15609363, 15608109, 15608096, 15608785, 15607245, 15608097, 15607249, 15608031, 15609721, 15609901	239	213	4188	1.89216	0.848802	0.611158	5.78199
GOTERM_BP_FAT	GO:0034404~nucleobase, nucleoside and nucleotide biosynthetic process	23	4.09253	0.00418934	57116728, 15607566, 57116990, 15608498, 15608459, 15608458, 15607949, 15608460, 15609037, 15608437, 57116850, 15607948, 15610101, 15609363, 15608109, 15608096, 15608785, 15607245, 15608097, 15607249, 15608031, 15609721, 15609901	239	213	4188	1.89216	0.848802	0.611158	5.78199
GOTERM_BP_FAT	GO:0009124~nucleoside monophosphate biosynthetic process	13	2.31317	0.00820924	15608498, 15608459, 15608458, 15607949, 15608460, 15609037, 15610101, 15609363, 15608096, 15608785, 15608097, 15608031, 15609901	239	97	4188	2.34844	0.975508	0.709592	11.0366
GOTERM_BP_FAT	GO:0009123~nucleoside monophosphate metabolic process	13	2.31317	0.00820924	15608498, 15608459, 15608458, 15607949, 15608460, 15609037, 15610101, 15609363, 15608096, 15608785, 15608097, 15608031, 15609901	239	97	4188	2.34844	0.975508	0.709592	11.0366
GOTERM_MF_FAT	GO:0016849~phosphorus-oxygen lyase activity	9	1.60142	0.0336062	15609363, 15608785, 15610717, 15608498, 15608031, 15608459, 15608458, 15608460, 15609037	274	69	4983	2.3721	0.999998	0.637596	37.7695
INTERPRO	IPR001054:Adenylyl cyclase class-3/4/guanylyl cyclase	7	1.24555	0.0713056	15608785, 15608498, 15608031, 15608459, 15608458, 15608460, 15609037	449	51	7774	2.37644	1	0.915956	67.249
UP_SEQ_FEATURE	domain:HAMP	4	0.711744	0.0730262	15608459, 15608458, 15610381, 15608460	226	12	2678	3.94985	1	1	65.4186
GOTERM_BP_FAT	GO:0044271~nitrogen compound biosynthetic process	40	7.11744	0.080714	15607558, 57116990, 57116892, 15608740, 15608460, 15607949, 15607948, 57116850, 57117134, 15609209, 15607400, 15608109, 15608785, 15607245, 15608088, 15607401, 15607249, 15610349, 15610179, 15609901, 15608835, 57116728, 15607566, 15607641, 15608498, 15608459, 15608458, 57116747, 15609037, 15609315, 15608437, 15608436, 15610101, 15609674, 15609363, 15608096, 15608328, 15608097, 15608031, 15609721	239	551	4188	1.27209	1	0.945696	69.6977
GOTERM_BP_FAT	GO:0009190~cyclic nucleotide biosynthetic process	8	1.42349	0.0892227	15609363, 15608785, 15608498, 15608031, 15608459, 15608458, 15608460, 15609037	239	68	4188	2.06153	1	0.95041	73.4428
GOTERM_BP_FAT	GO:0009187~cyclic nucleotide metabolic process	8	1.42349	0.0892227	15609363, 15608785, 15608498, 15608031, 15608459, 15608458, 15608460, 15609037	239	68	4188	2.06153	1	0.95041	73.4428
PIR_SUPERFAMILY	PIRSF010397:hypothetical protein Rv1318c	3	0.533808	0.0935853	15608459, 15608458, 15608460	255	8	3842	5.65	1	0.999997	72.3593
UP_SEQ_FEATURE	domain:Guanylate cyclase	4	0.711744	0.106846	15608031, 15608459, 15608458, 15608460	226	14	2678	3.38559	1	0.999908	79.4499
SMART	SM00044:CYCc	7	1.24555	0.137229	15608785, 15608498, 15608031, 15608459, 15608458, 15608460, 15609037	69	51	975	1.93947	0.998875	0.74282	75.2204
GOTERM_BP_FAT	GO:0007242~intracellular signaling cascade	7	1.24555	0.170274	15608785, 15608498, 15608031, 15608459, 15608458, 15608460, 15609037	239	66	4188	1.8585	1	0.933436	92.9218
Annotation Cluster 7	Enrichment Score: 1.1637627009339118
Category	Term	Count	%	PValue	Genes	List Total	Pop Hits	Pop Total	Fold Enrichment	Bonferroni	Benjamini	FDR
KEGG_PATHWAY	mtu02020:Two-component system	10	1.77936	0.0146946	15609015, 15608692, 15608302, 57116800, 15607999, 15608690, 15609004, 15608168, 15610381, 15608123	155	57	2223	2.51613	0.968698	0.319478	17.3299
KEGG_PATHWAY	mra02020:Two-component system	9	1.60142	0.0398366	15609015, 15608692, 15608302, 57116800, 15607999, 15608690, 15608168, 15610381, 15608123	155	57	2223	2.26452	0.999926	0.410495	40.7027
KEGG_PATHWAY	mtc02020:Two-component system	5	0.88968	0.551152	15608692, 15608302, 15608690, 15608168, 15610381	155	56	2223	1.28053	1	0.936494	99.9966
Annotation Cluster 8	Enrichment Score: 1.1592150718951724
Category	Term	Count	%	PValue	Genes	List Total	Pop Hits	Pop Total	Fold Enrichment	Bonferroni	Benjamini	FDR
SP_PIR_KEYWORDS	glycosyltransferase	9	1.60142	0.018661	57116685, 57116728, 15608652, 15608662, 15610929, 15609721, 15607948, 57116850, 15610099	562	76	12695	2.67501	0.969343	0.195719	20.7918
INTERPRO	IPR002375:Purine/pyrimidine phosphoribosyl transferase, conserved site	3	0.533808	0.0294973	57116728, 15609721, 15607948	449	5	7774	10.3884	1	0.777643	36.3512
GOTERM_MF_FAT	GO:0016763~transferase activity, transferring pentosyl groups	6	1.06762	0.0652966	57116728, 15608740, 15610929, 15609721, 15607948, 57116850	274	40	4983	2.72792	1	0.803887	60.8188
INTERPRO	IPR000836:Phosphoribosyltransferase	4	0.711744	0.0814813	57116728, 15607711, 15609721, 15607948	449	18	7774	3.84756	1	0.925565	72.2652
GOTERM_BP_FAT	GO:0009116~nucleoside metabolic process	5	0.88968	0.546082	57116728, 15607711, 15609720, 15609721, 15607948	239	68	4188	1.28846	1	0.993765	99.9986
Annotation Cluster 9	Enrichment Score: 1.04477136165595
Category	Term	Count	%	PValue	Genes	List Total	Pop Hits	Pop Total	Fold Enrichment	Bonferroni	Benjamini	FDR
KEGG_PATHWAY	mtu00450:Selenoamino acid metabolism	8	1.42349	0.0117451	15607913, 15610399, 15610340, 15608636, 15608021, 15608147, 15608426, 57116791	155	37	2223	3.10096	0.937	0.292188	14.0913
KEGG_PATHWAY	mtu00626:Naphthalene and anthracene degradation	9	1.60142	0.0243182	15609032, 15610399, 15610340, 15608396, 15610654, 15608636, 57116859, 15610258, 15608021	155	52	2223	2.48226	0.996851	0.357982	27.1299
KEGG_PATHWAY	mtu00340:Histidine metabolism	6	1.06762	0.128453	15610399, 15610340, 57116892, 15608636, 15608740, 15608021	155	39	2223	2.20645	1	0.611795	82.9235
KEGG_PATHWAY	mtu00150:Androgen and estrogen metabolism	4	0.711744	0.306063	15610399, 15610340, 15608636, 15608021	155	28	2223	2.04885	1	0.812958	99.0879
KEGG_PATHWAY	mtu00350:Tyrosine metabolism	4	0.711744	0.531864	15610399, 15610340, 15608636, 15608021	155	40	2223	1.43419	1	0.932186	99.9942
Annotation Cluster 10	Enrichment Score: 1.0390280663762748
Category	Term	Count	%	PValue	Genes	List Total	Pop Hits	Pop Total	Fold Enrichment	Bonferroni	Benjamini	FDR
SP_PIR_KEYWORDS	kinase	14	2.4911	0.0383777	15608575, 15610900, 15609839, 15609313, 15608168, 15610381, 15608406, 15608436, 15608426, 15607157, 15609225, 15610501, 15609720, 15607898	562	170	12695	1.86027	0.999282	0.291601	38.3829
GOTERM_MF_FAT	GO:0004672~protein kinase activity	9	1.60142	0.0699743	15607157, 57116853, 15609225, 15610900, 15609313, 15608168, 15610381, 15608406, 15607898	274	80	4983	2.04594	1	0.807403	63.4536
GOTERM_BP_FAT	GO:0006468~protein amino acid phosphorylation	8	1.42349	0.11246	15607157, 15609225, 15610900, 15609313, 15608168, 15610381, 15608406, 15607898	239	72	4188	1.947	1	0.922421	81.5946
GOTERM_BP_FAT	GO:0006796~phosphate metabolic process	14	2.4911	0.116153	15610119, 15610900, 15609313, 15608168, 15610381, 15610438, 15608437, 15608406, 15608436, 15607157, 15607225, 15609225, 15610287, 15607898	239	159	4188	1.54291	1	0.919986	82.6519
GOTERM_BP_FAT	GO:0006793~phosphorus metabolic process	14	2.4911	0.116153	15610119, 15610900, 15609313, 15608168, 15610381, 15610438, 15608437, 15608406, 15608436, 15607157, 15607225, 15609225, 15610287, 15607898	239	159	4188	1.54291	1	0.919986	82.6519
GOTERM_BP_FAT	GO:0016310~phosphorylation	12	2.13523	0.143139	15607157, 15607225, 15609225, 15610900, 15610287, 15609313, 15608168, 15610381, 15608406, 15607898, 15608437, 15608436	239	135	4188	1.5576	1	0.931002	88.8261
Annotation Cluster 11	Enrichment Score: 1.034032397555469
Category	Term	Count	%	PValue	Genes	List Total	Pop Hits	Pop Total	Fold Enrichment	Bonferroni	Benjamini	FDR
INTERPRO	IPR003660:HAMP linker domain	7	1.24555	0.015791	15610501, 15610900, 15608459, 15608458, 15610381, 15608460, 15607898	449	36	7774	3.36662	0.999986	0.63841	21.3511
SP_PIR_KEYWORDS	autophosphorylation	3	0.533808	0.025974	15610900, 15608168, 15610381	562	6	12695	11.2945	0.992317	0.226049	27.7939
SMART	SM00304:HAMP	7	1.24555	0.0338284	15610501, 15610900, 15608459, 15608458, 15610381, 15608460, 15607898	69	36	975	2.74758	0.794649	0.794649	27.767
SP_PIR_KEYWORDS	phosphohistidine	3	0.533808	0.035312	15610900, 15608168, 15610381	562	7	12695	9.68099	0.998707	0.282902	35.9077
INTERPRO	IPR003594:ATP-binding region, ATPase-like	6	1.06762	0.0388359	57116853, 15610501, 15610900, 15608168, 15610381, 15607898	449	33	7774	3.14801	1	0.824544	44.9917
INTERPRO	IPR003661:Signal transduction histidine kinase, subgroup 1, dimerisation and phosphoacceptor region	4	0.711744	0.043027	15610900, 15608168, 15610381, 15607898	449	14	7774	4.94687	1	0.820516	48.502
INTERPRO	IPR004358:Signal transduction histidine kinase-related protein, C-terminal	4	0.711744	0.0608226	15610900, 15608168, 15610381, 15607898	449	16	7774	4.32851	1	0.889826	61.2044
SMART	SM00388:HisKA	4	0.711744	0.06782	15610900, 15608168, 15610381, 15607898	69	14	975	4.03727	0.960464	0.801164	48.5106
GOTERM_MF_FAT	GO:0004672~protein kinase activity	9	1.60142	0.0699743	15607157, 57116853, 15609225, 15610900, 15609313, 15608168, 15610381, 15608406, 15607898	274	80	4983	2.04594	1	0.807403	63.4536
SMART	SM00387:HATPase_c	6	1.06762	0.0732339	57116853, 15610501, 15610900, 15608168, 15610381, 15607898	69	33	975	2.56917	0.969757	0.68844	51.2687
GOTERM_BP_FAT	GO:0000160~two-component signal transduction system (phosphorelay)	11	1.9573	0.0932148	57116853, 15610261, 15610501, 15608498, 15607401, 15610900, 15607336, 15608168, 15610381, 15607898, 15608030	239	110	4188	1.7523	1	0.92499	75.0473
GOTERM_BP_FAT	GO:0006468~protein amino acid phosphorylation	8	1.42349	0.11246	15607157, 15609225, 15610900, 15609313, 15608168, 15610381, 15608406, 15607898	239	72	4188	1.947	1	0.922421	81.5946
INTERPRO	IPR005467:Signal transduction histidine kinase, core	4	0.711744	0.130211	15610900, 15608168, 15610381, 15607898	449	22	7774	3.14801	1	0.96988	87.8158
GOTERM_MF_FAT	GO:0000155~two-component sensor activity	5	0.88968	0.231161	57116853, 15610900, 15608168, 15610381, 15607898	274	45	4983	2.02068	1	0.976672	97.3946
GOTERM_MF_FAT	GO:0004673~protein histidine kinase activity	5	0.88968	0.231161	57116853, 15610900, 15608168, 15610381, 15607898	274	45	4983	2.02068	1	0.976672	97.3946
GOTERM_MF_FAT	GO:0016775~phosphotransferase activity, nitrogenous group as acceptor	5	0.88968	0.231161	57116853, 15610900, 15608168, 15610381, 15607898	274	45	4983	2.02068	1	0.976672	97.3946
SP_PIR_KEYWORDS	two-component regulatory system	5	0.88968	0.234156	15610501, 15610900, 15608168, 15610381, 15607898	562	56	12695	2.01687	1	0.717896	96.3155
COG_ONTOLOGY	Signal transduction mechanisms	5	0.88968	0.246573	15610261, 15610501, 15610375, 15608168, 15607898	138	77	4166	1.96029	0.999521	0.783218	90.4213
GOTERM_BP_FAT	GO:0018106~peptidyl-histidine phosphorylation	4	0.711744	0.351895	15610900, 15608168, 15610381, 15607898	239	37	4188	1.89438	1	0.98137	99.7873
GOTERM_BP_FAT	GO:0018202~peptidyl-histidine modification	4	0.711744	0.351895	15610900, 15608168, 15610381, 15607898	239	37	4188	1.89438	1	0.98137	99.7873
Annotation Cluster 12	Enrichment Score: 0.9703393042100704
Category	Term	Count	%	PValue	Genes	List Total	Pop Hits	Pop Total	Fold Enrichment	Bonferroni	Benjamini	FDR
INTERPRO	IPR004869:MMPL	5	0.88968	0.0462335	15607591, 15607816, 15607648, 15610959, 15608695	449	24	7774	3.60709	1	0.826477	51.0451
INTERPRO	IPR004707:Transport protein	4	0.711744	0.092797	15607591, 15607816, 15607648, 15610959	449	19	7774	3.64506	1	0.942311	76.9966
PIR_SUPERFAMILY	PIRSF031736:PIRSF031736	3	0.533808	0.286083	15607591, 15607816, 15607648	255	16	3842	2.825	1	1	98.7846
Annotation Cluster 13	Enrichment Score: 0.9542393876404387
Category	Term	Count	%	PValue	Genes	List Total	Pop Hits	Pop Total	Fold Enrichment	Bonferroni	Benjamini	FDR
KEGG_PATHWAY	mra00564:Glycerophospholipid metabolism	6	1.06762	0.0299908	15610119, 15608689, 15610978, 15610018, 15610438, 15609619	155	26	2223	3.30968	0.999195	0.378125	32.3926
KEGG_PATHWAY	mtu00564:Glycerophospholipid metabolism	6	1.06762	0.0348138	15610119, 15608689, 15610978, 15610018, 15610438, 15609619	155	27	2223	3.1871	0.999749	0.404424	36.589
GOTERM_BP_FAT	GO:0019637~organophosphate metabolic process	6	1.06762	0.161443	15610119, 15610375, 15608689, 15610018, 15610438, 15609619	239	51	4188	2.06153	1	0.934922	91.7746
SP_PIR_KEYWORDS	phospholipid biosynthesis	3	0.533808	0.171631	15610119, 15610018, 15609619	562	17	12695	3.98629	1	0.62002	90.2699
GOTERM_BP_FAT	GO:0006644~phospholipid metabolic process	5	0.88968	0.238639	15610119, 15610375, 15608689, 15610018, 15609619	239	44	4188	1.99125	1	0.960392	97.9101
GOTERM_BP_FAT	GO:0008654~phospholipid biosynthetic process	4	0.711744	0.272562	15610119, 15608689, 15610018, 15609619	239	32	4188	2.19038	1	0.972126	98.9053
Annotation Cluster 14	Enrichment Score: 0.9403554322542106
Category	Term	Count	%	PValue	Genes	List Total	Pop Hits	Pop Total	Fold Enrichment	Bonferroni	Benjamini	FDR
INTERPRO	IPR012309:ATP dependent DNA ligase, C-terminal	3	0.533808	0.0294973	15608078, 15610867, 15610199	449	5	7774	10.3884	1	0.777643	36.3512
INTERPRO	IPR012310:ATP dependent DNA ligase, central	3	0.533808	0.0294973	15608078, 15610867, 15610199	449	5	7774	10.3884	1	0.777643	36.3512
GOTERM_MF_FAT	GO:0003910~DNA ligase (ATP) activity	3	0.533808	0.0387433	15608078, 15610867, 15610199	274	6	4983	9.09307	1	0.663599	42.2059
KEGG_PATHWAY	mtu03450:Non-homologous end-joining	3	0.533808	0.0414991	15608078, 15610867, 15610199	155	5	2223	8.60516	0.999951	0.406668	42.0092
GOTERM_MF_FAT	GO:0016886~ligase activity, forming phosphoric ester bonds	3	0.533808	0.0523096	15608078, 15610867, 15610199	274	7	4983	7.79406	1	0.749071	52.5506
GOTERM_MF_FAT	GO:0003909~DNA ligase activity	3	0.533808	0.0523096	15608078, 15610867, 15610199	274	7	4983	7.79406	1	0.749071	52.5506
KEGG_PATHWAY	mtu03410:Base excision repair	4	0.711744	0.123832	15608078, 15610867, 15610725, 15610199	155	18	2223	3.1871	1	0.619661	81.7223
KEGG_PATHWAY	mtu03430:Mismatch repair	4	0.711744	0.15673	15608078, 15610867, 15610199, 15610847	155	20	2223	2.86839	1	0.659758	88.825
GOTERM_BP_FAT	GO:0006260~DNA replication	8	1.42349	0.190584	15608078, 15610867, 15607710, 15607145, 15610199, 15607200, 161352466, 15610847	239	83	4188	1.68897	1	0.939098	95.0199
KEGG_PATHWAY	mtu03420:Nucleotide excision repair	3	0.533808	0.252466	15608078, 15610867, 15610199	155	14	2223	3.07327	1	0.765122	97.6262
KEGG_PATHWAY	mtc03430:Mismatch repair	3	0.533808	0.408432	15610867, 15610199, 15610847	155	20	2223	2.15129	1	0.884118	99.8828
KEGG_PATHWAY	mra03430:Mismatch repair	3	0.533808	0.408432	15610867, 15610199, 15610847	155	20	2223	2.15129	1	0.884118	99.8828
GOTERM_BP_FAT	GO:0006310~DNA recombination	5	0.88968	0.999772	15608078, 15610867, 15610199, 15607200, 15608453	239	250	4188	0.35046	1	1	100
Annotation Cluster 15	Enrichment Score: 0.9307908472668703
Category	Term	Count	%	PValue	Genes	List Total	Pop Hits	Pop Total	Fold Enrichment	Bonferroni	Benjamini	FDR
INTERPRO	IPR003593:ATPase, AAA+ type, core	18	3.20285	0.0300826	15608488, 57117131, 15609885, 15609463, 15608611, 15608601, 15607335, 15607200, 15608935, 15608437, 15610583, 15607262, 15608391, 15607795, 15610053, 15607425, 15610721, 15608806	449	180	7774	1.7314	1	0.761052	36.9279
SMART	SM00382:AAA	18	3.20285	0.103099	15608488, 57117131, 15609885, 15609463, 15608611, 15608601, 15607335, 15607200, 15608935, 15608437, 15610583, 15607262, 15608391, 15607795, 15610053, 15607425, 15610721, 15608806	69	180	975	1.41304	0.993297	0.71387	64.2438
INTERPRO	IPR003439:ABC transporter-like	7	1.24555	0.520067	15607795, 15608488, 15608806, 15608611, 15609463, 15608601, 15607335	449	100	7774	1.21198	1	0.999941	99.9985
Annotation Cluster 16	Enrichment Score: 0.9046303958930939
Category	Term	Count	%	PValue	Genes	List Total	Pop Hits	Pop Total	Fold Enrichment	Bonferroni	Benjamini	FDR
KEGG_PATHWAY	mtu03018:RNA degradation	3	0.533808	0.124557	15607491, 15608163, 15608437	155	9	2223	4.78065	1	0.610649	81.9159
KEGG_PATHWAY	mtc03018:RNA degradation	3	0.533808	0.124557	15607491, 15608163, 15608437	155	9	2223	4.78065	1	0.610649	81.9159
KEGG_PATHWAY	mra03018:RNA degradation	3	0.533808	0.124557	15607491, 15608163, 15608437	155	9	2223	4.78065	1	0.610649	81.9159
Annotation Cluster 17	Enrichment Score: 0.8734004885361496
Category	Term	Count	%	PValue	Genes	List Total	Pop Hits	Pop Total	Fold Enrichment	Bonferroni	Benjamini	FDR
SP_PIR_KEYWORDS	metal-binding	28	4.98221	0.0622568	15607904, 15608163, 15608587, 15607948, 161352466, 15610118, 15608109, 15608396, 15607245, 15610654, 15608026, 15607249, 15610721, 15610287, 15610199, 15607160, 15609032, 15609331, 15610285, 15607338, 15607374, 15609114, 15607993, 15607940, 15610717, 57116859, 15610258, 15608987	562	447	12695	1.41497	0.999993	0.356241	54.859
GOTERM_MF_FAT	GO:0046872~metal ion binding	49	8.71886	0.103866	15608800, 15610083, 15607867, 15610808, 15608396, 57117015, 15607160, 57116728, 15608630, 15609114, 15607208, 15607940, 15608321, 15609196, 57116859, 15610258, 15608320, 15608987, 15609931, 15607904, 15608487, 15608163, 15609185, 15607514, 15608587, 161352467, 161352466, 15607948, 15610961, 15610118, 15607400, 15608109, 15607245, 15610654, 15608026, 15607249, 15610287, 15610721, 15610199, 1560903…	274	735	4983	1.21241	1	0.866779	78.1655
GOTERM_MF_FAT	GO:0043167~ion binding	50	8.8968	0.116693	15608800, 15610083, 15607867, 15610808, 15608396, 57117015, 15607160, 57116728, 15608630, 15609114, 15607208, 15607940, 15608321, 15609196, 57116859, 15610258, 15608320, 15608987, 15609608, 15609931, 15607904, 15608487, 15608163, 15609185, 15607514, 15608587, 161352467, 161352466, 15607948, 15610961, 15610118, 15607400, 15608109, 15607245, 15610654, 15608026, 15607249, 15610287, 15610721, 1561019…	274	759	4983	1.19803	1	0.886629	82.1244
GOTERM_MF_FAT	GO:0043169~cation binding	50	8.8968	0.116693	15608800, 15610083, 15607867, 15610808, 15608396, 57117015, 15607160, 57116728, 15608630, 15609114, 15607208, 15607940, 15608321, 15609196, 57116859, 15610258, 15608320, 15608987, 15609608, 15609931, 15607904, 15608487, 15608163, 15609185, 15607514, 15608587, 161352467, 161352466, 15607948, 15610961, 15610118, 15607400, 15608109, 15607245, 15610654, 15608026, 15607249, 15610287, 15610721, 1561019…	274	759	4983	1.19803	1	0.886629	82.1244
GOTERM_MF_FAT	GO:0046914~transition metal ion binding	32	5.69395	0.487808	15608800, 15607904, 15608487, 15609185, 15610083, 15607514, 15607948, 15610961, 15610118, 15608396, 15610808, 15608026, 15610654, 15610721, 15610287, 15607160, 15609032, 15608630, 15609331, 15610285, 15607338, 15607374, 15609114, 15610913, 15610070, 15607940, 15608321, 15608799, 57116859, 15610258, 15608320, 15608987	274	556	4983	1.04668	1	0.997864	99.9907
Annotation Cluster 18	Enrichment Score: 0.8720166716885933
Category	Term	Count	%	PValue	Genes	List Total	Pop Hits	Pop Total	Fold Enrichment	Bonferroni	Benjamini	FDR
GOTERM_MF_FAT	GO:0004672~protein kinase activity	9	1.60142	0.0699743	15607157, 57116853, 15609225, 15610900, 15609313, 15608168, 15610381, 15608406, 15607898	274	80	4983	2.04594	1	0.807403	63.4536
UP_SEQ_FEATURE	binding site:ATP	8	1.42349	0.07831	15607157, 15609638, 15608575, 15609225, 15610199, 15609313, 15608147, 15608406	226	45	2678	2.10659	1	0.999986	68.0789
SP_PIR_KEYWORDS	serine/threonine-protein kinase	4	0.711744	0.096183	15607157, 15609225, 15609313, 15608406	562	25	12695	3.61423	1	0.45311	71.388
GOTERM_BP_FAT	GO:0006468~protein amino acid phosphorylation	8	1.42349	0.11246	15607157, 15609225, 15610900, 15609313, 15608168, 15610381, 15608406, 15607898	239	72	4188	1.947	1	0.922421	81.5946
INTERPRO	IPR008271:Serine/threonine protein kinase, active site	4	0.711744	0.143699	15607157, 15609225, 15609313, 15608406	449	23	7774	3.01114	1	0.973623	90.3753
INTERPRO	IPR017442:Serine/threonine protein kinase-related	4	0.711744	0.143699	15607157, 15609225, 15609313, 15608406	449	23	7774	3.01114	1	0.973623	90.3753
INTERPRO	IPR017441:Protein kinase, ATP binding site	4	0.711744	0.143699	15607157, 15609225, 15609313, 15608406	449	23	7774	3.01114	1	0.973623	90.3753
INTERPRO	IPR000719:Protein kinase, core	4	0.711744	0.171939	15607157, 15609225, 15609313, 15608406	449	25	7774	2.77024	1	0.982033	94.1974
GOTERM_MF_FAT	GO:0004674~protein serine/threonine kinase activity	4	0.711744	0.22489	15607157, 15609225, 15609313, 15608406	274	30	4983	2.42482	1	0.977224	97.0837
UP_SEQ_FEATURE	domain:Protein kinase	4	0.711744	0.280078	15607157, 15609225, 15609313, 15608406	226	22	2678	2.15447	1	0.999995	98.9964
Annotation Cluster 19	Enrichment Score: 0.8676017492693422
Category	Term	Count	%	PValue	Genes	List Total	Pop Hits	Pop Total	Fold Enrichment	Bonferroni	Benjamini	FDR
KEGG_PATHWAY	mtu00650:Butanoate metabolism	12	2.13523	0.00598321	15610652, 15608692, 15607999, 15608690, 15609640, 15610453, 15607363, 15609004, 15607813, 57116901, 15610671, 15607910	155	68	2223	2.53093	0.754456	0.373804	7.42485
KEGG_PATHWAY	mtu00632:Benzoate degradation via CoA ligation	12	2.13523	0.00670044	15607541, 15609032, 15610652, 15608692, 15608403, 15607999, 15608690, 15610453, 15607363, 15609004, 15607813, 57116901	155	69	2223	2.49425	0.792615	0.32517	8.27991
KEGG_PATHWAY	mtu00280:Valine, leucine and isoleucine degradation	11	1.9573	0.00700508	15608630, 15610652, 15609384, 15607999, 15609640, 15607363, 57117158, 15609004, 15607813, 15608114, 15610439	155	60	2223	2.62935	0.806979	0.280351	8.64088
KEGG_PATHWAY	mra00632:Benzoate degradation via CoA ligation	11	1.9573	0.0151382	15607541, 15610652, 15608692, 15608403, 57116683, 15607999, 15608690, 15610453, 15607363, 15607813, 57116901	155	67	2223	2.35465	0.971828	0.300187	17.807
KEGG_PATHWAY	mra00280:Valine, leucine and isoleucine degradation	10	1.77936	0.0202033	15608630, 15610652, 15609384, 15607999, 15609640, 15607363, 57117158, 15607813, 15608114, 15610439	155	60	2223	2.39032	0.99157	0.352204	23.0786
KEGG_PATHWAY	mtu00640:Propanoate metabolism	10	1.77936	0.0354554	15608630, 15610652, 15609384, 15607999, 15608860, 15607363, 57117158, 15609004, 15607813, 15608114	155	66	2223	2.17302	0.999786	0.391583	37.1287
KEGG_PATHWAY	mtu00380:Tryptophan metabolism	8	1.42349	0.0443642	15607541, 15610652, 15608403, 15607999, 15607363, 15609004, 15607813, 15607993	155	48	2223	2.39032	0.999976	0.396883	44.1986
KEGG_PATHWAY	mra00640:Propanoate metabolism	9	1.60142	0.0820328	15608630, 15610652, 57116683, 15609384, 15607999, 15607363, 57117158, 15607813, 15608114	155	66	2223	1.95572	1	0.597639	66.7251
KEGG_PATHWAY	mra00650:Butanoate metabolism	9	1.60142	0.0940507	15610652, 15608692, 15607999, 15608690, 15609640, 15610453, 15607363, 15607813, 57116901	155	68	2223	1.8982	1	0.618264	71.9107
KEGG_PATHWAY	mtu00310:Lysine degradation	7	1.24555	0.102183	15607541, 15610652, 15609352, 15607999, 15607363, 15609004, 15607813	155	47	2223	2.13603	1	0.580943	74.9853
KEGG_PATHWAY	mra00380:Tryptophan metabolism	7	1.24555	0.110443	15607541, 15610652, 15608403, 15607999, 15607363, 15607813, 15607993	155	48	2223	2.09153	1	0.59862	77.7877
KEGG_PATHWAY	mra00310:Lysine degradation	6	1.06762	0.150061	15607541, 15610652, 15609352, 15607999, 15607363, 15607813	155	41	2223	2.09882	1	0.652448	87.634
KEGG_PATHWAY	mra00903:Limonene and pinene degradation	8	1.42349	0.159268	15610652, 15608396, 57116683, 15610654, 15607363, 15607813, 57116859, 15610258	155	65	2223	1.76516	1	0.656403	89.2497
KEGG_PATHWAY	mtu00071:Fatty acid metabolism	6	1.06762	0.290034	15607541, 15610652, 15607999, 15607363, 15609004, 15607813	155	52	2223	1.65484	1	0.798724	98.7766
KEGG_PATHWAY	mra00930:Caprolactam degradation	4	0.711744	0.364685	15610652, 57116683, 15607363, 15607813	155	31	2223	1.85057	1	0.859949	99.7067
KEGG_PATHWAY	mra00281:Geraniol degradation	5	0.88968	0.380028	15610652, 57116683, 15607363, 15607813, 15607412	155	45	2223	1.59355	1	0.869191	99.7858
GOTERM_MF_FAT	GO:0016836~hydro-lyase activity	8	1.42349	0.425406	15609674, 15610652, 57117109, 15607363, 15608163, 15607813, 15607401, 57116747	274	113	4983	1.28751	1	0.995238	99.9542
KEGG_PATHWAY	mra00071:Fatty acid metabolism	5	0.88968	0.491259	15607541, 15610652, 15607999, 15607363, 15607813	155	52	2223	1.37903	1	0.918746	99.9831
KEGG_PATHWAY	mtu00281:Geraniol degradation	5	0.88968	0.593582	15610652, 15607363, 15607813, 15607412, 15610700	155	59	2223	1.21542	1	0.950699	99.9991
KEGG_PATHWAY	mtu00930:Caprolactam degradation	3	0.533808	0.64474	15610652, 15607363, 15607813	155	31	2223	1.38793	1	0.965384	99.9998
GOTERM_MF_FAT	GO:0004300~enoyl-CoA hydratase activity	3	0.533808	0.703759	15610652, 15607363, 15607813	274	44	4983	1.23996	1	0.999421	100
COG_ONTOLOGY	Lipid metabolism	12	2.13523	0.737296	15607541, 15610652, 15609638, 15609384, 15609622, 15607363, 57117158, 15607813, 15607412, 15608114, 15607276, 15609991	138	386	4166	0.9385	1	0.989017	99.9984
KEGG_PATHWAY	mtu00410:beta-Alanine metabolism	3	0.533808	0.738976	15610652, 15607363, 15607813	155	37	2223	1.16286	1	0.986505	100
KEGG_PATHWAY	mra00410:beta-Alanine metabolism	3	0.533808	0.752441	15610652, 15607363, 15607813	155	38	2223	1.13226	1	0.987902	100
INTERPRO	IPR001753:Crotonase, core	3	0.533808	0.782891	15610652, 15607363, 15607813	449	49	7774	1.06004	1	1	100
Annotation Cluster 20	Enrichment Score: 0.8101492633782487
Category	Term	Count	%	PValue	Genes	List Total	Pop Hits	Pop Total	Fold Enrichment	Bonferroni	Benjamini	FDR
KEGG_PATHWAY	mra00640:Propanoate metabolism	9	1.60142	0.0820328	15608630, 15610652, 57116683, 15609384, 15607999, 15607363, 57117158, 15607813, 15608114	155	66	2223	1.95572	1	0.597639	66.7251
INTERPRO	IPR011762:Acetyl-coenzyme A carboxyltransferase, N-terminal	3	0.533808	0.19134	15609384, 57117158, 15608114	449	14	7774	3.71015	1	0.987614	95.9425
INTERPRO	IPR011763:Acetyl-coenzyme A carboxyltransferase, C-terminal	3	0.533808	0.19134	15609384, 57117158, 15608114	449	14	7774	3.71015	1	0.987614	95.9425
INTERPRO	IPR000022:Carboxyl transferase	3	0.533808	0.19134	15609384, 57117158, 15608114	449	14	7774	3.71015	1	0.987614	95.9425
Annotation Cluster 21	Enrichment Score: 0.792571073615517
Category	Term	Count	%	PValue	Genes	List Total	Pop Hits	Pop Total	Fold Enrichment	Bonferroni	Benjamini	FDR
KEGG_PATHWAY	mtu00020:Citrate cycle (TCA cycle)	8	1.42349	0.00731399	15608692, 15609352, 15608690, 15609592, 15610453, 15609632, 15610439, 15607208	155	34	2223	3.37457	0.820533	0.217604	9.00559
KEGG_PATHWAY	mra00020:Citrate cycle (TCA cycle)	7	1.24555	0.0266697	15608692, 15609352, 15608690, 15610453, 15609632, 15610439, 15607208	155	34	2223	2.95275	0.99821	0.36353	29.3557
KEGG_PATHWAY	mtu00190:Oxidative phosphorylation	7	1.24555	0.0942634	15608692, 15609331, 15608690, 15610285, 15610453, 15610287, 15608949	155	46	2223	2.18247	1	0.604143	71.9954
KEGG_PATHWAY	mra00190:Oxidative phosphorylation	6	1.06762	0.209978	15608692, 15609331, 15608690, 15610285, 15610453, 15610287	155	46	2223	1.87069	1	0.722689	95.1685
KEGG_PATHWAY	mtc00190:Oxidative phosphorylation	5	0.88968	0.380028	15608692, 15608690, 15610285, 15610453, 15610287	155	45	2223	1.59355	1	0.869191	99.7858
KEGG_PATHWAY	mtc00020:Citrate cycle (TCA cycle)	4	0.711744	0.422507	15608692, 15609352, 15608690, 15610453	155	34	2223	1.68729	1	0.890865	99.914
KEGG_PATHWAY	mtc00650:Butanoate metabolism	4	0.711744	0.824769	15608692, 15608690, 15609640, 15610453	155	63	2223	0.910599	1	0.994619	100
KEGG_PATHWAY	mtc00632:Benzoate degradation via CoA ligation	3	0.533808	0.892813	15608692, 15608690, 15610453	155	53	2223	0.811808	1	0.99866	100
Annotation Cluster 22	Enrichment Score: 0.7797797172803389
Category	Term	Count	%	PValue	Genes	List Total	Pop Hits	Pop Total	Fold Enrichment	Bonferroni	Benjamini	FDR
GOTERM_MF_FAT	GO:0000287~magnesium ion binding	13	2.31317	0.0876077	57116728, 15609931, 15608163, 161352467, 161352466, 15607993, 15607948, 15610118, 15607208, 15608109, 15607245, 15610808, 15607249	274	142	4983	1.66493	1	0.860003	71.9785
SP_PIR_KEYWORDS	magnesium	10	1.77936	0.101798	57116728, 15608109, 15607245, 15608163, 15607249, 161352467, 161352466, 15607993, 15607948, 15610118	562	125	12695	1.80712	1	0.452213	73.5115
UP_SEQ_FEATURE	metal ion-binding site:Magnesium	6	1.06762	0.513309	15608109, 15608163, 15607249, 161352466, 15607993, 15607948	226	56	2678	1.2696	1	1	99.9958
Annotation Cluster 23	Enrichment Score: 0.7789415675241294
Category	Term	Count	%	PValue	Genes	List Total	Pop Hits	Pop Total	Fold Enrichment	Bonferroni	Benjamini	FDR
KEGG_PATHWAY	mra00564:Glycerophospholipid metabolism	6	1.06762	0.0299908	15610119, 15608689, 15610978, 15610018, 15610438, 15609619	155	26	2223	3.30968	0.999195	0.378125	32.3926
KEGG_PATHWAY	mtu00564:Glycerophospholipid metabolism	6	1.06762	0.0348138	15610119, 15608689, 15610978, 15610018, 15610438, 15609619	155	27	2223	3.1871	0.999749	0.404424	36.589
GOTERM_BP_FAT	GO:0019400~alditol metabolic process	3	0.533808	0.478428	15610119, 15610978, 15610438	239	28	4188	1.87747	1	0.989711	99.9902
GOTERM_BP_FAT	GO:0006071~glycerol metabolic process	3	0.533808	0.478428	15610119, 15610978, 15610438	239	28	4188	1.87747	1	0.989711	99.9902
GOTERM_BP_FAT	GO:0019751~polyol metabolic process	3	0.533808	0.533235	15610119, 15610978, 15610438	239	31	4188	1.69578	1	0.993051	99.998
Annotation Cluster 24	Enrichment Score: 0.7587338581444429
Category	Term	Count	%	PValue	Genes	List Total	Pop Hits	Pop Total	Fold Enrichment	Bonferroni	Benjamini	FDR
INTERPRO	IPR002989:Mycobacterial pentapeptide repeat	7	1.24555	0.108382	57116928, 57117092, 57116720, 57116882, 57117095, 57116731, 57116726	449	57	7774	2.12628	1	0.955031	82.2892
COG_ONTOLOGY	Cell motility and secretion	5	0.88968	0.19059	57116813, 57117092, 57116720, 57117095, 57116726	138	69	4166	2.18757	0.996685	0.850887	82.6543
INTERPRO	IPR000030:Mycobacterial PPE protein	14	2.4911	0.256296	57116729, 57116912, 57116928, 57117022, 57117092, 57116720, 57116882, 57116731, 57117095, 57116920, 57116726, 57116852, 57116813, 57117107	449	183	7774	1.32457	1	0.994506	98.8531
Annotation Cluster 25	Enrichment Score: 0.7585319363388822
Category	Term	Count	%	PValue	Genes	List Total	Pop Hits	Pop Total	Fold Enrichment	Bonferroni	Benjamini	FDR
SP_PIR_KEYWORDS	nad	9	1.60142	0.0246507	15610119, 57116990, 15610285, 15608574, 15610287, 15610546, 15610671, 15610439, 15607910	562	80	12695	2.54126	0.990123	0.226268	26.5706
GOTERM_BP_FAT	GO:0006006~glucose metabolic process	8	1.42349	0.0689943	15608630, 57116832, 15608353, 15608575, 15608163, 15608574, 161352467, 15607910	239	64	4188	2.19038	1	0.946313	63.7317
KEGG_PATHWAY	mra00010:Glycolysis / Gluconeogenesis	6	1.06762	0.0900454	15608575, 15608163, 15608574, 15609839, 15609632, 15610439	155	35	2223	2.45862	1	0.617113	70.2717
KEGG_PATHWAY	mtu00010:Glycolysis / Gluconeogenesis	6	1.06762	0.0990099	15608575, 15608163, 15608574, 15609839, 15609632, 15610439	155	36	2223	2.39032	1	0.608727	73.8246
GOTERM_BP_FAT	GO:0046164~alcohol catabolic process	6	1.06762	0.101856	15610119, 15608575, 15608163, 15608574, 161352467, 15607910	239	44	4188	2.3895	1	0.931821	78.2169
GOTERM_BP_FAT	GO:0044275~cellular carbohydrate catabolic process	6	1.06762	0.12585	15610119, 15608575, 15608163, 15608574, 161352467, 15607910	239	47	4188	2.23698	1	0.919696	85.1652
GOTERM_BP_FAT	GO:0006096~glycolysis	4	0.711744	0.152788	15608575, 15608163, 15608574, 161352467	239	24	4188	2.9205	1	0.930381	90.4846
GOTERM_BP_FAT	GO:0019318~hexose metabolic process	8	1.42349	0.167383	15608630, 57116832, 15608353, 15608575, 15608163, 15608574, 161352467, 15607910	239	80	4188	1.7523	1	0.935927	92.5637
SP_PIR_KEYWORDS	glycolysis	3	0.533808	0.171631	15608575, 15608163, 15608574	562	17	12695	3.98629	1	0.62002	90.2699
GOTERM_BP_FAT	GO:0046365~monosaccharide catabolic process	5	0.88968	0.201881	15608575, 15608163, 15608574, 161352467, 15607910	239	41	4188	2.13695	1	0.944935	95.9202
GOTERM_BP_FAT	GO:0019320~hexose catabolic process	5	0.88968	0.201881	15608575, 15608163, 15608574, 161352467, 15607910	239	41	4188	2.13695	1	0.944935	95.9202
GOTERM_BP_FAT	GO:0006007~glucose catabolic process	5	0.88968	0.201881	15608575, 15608163, 15608574, 161352467, 15607910	239	41	4188	2.13695	1	0.944935	95.9202
GOTERM_BP_FAT	GO:0016052~carbohydrate catabolic process	7	1.24555	0.205246	15610119, 15608575, 15608163, 15608574, 161352467, 15607910, 15608230	239	70	4188	1.7523	1	0.943388	96.1576
GOTERM_BP_FAT	GO:0005996~monosaccharide metabolic process	8	1.42349	0.258025	15608630, 57116832, 15608353, 15608575, 15608163, 15608574, 161352467, 15607910	239	91	4188	1.54048	1	0.968049	98.5505
UP_SEQ_FEATURE	binding site:NAD	3	0.533808	0.331531	15610119, 15608574, 15607910	226	14	2678	2.53919	1	0.999999	99.6447
KEGG_PATHWAY	mtc00010:Glycolysis / Gluconeogenesis	4	0.711744	0.478493	15608575, 15608163, 15608574, 15609839	155	37	2223	1.55048	1	0.917701	99.9768
UP_SEQ_FEATURE	region of interest:Substrate binding	4	0.711744	0.574176	15610119, 15609674, 15608575, 15608163	226	35	2678	1.35424	1	1	99.9994
UP_SEQ_FEATURE	nucleotide phosphate-binding region:NAD	3	0.533808	0.655752	15610119, 15608574, 15607910	226	26	2678	1.36726	1	1	100
Annotation Cluster 26	Enrichment Score: 0.7166715515130548
Category	Term	Count	%	PValue	Genes	List Total	Pop Hits	Pop Total	Fold Enrichment	Bonferroni	Benjamini	FDR
KEGG_PATHWAY	mtu00260:Glycine, serine and threonine metabolism	5	0.88968	0.100632	15608969, 57116827, 15610179, 15610439, 15608436	155	26	2223	2.75806	1	0.601168	74.424
KEGG_PATHWAY	mra00260:Glycine, serine and threonine metabolism	5	0.88968	0.100632	15608969, 57116827, 15610179, 15610439, 15608436	155	26	2223	2.75806	1	0.601168	74.424
GOTERM_BP_FAT	GO:0009069~serine family amino acid metabolic process	3	0.533808	0.699055	15608969, 57116827, 15610179	239	42	4188	1.25164	1	0.998133	100
Annotation Cluster 27	Enrichment Score: 0.685720699269706
Category	Term	Count	%	PValue	Genes	List Total	Pop Hits	Pop Total	Fold Enrichment	Bonferroni	Benjamini	FDR
INTERPRO	IPR003333:Cyclopropane-fatty-acyl-phospholipid synthase	4	0.711744	0.171939	15610856, 15607782, 15607785, 15607588	449	25	7774	2.77024	1	0.982033	94.1974
GOTERM_MF_FAT	GO:0008825~cyclopropane-fatty-acyl-phospholipid synthase activity	4	0.711744	0.22489	15610856, 15607782, 15607785, 15607588	274	30	4983	2.42482	1	0.977224	97.0837
PIR_SUPERFAMILY	PIRSF003085:CMAS	4	0.711744	0.226721	15610856, 15607782, 15607785, 15607588	255	25	3842	2.41067	1	1	96.5431
Annotation Cluster 28	Enrichment Score: 0.684957109376762
Category	Term	Count	%	PValue	Genes	List Total	Pop Hits	Pop Total	Fold Enrichment	Bonferroni	Benjamini	FDR
SP_PIR_KEYWORDS	lipid synthesis	6	1.06762	0.0399788	15609382, 15607785, 15609638, 15607904, 15610088, 15610961	562	43	12695	3.15195	0.999473	0.290426	39.6405
SP_PIR_KEYWORDS	Fatty acid biosynthesis	3	0.533808	0.171631	15609382, 15609638, 15610961	562	17	12695	3.98629	1	0.62002	90.2699
GOTERM_BP_FAT	GO:0006631~fatty acid metabolic process	5	0.88968	0.497539	15608325, 15609382, 15609638, 57116901, 15610961	239	64	4188	1.36899	1	0.990837	99.9943
GOTERM_BP_FAT	GO:0006633~fatty acid biosynthetic process	3	0.533808	0.533235	15609382, 15609638, 15610961	239	31	4188	1.69578	1	0.993051	99.998
Annotation Cluster 29	Enrichment Score: 0.6509574259008217
Category	Term	Count	%	PValue	Genes	List Total	Pop Hits	Pop Total	Fold Enrichment	Bonferroni	Benjamini	FDR
GOTERM_BP_FAT	GO:0006091~generation of precursor metabolites and energy	16	2.84698	0.0157024	15610119, 15608630, 15609331, 15608163, 15608575, 15608574, 161352467, 15608437, 57116734, 15607208, 15607225, 15609352, 15608353, 15608026, 15608690, 15610287	239	144	4188	1.947	0.999193	0.759355	20.1114
GOTERM_BP_FAT	GO:0015980~energy derivation by oxidation of organic compounds	10	1.77936	0.0313583	15610119, 15607225, 15608630, 15609352, 15608353, 15608690, 15610287, 161352467, 57116734, 15607208	239	78	4188	2.24654	0.999999	0.908328	36.3649
GOTERM_BP_FAT	GO:0045333~cellular respiration	7	1.24555	0.178772	15607225, 15609352, 15608690, 15610287, 161352467, 57116734, 15607208	239	67	4188	1.83076	1	0.937318	93.8836
SP_PIR_KEYWORDS	tricarboxylic acid cycle	3	0.533808	0.253691	15609352, 161352467, 57116734	562	22	12695	3.08031	1	0.741627	97.3238
GOTERM_BP_FAT	GO:0046356~acetyl-CoA catabolic process	4	0.711744	0.383517	15609352, 161352467, 57116734, 15607208	239	39	4188	1.79723	1	0.983544	99.8954
GOTERM_BP_FAT	GO:0006084~acetyl-CoA metabolic process	4	0.711744	0.383517	15609352, 161352467, 57116734, 15607208	239	39	4188	1.79723	1	0.983544	99.8954
GOTERM_BP_FAT	GO:0006099~tricarboxylic acid cycle	4	0.711744	0.383517	15609352, 161352467, 57116734, 15607208	239	39	4188	1.79723	1	0.983544	99.8954
GOTERM_BP_FAT	GO:0009109~coenzyme catabolic process	4	0.711744	0.414783	15609352, 161352467, 57116734, 15607208	239	41	4188	1.70956	1	0.986503	99.95
GOTERM_BP_FAT	GO:0009060~aerobic respiration	4	0.711744	0.414783	15609352, 161352467, 57116734, 15607208	239	41	4188	1.70956	1	0.986503	99.95
GOTERM_BP_FAT	GO:0051187~cofactor catabolic process	4	0.711744	0.414783	15609352, 161352467, 57116734, 15607208	239	41	4188	1.70956	1	0.986503	99.95
GOTERM_BP_FAT	GO:0006732~coenzyme metabolic process	10	1.77936	0.768647	15608835, 57116990, 15609352, 161352467, 57116850, 15608756, 15607910, 57116734, 57117134, 15607208	239	191	4188	0.917435	1	0.999095	100
Annotation Cluster 30	Enrichment Score: 0.6404110254674772
Category	Term	Count	%	PValue	Genes	List Total	Pop Hits	Pop Total	Fold Enrichment	Bonferroni	Benjamini	FDR
COG_ONTOLOGY	Cell division and chromosome partitioning	6	1.06762	0.0907766	15610583, 15607425, 15608921, 15610064, 15610349, 15611030	138	73	4166	2.48124	0.923422	0.723272	54.5438
INTERPRO	IPR002543:Cell divisionFtsK/SpoIIIE	4	0.711744	0.104718	15610583, 15607425, 15609885, 15611030	449	20	7774	3.46281	1	0.955423	81.1588
GOTERM_BP_FAT	GO:0007049~cell cycle	6	1.06762	0.332047	15610583, 15607425, 15609885, 15610199, 15611030, 15611055	239	67	4188	1.56923	1	0.9807	99.6737
GOTERM_BP_FAT	GO:0007059~chromosome segregation	4	0.711744	0.336008	15610583, 15607425, 15609885, 15611030	239	36	4188	1.947	1	0.980171	99.7001
GOTERM_BP_FAT	GO:0051301~cell division	5	0.88968	0.592107	15610583, 15607425, 15609885, 15610199, 15611030	239	72	4188	1.21688	1	0.995717	99.9997
Annotation Cluster 31	Enrichment Score: 0.6105143144809824
Category	Term	Count	%	PValue	Genes	List Total	Pop Hits	Pop Total	Fold Enrichment	Bonferroni	Benjamini	FDR
KEGG_PATHWAY	mra00240:Pyrimidine metabolism	6	1.06762	0.161409	57116728, 15607808, 15607710, 15607374, 15609901, 15610847	155	42	2223	2.04885	1	0.652224	89.5965
KEGG_PATHWAY	mtu00240:Pyrimidine metabolism	6	1.06762	0.161409	57116728, 15607808, 15607710, 15607374, 15609901, 15610847	155	42	2223	2.04885	1	0.652224	89.5965
KEGG_PATHWAY	mtc00240:Pyrimidine metabolism	4	0.711744	0.565717	57116728, 15607808, 15609901, 15610847	155	42	2223	1.3659	1	0.940901	99.9978
Annotation Cluster 32	Enrichment Score: 0.5825619539121654
Category	Term	Count	%	PValue	Genes	List Total	Pop Hits	Pop Total	Fold Enrichment	Bonferroni	Benjamini	FDR
SP_PIR_KEYWORDS	dna replication	6	1.06762	0.0472679	15607710, 15607145, 15610199, 15607200, 161352466, 15610847	562	45	12695	3.01186	0.999871	0.322589	45.0727
GOTERM_BP_FAT	GO:0006260~DNA replication	8	1.42349	0.190584	15608078, 15610867, 15607710, 15607145, 15610199, 15607200, 161352466, 15610847	239	83	4188	1.68897	1	0.939098	95.0199
GOTERM_BP_FAT	GO:0033554~cellular response to stress	12	2.13523	0.218421	15609227, 15610340, 15608078, 15610867, 15607771, 15610200, 15610725, 15607145, 15610721, 57117131, 15610199, 161352466	239	148	4188	1.42078	1	0.950075	96.9688
GOTERM_BP_FAT	GO:0006281~DNA repair	11	1.9573	0.279	15609227, 15610340, 15608078, 15610867, 15607771, 15610725, 15607145, 15610721, 57117131, 15610199, 161352466	239	141	4188	1.36704	1	0.97241	99.035
GOTERM_BP_FAT	GO:0006974~response to DNA damage stimulus	11	1.9573	0.279	15609227, 15610340, 15608078, 15610867, 15607771, 15610725, 15607145, 15610721, 57117131, 15610199, 161352466	239	141	4188	1.36704	1	0.97241	99.035
SP_PIR_KEYWORDS	dna repair	5	0.88968	0.363996	15607771, 15607145, 15610721, 15610199, 161352466	562	69	12695	1.63688	1	0.825216	99.6301
SP_PIR_KEYWORDS	DNA damage	5	0.88968	0.404475	15607771, 15607145, 15610721, 15610199, 161352466	562	73	12695	1.54719	1	0.841816	99.8361
GOTERM_BP_FAT	GO:0006259~DNA metabolic process	21	3.73665	0.969088	15610340, 15610867, 15607710, 57117131, 15609898, 15607200, 161352466, 15609161, 15608453, 15607148, 15609227, 15609949, 15608078, 15607771, 15610725, 15607145, 15610721, 15610566, 15610199, 15609666, 15610847	239	497	4188	0.740409	1	0.999999	100
Annotation Cluster 33	Enrichment Score: 0.565351067603139
Category	Term	Count	%	PValue	Genes	List Total	Pop Hits	Pop Total	Fold Enrichment	Bonferroni	Benjamini	FDR
SP_PIR_KEYWORDS	protein biosynthesis	5	0.88968	0.0988106	15610148, 15610146, 15607822, 15608432, 15608147	562	40	12695	2.82362	1	0.452	72.4005
KEGG_PATHWAY	mtc00970:Aminoacyl-tRNA biosynthesis	4	0.711744	0.210292	15610148, 15610146, 15608432, 15608147	155	23	2223	2.49425	1	0.71509	95.1932
KEGG_PATHWAY	mtu00970:Aminoacyl-tRNA biosynthesis	4	0.711744	0.210292	15610148, 15610146, 15608432, 15608147	155	23	2223	2.49425	1	0.71509	95.1932
KEGG_PATHWAY	mra00970:Aminoacyl-tRNA biosynthesis	4	0.711744	0.228977	15610148, 15610146, 15608432, 15608147	155	24	2223	2.39032	1	0.741328	96.4668
KEGG_PATHWAY	mtf00970:Aminoacyl-tRNA biosynthesis	3	0.533808	0.503614	15610148, 15610146, 15608432	155	24	2223	1.79274	1	0.922761	99.9877
GOTERM_BP_FAT	GO:0006412~translation	6	1.06762	0.804549	15610592, 15610148, 15610146, 15607822, 15608432, 15608147	239	117	4188	0.898616	1	0.999525	100
Annotation Cluster 34	Enrichment Score: 0.5563340787294347
Category	Term	Count	%	PValue	Genes	List Total	Pop Hits	Pop Total	Fold Enrichment	Bonferroni	Benjamini	FDR
INTERPRO	IPR017926:Glutamine amidotransferase type 1	3	0.533808	0.129221	15609996, 57116682, 15608740	449	11	7774	4.72201	1	0.972749	87.6048
SP_PIR_KEYWORDS	glutamine amidotransferase	3	0.533808	0.352798	57116682, 15608740, 15607948	562	28	12695	2.42025	1	0.819607	99.541
GOTERM_BP_FAT	GO:0009064~glutamine family amino acid metabolic process	6	1.06762	0.355028	15609996, 57116682, 15608328, 15607641, 15608740, 15607948	239	69	4188	1.52374	1	0.980686	99.8014
GOTERM_BP_FAT	GO:0006541~glutamine metabolic process	4	0.711744	0.367739	15609996, 57116682, 15608740, 15607948	239	38	4188	1.84453	1	0.981077	99.8503
Annotation Cluster 35	Enrichment Score: 0.5500824494215906
Category	Term	Count	%	PValue	Genes	List Total	Pop Hits	Pop Total	Fold Enrichment	Bonferroni	Benjamini	FDR
UP_SEQ_FEATURE	binding site:FAD; via amide nitrogen	3	0.533808	0.0841129	15610243, 15608026, 15610439	226	6	2678	5.92478	1	0.99988	70.7808
UP_SEQ_FEATURE	nucleotide phosphate-binding region:FAD	5	0.88968	0.204441	15610243, 15608026, 15608690, 15610438, 15610439	226	28	2678	2.11599	1	0.999992	95.9346
UP_SEQ_FEATURE	binding site:FAD	3	0.533808	0.267099	15610243, 15608026, 15610439	226	12	2678	2.96239	1	0.999997	98.7111
INTERPRO	IPR013027:FAD-dependent pyridine nucleotide-disulphide oxidoreductase	6	1.06762	0.319836	15610243, 15608026, 15608690, 15608315, 15608949, 15610439	449	65	7774	1.59822	1	0.997883	99.702
SP_PIR_KEYWORDS	Flavoprotein	8	1.42349	0.57857	15607541, 15607558, 15610243, 15608026, 15608690, 15607412, 15610438, 15610439	562	162	12695	1.1155	1	0.927244	99.9977
SP_PIR_KEYWORDS	FAD	7	1.24555	0.589006	15607541, 15610243, 15608026, 15608690, 15607412, 15610438, 15610439	562	140	12695	1.12945	1	0.929574	99.9983
Annotation Cluster 36	Enrichment Score: 0.5412815516714997
Category	Term	Count	%	PValue	Genes	List Total	Pop Hits	Pop Total	Fold Enrichment	Bonferroni	Benjamini	FDR
KEGG_PATHWAY	mtu00626:Naphthalene and anthracene degradation	9	1.60142	0.0243182	15609032, 15610399, 15610340, 15608396, 15610654, 15608636, 57116859, 15610258, 15608021	155	52	2223	2.48226	0.996851	0.357982	27.1299
KEGG_PATHWAY	mtu00903:Limonene and pinene degradation	9	1.60142	0.113875	15609032, 15610652, 15608396, 15610654, 15607363, 15607813, 57116859, 15610258, 15610088	155	71	2223	1.81799	1	0.598514	78.8646
KEGG_PATHWAY	mra00903:Limonene and pinene degradation	8	1.42349	0.159268	15610652, 15608396, 57116683, 15610654, 15607363, 15607813, 57116859, 15610258	155	65	2223	1.76516	1	0.656403	89.2497
KEGG_PATHWAY	mtu00361:gamma-Hexachlorocyclohexane degradation	5	0.88968	0.163071	15609032, 15608396, 15610654, 57116859, 15610258	155	31	2223	2.31322	1	0.647038	89.8584
SP_PIR_KEYWORDS	iron	13	2.31317	0.224039	15609331, 15607904, 15608487, 15610285, 15607338, 15607374, 15607948, 15608396, 15610654, 15608026, 15610287, 57116859, 15610258	562	211	12695	1.39174	1	0.709133	95.6659
INTERPRO	IPR001128:Cytochrome P450	5	0.88968	0.233963	15608396, 15607904, 15610654, 57116859, 15610258	449	43	7774	2.01326	1	0.992779	98.2077
INTERPRO	IPR017972:Cytochrome P450, conserved site	5	0.88968	0.259495	15608396, 15607904, 15610654, 57116859, 15610258	449	45	7774	1.92378	1	0.993451	98.9253
SP_PIR_KEYWORDS	heme	6	1.06762	0.304836	15608396, 15609331, 15607904, 15610654, 57116859, 15610258	562	83	12695	1.63294	1	0.798427	98.8882
KEGG_PATHWAY	mra00361:gamma-Hexachlorocyclohexane degradation	4	0.711744	0.325617	15608396, 15610654, 57116859, 15610258	155	29	2223	1.9782	1	0.830145	99.3684
GOTERM_MF_FAT	GO:0046906~tetrapyrrole binding	8	1.42349	0.334186	15608630, 15608396, 15609331, 15607710, 15607904, 15610654, 57116859, 15610258	274	103	4983	1.41252	1	0.988732	99.6461
INTERPRO	IPR002397:Cytochrome P450, B-class	3	0.533808	0.426796	15608396, 15610654, 15610258	449	25	7774	2.07768	1	0.999659	99.9775
SP_PIR_KEYWORDS	Monooxygenase	6	1.06762	0.445863	15608396, 15607904, 15610654, 15607715, 57116859, 15610258	562	99	12695	1.36903	1	0.85776	99.9328
INTERPRO	IPR017973:Cytochrome P450, C-terminal region	3	0.533808	0.46643	15607904, 15610654, 57116859	449	27	7774	1.92378	1	0.999854	99.9924
UP_SEQ_FEATURE	metal ion-binding site:Iron (heme axial ligand)	5	0.88968	0.494139	15608396, 15607904, 15610654, 57116859, 15610258	226	43	2678	1.37786	1	1	99.9928
GOTERM_MF_FAT	GO:0020037~heme binding	6	1.06762	0.512329	15608396, 15609331, 15607904, 15610654, 57116859, 15610258	274	86	4983	1.2688	1	0.998163	99.9953
PIR_SUPERFAMILY	PIRSF000059:cytochrome P450 CYP106	3	0.533808	0.580914	15608396, 15610654, 15610258	255	29	3842	1.55862	1	1	99.9989
KEGG_PATHWAY	mra00626:Naphthalene and anthracene degradation	4	0.711744	0.613625	15608396, 15610654, 57116859, 15610258	155	45	2223	1.27484	1	0.956461	99.9995
GOTERM_MF_FAT	GO:0005506~iron ion binding	13	2.31317	0.695157	15609331, 15607904, 15608487, 15610285, 15607338, 15607374, 15607948, 15608396, 15610654, 15608026, 15610287, 57116859, 15610258	274	244	4983	0.968933	1	0.999386	100
Annotation Cluster 37	Enrichment Score: 0.5365679471583605
Category	Term	Count	%	PValue	Genes	List Total	Pop Hits	Pop Total	Fold Enrichment	Bonferroni	Benjamini	FDR
SP_PIR_KEYWORDS	P-loop	4	0.711744	0.114808	15607262, 57117131, 15608252, 15608426	562	27	12695	3.34651	1	0.484982	77.8867
SP_PIR_KEYWORDS	nucleotide binding	4	0.711744	0.114808	15607262, 57117131, 15608252, 15608426	562	27	12695	3.34651	1	0.484982	77.8867
SP_PIR_KEYWORDS	gtp-binding	4	0.711744	0.369017	15607262, 15610053, 15609720, 15608426	562	49	12695	1.844	1	0.818002	99.6647
GOTERM_MF_FAT	GO:0032561~guanyl ribonucleotide binding	5	0.88968	0.406343	15607262, 15610053, 15608252, 15609720, 15608426	274	59	4983	1.5412	1	0.996269	99.9279
GOTERM_MF_FAT	GO:0005525~GTP binding	5	0.88968	0.406343	15607262, 15610053, 15608252, 15609720, 15608426	274	59	4983	1.5412	1	0.996269	99.9279
GOTERM_MF_FAT	GO:0019001~guanyl nucleotide binding	5	0.88968	0.406343	15607262, 15610053, 15608252, 15609720, 15608426	274	59	4983	1.5412	1	0.996269	99.9279
UP_SEQ_FEATURE	nucleotide phosphate-binding region:GTP	3	0.533808	0.537475	15607262, 15610053, 15608426	226	21	2678	1.69279	1	1	99.998
Annotation Cluster 38	Enrichment Score: 0.5111063907949422
Category	Term	Count	%	PValue	Genes	List Total	Pop Hits	Pop Total	Fold Enrichment	Bonferroni	Benjamini	FDR
GOTERM_BP_FAT	GO:0006164~purine nucleotide biosynthetic process	11	1.9573	0.036827	15609363, 15607566, 15608096, 15608109, 15607245, 15608097, 15607249, 15607949, 15607948, 15608437, 15610101	239	93	4188	2.07261	1	0.878838	41.2763
GOTERM_BP_FAT	GO:0006163~purine nucleotide metabolic process	11	1.9573	0.0471104	15609363, 15607566, 15608096, 15608109, 15607245, 15608097, 15607249, 15607949, 15607948, 15608437, 15610101	239	97	4188	1.98715	1	0.910437	49.5713
GOTERM_BP_FAT	GO:0009152~purine ribonucleotide biosynthetic process	9	1.60142	0.0777556	15607566, 15608096, 15608109, 15607245, 15608097, 15607249, 15607949, 15608437, 15610101	239	79	4188	1.99629	1	0.951946	68.2845
GOTERM_BP_FAT	GO:0009150~purine ribonucleotide metabolic process	9	1.60142	0.0920955	15607566, 15608096, 15608109, 15607245, 15608097, 15607249, 15607949, 15608437, 15610101	239	82	4188	1.92326	1	0.933949	74.6068
GOTERM_MF_FAT	GO:0015095~magnesium ion transmembrane transporter activity	3	0.533808	0.100648	15607566, 15607249, 15608379	274	10	4983	5.45584	1	0.884111	77.0523
GOTERM_BP_FAT	GO:0009260~ribonucleotide biosynthetic process	9	1.60142	0.102449	15607566, 15608096, 15608109, 15607245, 15608097, 15607249, 15607949, 15608437, 15610101	239	84	4188	1.87747	1	0.922688	78.4199
GOTERM_MF_FAT	GO:0015082~di-, tri-valent inorganic cation transmembrane transporter activity	5	0.88968	0.103801	15607566, 15608109, 15607245, 15607249, 15608379	274	33	4983	2.75547	1	0.879383	78.1436
GOTERM_BP_FAT	GO:0015693~magnesium ion transport	3	0.533808	0.107102	15607566, 15607249, 15608379	239	10	4188	5.2569	1	0.921829	79.9539
GOTERM_BP_FAT	GO:0009259~ribonucleotide metabolic process	9	1.60142	0.119148	15607566, 15608096, 15608109, 15607245, 15608097, 15607249, 15607949, 15608437, 15610101	239	87	4188	1.81273	1	0.916436	83.4673
INTERPRO	IPR000695:ATPase, P-type, H+ transporting proton pump	3	0.533808	0.149402	15607566, 15608109, 15607249	449	12	7774	4.32851	1	0.974512	91.2985
INTERPRO	IPR001757:ATPase, P-type, K/Mg/Cd/Cu/Zn/Na/Ca/Na/H-transporter	4	0.711744	0.171939	15607566, 15608109, 15607245, 15607249	449	25	7774	2.77024	1	0.982033	94.1974
INTERPRO	IPR008250:ATPase, P-type, ATPase-associated region	4	0.711744	0.171939	15607566, 15608109, 15607245, 15607249	449	25	7774	2.77024	1	0.982033	94.1974
GOTERM_MF_FAT	GO:0046873~metal ion transmembrane transporter activity	5	0.88968	0.30507	15607566, 15608109, 15607245, 15607249, 15608379	274	51	4983	1.78295	1	0.989238	99.3591
GOTERM_BP_FAT	GO:0030001~metal ion transport	8	1.42349	0.321858	15607566, 15608109, 15607245, 15609196, 57117015, 15608487, 15607249, 15608379	239	98	4188	1.43045	1	0.979431	99.5955
INTERPRO	IPR018303:ATPase, P-type phosphorylation site	3	0.533808	0.385675	15608109, 15607245, 15607249	449	23	7774	2.25835	1	0.999416	99.9359
GOTERM_BP_FAT	GO:0006812~cation transport	10	1.77936	0.392535	15607566, 15608109, 15607245, 15609196, 57117015, 15608487, 15607249, 15608379, 15609162, 15608437	239	139	4188	1.26065	1	0.984296	99.9151
GOTERM_MF_FAT	GO:0015662~ATPase activity, coupled to transmembrane movement of ions, phosphorylative mechanism	4	0.711744	0.406734	15607566, 15608109, 15607245, 15607249	274	42	4983	1.73201	1	0.99569	99.9286
GOTERM_BP_FAT	GO:0046034~ATP metabolic process	5	0.88968	0.408009	15607566, 15608109, 15607245, 15607249, 15608437	239	57	4188	1.53711	1	0.986287	99.9411
GOTERM_BP_FAT	GO:0006754~ATP biosynthetic process	5	0.88968	0.408009	15607566, 15608109, 15607245, 15607249, 15608437	239	57	4188	1.53711	1	0.986287	99.9411
GOTERM_BP_FAT	GO:0015674~di-, tri-valent inorganic cation transport	4	0.711744	0.414783	15607566, 15608487, 15607249, 15608379	239	41	4188	1.70956	1	0.986503	99.95
INTERPRO	IPR005834:Haloacid dehalogenase-like hydrolase	5	0.88968	0.418328	15607566, 15608109, 15607245, 15607249, 15610179	449	57	7774	1.51877	1	0.999642	99.9719
GOTERM_MF_FAT	GO:0046915~transition metal ion transmembrane transporter activity	3	0.533808	0.420999	15608109, 15607245, 15608379	274	26	4983	2.0984	1	0.996116	99.9491
GOTERM_BP_FAT	GO:0009145~purine nucleoside triphosphate biosynthetic process	5	0.88968	0.421059	15607566, 15608109, 15607245, 15607249, 15608437	239	58	4188	1.5106	1	0.9856	99.9571
GOTERM_BP_FAT	GO:0009206~purine ribonucleoside triphosphate biosynthetic process	5	0.88968	0.421059	15607566, 15608109, 15607245, 15607249, 15608437	239	58	4188	1.5106	1	0.9856	99.9571
GOTERM_BP_FAT	GO:0009201~ribonucleoside triphosphate biosynthetic process	5	0.88968	0.421059	15607566, 15608109, 15607245, 15607249, 15608437	239	58	4188	1.5106	1	0.9856	99.9571
GOTERM_BP_FAT	GO:0009144~purine nucleoside triphosphate metabolic process	5	0.88968	0.459753	15607566, 15608109, 15607245, 15607249, 15608437	239	61	4188	1.43631	1	0.988541	99.9839
GOTERM_BP_FAT	GO:0009142~nucleoside triphosphate biosynthetic process	5	0.88968	0.459753	15607566, 15608109, 15607245, 15607249, 15608437	239	61	4188	1.43631	1	0.988541	99.9839
GOTERM_BP_FAT	GO:0009199~ribonucleoside triphosphate metabolic process	5	0.88968	0.459753	15607566, 15608109, 15607245, 15607249, 15608437	239	61	4188	1.43631	1	0.988541	99.9839
GOTERM_BP_FAT	GO:0009205~purine ribonucleoside triphosphate metabolic process	5	0.88968	0.459753	15607566, 15608109, 15607245, 15607249, 15608437	239	61	4188	1.43631	1	0.988541	99.9839
UP_SEQ_FEATURE	active site:4-aspartylphosphate intermediate	3	0.533808	0.482965	15608109, 15607245, 15607249	226	19	2678	1.87098	1	1	99.9903
GOTERM_BP_FAT	GO:0009141~nucleoside triphosphate metabolic process	5	0.88968	0.509888	15607566, 15608109, 15607245, 15607249, 15608437	239	65	4188	1.34792	1	0.991684	99.996
GOTERM_MF_FAT	GO:0022890~inorganic cation transmembrane transporter activity	5	0.88968	0.550991	15607566, 15608109, 15607245, 15607249, 15608379	274	71	4983	1.28071	1	0.998178	99.9985
GOTERM_MF_FAT	GO:0043492~ATPase activity, coupled to movement of substances	7	1.24555	0.555881	15607566, 15608109, 15607245, 15608488, 15607249, 15607335, 15608948	274	109	4983	1.16792	1	0.9981	99.9987
GOTERM_MF_FAT	GO:0015399~primary active transmembrane transporter activity	7	1.24555	0.61768	15607566, 15608109, 15607245, 15607872, 15608488, 15607249, 15607335	274	116	4983	1.09744	1	0.998676	99.9998
GOTERM_MF_FAT	GO:0015405~P-P-bond-hydrolysis-driven transmembrane transporter activity	7	1.24555	0.61768	15607566, 15608109, 15607245, 15607872, 15608488, 15607249, 15607335	274	116	4983	1.09744	1	0.998676	99.9998
GOTERM_MF_FAT	GO:0016820~hydrolase activity, acting on acid anhydrides, catalyzing transmembrane movement of substances	7	1.24555	0.658735	15607566, 15608109, 15607245, 15608488, 15607249, 15607335, 15608437	274	121	4983	1.05209	1	0.999009	100
GOTERM_MF_FAT	GO:0042625~ATPase activity, coupled to transmembrane movement of ions	4	0.711744	0.709915	15607566, 15608109, 15607245, 15607249	274	66	4983	1.10219	1	0.999427	100
GOTERM_MF_FAT	GO:0042626~ATPase activity, coupled to transmembrane movement of substances	6	1.06762	0.713963	15607566, 15608109, 15607245, 15608488, 15607249, 15607335	274	108	4983	1.01034	1	0.999408	100
GOTERM_MF_FAT	GO:0016887~ATPase activity	13	2.31317	0.834436	15607566, 15608488, 15608611, 15609463, 15608601, 15609825, 15607335, 15608948, 15608109, 15607245, 15607795, 15607249, 15608806	274	275	4983	0.859708	1	0.999935	100
COG_ONTOLOGY	Inorganic ion transport and metabolism	7	1.24555	0.854305	15607400, 15607566, 15608109, 15607245, 15608372, 15608488, 57117053	138	255	4166	0.828701	1	0.991156	100
GOTERM_MF_FAT	GO:0042623~ATPase activity, coupled	7	1.24555	0.880398	15607566, 15608109, 15607245, 15608488, 15607249, 15607335, 15608948	274	160	4983	0.795643	1	0.999985	100
Annotation Cluster 39	Enrichment Score: 0.5030106613673383
Category	Term	Count	%	PValue	Genes	List Total	Pop Hits	Pop Total	Fold Enrichment	Bonferroni	Benjamini	FDR
GOTERM_MF_FAT	GO:0016564~transcription repressor activity	3	0.533808	0.300349	15609511, 15608493, 15608983	274	20	4983	2.72792	1	0.989904	99.2959
GOTERM_BP_FAT	GO:0010629~negative regulation of gene expression	3	0.533808	0.315798	15609511, 15608493, 15608983	239	20	4188	2.62845	1	0.981156	99.5411
GOTERM_BP_FAT	GO:0010605~negative regulation of macromolecule metabolic process	3	0.533808	0.315798	15609511, 15608493, 15608983	239	20	4188	2.62845	1	0.981156	99.5411
GOTERM_BP_FAT	GO:0010558~negative regulation of macromolecule biosynthetic process	3	0.533808	0.315798	15609511, 15608493, 15608983	239	20	4188	2.62845	1	0.981156	99.5411
GOTERM_BP_FAT	GO:0045934~negative regulation of nucleobase, nucleoside, nucleotide and nucleic acid metabolic process	3	0.533808	0.315798	15609511, 15608493, 15608983	239	20	4188	2.62845	1	0.981156	99.5411
GOTERM_BP_FAT	GO:0009890~negative regulation of biosynthetic process	3	0.533808	0.315798	15609511, 15608493, 15608983	239	20	4188	2.62845	1	0.981156	99.5411
GOTERM_BP_FAT	GO:0051172~negative regulation of nitrogen compound metabolic process	3	0.533808	0.315798	15609511, 15608493, 15608983	239	20	4188	2.62845	1	0.981156	99.5411
GOTERM_BP_FAT	GO:0016481~negative regulation of transcription	3	0.533808	0.315798	15609511, 15608493, 15608983	239	20	4188	2.62845	1	0.981156	99.5411
GOTERM_BP_FAT	GO:0031327~negative regulation of cellular biosynthetic process	3	0.533808	0.315798	15609511, 15608493, 15608983	239	20	4188	2.62845	1	0.981156	99.5411
Annotation Cluster 40	Enrichment Score: 0.4490830512909811
Category	Term	Count	%	PValue	Genes	List Total	Pop Hits	Pop Total	Fold Enrichment	Bonferroni	Benjamini	FDR
KEGG_PATHWAY	mtu00520:Amino sugar and nucleotide sugar metabolism	4	0.711744	0.286565	15608133, 15608353, 15609839, 15607946	155	27	2223	2.12473	1	0.800615	98.6975
KEGG_PATHWAY	mra00520:Amino sugar and nucleotide sugar metabolism	4	0.711744	0.286565	15608133, 15608353, 15609839, 15607946	155	27	2223	2.12473	1	0.800615	98.6975
KEGG_PATHWAY	mtc00520:Amino sugar and nucleotide sugar metabolism	3	0.533808	0.547401	15608133, 15608353, 15609839	155	26	2223	1.65484	1	0.937257	99.9963
Annotation Cluster 41	Enrichment Score: 0.3715410408827395
Category	Term	Count	%	PValue	Genes	List Total	Pop Hits	Pop Total	Fold Enrichment	Bonferroni	Benjamini	FDR
GOTERM_CC_FAT	GO:0005618~cell wall	4	0.711744	0.296682	15609535, 57116685, 57116799, 15610118	112	28	1630	2.07908	1	0.996416	96.5224
GOTERM_CC_FAT	GO:0009274~peptidoglycan-based cell wall	3	0.533808	0.400036	15609535, 57116685, 57116799	112	20	1630	2.18304	1	0.992587	99.237
GOTERM_CC_FAT	GO:0030312~external encapsulating structure	4	0.711744	0.647122	15609535, 57116685, 57116799, 15610118	112	48	1630	1.2128	1	0.999209	99.9952
Annotation Cluster 42	Enrichment Score: 0.3668553923425564
Category	Term	Count	%	PValue	Genes	List Total	Pop Hits	Pop Total	Fold Enrichment	Bonferroni	Benjamini	FDR
GOTERM_BP_FAT	GO:0009310~amine catabolic process	3	0.533808	0.358212	15609034, 15608328, 15608969	239	22	4188	2.3895	1	0.980024	99.8149
GOTERM_BP_FAT	GO:0009063~cellular amino acid catabolic process	3	0.533808	0.358212	15609034, 15608328, 15608969	239	22	4188	2.3895	1	0.980024	99.8149
GOTERM_BP_FAT	GO:0046395~carboxylic acid catabolic process	3	0.533808	0.515405	15609034, 15608328, 15608969	239	30	4188	1.7523	1	0.991722	99.9966
GOTERM_BP_FAT	GO:0016054~organic acid catabolic process	3	0.533808	0.515405	15609034, 15608328, 15608969	239	30	4188	1.7523	1	0.991722	99.9966
Annotation Cluster 43	Enrichment Score: 0.33988259813236865
Category	Term	Count	%	PValue	Genes	List Total	Pop Hits	Pop Total	Fold Enrichment	Bonferroni	Benjamini	FDR
KEGG_PATHWAY	mtc03440:Homologous recombination	3	0.533808	0.457212	15607771, 15607145, 15610847	155	22	2223	1.95572	1	0.90773	99.9612
KEGG_PATHWAY	mra03440:Homologous recombination	3	0.533808	0.457212	15607771, 15607145, 15610847	155	22	2223	1.95572	1	0.90773	99.9612
KEGG_PATHWAY	mtu03440:Homologous recombination	3	0.533808	0.457212	15607771, 15607145, 15610847	155	22	2223	1.95572	1	0.90773	99.9612
Annotation Cluster 44	Enrichment Score: 0.33126738420409496
Category	Term	Count	%	PValue	Genes	List Total	Pop Hits	Pop Total	Fold Enrichment	Bonferroni	Benjamini	FDR
INTERPRO	IPR017871:ABC transporter, conserved site	9	1.60142	0.233747	15607591, 15610226, 15608877, 15607795, 15608488, 15608806, 15608611, 15609463, 15607335	449	102	7774	1.52771	1	0.993646	98.2
INTERPRO	IPR003439:ABC transporter-like	7	1.24555	0.520067	15607795, 15608488, 15608806, 15608611, 15609463, 15608601, 15607335	449	100	7774	1.21198	1	0.999941	99.9985
GOTERM_MF_FAT	GO:0016887~ATPase activity	13	2.31317	0.834436	15607566, 15608488, 15608611, 15609463, 15608601, 15609825, 15607335, 15608948, 15608109, 15607245, 15607795, 15607249, 15608806	274	275	4983	0.859708	1	0.999935	100
Annotation Cluster 45	Enrichment Score: 0.3089988260935353
Category	Term	Count	%	PValue	Genes	List Total	Pop Hits	Pop Total	Fold Enrichment	Bonferroni	Benjamini	FDR
GOTERM_CC_FAT	GO:0005694~chromosome	4	0.711744	0.0899294	15607148, 15607145, 15607200, 57117036	112	16	1630	3.63839	0.989146	0.895816	59.3154
GOTERM_CC_FAT	GO:0043232~intracellular non-membrane-bounded organelle	7	1.24555	0.49127	15607148, 15610592, 15607145, 15607822, 15610556, 15607200, 57117036	112	82	1630	1.24238	1	0.995514	99.8419
GOTERM_CC_FAT	GO:0043228~non-membrane-bounded organelle	7	1.24555	0.49127	15607148, 15610592, 15607145, 15607822, 15610556, 15607200, 57117036	112	82	1630	1.24238	1	0.995514	99.8419
SP_PIR_KEYWORDS	ribosomal protein	3	0.533808	0.788563	15610592, 15607822, 15610556	562	65	12695	1.04257	1	0.985409	100
GOTERM_CC_FAT	GO:0030529~ribonucleoprotein complex	4	0.711744	0.862663	15610592, 15610053, 15607822, 15610556	112	69	1630	0.843685	1	0.999927	100
GOTERM_CC_FAT	GO:0005840~ribosome	3	0.533808	0.947952	15610592, 15607822, 15610556	112	66	1630	0.661526	1	0.999993	100
Annotation Cluster 46	Enrichment Score: 0.28433311449498533
Category	Term	Count	%	PValue	Genes	List Total	Pop Hits	Pop Total	Fold Enrichment	Bonferroni	Benjamini	FDR
SP_PIR_KEYWORDS	Isoprene biosynthesis	3	0.533808	0.352798	15610717, 15610519, 15608129	562	28	12695	2.42025	1	0.819607	99.541
GOTERM_BP_FAT	GO:0006720~isoprenoid metabolic process	3	0.533808	0.630576	15610717, 15610519, 15608129	239	37	4188	1.42078	1	0.99656	99.9999
GOTERM_BP_FAT	GO:0008299~isoprenoid biosynthetic process	3	0.533808	0.630576	15610717, 15610519, 15608129	239	37	4188	1.42078	1	0.99656	99.9999
Annotation Cluster 47	Enrichment Score: 0.2619581717895907
Category	Term	Count	%	PValue	Genes	List Total	Pop Hits	Pop Total	Fold Enrichment	Bonferroni	Benjamini	FDR
INTERPRO	IPR000792:Transcription regulator LuxR, C-terminal	3	0.533808	0.385675	15608498, 15607336, 15608030	449	23	7774	2.25835	1	0.999416	99.9359
SMART	SM00421:HTH_LUXR	3	0.533808	0.485577	15608498, 15607336, 15608030	69	23	975	1.8431	1	0.993879	99.8132
GOTERM_MF_FAT	GO:0000156~two-component response regulator activity	5	0.88968	0.656068	15610261, 15608498, 15607401, 15607336, 15608030	274	81	4983	1.1226	1	0.999072	100
GOTERM_MF_FAT	GO:0043565~sequence-specific DNA binding	6	1.06762	0.729019	15610969, 15608498, 15609154, 15607336, 15610872, 15608030	274	110	4983	0.991971	1	0.999459	100
Annotation Cluster 48	Enrichment Score: 0.24980776705993266
Category	Term	Count	%	PValue	Genes	List Total	Pop Hits	Pop Total	Fold Enrichment	Bonferroni	Benjamini	FDR
SP_PIR_KEYWORDS	phosphate transport	3	0.533808	0.352798	57116800, 57116799, 15607685	562	28	12695	2.42025	1	0.819607	99.541
GOTERM_MF_FAT	GO:0015103~inorganic anion transmembrane transporter activity	5	0.88968	0.516384	15609535, 15608877, 57116800, 57116799, 15607685	274	68	4983	1.33722	1	0.997748	99.9958
GOTERM_MF_FAT	GO:0005315~inorganic phosphate transmembrane transporter activity	3	0.533808	0.54704	57116800, 57116799, 15607685	274	33	4983	1.65328	1	0.998285	99.9983
GOTERM_MF_FAT	GO:0015114~phosphate transmembrane transporter activity	3	0.533808	0.54704	57116800, 57116799, 15607685	274	33	4983	1.65328	1	0.998285	99.9983
GOTERM_BP_FAT	GO:0015698~inorganic anion transport	6	1.06762	0.556265	15609535, 15608877, 15608812, 57116800, 57116799, 15607685	239	87	4188	1.20848	1	0.9942	99.999
GOTERM_MF_FAT	GO:0008509~anion transmembrane transporter activity	5	0.88968	0.584262	15609535, 15608877, 57116800, 57116799, 15607685	274	74	4983	1.22879	1	0.998115	99.9995
GOTERM_BP_FAT	GO:0008272~sulfate transport	3	0.533808	0.599984	15609535, 15608877, 15608812	239	35	4188	1.50197	1	0.995903	99.9998
GOTERM_BP_FAT	GO:0006820~anion transport	6	1.06762	0.616581	15609535, 15608877, 15608812, 57116800, 57116799, 15607685	239	93	4188	1.13052	1	0.996036	99.9999
GOTERM_BP_FAT	GO:0006817~phosphate transport	3	0.533808	0.630576	57116800, 57116799, 15607685	239	37	4188	1.42078	1	0.99656	99.9999
KEGG_PATHWAY	mra02010:ABC transporters	4	0.711744	0.768472	15609535, 15610895, 57116800, 57116799	155	57	2223	1.00645	1	0.989587	100
Annotation Cluster 49	Enrichment Score: 0.23317038598686748
Category	Term	Count	%	PValue	Genes	List Total	Pop Hits	Pop Total	Fold Enrichment	Bonferroni	Benjamini	FDR
GOTERM_BP_FAT	GO:0000271~polysaccharide biosynthetic process	6	1.06762	0.320608	57116685, 15608353, 15609748, 15607946, 15610929, 15610118	239	66	4188	1.593	1	0.980811	99.5848
GOTERM_BP_FAT	GO:0016051~carbohydrate biosynthetic process	7	1.24555	0.415157	15610119, 57116685, 15608353, 15609748, 15607946, 15610929, 15610118	239	91	4188	1.34792	1	0.985518	99.9505
GOTERM_BP_FAT	GO:0005976~polysaccharide metabolic process	7	1.24555	0.476706	57116685, 15608353, 15609748, 15607946, 15610929, 15608230, 15610118	239	97	4188	1.26455	1	0.990204	99.9898
GOTERM_BP_FAT	GO:0042546~cell wall biogenesis	4	0.711744	0.490401	57116685, 15610001, 15610929, 15610118	239	46	4188	1.52374	1	0.9906	99.993
GOTERM_BP_FAT	GO:0009273~peptidoglycan-based cell wall biogenesis	4	0.711744	0.490401	57116685, 15610001, 15610929, 15610118	239	46	4188	1.52374	1	0.9906	99.993
SP_PIR_KEYWORDS	cell wall biogenesis/degradation	3	0.533808	0.491173	57116685, 15610929, 15610118	562	37	12695	1.83154	1	0.879795	99.9766
GOTERM_BP_FAT	GO:0007047~cell wall organization	3	0.533808	0.533235	57116685, 15610929, 15610118	239	31	4188	1.69578	1	0.993051	99.998
GOTERM_BP_FAT	GO:0045229~external encapsulating structure organization	3	0.533808	0.533235	57116685, 15610929, 15610118	239	31	4188	1.69578	1	0.993051	99.998
GOTERM_BP_FAT	GO:0044038~cell wall macromolecule biosynthetic process	3	0.533808	0.645178	57116685, 15610929, 15610118	239	38	4188	1.3834	1	0.996837	100
GOTERM_BP_FAT	GO:0009252~peptidoglycan biosynthetic process	3	0.533808	0.645178	57116685, 15610929, 15610118	239	38	4188	1.3834	1	0.996837	100
GOTERM_BP_FAT	GO:0070589~cellular component macromolecule biosynthetic process	3	0.533808	0.645178	57116685, 15610929, 15610118	239	38	4188	1.3834	1	0.996837	100
GOTERM_BP_FAT	GO:0010382~cellular cell wall macromolecule metabolic process	3	0.533808	0.645178	57116685, 15610929, 15610118	239	38	4188	1.3834	1	0.996837	100
GOTERM_BP_FAT	GO:0006023~aminoglycan biosynthetic process	3	0.533808	0.645178	57116685, 15610929, 15610118	239	38	4188	1.3834	1	0.996837	100
GOTERM_BP_FAT	GO:0006024~glycosaminoglycan biosynthetic process	3	0.533808	0.645178	57116685, 15610929, 15610118	239	38	4188	1.3834	1	0.996837	100
GOTERM_BP_FAT	GO:0044036~cell wall macromolecule metabolic process	3	0.533808	0.745998	57116685, 15610929, 15610118	239	46	4188	1.14281	1	0.998773	100
GOTERM_BP_FAT	GO:0000270~peptidoglycan metabolic process	3	0.533808	0.821302	57116685, 15610929, 15610118	239	54	4188	0.973501	1	0.999535	100
GOTERM_BP_FAT	GO:0006022~aminoglycan metabolic process	3	0.533808	0.821302	57116685, 15610929, 15610118	239	54	4188	0.973501	1	0.999535	100
GOTERM_BP_FAT	GO:0030203~glycosaminoglycan metabolic process	3	0.533808	0.821302	57116685, 15610929, 15610118	239	54	4188	0.973501	1	0.999535	100
Annotation Cluster 50	Enrichment Score: 0.2216113443679252
Category	Term	Count	%	PValue	Genes	List Total	Pop Hits	Pop Total	Fold Enrichment	Bonferroni	Benjamini	FDR
GOTERM_MF_FAT	GO:0008173~RNA methyltransferase activity	4	0.711744	0.330765	15608021, 15610161, 15611055, 15608782	274	37	4983	1.96607	1	0.989533	99.62
GOTERM_MF_FAT	GO:0003723~RNA binding	6	1.06762	0.801639	15610053, 15607822, 15608021, 15610161, 15608437, 15608782	274	121	4983	0.901792	1	0.999866	100
GOTERM_BP_FAT	GO:0006396~RNA processing	4	0.711744	0.815957	15608021, 15610161, 15611055, 15608782	239	76	4188	0.922264	1	0.999508	100
Annotation Cluster 51	Enrichment Score: 0.21659118475638992
Category	Term	Count	%	PValue	Genes	List Total	Pop Hits	Pop Total	Fold Enrichment	Bonferroni	Benjamini	FDR
SP_PIR_KEYWORDS	amino-acid biosynthesis	6	1.06762	0.41958	15609674, 57116682, 57116892, 15607641, 15608740, 15608436	562	96	12695	1.41181	1	0.844905	99.8807
GOTERM_BP_FAT	GO:0046394~carboxylic acid biosynthetic process	13	2.31317	0.616556	15609638, 15607641, 57116892, 15608740, 15609315, 15608436, 15610961, 57117134, 15609674, 15609382, 15608328, 15608088, 15610179	239	222	4188	1.02612	1	0.996309	99.9999
GOTERM_BP_FAT	GO:0016053~organic acid biosynthetic process	13	2.31317	0.616556	15609638, 15607641, 57116892, 15608740, 15609315, 15608436, 15610961, 57117134, 15609674, 15609382, 15608328, 15608088, 15610179	239	222	4188	1.02612	1	0.996309	99.9999
GOTERM_BP_FAT	GO:0008652~cellular amino acid biosynthetic process	10	1.77936	0.704655	15609674, 15608328, 15608088, 57116892, 15607641, 15608740, 15610179, 15609315, 15608436, 57117134	239	180	4188	0.973501	1	0.998044	100
GOTERM_BP_FAT	GO:0009309~amine biosynthetic process	10	1.77936	0.735034	15609674, 15608328, 15608088, 57116892, 15607641, 15608740, 15610179, 15609315, 15608436, 57117134	239	185	4188	0.94719	1	0.998595	100
Annotation Cluster 52	Enrichment Score: 0.20278976929438997
Category	Term	Count	%	PValue	Genes	List Total	Pop Hits	Pop Total	Fold Enrichment	Bonferroni	Benjamini	FDR
GOTERM_MF_FAT	GO:0008238~exopeptidase activity	5	0.88968	0.330333	15607940, 15607460, 15607560, 57117035, 15609937	274	53	4983	1.71567	1	0.990815	99.6166
SP_PIR_KEYWORDS	metalloprotease	3	0.533808	0.368956	15607940, 15607339, 15609114	562	29	12695	2.33679	1	0.824158	99.6643
SP_PIR_KEYWORDS	Protease	6	1.06762	0.410769	15607940, 15607339, 57117131, 15607460, 15609114, 15608123	562	95	12695	1.42667	1	0.842178	99.8563
GOTERM_MF_FAT	GO:0004177~aminopeptidase activity	3	0.533808	0.563423	15607940, 15607560, 15609937	274	34	4983	1.60466	1	0.998113	99.999
GOTERM_MF_FAT	GO:0004222~metalloendopeptidase activity	3	0.533808	0.715508	15607339, 15609114, 15610922	274	45	4983	1.21241	1	0.999359	100
GOTERM_MF_FAT	GO:0070011~peptidase activity, acting on L-amino acid peptides	9	1.60142	0.789732	15607940, 15607339, 15607460, 15607560, 15609114, 15610922, 57117035, 15608123, 15609937	274	182	4983	0.899314	1	0.999837	100
GOTERM_MF_FAT	GO:0008233~peptidase activity	10	1.77936	0.818813	15607940, 15607339, 57117131, 15607460, 15607560, 15609114, 15610922, 57117035, 15608123, 15609937	274	209	4983	0.87015	1	0.999907	100
GOTERM_BP_FAT	GO:0006508~proteolysis	8	1.42349	0.882514	15607940, 15607339, 15607460, 15609114, 15610922, 57117035, 15608123, 15609937	239	176	4188	0.796501	1	0.999897	100
GOTERM_MF_FAT	GO:0008237~metallopeptidase activity	4	0.711744	0.883431	15607940, 15607339, 15609114, 15610922	274	91	4983	0.79939	1	0.999984	100
GOTERM_MF_FAT	GO:0004175~endopeptidase activity	4	0.711744	0.921659	15607339, 15609114, 15610922, 15608123	274	101	4983	0.720243	1	0.999997	100
Annotation Cluster 53	Enrichment Score: 0.19779315197749822
Category	Term	Count	%	PValue	Genes	List Total	Pop Hits	Pop Total	Fold Enrichment	Bonferroni	Benjamini	FDR
GOTERM_BP_FAT	GO:0009073~aromatic amino acid family biosynthetic process	3	0.533808	0.567533	15609674, 15608088, 15609315	239	33	4188	1.593	1	0.9943	99.9993
GOTERM_BP_FAT	GO:0009072~aromatic amino acid family metabolic process	3	0.533808	0.567533	15609674, 15608088, 15609315	239	33	4188	1.593	1	0.9943	99.9993
GOTERM_BP_FAT	GO:0046417~chorismate metabolic process	3	0.533808	0.567533	15609674, 15608088, 15609315	239	33	4188	1.593	1	0.9943	99.9993
GOTERM_BP_FAT	GO:0019438~aromatic compound biosynthetic process	6	1.06762	0.64488	15607558, 15609674, 15608835, 15608088, 15609315, 57117134	239	96	4188	1.09519	1	0.997043	100
GOTERM_BP_FAT	GO:0043648~dicarboxylic acid metabolic process	3	0.533808	0.870126	15609674, 15608088, 15609315	239	61	4188	0.861788	1	0.999854	100
Annotation Cluster 54	Enrichment Score: 0.19334259869222267
Category	Term	Count	%	PValue	Genes	List Total	Pop Hits	Pop Total	Fold Enrichment	Bonferroni	Benjamini	FDR
PIR_SUPERFAMILY	PIRSF000092:short-chain dehydrogenase	4	0.711744	0.481787	15608085, 15607210, 15610310, 15607625	255	39	3842	1.5453	1	1	99.9816
INTERPRO	IPR002198:Short-chain dehydrogenase/reductase SDR	10	1.77936	0.586911	15608085, 15610226, 15608799, 15607210, 15609185, 15610083, 15607909, 15610310, 15610961, 15607625	449	161	7774	1.07541	1	0.999988	99.9998
INTERPRO	IPR002347:Glucose/ribitol dehydrogenase	5	0.88968	0.930132	15608085, 15607210, 15607909, 15610310, 15607625	449	123	7774	0.703822	1	1	100
Annotation Cluster 55	Enrichment Score: 0.17625445907268317
Category	Term	Count	%	PValue	Genes	List Total	Pop Hits	Pop Total	Fold Enrichment	Bonferroni	Benjamini	FDR
GOTERM_MF_FAT	GO:0050136~NADH dehydrogenase (quinone) activity	3	0.533808	0.594903	15607225, 15610285, 15610287	274	36	4983	1.51551	1	0.998239	99.9996
GOTERM_MF_FAT	GO:0003954~NADH dehydrogenase activity	3	0.533808	0.652701	15607225, 15610285, 15610287	274	40	4983	1.36396	1	0.999122	100
GOTERM_MF_FAT	GO:0016651~oxidoreductase activity, acting on NADH or NADPH	4	0.711744	0.709915	15607225, 15610285, 15610287, 15610439	274	66	4983	1.10219	1	0.999427	100
GOTERM_MF_FAT	GO:0016655~oxidoreductase activity, acting on NADH or NADPH, quinone or similar compound as acceptor	3	0.533808	0.715508	15607225, 15610285, 15610287	274	45	4983	1.21241	1	0.999359	100
Annotation Cluster 56	Enrichment Score: 0.15659712700296569
Category	Term	Count	%	PValue	Genes	List Total	Pop Hits	Pop Total	Fold Enrichment	Bonferroni	Benjamini	FDR
GOTERM_MF_FAT	GO:0051539~4 iron, 4 sulfur cluster binding	5	0.88968	0.528059	15608026, 15610725, 15607338, 15610287, 15607948	274	69	4983	1.31784	1	0.997902	99.997
SP_PIR_KEYWORDS	iron-sulfur	5	0.88968	0.642555	15608026, 15610285, 15607338, 15610287, 15607948	562	99	12695	1.14086	1	0.951248	99.9997
SP_PIR_KEYWORDS	4fe-4s	3	0.533808	0.654937	15608026, 15610287, 15607948	562	50	12695	1.35534	1	0.953843	99.9998
GOTERM_MF_FAT	GO:0051536~iron-sulfur cluster binding	7	1.24555	0.861213	15608026, 15610725, 15610285, 15607479, 15607338, 15610287, 15607948	274	155	4983	0.821309	1	0.999971	100
GOTERM_MF_FAT	GO:0051540~metal cluster binding	7	1.24555	0.861213	15608026, 15610725, 15610285, 15607479, 15607338, 15610287, 15607948	274	155	4983	0.821309	1	0.999971	100
Annotation Cluster 57	Enrichment Score: 0.1404558974730239
Category	Term	Count	%	PValue	Genes	List Total	Pop Hits	Pop Total	Fold Enrichment	Bonferroni	Benjamini	FDR
KEGG_PATHWAY	mtu00860:Porphyrin and chlorophyll metabolism	4	0.711744	0.364685	15608098, 15607401, 57116747, 15609209	155	31	2223	1.85057	1	0.859949	99.7067
GOTERM_BP_FAT	GO:0018130~heterocycle biosynthetic process	12	2.13523	0.563635	15607400, 15607558, 15608835, 57116892, 15607641, 15607401, 15610349, 57116747, 15608740, 15609721, 15609209, 57117134	239	196	4188	1.07284	1	0.994389	99.9992
GOTERM_BP_FAT	GO:0042364~water-soluble vitamin biosynthetic process	8	1.42349	0.615049	15607400, 15607558, 15608835, 57116990, 15610349, 57116850, 15609209, 57117134	239	130	4188	1.07834	1	0.996491	99.9999
GOTERM_BP_FAT	GO:0006767~water-soluble vitamin metabolic process	8	1.42349	0.615049	15607400, 15607558, 15608835, 57116990, 15610349, 57116850, 15609209, 57117134	239	130	4188	1.07834	1	0.996491	99.9999
GOTERM_BP_FAT	GO:0009110~vitamin biosynthetic process	8	1.42349	0.685129	15607400, 15607558, 15608835, 57116990, 15610349, 57116850, 15609209, 57117134	239	139	4188	1.00852	1	0.997952	100
GOTERM_BP_FAT	GO:0006766~vitamin metabolic process	8	1.42349	0.685129	15607400, 15607558, 15608835, 57116990, 15610349, 57116850, 15609209, 57117134	239	139	4188	1.00852	1	0.997952	100
GOTERM_BP_FAT	GO:0033013~tetrapyrrole metabolic process	5	0.88968	0.703466	15607400, 15607401, 15610349, 57116747, 15609209	239	83	4188	1.0556	1	0.998141	100
GOTERM_BP_FAT	GO:0033014~tetrapyrrole biosynthetic process	5	0.88968	0.703466	15607400, 15607401, 15610349, 57116747, 15609209	239	83	4188	1.0556	1	0.998141	100
GOTERM_BP_FAT	GO:0051186~cofactor metabolic process	15	2.66904	0.812125	15608835, 57116990, 15609931, 15608600, 161352467, 57116850, 15608756, 57116734, 15609209, 15607208, 57117134, 15607400, 15609352, 15610349, 15607910	239	298	4188	0.882031	1	0.999537	100
GOTERM_BP_FAT	GO:0009236~cobalamin biosynthetic process	3	0.533808	0.813119	15607400, 15610349, 15609209	239	53	4188	0.991869	1	0.999511	100
GOTERM_BP_FAT	GO:0009235~cobalamin metabolic process	3	0.533808	0.813119	15607400, 15610349, 15609209	239	53	4188	0.991869	1	0.999511	100
GOTERM_BP_FAT	GO:0006779~porphyrin biosynthetic process	3	0.533808	0.933116	15607400, 15610349, 15609209	239	75	4188	0.700921	1	0.999989	100
GOTERM_BP_FAT	GO:0006778~porphyrin metabolic process	3	0.533808	0.933116	15607400, 15610349, 15609209	239	75	4188	0.700921	1	0.999989	100
GOTERM_BP_FAT	GO:0051188~cofactor biosynthetic process	9	1.60142	0.947741	15607400, 15608835, 57116990, 15609931, 15610349, 15608600, 57116850, 15609209, 57117134	239	224	4188	0.70405	1	0.999995	100
GOTERM_BP_FAT	GO:0009108~coenzyme biosynthetic process	4	0.711744	0.977022	15608835, 57116990, 57116850, 57117134	239	125	4188	0.560736	1	1	100
Annotation Cluster 58	Enrichment Score: 0.13981799755013813
Category	Term	Count	%	PValue	Genes	List Total	Pop Hits	Pop Total	Fold Enrichment	Bonferroni	Benjamini	FDR
INTERPRO	IPR003615:HNH nuclease	4	0.711744	0.634166	15608268, 15608518, 15610603, 15610912	449	56	7774	1.23672	1	0.999997	100
SMART	SM00507:HNHc	4	0.711744	0.76673	15608268, 15608518, 15610603, 15610912	69	56	975	1.00932	1	0.99993	99.9999
INTERPRO	IPR003870:Protein of unknown function DUF222	3	0.533808	0.782891	15608268, 15610603, 15610912	449	49	7774	1.06004	1	1	100
Annotation Cluster 59	Enrichment Score: 0.058312893572575374
Category	Term	Count	%	PValue	Genes	List Total	Pop Hits	Pop Total	Fold Enrichment	Bonferroni	Benjamini	FDR
INTERPRO	IPR015421:Pyridoxal phosphate-dependent transferase, major region, subdomain 1	4	0.711744	0.759656	57117000, 15610465, 15608969, 57116827	449	68	7774	1.01847	1	1	100
SP_PIR_KEYWORDS	pyridoxal phosphate	3	0.533808	0.905814	15610465, 15608969, 57116827	562	88	12695	0.770078	1	0.998057	100
GOTERM_MF_FAT	GO:0030170~pyridoxal phosphate binding	5	0.88968	0.921608	57117000, 15610465, 15608969, 57116827, 57116791	274	126	4983	0.721672	1	0.999998	100
GOTERM_MF_FAT	GO:0070279~vitamin B6 binding	5	0.88968	0.921608	57117000, 15610465, 15608969, 57116827, 57116791	274	126	4983	0.721672	1	0.999998	100
Annotation Cluster 60	Enrichment Score: 0.051512783147868474
Category	Term	Count	%	PValue	Genes	List Total	Pop Hits	Pop Total	Fold Enrichment	Bonferroni	Benjamini	FDR
SP_PIR_KEYWORDS	palmitate	3	0.533808	0.733048	57116800, 15608102, 15609722	562	58	12695	1.16839	1	0.975324	100
GOTERM_CC_FAT	GO:0031225~anchored to membrane	3	0.533808	0.916216	57116800, 15608102, 15609722	112	58	1630	0.752771	1	0.99998	100
UP_SEQ_FEATURE	lipid moiety-binding region:N-palmitoyl cysteine	3	0.533808	0.962519	57116800, 15608102, 15609722	226	58	2678	0.612908	1	1	100
UP_SEQ_FEATURE	lipid moiety-binding region:S-diacylglycerol cysteine	3	0.533808	0.962519	57116800, 15608102, 15609722	226	58	2678	0.612908	1	1	100
Annotation Cluster 61	Enrichment Score: 0.03188099441892148
Category	Term	Count	%	PValue	Genes	List Total	Pop Hits	Pop Total	Fold Enrichment	Bonferroni	Benjamini	FDR
INTERPRO	IPR006092:Acyl-CoA dehydrogenase, N-terminal	3	0.533808	0.855596	15607541, 15607412, 15610700	449	58	7774	0.895553	1	1	100
INTERPRO	IPR013786:Acyl-CoA dehydrogenase/oxidase, N-terminal	3	0.533808	0.914062	15607541, 15607412, 15610700	449	69	7774	0.752784	1	1	100
INTERPRO	IPR006090:Acyl-CoA oxidase/dehydrogenase, type 1	3	0.533808	0.925646	15607541, 15607412, 15610700	449	72	7774	0.721418	1	1	100
INTERPRO	IPR013764:Acyl-CoA oxidase/dehydrogenase, type1/2, C-terminal	3	0.533808	0.932534	15607541, 15607412, 15610700	449	74	7774	0.70192	1	1	100
GOTERM_MF_FAT	GO:0050660~FAD binding	8	1.42349	0.967383	15607541, 15607556, 15607516, 15608690, 15607412, 15608949, 15610439, 15610700	274	224	4983	0.649505	1	1	100
GOTERM_MF_FAT	GO:0003995~acyl-CoA dehydrogenase activity	3	0.533808	0.985738	15607541, 15607412, 15610700	274	110	4983	0.495985	1	1	100
Annotation Cluster 62	Enrichment Score: 0.021441510163968707
Category	Term	Count	%	PValue	Genes	List Total	Pop Hits	Pop Total	Fold Enrichment	Bonferroni	Benjamini	FDR
INTERPRO	IPR011991:Winged helix repressor DNA-binding	10	1.77936	0.735761	15610340, 15609511, 15608812, 15610261, 15608498, 15607401, 57116700, 15607336, 15608030, 15608983	449	183	7774	0.946122	1	1	100
SP_PIR_KEYWORDS	Transcription	17	3.02491	0.91419	15608812, 15610464, 15607613, 15610969, 15610784, 15607336, 15608493, 15608437, 15608911, 15610872, 15609511, 15607808, 15608672, 15607965, 57116700, 15608030, 15608983	562	485	12695	0.791778	1	0.998336	100
SP_PIR_KEYWORDS	dna-binding	22	3.91459	0.925883	15608812, 15610464, 15607613, 15610969, 15609885, 15610784, 15607336, 15608493, 15607200, 161352466, 15608911, 15610872, 15608453, 15607148, 15609227, 15608672, 15607965, 15607145, 57116700, 15610721, 15608030, 15608983	562	624	12695	0.796406	1	0.998752	100
SP_PIR_KEYWORDS	transcription regulation	16	2.84698	0.93964	15608812, 15610464, 15607613, 15610969, 15610784, 15607336, 15608493, 15608437, 15608911, 15610872, 15609511, 15608672, 15607965, 57116700, 15608030, 15608983	562	478	12695	0.756116	1	0.999187	100
GOTERM_BP_FAT	GO:0006350~transcription	17	3.02491	0.993813	15608812, 15610464, 15607613, 15610969, 15610784, 15607336, 15608493, 15608437, 15608911, 15610872, 15609511, 15607808, 15608672, 15607965, 57116700, 15608030, 15608983	239	469	4188	0.635163	1	1	100
GOTERM_MF_FAT	GO:0030528~transcription regulator activity	17	3.02491	0.999317	15608812, 15610261, 15610464, 15607613, 15610969, 15608498, 15607336, 15608493, 15608437, 15610872, 15609511, 15608672, 15607965, 15607401, 57116700, 15608030, 15608983	274	557	4983	0.555052	1	1	100
GOTERM_MF_FAT	GO:0003700~transcription factor activity	12	2.13523	0.999892	15608812, 15610464, 15608672, 15607613, 15607965, 15610969, 15608498, 57116700, 15607336, 15608493, 15610872, 15608030	274	480	4983	0.454653	1	1	100
GOTERM_BP_FAT	GO:0045449~regulation of transcription	20	3.55872	0.999908	15608812, 15610261, 15610464, 15607613, 15610969, 15608498, 15610784, 15607336, 15608493, 15608437, 15608911, 15610872, 15609511, 57116853, 15608672, 15607965, 15607401, 57116700, 15608030, 15608983	239	658	4188	0.532614	1	1	100
GOTERM_BP_FAT	GO:0006355~regulation of transcription, DNA-dependent	18	3.20285	0.999932	15608812, 15610261, 15610464, 15607613, 15610969, 15608498, 15610784, 15607336, 15608493, 15608911, 15610872, 15609511, 57116853, 15608672, 15607965, 15607401, 57116700, 15608030	239	619	4188	0.509554	1	1	100
GOTERM_BP_FAT	GO:0051252~regulation of RNA metabolic process	18	3.20285	0.99994	15608812, 15610261, 15610464, 15607613, 15610969, 15608498, 15610784, 15607336, 15608493, 15608911, 15610872, 15609511, 57116853, 15608672, 15607965, 15607401, 57116700, 15608030	239	622	4188	0.507097	1	1	100
GOTERM_MF_FAT	GO:0003677~DNA binding	40	7.11744	0.99997	15610464, 15607613, 15610969, 57117131, 15610784, 15609898, 15607200, 161352466, 15609161, 15609949, 15607148, 15609238, 15610725, 15607145, 15607401, 15610721, 57116700, 15607425, 15610199, 15609666, 15610847, 15608812, 15610261, 15608498, 15609154, 15609885, 15608493, 15607336, 15610872, 15608911, 15608453, 15609227, 15610583, 15607808, 15608672, 15607965, 15610566, 15611030, 15608983, 15608030	274	1178	4983	0.617526	1	1	100
Annotation Cluster 63	Enrichment Score: 0.019012514802913556
Category	Term	Count	%	PValue	Genes	List Total	Pop Hits	Pop Total	Fold Enrichment	Bonferroni	Benjamini	FDR
GOTERM_BP_FAT	GO:0045454~cell redox homeostasis	3	0.533808	0.929801	15608815, 15610011, 15610439	239	74	4188	0.710392	1	0.999987	100
GOTERM_BP_FAT	GO:0019725~cellular homeostasis	3	0.533808	0.97115	15608815, 15610011, 15610439	239	92	4188	0.571403	1	0.999999	100
GOTERM_BP_FAT	GO:0042592~homeostatic process	3	0.533808	0.97115	15608815, 15610011, 15610439	239	92	4188	0.571403	1	0.999999	100

## Sheet: Functional_annotation_chart
Category	Term	Count	%	PValue	Genes	List Total	Pop Hits	Pop Total	Fold Enrichment	Bonferroni	Benjamini	FDR
SP_PIR_KEYWORDS	transferase	94	16.726	6.38048e-11	15608133, 15608800, 15610465, 15610084, 15610900, 57116850, 15608426, 15607836, 57116685, 15609996, 15609748, 15608662, 15607422, 15610535, 15609619, 15610847, 15610936, 57116728, 15608812, 15610148, 15610146, 15608575, 15607546, 15609280, 15608129, 15609313, 15609315, 15610099, 15608436, 15610399, 15607157, 15607782, 15609382, 15608096, 15607785, 15608321, 15608097, 15610501, 15609720, 15609721,…	562	1059	12695	2.00506	1.18039e-08	1.18039e-08	7.8951e-08
INTERPRO	IPR000794:Beta-ketoacyl synthase	15	2.66904	2.87399e-07	15610936, 15608800, 15607546, 15610084, 15610083, 15609185, 15609518, 15610070, 15610961, 15610072, 15609382, 15608321, 15610069, 15608799, 15608320	449	48	7774	5.41063	0.000202021	0.000202021	0.000433663
INTERPRO	IPR001227:Acyl transferase region	13	2.31317	1.47409e-06	15610936, 15608800, 15607546, 15610083, 15609185, 15609518, 15610070, 15610961, 15610072, 15608321, 15610069, 15608799, 15608320	449	40	7774	5.62706	0.00103575	0.000518009	0.00222427
INTERPRO	IPR014043:Acyl transferase	13	2.31317	1.47409e-06	15610936, 15608800, 15607546, 15610083, 15609185, 15609518, 15610070, 15610961, 15610072, 15608321, 15610069, 15608799, 15608320	449	40	7774	5.62706	0.00103575	0.000518009	0.00222427
INTERPRO	IPR018201:Beta-ketoacyl synthase, active site	12	2.13523	1.75914e-06	15610936, 15608800, 15609382, 15608799, 15610069, 15607546, 15610084, 15609185, 15608320, 15610070, 15610961, 15610072	449	34	7774	6.11083	0.00123591	0.000412141	0.00265438
SP_PIR_KEYWORDS	atp-binding	53	9.4306	1.9037e-06	57116990, 15610900, 15609463, 15608147, 15608426, 15609238, 15607771, 15608391, 15607425, 15610148, 15607491, 15610146, 15608575, 15608432, 15609313, 15608935, 15608437, 15608436, 15607157, 15609384, 15610501, 15608806, 15609720, 15609638, 15608488, 57117131, 15608601, 15608168, 15607200, 15609825, 15607949, 15610118, 15607148, 15608109, 15607245, 15608353, 15607145, 15607795, 15607249, 15610721,…	562	596	12695	2.00875	0.000352123	0.000176077	0.00235558
SP_PIR_KEYWORDS	nucleotide-binding	55	9.78648	2.03592e-06	57116990, 15610900, 15609463, 15608147, 15608426, 15607262, 15609238, 15607771, 15608391, 15607425, 15610148, 15607491, 15610146, 15608575, 15608432, 15609313, 15608935, 15608437, 15608436, 15607157, 15609384, 15610501, 15610053, 15608806, 15609720, 15609638, 15608488, 57117131, 15608601, 15608168, 15607200, 15609825, 15607949, 15610118, 15607148, 15608109, 15607245, 15608353, 15607145, 15607795,…	562	630	12695	1.97205	0.000376574	0.00012554	0.00251918
SP_PIR_KEYWORDS	membrane	61	10.8541	4.64026e-06	15610900, 15609463, 15608460, 15607225, 15610539, 57116800, 15607872, 15609374, 15607160, 15609619, 15608127, 15609313, 15609116, 15607685, 15609697, 15607150, 15609824, 15610258, 15609722, 15610011, 15610766, 57116799, 15608110, 15608548, 15608488, 15610929, 15608168, 15610018, 15609825, 15607206, 15607591, 15608877, 15607816, 15608109, 15607648, 15607245, 15609214, 15610200, 15607249, 15608503,…	562	748	12695	1.84215	0.000858082	0.000214589	0.00574162
KEGG_PATHWAY	mtu00230:Purine metabolism	16	2.84698	1.11206e-05	15607710, 15607374, 15608459, 15608458, 15607949, 15608460, 15607948, 15608426, 15608096, 15607808, 15608097, 15609720, 15608987, 15609721, 15610546, 15610847	155	62	2223	3.70114	0.00259884	0.00259884	0.0142953
INTERPRO	IPR009081:Acyl carrier protein-like	14	2.4911	1.25508e-05	15610936, 15607546, 15610083, 15609185, 15609518, 15610070, 15610961, 15610072, 15607243, 15608321, 15610069, 15608799, 15609516, 15608320	449	56	7774	4.32851	0.00878444	0.00220338	0.0189365
INTERPRO	IPR014031:Beta-ketoacyl synthase, C-terminal	12	2.13523	1.34472e-05	15610936, 15608800, 15609382, 15608799, 15610069, 15607546, 15610084, 15609185, 15608320, 15610070, 15610961, 15610072	449	41	7774	5.06752	0.00940889	0.0018889	0.0202889
INTERPRO	IPR014030:Beta-ketoacyl synthase, N-terminal	12	2.13523	1.34472e-05	15610936, 15608800, 15609382, 15608799, 15610069, 15607546, 15610084, 15609185, 15608320, 15610070, 15610961, 15610072	449	41	7774	5.06752	0.00940889	0.0018889	0.0202889
SP_PIR_KEYWORDS	transmembrane	80	14.2349	1.41385e-05	15610467, 15610900, 15609463, 57117112, 15608460, 15610805, 15607225, 15610539, 15607872, 15609374, 15607160, 15607602, 15608379, 15608127, 15609313, 15609858, 15608773, 15609116, 15607685, 15610873, 15610830, 15609697, 15607150, 15607587, 15610979, 15610258, 15609824, 15610011, 15608842, 15610766, 57116799, 15608110, 15608548, 15608488, 15610929, 15610018, 15608168, 15607206, 15607345, 15607591,…	562	1113	12695	1.62365	0.00261223	0.000522992	0.0174934
SP_PIR_KEYWORDS	cell membrane	53	9.4306	1.58977e-05	15609463, 15608460, 15607225, 15610539, 57116800, 15607872, 15609374, 15607160, 15609619, 15608127, 15609313, 15609116, 15607685, 15609697, 15609824, 15610258, 15610011, 15609722, 15610766, 57116799, 15608110, 15608548, 15608488, 15608168, 15610018, 15609825, 15610929, 15607206, 15607591, 15607816, 15608109, 15607648, 15607245, 15609214, 15610200, 15607249, 15607620, 15609331, 15610959, 15608102,…	562	642	12695	1.86482	0.00293677	0.000490062	0.0196697
SP_PIR_KEYWORDS	carrier protein	9	1.60142	1.96158e-05	15610936, 15607243, 15608799, 15610069, 15607546, 15609185, 15610070, 15610961, 15610072	562	28	12695	7.26074	0.00362238	0.000518289	0.0242696
INTERPRO	IPR006163:Phosphopantetheine-binding	14	2.4911	2.77648e-05	15610936, 15607546, 15610083, 15609185, 15609518, 15610070, 15610961, 15610072, 15607243, 15608321, 15610069, 15608799, 15609516, 15608320	449	60	7774	4.03994	0.0193297	0.00324787	0.0418868
SP_PIR_KEYWORDS	ligase	24	4.27046	0.000159047	15609015, 15610867, 57116990, 15609062, 15609638, 15610148, 15610146, 15607307, 15608114, 15608432, 15608147, 15607949, 15610118, 15607261, 15610226, 15608325, 15607243, 15609996, 15608078, 57116683, 15609384, 57117158, 15610199, 15609642	562	225	12695	2.40949	0.0289974	0.0036715	0.196624
GOTERM_MF_FAT	GO:0000036~acyl carrier activity	14	2.4911	0.000267046	15610936, 15607546, 15610083, 15609185, 15609518, 15610070, 15610961, 15610072, 15607243, 15608321, 15610069, 15608799, 15609516, 15608320	274	78	4983	3.26418	0.0979575	0.0979575	0.36991
INTERPRO	IPR016038:Thiolase-like, subgroup	14	2.4911	0.000268543	15610936, 15608800, 15607546, 15610084, 15609185, 15610070, 15610961, 15610072, 15609382, 15607999, 15610069, 15608799, 15610658, 15608320	449	74	7774	3.27563	0.172057	0.0266124	0.404445
GOTERM_MF_FAT	GO:0005524~ATP binding	62	11.032	0.000423193	57116990, 15610900, 15609463, 15608147, 15608426, 15609161, 15608235, 15609238, 15607771, 15608391, 15607425, 15608835, 15610148, 15607491, 15610146, 15608575, 15608432, 15609313, 15608935, 15608437, 15608436, 15607157, 57116853, 15609384, 15610501, 15608806, 15609720, 15611030, 15610867, 15609638, 15608488, 57117131, 15608601, 15608168, 15607200, 15609825, 15607949, 15610118, 15607148, 15608109,…	274	739	4983	1.52576	0.150737	0.0784456	0.585613
GOTERM_MF_FAT	GO:0032559~adenyl ribonucleotide binding	62	11.032	0.000439087	57116990, 15610900, 15609463, 15608147, 15608426, 15609161, 15608235, 15609238, 15607771, 15608391, 15607425, 15608835, 15610148, 15607491, 15610146, 15608575, 15608432, 15609313, 15608935, 15608437, 15608436, 15607157, 57116853, 15609384, 15610501, 15608806, 15609720, 15611030, 15610867, 15609638, 15608488, 57117131, 15608601, 15608168, 15607200, 15609825, 15607949, 15610118, 15607148, 15608109,…	274	740	4983	1.5237	0.155934	0.0549413	0.607546
GOTERM_MF_FAT	GO:0032553~ribonucleotide binding	65	11.5658	0.000480555	57116990, 15610900, 15609463, 15608147, 15608426, 15609161, 15608235, 15607262, 15609238, 15607771, 15608391, 15607425, 15608835, 15610148, 15607491, 15610146, 15608575, 15608432, 15609313, 15608935, 15608437, 15608436, 15607157, 57116853, 15609384, 15610501, 15610053, 15608806, 15609720, 15611030, 15610867, 15609638, 15608488, 57117131, 15608601, 15609825, 15608168, 15607200, 15607949, 15610118,…	274	789	4983	1.49822	0.169344	0.0453254	0.664746
GOTERM_MF_FAT	GO:0032555~purine ribonucleotide binding	65	11.5658	0.000480555	57116990, 15610900, 15609463, 15608147, 15608426, 15609161, 15608235, 15607262, 15609238, 15607771, 15608391, 15607425, 15608835, 15610148, 15607491, 15610146, 15608575, 15608432, 15609313, 15608935, 15608437, 15608436, 15607157, 57116853, 15609384, 15610501, 15610053, 15608806, 15609720, 15611030, 15610867, 15609638, 15608488, 57117131, 15608601, 15609825, 15608168, 15607200, 15607949, 15610118,…	274	789	4983	1.49822	0.169344	0.0453254	0.664746
SP_PIR_KEYWORDS	cytoplasm	30	5.33808	0.000497151	15607558, 15610119, 15607904, 57116892, 15608163, 15607460, 15610784, 15608740, 15610438, 15607949, 15608147, 161352466, 57116734, 15610118, 15607145, 57116827, 15610161, 15609901, 15609034, 15608575, 15607641, 15608574, 15609839, 15608432, 15608436, 15609382, 15608987, 15609721, 15611055, 15608983	562	338	12695	2.00494	0.0878911	0.0101697	0.61343
KEGG_PATHWAY	mra00230:Purine metabolism	13	2.31317	0.000708128	15607710, 15607374, 15607949, 15607948, 15608426, 15608096, 15607808, 15608097, 15609720, 15609721, 15608987, 15610546, 15610847	155	61	2223	3.05648	0.152751	0.0795387	0.906537
GOTERM_MF_FAT	GO:0031406~carboxylic acid binding	16	2.84698	0.000709532	15610001, 15609638, 15607546, 15610083, 15609185, 15609518, 15610070, 15610961, 15610101, 15607243, 57116685, 15609352, 15608799, 15609632, 15609720, 15610179	274	108	4983	2.69424	0.23965	0.0533211	0.980043
SP_PIR_KEYWORDS	Phosphopantetheine	10	1.77936	0.000813122	15607243, 15608799, 15610069, 15607546, 15609185, 15610083, 15609518, 15610070, 15610961, 15610072	562	57	12695	3.96298	0.139713	0.0149362	1.0015
SP_PIR_KEYWORDS	phosphoprotein	15	2.66904	0.00133249	15607491, 15608163, 15610900, 15608969, 15608168, 15610381, 15608406, 15610070, 15610072, 15607243, 15608109, 15607245, 15607249, 57116827, 15607898	562	126	12695	2.68916	0.218605	0.0221754	1.63636
SP_PIR_KEYWORDS	Acyltransferase	16	2.84698	0.00187836	15607913, 15608487, 15610961, 15610960, 57116693, 15609382, 15609352, 15608321, 15607999, 15608689, 15610658, 15609748, 15610556, 15609632, 15608320, 15609619	562	145	12695	2.49258	0.293776	0.0285692	2.29958
INTERPRO	IPR013149:Alcohol dehydrogenase, zinc-binding	10	1.77936	0.00195419	15609032, 15608800, 15608321, 15608799, 15609185, 15610083, 15608320, 15610913, 15610070, 15610961	449	50	7774	3.46281	0.747195	0.15793	2.90847
INTERPRO	IPR013154:Alcohol dehydrogenase GroES-like	10	1.77936	0.00195419	15609032, 15608800, 15608321, 15608799, 15609185, 15610083, 15608320, 15610913, 15610070, 15610961	449	50	7774	3.46281	0.747195	0.15793	2.90847
INTERPRO	IPR013968:Polyketide synthase, KR	5	0.88968	0.00259502	15608321, 15610069, 15609518, 15608320, 15610070	449	11	7774	7.87001	0.839052	0.183692	3.84492
SP_PIR_KEYWORDS	hydrolase	44	7.82918	0.00294605	15610273, 57116892, 15609622, 57117131, 15607460, 15608742, 15607200, 15609825, 15608948, 15608148, 57116685, 15608109, 15609238, 15607771, 15607245, 15608403, 57117108, 15607339, 15610725, 15607249, 15607160, 15610179, 15608230, 15607913, 15607566, 15609034, 15607456, 15607560, 15609114, 57117053, 57117035, 15608123, 15608437, 15610911, 15608756, 15610101, 15609227, 15607940, 15608097, 15610978,…	562	630	12695	1.57764	0.420635	0.0411172	3.58493
INTERPRO	IPR006162:Phosphopantetheine attachment site	9	1.60142	0.00373333	15607243, 15608799, 15610069, 15607546, 15609185, 15610083, 15609518, 15610070, 15610961	449	45	7774	3.46281	0.927882	0.231215	5.48755
GOTERM_BP_FAT	GO:0009165~nucleotide biosynthetic process	22	3.91459	0.00418758	57116728, 15607566, 57116990, 15608498, 15608459, 15608458, 15607949, 15608460, 15609037, 15608437, 57116850, 15607948, 15610101, 15609363, 15608096, 15608109, 15608785, 15607245, 15608097, 15607249, 15608031, 15609901	239	200	4188	1.92753	0.848682	0.848682	5.77964
GOTERM_BP_FAT	GO:0034654~nucleobase, nucleoside, nucleotide and nucleic acid biosynthetic process	23	4.09253	0.00418934	57116728, 15607566, 57116990, 15608498, 15608459, 15608458, 15607949, 15608460, 15609037, 15608437, 57116850, 15607948, 15610101, 15609363, 15608109, 15608096, 15608785, 15607245, 15608097, 15607249, 15608031, 15609721, 15609901	239	213	4188	1.89216	0.848802	0.611158	5.78199
GOTERM_BP_FAT	GO:0034404~nucleobase, nucleoside and nucleotide biosynthetic process	23	4.09253	0.00418934	57116728, 15607566, 57116990, 15608498, 15608459, 15608458, 15607949, 15608460, 15609037, 15608437, 57116850, 15607948, 15610101, 15609363, 15608109, 15608096, 15608785, 15607245, 15608097, 15607249, 15608031, 15609721, 15609901	239	213	4188	1.89216	0.848802	0.611158	5.78199
SP_PIR_KEYWORDS	antibiotic resistance	7	1.24555	0.00455454	15607148, 15607822, 15609824, 15609825, 15610929, 57117134, 15608983	562	36	12695	4.3923	0.570234	0.0585391	5.49201
GOTERM_MF_FAT	GO:0016597~amino acid binding	11	1.9573	0.00489565	15607243, 15608799, 15607546, 15609185, 15610083, 15609518, 15609720, 15610179, 15610070, 15610961, 15610101	274	71	4983	2.81757	0.849586	0.270742	6.58307
GOTERM_MF_FAT	GO:0043176~amine binding	11	1.9573	0.00489565	15607243, 15608799, 15607546, 15609185, 15610083, 15609518, 15609720, 15610179, 15610070, 15610961, 15610101	274	71	4983	2.81757	0.849586	0.270742	6.58307
KEGG_PATHWAY	mtu00650:Butanoate metabolism	12	2.13523	0.00598321	15610652, 15608692, 15607999, 15608690, 15609640, 15610453, 15607363, 15609004, 15607813, 57116901, 15610671, 15607910	155	68	2223	2.53093	0.754456	0.373804	7.42485
KEGG_PATHWAY	mtu00632:Benzoate degradation via CoA ligation	12	2.13523	0.00670044	15607541, 15609032, 15610652, 15608692, 15608403, 15607999, 15608690, 15610453, 15607363, 15609004, 15607813, 57116901	155	69	2223	2.49425	0.792615	0.32517	8.27991
KEGG_PATHWAY	mtu00280:Valine, leucine and isoleucine degradation	11	1.9573	0.00700508	15608630, 15610652, 15609384, 15607999, 15609640, 15607363, 57117158, 15609004, 15607813, 15608114, 15610439	155	60	2223	2.62935	0.806979	0.280351	8.64088
KEGG_PATHWAY	mtu00670:One carbon pool by folate	5	0.88968	0.00706868	15608096, 15608097, 57116827, 15609901, 15610101	155	12	2223	5.97581	0.809851	0.241686	8.71608
KEGG_PATHWAY	mtc00670:One carbon pool by folate	5	0.88968	0.00706868	15608096, 15608097, 57116827, 15609901, 15610101	155	12	2223	5.97581	0.809851	0.241686	8.71608
KEGG_PATHWAY	mtf00670:One carbon pool by folate	5	0.88968	0.00706868	15608096, 15608097, 57116827, 15609901, 15610101	155	12	2223	5.97581	0.809851	0.241686	8.71608
KEGG_PATHWAY	mra00670:One carbon pool by folate	5	0.88968	0.00706868	15608096, 15608097, 57116827, 15609901, 15610101	155	12	2223	5.97581	0.809851	0.241686	8.71608
KEGG_PATHWAY	mtu00020:Citrate cycle (TCA cycle)	8	1.42349	0.00731399	15608692, 15609352, 15608690, 15609592, 15610453, 15609632, 15610439, 15607208	155	34	2223	3.37457	0.820533	0.217604	9.00559
GOTERM_BP_FAT	GO:0009123~nucleoside monophosphate metabolic process	13	2.31317	0.00820924	15608498, 15608459, 15608458, 15607949, 15608460, 15609037, 15610101, 15609363, 15608096, 15608785, 15608097, 15608031, 15609901	239	97	4188	2.34844	0.975508	0.709592	11.0366
GOTERM_BP_FAT	GO:0009124~nucleoside monophosphate biosynthetic process	13	2.31317	0.00820924	15608498, 15608459, 15608458, 15607949, 15608460, 15609037, 15610101, 15609363, 15608096, 15608785, 15608097, 15608031, 15609901	239	97	4188	2.34844	0.975508	0.709592	11.0366
GOTERM_MF_FAT	GO:0017076~purine nucleotide binding	73	12.9893	0.0082685	57116990, 15610900, 15609463, 15608949, 15608147, 15610439, 15609161, 15608426, 15607262, 15608235, 15609238, 15607771, 15608391, 15607425, 15610700, 15607541, 15608835, 15610148, 15610146, 15607491, 15608575, 15608432, 15609313, 15608935, 15608437, 15608436, 15607157, 57116853, 15609384, 15610501, 15610053, 15607412, 15608806, 15609720, 15611030, 15607556, 15610867, 15609638, 15608488, 57117131,…	274	1015	4983	1.30797	0.959437	0.367354	10.882
GOTERM_MF_FAT	GO:0030554~adenyl nucleotide binding	70	12.4555	0.00841284	57116990, 15610900, 15609463, 15608949, 15608147, 15610439, 15609161, 15608426, 15608235, 15609238, 15607771, 15608391, 15607425, 15610700, 15607541, 15608835, 15610148, 15607491, 15610146, 15608575, 15608432, 15609313, 15608935, 15608437, 15608436, 15607157, 57116853, 15609384, 15610501, 15607412, 15608806, 15609720, 15611030, 15607556, 15610867, 15609638, 15608488, 57117131, 15608601, 15609825,…	274	966	4983	1.31784	0.961653	0.334779	11.0618
GOTERM_MF_FAT	GO:0001883~purine nucleoside binding	70	12.4555	0.00841284	57116990, 15610900, 15609463, 15608949, 15608147, 15610439, 15609161, 15608426, 15608235, 15609238, 15607771, 15608391, 15607425, 15610700, 15607541, 15608835, 15610148, 15607491, 15610146, 15608575, 15608432, 15609313, 15608935, 15608437, 15608436, 15607157, 57116853, 15609384, 15610501, 15607412, 15608806, 15609720, 15611030, 15607556, 15610867, 15609638, 15608488, 57117131, 15608601, 15609825,…	274	966	4983	1.31784	0.961653	0.334779	11.0618
GOTERM_MF_FAT	GO:0001882~nucleoside binding	70	12.4555	0.00862049	57116990, 15610900, 15609463, 15608949, 15608147, 15610439, 15609161, 15608426, 15608235, 15609238, 15607771, 15608391, 15607425, 15610700, 15607541, 15608835, 15610148, 15607491, 15610146, 15608575, 15608432, 15609313, 15608935, 15608437, 15608436, 15607157, 57116853, 15609384, 15610501, 15607412, 15608806, 15609720, 15611030, 15607556, 15610867, 15609638, 15608488, 57117131, 15608601, 15609825,…	274	967	4983	1.31647	0.964632	0.310181	11.3199
GOTERM_MF_FAT	GO:0031177~phosphopantetheine binding	8	1.42349	0.0116698	15607243, 15608799, 15607546, 15609185, 15610083, 15609518, 15610070, 15610961	274	46	4983	3.16281	0.98923	0.364347	15.0306
KEGG_PATHWAY	mtu00450:Selenoamino acid metabolism	8	1.42349	0.0117451	15607913, 15610399, 15610340, 15608636, 15608021, 15608147, 15608426, 57116791	155	37	2223	3.10096	0.937	0.292188	14.0913
SP_PIR_KEYWORDS	oxidoreductase	53	9.4306	0.0128404	15608949, 15610438, 15610088, 15610439, 15608085, 15607225, 15607931, 15608396, 15607625, 15610700, 15607541, 15609613, 15607641, 15610453, 15608574, 15607208, 15608328, 15607210, 15610542, 15607412, 57116859, 15610258, 15610546, 15610119, 15607556, 15607904, 15609592, 15607909, 15608969, 15607514, 15610310, 15610863, 15610243, 15608026, 15610654, 15608315, 15607715, 15610287, 15607910, 15609032,…	562	861	12695	1.39049	0.908449	0.147337	14.7783
GOTERM_BP_FAT	GO:0008610~lipid biosynthetic process	17	3.02491	0.0138778	15610119, 15610856, 15609638, 15607904, 15610018, 15608129, 15610088, 15610961, 15607782, 15609382, 15607785, 15610717, 15608689, 15609748, 15610519, 15607588, 15609619	239	155	4188	1.92188	0.998143	0.79241	17.9846
KEGG_PATHWAY	mtu02010:ABC transporters	10	1.77936	0.0146946	15609535, 15610895, 57116800, 57116799, 15608357, 15609463, 15609824, 15607335, 15609825, 15609722	155	57	2223	2.51613	0.968698	0.319478	17.3299
KEGG_PATHWAY	mtu02020:Two-component system	10	1.77936	0.0146946	15609015, 15608692, 15608302, 57116800, 15607999, 15608690, 15609004, 15608168, 15610381, 15608123	155	57	2223	2.51613	0.968698	0.319478	17.3299
COG_ONTOLOGY	Secondary metabolites biosynthesis, transport, and catabolism	18	3.20285	0.0150776	15608800, 15609931, 15607904, 15609185, 15610070, 15610961, 15610960, 15610072, 15607243, 15607216, 15608396, 15610654, 15607795, 15608799, 15609516, 57116859, 15610258, 15608320	138	294	4166	1.84827	0.33648	0.33648	11.8268
KEGG_PATHWAY	mra00632:Benzoate degradation via CoA ligation	11	1.9573	0.0151382	15607541, 15610652, 15608692, 15608403, 57116683, 15607999, 15608690, 15610453, 15607363, 15607813, 57116901	155	67	2223	2.35465	0.971828	0.300187	17.807
GOTERM_BP_FAT	GO:0006091~generation of precursor metabolites and energy	16	2.84698	0.0157024	15610119, 15608630, 15609331, 15608163, 15608575, 15608574, 161352467, 15608437, 57116734, 15607208, 15607225, 15609352, 15608353, 15608026, 15608690, 15610287	239	144	4188	1.947	0.999193	0.759355	20.1114
INTERPRO	IPR003660:HAMP linker domain	7	1.24555	0.015791	15610501, 15610900, 15608459, 15608458, 15610381, 15608460, 15607898	449	36	7774	3.36662	0.999986	0.63841	21.3511
INTERPRO	IPR016040:NAD(P)-binding domain	28	4.98221	0.0160963	15610119, 15608800, 15609185, 15610083, 15607909, 15609518, 15610310, 15610961, 15609353, 15608085, 15607243, 57117109, 15608026, 57117015, 15608315, 15607910, 15607625, 15609613, 15607641, 57116901, 15610913, 15610070, 57116832, 15608321, 15608799, 15610069, 15607210, 15608320	449	304	7774	1.59471	0.999989	0.613508	21.7183
INTERPRO	IPR001078:2-oxoacid dehydrogenase acyltransferase, catalytic domain	3	0.533808	0.0183953	15609352, 15609632, 161352467	449	4	7774	12.9855	0.999998	0.633597	24.4334
SP_PIR_KEYWORDS	glycosyltransferase	9	1.60142	0.018661	57116685, 57116728, 15608652, 15608662, 15610929, 15609721, 15607948, 57116850, 15610099	562	76	12695	2.67501	0.969343	0.195719	20.7918
GOTERM_MF_FAT	GO:0004372~glycine hydroxymethyltransferase activity	4	0.711744	0.0193263	15608096, 15608097, 57116827, 15610101	274	11	4983	6.61314	0.999465	0.495817	23.7224
SP_PIR_KEYWORDS	methyltransferase	19	3.38078	0.0194517	15610856, 15609595, 15610340, 15608440, 57116747, 15609209, 15610399, 15607782, 15607785, 57116827, 15608021, 15610161, 15609395, 15609901, 15611055, 15607422, 15608782, 15610535, 15607588	562	239	12695	1.79578	0.97359	0.192462	21.5778
KEGG_PATHWAY	mra00280:Valine, leucine and isoleucine degradation	10	1.77936	0.0202033	15608630, 15610652, 15609384, 15607999, 15609640, 15607363, 57117158, 15607813, 15608114, 15610439	155	60	2223	2.39032	0.99157	0.352204	23.0786
KEGG_PATHWAY	mtc00230:Purine metabolism	10	1.77936	0.0223344	15608096, 15607808, 15608097, 15609720, 15608987, 15609721, 15607949, 15607948, 15610847, 15608426	155	61	2223	2.35114	0.994936	0.356259	25.202
KEGG_PATHWAY	mtu00626:Naphthalene and anthracene degradation	9	1.60142	0.0243182	15609032, 15610399, 15610340, 15608396, 15610654, 15608636, 57116859, 15610258, 15608021	155	52	2223	2.48226	0.996851	0.357982	27.1299
SP_PIR_KEYWORDS	nad	9	1.60142	0.0246507	15610119, 57116990, 15610285, 15608574, 15610287, 15610546, 15610671, 15610439, 15607910	562	80	12695	2.54126	0.990123	0.226268	26.5706
SP_PIR_KEYWORDS	autophosphorylation	3	0.533808	0.025974	15610900, 15608168, 15610381	562	6	12695	11.2945	0.992317	0.226049	27.7939
KEGG_PATHWAY	mra00020:Citrate cycle (TCA cycle)	7	1.24555	0.0266697	15608692, 15609352, 15608690, 15610453, 15609632, 15610439, 15607208	155	34	2223	2.95275	0.99821	0.36353	29.3557
INTERPRO	IPR002375:Purine/pyrimidine phosphoribosyl transferase, conserved site	3	0.533808	0.0294973	57116728, 15609721, 15607948	449	5	7774	10.3884	1	0.777643	36.3512
INTERPRO	IPR012309:ATP dependent DNA ligase, C-terminal	3	0.533808	0.0294973	15608078, 15610867, 15610199	449	5	7774	10.3884	1	0.777643	36.3512
INTERPRO	IPR012310:ATP dependent DNA ligase, central	3	0.533808	0.0294973	15608078, 15610867, 15610199	449	5	7774	10.3884	1	0.777643	36.3512
KEGG_PATHWAY	mra00564:Glycerophospholipid metabolism	6	1.06762	0.0299908	15610119, 15608689, 15610978, 15610018, 15610438, 15609619	155	26	2223	3.30968	0.999195	0.378125	32.3926
GOTERM_MF_FAT	GO:0000166~nucleotide binding	79	14.0569	0.0300101	57116990, 15610900, 15609463, 15608949, 15608147, 15610439, 15609161, 15608426, 15607262, 15608235, 15609238, 15607771, 15608391, 15607425, 15610700, 15607541, 15608835, 15610148, 15610146, 15607491, 15608575, 15608574, 15608432, 15609313, 15608935, 15608437, 15608436, 15607208, 15607157, 57116853, 15609384, 15610501, 15610053, 15608806, 15607412, 15609720, 15611030, 15610119, 15610867, 15607556,…	274	1177	4983	1.22065	0.999992	0.624729	34.4783
INTERPRO	IPR003593:ATPase, AAA+ type, core	18	3.20285	0.0300826	15608488, 57117131, 15609885, 15609463, 15608611, 15608601, 15607335, 15607200, 15608935, 15608437, 15610583, 15607262, 15608391, 15607795, 15610053, 15607425, 15610721, 15608806	449	180	7774	1.7314	1	0.761052	36.9279
GOTERM_CC_FAT	GO:0005886~plasma membrane	50	8.8968	0.0304113	15609463, 15608460, 15607225, 15610539, 57116800, 15607872, 15609374, 15607160, 15609619, 15608127, 15609313, 15609116, 15607685, 15609697, 15610258, 15610011, 15609722, 15610766, 57116799, 15608110, 15608488, 15608168, 15610018, 15610929, 15607206, 15607591, 15607816, 15608109, 15607648, 15607245, 15609214, 15610200, 15607249, 15608689, 15607620, 15609331, 15610959, 15608102, 15608459, 15609885,…	112	577	1630	1.26114	0.772907	0.772907	25.5273
GOTERM_BP_FAT	GO:0015980~energy derivation by oxidation of organic compounds	10	1.77936	0.0313583	15610119, 15607225, 15608630, 15609352, 15608353, 15608690, 15610287, 161352467, 57116734, 15607208	239	78	4188	2.24654	0.999999	0.908328	36.3649
GOTERM_MF_FAT	GO:0016849~phosphorus-oxygen lyase activity	9	1.60142	0.0336062	15609363, 15608785, 15610717, 15608498, 15608031, 15608459, 15608458, 15608460, 15609037	274	69	4983	2.3721	0.999998	0.637596	37.7695
SMART	SM00304:HAMP	7	1.24555	0.0338284	15610501, 15610900, 15608459, 15608458, 15610381, 15608460, 15607898	69	36	975	2.74758	0.794649	0.794649	27.767
GOTERM_BP_FAT	GO:0006188~IMP biosynthetic process	4	0.711744	0.03392	15608096, 15608097, 15607949, 15610101	239	13	4188	5.3917	1	0.891218	38.7112
GOTERM_BP_FAT	GO:0046040~IMP metabolic process	4	0.711744	0.03392	15608096, 15608097, 15607949, 15610101	239	13	4188	5.3917	1	0.891218	38.7112
KEGG_PATHWAY	mtu00564:Glycerophospholipid metabolism	6	1.06762	0.0348138	15610119, 15608689, 15610978, 15610018, 15610438, 15609619	155	27	2223	3.1871	0.999749	0.404424	36.589
SP_PIR_KEYWORDS	phosphohistidine	3	0.533808	0.035312	15610900, 15608168, 15610381	562	7	12695	9.68099	0.998707	0.282902	35.9077
KEGG_PATHWAY	mtu00640:Propanoate metabolism	10	1.77936	0.0354554	15608630, 15610652, 15609384, 15607999, 15608860, 15607363, 57117158, 15609004, 15607813, 15608114	155	66	2223	2.17302	0.999786	0.391583	37.1287
GOTERM_BP_FAT	GO:0006164~purine nucleotide biosynthetic process	11	1.9573	0.036827	15609363, 15607566, 15608096, 15608109, 15607245, 15608097, 15607249, 15607949, 15607948, 15608437, 15610101	239	93	4188	2.07261	1	0.878838	41.2763
SP_PIR_KEYWORDS	kinase	14	2.4911	0.0383777	15608575, 15610900, 15609839, 15609313, 15608168, 15610381, 15608406, 15608436, 15608426, 15607157, 15609225, 15610501, 15609720, 15607898	562	170	12695	1.86027	0.999282	0.291601	38.3829
GOTERM_MF_FAT	GO:0003910~DNA ligase (ATP) activity	3	0.533808	0.0387433	15608078, 15610867, 15610199	274	6	4983	9.09307	1	0.663599	42.2059
INTERPRO	IPR003594:ATP-binding region, ATPase-like	6	1.06762	0.0388359	57116853, 15610501, 15610900, 15608168, 15610381, 15607898	449	33	7774	3.14801	1	0.824544	44.9917
KEGG_PATHWAY	mra02020:Two-component system	9	1.60142	0.0398366	15609015, 15608692, 15608302, 57116800, 15607999, 15608690, 15608168, 15610381, 15608123	155	57	2223	2.26452	0.999926	0.410495	40.7027
SP_PIR_KEYWORDS	lipid synthesis	6	1.06762	0.0399788	15609382, 15607785, 15609638, 15607904, 15610088, 15610961	562	43	12695	3.15195	0.999473	0.290426	39.6405
INTERPRO	IPR003399:Mammalian cell entry related	8	1.42349	0.0406312	15607313, 15607315, 57116756, 15609108, 15607733, 15607731, 15609105, 57116701	449	56	7774	2.47343	1	0.820092	46.5219
INTERPRO	IPR005693:Mammalian cell entry	8	1.42349	0.0406312	15607313, 15607315, 57116756, 15609108, 15607733, 15607731, 15609105, 57116701	449	56	7774	2.47343	1	0.820092	46.5219
UP_SEQ_FEATURE	nucleotide phosphate-binding region:ATP	22	3.91459	0.0407891	57116990, 15608575, 15608488, 57117131, 15609885, 15609839, 15609313, 15607200, 15609825, 15608935, 15608406, 15608437, 15608436, 15608426, 15610118, 57117036, 15607157, 15607145, 15607795, 15609225, 15610721, 15610161	226	169	2678	1.54255	1	1	44.1863
KEGG_PATHWAY	mtu03450:Non-homologous end-joining	3	0.533808	0.0414991	15608078, 15610867, 15610199	155	5	2223	8.60516	0.999951	0.406668	42.0092
INTERPRO	IPR003661:Signal transduction histidine kinase, subgroup 1, dimerisation and phosphoacceptor region	4	0.711744	0.043027	15610900, 15608168, 15610381, 15607898	449	14	7774	4.94687	1	0.820516	48.502
KEGG_PATHWAY	mtu00330:Arginine and proline metabolism	7	1.24555	0.0436028	15609015, 15609613, 57117000, 15608328, 15608403, 15607641, 15608987	155	38	2223	2.64194	0.999971	0.406436	43.6244
KEGG_PATHWAY	mtu00380:Tryptophan metabolism	8	1.42349	0.0443642	15607541, 15610652, 15608403, 15607999, 15607363, 15609004, 15607813, 15607993	155	48	2223	2.39032	0.999976	0.396883	44.1986
INTERPRO	IPR004869:MMPL	5	0.88968	0.0462335	15607591, 15607816, 15607648, 15610959, 15608695	449	24	7774	3.60709	1	0.826477	51.0451
GOTERM_BP_FAT	GO:0006163~purine nucleotide metabolic process	11	1.9573	0.0471104	15609363, 15607566, 15608096, 15608109, 15607245, 15608097, 15607249, 15607949, 15607948, 15608437, 15610101	239	97	4188	1.98715	1	0.910437	49.5713
SP_PIR_KEYWORDS	dna replication	6	1.06762	0.0472679	15607710, 15607145, 15610199, 15607200, 161352466, 15610847	562	45	12695	3.01186	0.999871	0.322589	45.0727
SP_PIR_KEYWORDS	nucleotidyltransferase	7	1.24555	0.0517877	15608133, 15607808, 15608353, 15610018, 161352466, 15610847, 15608426	562	61	12695	2.59218	0.999947	0.336286	48.2114
GOTERM_MF_FAT	GO:0003909~DNA ligase activity	3	0.533808	0.0523096	15608078, 15610867, 15610199	274	7	4983	7.79406	1	0.749071	52.5506
GOTERM_MF_FAT	GO:0016886~ligase activity, forming phosphoric ester bonds	3	0.533808	0.0523096	15608078, 15610867, 15610199	274	7	4983	7.79406	1	0.749071	52.5506
GOTERM_BP_FAT	GO:0046677~response to antibiotic	7	1.24555	0.0524897	15607148, 15610001, 15610375, 15607822, 15610929, 57117134, 15608983	239	48	4188	2.55544	1	0.911636	53.4632
SP_PIR_KEYWORDS	purine biosynthesis	4	0.711744	0.0559438	15608097, 15607949, 15607948, 15610101	562	20	12695	4.51779	0.999976	0.346893	50.9513
SP_PIR_KEYWORDS	nadp	7	1.24555	0.0589456	15610243, 57116832, 15607904, 15608026, 15610069, 15607641, 15610961	562	63	12695	2.50989	0.999987	0.350979	52.8465
INTERPRO	IPR004358:Signal transduction histidine kinase-related protein, C-terminal	4	0.711744	0.0608226	15610900, 15608168, 15610381, 15607898	449	16	7774	4.32851	1	0.889826	61.2044
SP_PIR_KEYWORDS	metal-binding	28	4.98221	0.0622568	15607904, 15608163, 15608587, 15607948, 161352466, 15610118, 15608109, 15608396, 15607245, 15610654, 15608026, 15607249, 15610721, 15610287, 15610199, 15607160, 15609032, 15609331, 15610285, 15607338, 15607374, 15609114, 15607993, 15607940, 15610717, 57116859, 15610258, 15608987	562	447	12695	1.41497	0.999993	0.356241	54.859
GOTERM_MF_FAT	GO:0016763~transferase activity, transferring pentosyl groups	6	1.06762	0.0652966	57116728, 15608740, 15610929, 15609721, 15607948, 57116850	274	40	4983	2.72792	1	0.803887	60.8188
SMART	SM00388:HisKA	4	0.711744	0.06782	15610900, 15608168, 15610381, 15607898	69	14	975	4.03727	0.960464	0.801164	48.5106
GOTERM_BP_FAT	GO:0006006~glucose metabolic process	8	1.42349	0.0689943	15608630, 57116832, 15608353, 15608575, 15608163, 15608574, 161352467, 15607910	239	64	4188	2.19038	1	0.946313	63.7317
GOTERM_MF_FAT	GO:0004672~protein kinase activity	9	1.60142	0.0699743	15607157, 57116853, 15609225, 15610900, 15609313, 15608168, 15610381, 15608406, 15607898	274	80	4983	2.04594	1	0.807403	63.4536
INTERPRO	IPR001054:Adenylyl cyclase class-3/4/guanylyl cyclase	7	1.24555	0.0713056	15608785, 15608498, 15608031, 15608459, 15608458, 15608460, 15609037	449	51	7774	2.37644	1	0.915956	67.249
SP_PIR_KEYWORDS	multifunctional enzyme	5	0.88968	0.0728857	15609638, 15608097, 15610069, 15610961, 15608426	562	36	12695	3.13736	0.999999	0.39348	60.7976
UP_SEQ_FEATURE	domain:HAMP	4	0.711744	0.0730262	15608459, 15608458, 15610381, 15608460	226	12	2678	3.94985	1	1	65.4186
SMART	SM00387:HATPase_c	6	1.06762	0.0732339	57116853, 15610501, 15610900, 15608168, 15610381, 15607898	69	33	975	2.56917	0.969757	0.68844	51.2687
PIR_SUPERFAMILY	PIRSF005998:mycocerosic acid synthase	3	0.533808	0.0733057	15608799, 15610070, 15610961	255	7	3842	6.45714	1	1	63.0762
INTERPRO	IPR013228:PE-PPE, C-terminal	5	0.88968	0.0745257	15610958, 15608324, 57116696, 57116695, 57116694	449	28	7774	3.09179	1	0.915824	68.9213
GOTERM_BP_FAT	GO:0009152~purine ribonucleotide biosynthetic process	9	1.60142	0.0777556	15607566, 15608096, 15608109, 15607245, 15608097, 15607249, 15607949, 15608437, 15610101	239	79	4188	1.99629	1	0.951946	68.2845
UP_SEQ_FEATURE	binding site:ATP	8	1.42349	0.07831	15607157, 15609638, 15608575, 15609225, 15610199, 15609313, 15608147, 15608406	226	45	2678	2.10659	1	0.999986	68.0789
GOTERM_BP_FAT	GO:0044271~nitrogen compound biosynthetic process	40	7.11744	0.080714	15607558, 57116990, 57116892, 15608740, 15608460, 15607949, 15607948, 57116850, 57117134, 15609209, 15607400, 15608109, 15608785, 15607245, 15608088, 15607401, 15607249, 15610349, 15610179, 15609901, 15608835, 57116728, 15607566, 15607641, 15608498, 15608459, 15608458, 57116747, 15609037, 15609315, 15608437, 15608436, 15610101, 15609674, 15609363, 15608096, 15608328, 15608097, 15608031, 15609721	239	551	4188	1.27209	1	0.945696	69.6977
INTERPRO	IPR000836:Phosphoribosyltransferase	4	0.711744	0.0814813	57116728, 15607711, 15609721, 15607948	449	18	7774	3.84756	1	0.925565	72.2652
KEGG_PATHWAY	mra00640:Propanoate metabolism	9	1.60142	0.0820328	15608630, 15610652, 57116683, 15609384, 15607999, 15607363, 57117158, 15607813, 15608114	155	66	2223	1.95572	1	0.597639	66.7251
UP_SEQ_FEATURE	binding site:FAD; via amide nitrogen	3	0.533808	0.0841129	15610243, 15608026, 15610439	226	6	2678	5.92478	1	0.99988	70.7808
SP_PIR_KEYWORDS	lyase	15	2.66904	0.0848194	15608163, 15607363, 161352467, 15607993, 57116734, 15607867, 15609674, 57117109, 57116682, 15610652, 57117000, 15610717, 15608098, 15607813, 57116791	562	211	12695	1.60585	1	0.43188	66.6042
GOTERM_MF_FAT	GO:0000287~magnesium ion binding	13	2.31317	0.0876077	57116728, 15609931, 15608163, 161352467, 161352466, 15607993, 15607948, 15610118, 15607208, 15608109, 15607245, 15610808, 15607249	274	142	4983	1.66493	1	0.860003	71.9785
SP_PIR_KEYWORDS	transport	20	3.55872	0.0884019	15609331, 15610959, 57116799, 15608487, 15608488, 15608548, 15609463, 15609825, 15609176, 15609116, 15607685, 15609535, 57116800, 15607872, 15608026, 15608690, 57117015, 15610131, 15607795, 15609824	562	307	12695	1.47159	1	0.434906	68.1863
GOTERM_BP_FAT	GO:0009190~cyclic nucleotide biosynthetic process	8	1.42349	0.0892227	15609363, 15608785, 15608498, 15608031, 15608459, 15608458, 15608460, 15609037	239	68	4188	2.06153	1	0.95041	73.4428
GOTERM_BP_FAT	GO:0009187~cyclic nucleotide metabolic process	8	1.42349	0.0892227	15609363, 15608785, 15608498, 15608031, 15608459, 15608458, 15608460, 15609037	239	68	4188	2.06153	1	0.95041	73.4428
GOTERM_BP_FAT	GO:0009167~purine ribonucleoside monophosphate metabolic process	4	0.711744	0.0896348	15608096, 15608097, 15607949, 15610101	239	19	4188	3.68906	1	0.940232	73.6128
GOTERM_BP_FAT	GO:0009168~purine ribonucleoside monophosphate biosynthetic process	4	0.711744	0.0896348	15608096, 15608097, 15607949, 15610101	239	19	4188	3.68906	1	0.940232	73.6128
GOTERM_BP_FAT	GO:0009126~purine nucleoside monophosphate metabolic process	4	0.711744	0.0896348	15608096, 15608097, 15607949, 15610101	239	19	4188	3.68906	1	0.940232	73.6128
GOTERM_BP_FAT	GO:0009127~purine nucleoside monophosphate biosynthetic process	4	0.711744	0.0896348	15608096, 15608097, 15607949, 15610101	239	19	4188	3.68906	1	0.940232	73.6128
GOTERM_CC_FAT	GO:0005694~chromosome	4	0.711744	0.0899294	15607148, 15607145, 15607200, 57117036	112	16	1630	3.63839	0.989146	0.895816	59.3154
KEGG_PATHWAY	mra00010:Glycolysis / Gluconeogenesis	6	1.06762	0.0900454	15608575, 15608163, 15608574, 15609839, 15609632, 15610439	155	35	2223	2.45862	1	0.617113	70.2717
COG_ONTOLOGY	Cell division and chromosome partitioning	6	1.06762	0.0907766	15610583, 15607425, 15608921, 15610064, 15610349, 15611030	138	73	4166	2.48124	0.923422	0.723272	54.5438
GOTERM_BP_FAT	GO:0009150~purine ribonucleotide metabolic process	9	1.60142	0.0920955	15607566, 15608096, 15608109, 15607245, 15608097, 15607249, 15607949, 15608437, 15610101	239	82	4188	1.92326	1	0.933949	74.6068
INTERPRO	IPR004707:Transport protein	4	0.711744	0.092797	15607591, 15607816, 15607648, 15610959	449	19	7774	3.64506	1	0.942311	76.9966
GOTERM_BP_FAT	GO:0000160~two-component signal transduction system (phosphorelay)	11	1.9573	0.0932148	57116853, 15610261, 15610501, 15608498, 15607401, 15610900, 15607336, 15608168, 15610381, 15607898, 15608030	239	110	4188	1.7523	1	0.92499	75.0473
PIR_SUPERFAMILY	PIRSF010397:hypothetical protein Rv1318c	3	0.533808	0.0935853	15608459, 15608458, 15608460	255	8	3842	5.65	1	0.999997	72.3593
KEGG_PATHWAY	mra00650:Butanoate metabolism	9	1.60142	0.0940507	15610652, 15608692, 15607999, 15608690, 15609640, 15610453, 15607363, 15607813, 57116901	155	68	2223	1.8982	1	0.618264	71.9107
KEGG_PATHWAY	mtu00190:Oxidative phosphorylation	7	1.24555	0.0942634	15608692, 15609331, 15608690, 15610285, 15610453, 15610287, 15608949	155	46	2223	2.18247	1	0.604143	71.9954
SP_PIR_KEYWORDS	serine/threonine-protein kinase	4	0.711744	0.096183	15607157, 15609225, 15609313, 15608406	562	25	12695	3.61423	1	0.45311	71.388
SP_PIR_KEYWORDS	protein biosynthesis	5	0.88968	0.0988106	15610148, 15610146, 15607822, 15608432, 15608147	562	40	12695	2.82362	1	0.452	72.4005
KEGG_PATHWAY	mtu00010:Glycolysis / Gluconeogenesis	6	1.06762	0.0990099	15608575, 15608163, 15608574, 15609839, 15609632, 15610439	155	36	2223	2.39032	1	0.608727	73.8246

## Sheet: Functional_anntation_table
ID	Gene Name	Species	COG_ONTOLOGY	GOTERM_BP_FAT	GOTERM_CC_FAT	GOTERM_MF_FAT	INTERPRO	KEGG_PATHWAY	PIR_SUPERFAMILY	SMART	SP_PIR_KEYWORDS	UP_SEQ_FEATURE
15610717	2-C-methyl-D-erythritol 2,4-cyclodiphosphate synthase	Mycobacterium tuberculosis		GO:0006720~isoprenoid metabolic process,GO:0006721~terpenoid metabolic process,GO:0008299~isoprenoid biosynthetic process,GO:0008610~lipid biosynthetic process,GO:0016114~terpenoid biosynthetic process,GO:0019748~secondary metabolic process,		GO:0008685~2-C-methyl-D-erythritol 2,4-cyclodiphosphate synthase activity,GO:0016849~phosphorus-oxygen lyase activity,GO:0043167~ion binding,GO:0043169~cation binding,GO:0046872~metal ion binding,	IPR003526:2-C-methyl-D-erythritol 2,4-cyclodiphosphate synthase, core,	mra00900:Terpenoid backbone biosynthesis,mtc00900:Terpenoid backbone biosynthesis,mtf00900:Terpenoid backbone biosynthesis,mtu00900:Terpenoid backbone biosynthesis,	PIRSF005911:2C-methyl-D-erythritol 2,4-cyclodiphosphate synthase,		complete proteome,Isoprene biosynthesis,lyase,metal-binding,	chain:2-C-methyl-D-erythritol 2,4- cyclodiphosphate synthase,metal ion-binding site:Divalent metal cation,site:Transition state stabilizer,
161352467	2-oxoglutarate decarboxylase	Mycobacterium tuberculosis		GO:0005996~monosaccharide metabolic process,GO:0006006~glucose metabolic process,GO:0006007~glucose catabolic process,GO:0006084~acetyl-CoA metabolic process,GO:0006091~generation of precursor metabolites and energy,GO:0006096~glycolysis,GO:0006099~tricarboxylic acid cycle,GO:0006732~coenzyme metabolic process,GO:0009060~aerobic respiration,GO:0009109~coenzyme catabolic process,GO:0015980~energy …		GO:0000287~magnesium ion binding,GO:0004591~oxoglutarate dehydrogenase (succinyl-transferring) activity,GO:0008683~2-oxoglutarate decarboxylase activity,GO:0016624~oxidoreductase activity, acting on the aldehyde or oxo group of donors, disulfide as acceptor,GO:0016831~carboxy-lyase activity,GO:0019842~vitamin binding,GO:0030976~thiamin pyrophosphate binding,GO:0043167~ion binding,GO:0043169~catio…	IPR001017:Dehydrogenase, E1 component,IPR001078:2-oxoacid dehydrogenase acyltransferase, catalytic domain,IPR005475:Transketolase, central region,IPR011603:2-oxoglutarate dehydrogenase, E1 component,		PIRSF000157:2-oxoglutarate dehydrogenase, E1 component,PIRSF000157:Oxoglu_dh_E1,		coiled coil,complete proteome,decarboxylase,lyase,magnesium,thiamine pyrophosphate,tricarboxylic acid cycle,	chain:2-oxoglutarate decarboxylase,compositionally biased region:Ala-rich,
15609674	3-dehydroquinate dehydratase	Mycobacterium tuberculosis		GO:0008652~cellular amino acid biosynthetic process,GO:0009072~aromatic amino acid family metabolic process,GO:0009073~aromatic amino acid family biosynthetic process,GO:0009309~amine biosynthetic process,GO:0016053~organic acid biosynthetic process,GO:0019438~aromatic compound biosynthetic process,GO:0043648~dicarboxylic acid metabolic process,GO:0044271~nitrogen compound biosynthetic process,GO…		GO:0003855~3-dehydroquinate dehydratase activity,GO:0016836~hydro-lyase activity,	IPR001874:Dehydroquinase, class II,IPR018509:Dehydroquinase, class II, conserved site,	mra00400:Phenylalanine, tyrosine and tryptophan biosynthesis,mtu00400:Phenylalanine, tyrosine and tryptophan biosynthesis,	PIRSF001399:3-dehydroquinate dehydratase, type II,PIRSF001399:DHquinase_II,		3d-structure,amino-acid biosynthesis,aromatic amino acid biosynthesis,carbon-oxygen lyase,complete proteome,hydro-lyase,lyase,	active site:Proton acceptor,active site:Proton donor,binding site:Substrate,chain:3-dehydroquinate dehydratase,helix,region of interest:Substrate binding,sequence conflict,site:Transition state stabilizer,strand,turn,
15609382	3-oxoacyl-[acyl-carrier-protein] synthase 1	Mycobacterium tuberculosis		GO:0006631~fatty acid metabolic process,GO:0006633~fatty acid biosynthetic process,GO:0008610~lipid biosynthetic process,GO:0016053~organic acid biosynthetic process,GO:0046394~carboxylic acid biosynthetic process,		GO:0004312~fatty-acid synthase activity,GO:0004315~3-oxoacyl-[acyl-carrier-protein] synthase activity,	IPR000794:Beta-ketoacyl synthase,IPR014030:Beta-ketoacyl synthase, N-terminal,IPR014031:Beta-ketoacyl synthase, C-terminal,IPR016038:Thiolase-like, subgroup,IPR018201:Beta-ketoacyl synthase, active site,		PIRSF000447:3-oxoacyl-[acyl-carrier-protein] synthase II,		3d-structure,Acyltransferase,complete proteome,cytoplasm,Fatty acid biosynthesis,lipid synthesis,transferase,	chain:3-oxoacyl-[acyl-carrier-protein] synthase 1,helix,strand,turn,
15607822	30S ribosomal protein S12	Mycobacterium tuberculosis		GO:0006412~translation,GO:0046677~response to antibiotic,	GO:0005840~ribosome,GO:0015935~small ribosomal subunit,GO:0030529~ribonucleoprotein complex,GO:0033279~ribosomal subunit,GO:0043228~non-membrane-bounded organelle,GO:0043232~intracellular non-membrane-bounded organelle,	GO:0000049~tRNA binding,GO:0003723~RNA binding,GO:0003735~structural constituent of ribosome,GO:0005198~structural molecule activity,GO:0019843~rRNA binding,	IPR005679:Ribosomal protein S12, bacterial-type,IPR006032:Ribosomal protein S12/S23,IPR012340:Nucleic acid-binding, OB-fold,	mra03010:Ribosome,mtc03010:Ribosome,mtf03010:Ribosome,mtu03010:Ribosome,	PIRSF002133:ribosomal protein, S12p/S12a/S23e/organellar S12 types,PIRSF002133:Ribosomal_S12/S23,		antibiotic resistance,complete proteome,protein biosynthesis,ribonucleoprotein,ribosomal protein,ribosome,rna-binding,rrna-binding,trna-binding,	chain:30S ribosomal protein S12,modified residue,sequence variant,
15609227	5'-3' exonuclease	Mycobacterium tuberculosis		GO:0006259~DNA metabolic process,GO:0006281~DNA repair,GO:0006974~response to DNA damage stimulus,GO:0033554~cellular response to stress,		GO:0003677~DNA binding,GO:0004518~nuclease activity,GO:0004527~exonuclease activity,GO:0008409~5'-3' exonuclease activity,	IPR002421:5'-3' exonuclease, N-terminal,IPR003583:Helix-hairpin-helix DNA-binding, class 1,IPR008918:Helix-hairpin-helix motif, class 2,IPR020046:5'-3' exonuclease, N-terminal resolvase-like domain,IPR020047:5'-3' exonuclease, SAM-fold domain,			SM00278:HhH1,SM00279:HhH2,SM00475:53EXOc,	complete proteome,dna-binding,exonuclease,hydrolase,nuclease,	chain:5'-3' exonuclease,sequence conflict,
15610592	50S ribosomal protein L17	Mycobacterium tuberculosis		GO:0006412~translation,	GO:0005840~ribosome,GO:0030529~ribonucleoprotein complex,GO:0043228~non-membrane-bounded organelle,GO:0043232~intracellular non-membrane-bounded organelle,	GO:0003735~structural constituent of ribosome,GO:0005198~structural molecule activity,	IPR000456:Ribosomal protein L17,	mra03010:Ribosome,mtc03010:Ribosome,mtf03010:Ribosome,mtu03010:Ribosome,	PIRSF002186:Escherichia coli ribosomal protein L17,		complete proteome,ribonucleoprotein,ribosomal protein,	chain:50S ribosomal protein L17,sequence conflict,
15609638	Acetyl-/propionyl-coenzyme A carboxylase alpha chain	Mycobacterium tuberculosis	Lipid metabolism,	GO:0006631~fatty acid metabolic process,GO:0006633~fatty acid biosynthetic process,GO:0008610~lipid biosynthetic process,GO:0016053~organic acid biosynthetic process,GO:0046394~carboxylic acid biosynthetic process,		GO:0000166~nucleotide binding,GO:0001882~nucleoside binding,GO:0001883~purine nucleoside binding,GO:0004075~biotin carboxylase activity,GO:0005524~ATP binding,GO:0009374~biotin binding,GO:0016879~ligase activity, forming carbon-nitrogen bonds,GO:0017076~purine nucleotide binding,GO:0019842~vitamin binding,GO:0030554~adenyl nucleotide binding,GO:0031406~carboxylic acid binding,GO:0032553~ribonucle…	IPR000089:Biotin/lipoyl attachment,IPR001882:Biotin-binding site,IPR005479:Carbamoyl phosphate synthetase, large subunit, ATP-binding,IPR005481:Carbamoyl phosphate synthase, large subunit, N-terminal,IPR005482:Biotin carboxylase, C-terminal,IPR011761:ATP-grasp fold,IPR011764:Biotin carboxylation region,IPR013816:ATP-grasp fold, subdomain 2,IPR013817:Pre-ATP-grasp fold,	mra00061:Fatty acid biosynthesis,mtu00061:Fatty acid biosynthesis,			atp-binding,biotin,complete proteome,Fatty acid biosynthesis,ligase,lipid synthesis,multifunctional enzyme,nucleotide-binding,	binding site:ATP,chain:Acetyl-/propionyl-coenzyme A carboxylase alpha chain,domain:ATP-grasp,domain:Biotin carboxylation,domain:Biotinyl-binding,modified residue,
15609721	Adenine phosphoribosyltransferase	Mycobacterium tuberculosis		GO:0006144~purine base metabolic process,GO:0006166~purine ribonucleoside salvage,GO:0006168~adenine salvage,GO:0009112~nucleobase metabolic process,GO:0009113~purine base biosynthetic process,GO:0009116~nucleoside metabolic process,GO:0009119~ribonucleoside metabolic process,GO:0009163~nucleoside biosynthetic process,GO:0018130~heterocycle biosynthetic process,GO:0034404~nucleobase, nucleoside a…		GO:0003999~adenine phosphoribosyltransferase activity,GO:0016763~transferase activity, transferring pentosyl groups,	IPR000836:Phosphoribosyltransferase,IPR002375:Purine/pyrimidine phosphoribosyl transferase, conserved site,	mra00230:Purine metabolism,mtc00230:Purine metabolism,mtu00230:Purine metabolism,			complete proteome,cytoplasm,glycosyltransferase,purine salvage,transferase,	chain:Adenine phosphoribosyltransferase,sequence conflict,
57116926	Alanine and proline-rich secreted protein apa	Mycobacterium tuberculosis			GO:0005576~extracellular region,	GO:0050840~extracellular matrix binding,	IPR010801:Fibronectin-attachment,				complete proteome,direct protein sequencing,glycoprotein,repeat,Secreted,signal,	chain:Alanine and proline-rich secreted protein apa,glycosylation site:O-linked (Man),glycosylation site:O-linked (Man...),region of interest:3 X 4 AA approximate repeats of [DA]-P-N- A,repeat:1,repeat:2,repeat:3,sequence conflict,signal peptide,
15607993	Alpha-keto-acid decarboxylase	Mycobacterium tuberculosis	Carbohydrate transport and metabolism / Coenzyme metabolism / General function prediction only,			GO:0000287~magnesium ion binding,GO:0016831~carboxy-lyase activity,GO:0019842~vitamin binding,GO:0030976~thiamin pyrophosphate binding,GO:0043167~ion binding,GO:0043169~cation binding,GO:0046872~metal ion binding,GO:0048037~cofactor binding,GO:0050662~coenzyme binding,	IPR000399:TPP-binding enzymes, conserved site,IPR011766:Thiamine pyrophosphate enzyme, C-terminal TPP-binding,IPR012000:Thiamine pyrophosphate enzyme, central region,IPR012001:Thiamine pyrophosphate enzyme, N-terminal TPP binding region,IPR012110:Pyruvate decarboxylase/indolepyruvate decarboxylase,	mra00380:Tryptophan metabolism,mtu00380:Tryptophan metabolism,	PIRSF036565:Pyruvt_ip_decrb,		allosteric enzyme,complete proteome,decarboxylase,lyase,magnesium,metal-binding,thiamine pyrophosphate,	binding site:Thiamine pyrophosphate,chain:Alpha-keto-acid decarboxylase,metal ion-binding site:Magnesium,metal ion-binding site:Magnesium; via carbonyl oxygen,region of interest:Thiamine pyrophosphate binding,sequence conflict,
15607948	Amidophosphoribosyltransferase	Mycobacterium tuberculosis		GO:0006144~purine base metabolic process,GO:0006163~purine nucleotide metabolic process,GO:0006164~purine nucleotide biosynthetic process,GO:0006541~glutamine metabolic process,GO:0009064~glutamine family amino acid metabolic process,GO:0009112~nucleobase metabolic process,GO:0009113~purine base biosynthetic process,GO:0009116~nucleoside metabolic process,GO:0009165~nucleotide biosynthetic proces…		GO:0000287~magnesium ion binding,GO:0004044~amidophosphoribosyltransferase activity,GO:0005506~iron ion binding,GO:0016763~transferase activity, transferring pentosyl groups,GO:0043167~ion binding,GO:0043169~cation binding,GO:0046872~metal ion binding,GO:0046914~transition metal ion binding,GO:0051536~iron-sulfur cluster binding,GO:0051539~4 iron, 4 sulfur cluster binding,GO:0051540~metal cluster…	IPR000583:Glutamine amidotransferase, class-II,IPR000836:Phosphoribosyltransferase,IPR002375:Purine/pyrimidine phosphoribosyl transferase, conserved site,IPR005854:Amidophosphoribosyl transferase,IPR017932:Glutamine amidotransferase, type II,	mra00230:Purine metabolism,mra00250:Alanine, aspartate and glutamate metabolism,mtc00230:Purine metabolism,mtc00250:Alanine, aspartate and glutamate metabolism,mtu00230:Purine metabolism,mtu00250:Alanine, aspartate and glutamate metabolism,	PIRSF000485:Amd_phspho_trans,		4fe-4s,complete proteome,glutamine amidotransferase,glycosyltransferase,iron,iron-sulfur,magnesium,metal-binding,purine biosynthesis,transferase,	active site:For GATase activity,chain:Amidophosphoribosyltransferase,domain:Glutamine amidotransferase type-2,metal ion-binding site:Iron-sulfur (4Fe-4S),metal ion-binding site:Magnesium,
57116693	Antigen 85-C	Mycobacterium tuberculosis	General function prediction only,		GO:0005576~extracellular region,		IPR000801:Putative esterase,		PIRSF019661:Mycobacterium avium alpha-antigen,		3d-structure,Acyltransferase,complete proteome,Secreted,signal,transferase,	active site:Acyl-ester intermediate,chain:Antigen 85-C,helix,region of interest:Fibronectin-binding,sequence conflict,signal peptide,strand,turn,
15608432	Arginyl-tRNA synthetase	Mycobacterium tuberculosis		GO:0006399~tRNA metabolic process,GO:0006412~translation,GO:0006418~tRNA aminoacylation for protein translation,GO:0006420~arginyl-tRNA aminoacylation,GO:0034660~ncRNA metabolic process,GO:0043038~amino acid activation,GO:0043039~tRNA aminoacylation,		GO:0000166~nucleotide binding,GO:0001882~nucleoside binding,GO:0001883~purine nucleoside binding,GO:0004812~aminoacyl-tRNA ligase activity,GO:0004814~arginine-tRNA ligase activity,GO:0005524~ATP binding,GO:0016875~ligase activity, forming carbon-oxygen bonds,GO:0016876~ligase activity, forming aminoacyl-tRNA and related compounds,GO:0017076~purine nucleotide binding,GO:0030554~adenyl nucleotide b…	IPR001278:Arginyl-tRNA synthetase, class Ic,IPR001412:Aminoacyl-tRNA synthetase, class I, conserved site,IPR005148:Arginyl tRNA synthetase, class Ic, N-terminal,IPR008909:DALR anticodon binding,IPR014729:Rossmann-like alpha/beta/alpha sandwich fold,IPR015945:Arginyl-tRNA synthetase, class Ic, core,	mra00970:Aminoacyl-tRNA biosynthesis,mtc00970:Aminoacyl-tRNA biosynthesis,mtf00970:Aminoacyl-tRNA biosynthesis,mtu00970:Aminoacyl-tRNA biosynthesis,	PIRSF001544:arginine-tRNA ligase,		Aminoacyl-tRNA synthetase,atp-binding,complete proteome,cytoplasm,ligase,nucleotide-binding,protein biosynthesis,	chain:Arginyl-tRNA synthetase,short sequence motif:"HIGH" region,
15610146	Aspartyl/glutamyl-tRNA(Asn/Gln) amidotransferase subunit B	Mycobacterium tuberculosis		GO:0006412~translation,		GO:0000166~nucleotide binding,GO:0001882~nucleoside binding,GO:0001883~purine nucleoside binding,GO:0005524~ATP binding,GO:0016879~ligase activity, forming carbon-nitrogen bonds,GO:0016884~carbon-nitrogen ligase activity, with glutamine as amido-N-donor,GO:0017076~purine nucleotide binding,GO:0030554~adenyl nucleotide binding,GO:0032553~ribonucleotide binding,GO:0032555~purine ribonucleotide bind…	IPR004413:Glutamyl-tRNA(Gln) amidotransferase, B subunit,IPR006075:Glutamyl-tRNA(Gln) amidotransferase, subunit B/E, N-terminal,IPR006107:Glutamyl-tRNA(Gln) amidotransferase, subunit B/E, central region,IPR017958:Glutamyl-tRNA(Gln) amidotransferase, subunit B, conserved site,IPR017959:Aspartyl/glutamyl-tRNA(Asn/Gln) amidotransferase, subunit B /E,IPR018027:Asn/Gln amidotransferase,	mra00970:Aminoacyl-tRNA biosynthesis,mtc00970:Aminoacyl-tRNA biosynthesis,mtf00970:Aminoacyl-tRNA biosynthesis,mtu00970:Aminoacyl-tRNA biosynthesis,			atp-binding,complete proteome,ligase,nucleotide-binding,protein biosynthesis,transferase,	chain:Aspartyl/glutamyl-tRNA(Asn/Gln) amidotransferase subunit B,
15608426	Bifunctional enzyme cysN/cysC	Mycobacterium tuberculosis		GO:0000103~sulfate assimilation,GO:0006790~sulfur metabolic process,		GO:0000166~nucleotide binding,GO:0001882~nucleoside binding,GO:0001883~purine nucleoside binding,GO:0003924~GTPase activity,GO:0004020~adenylylsulfate kinase activity,GO:0004779~sulfate adenylyltransferase activity,GO:0004781~sulfate adenylyltransferase (ATP) activity,GO:0005524~ATP binding,GO:0005525~GTP binding,GO:0016779~nucleotidyltransferase activity,GO:0017076~purine nucleotide binding,GO:0…	IPR000795:Protein synthesis factor, GTP-binding,IPR002891:Adenylylsulphate kinase, C-terminal,IPR004161:Translation elongation factor EFTu/EF1A, domain 2,IPR011779:Sulphate adenylyltransferase, large subunit,	mra00230:Purine metabolism,mra00450:Selenoamino acid metabolism,mra00920:Sulfur metabolism,mtc00230:Purine metabolism,mtc00450:Selenoamino acid metabolism,mtc00920:Sulfur metabolism,mtu00230:Purine metabolism,mtu00450:Selenoamino acid metabolism,mtu00920:Sulfur metabolism,	PIRSF003009:nodulation protein NodQ,		atp-binding,complete proteome,GTP binding,gtp-binding,kinase,multifunctional enzyme,nucleotide binding,nucleotide-binding,nucleotidyltransferase,P-loop,phosphotransferase,transferase,	active site:Phosphoserine intermediate,chain:Bifunctional enzyme cysN/cysC,nucleotide phosphate-binding region:ATP,nucleotide phosphate-binding region:GTP,region of interest:Adenylyl-sulfate kinase,region of interest:Sulfate adenylyltransferase,
15608097	Bifunctional purine biosynthesis protein purH	Mycobacterium tuberculosis		GO:0006163~purine nucleotide metabolic process,GO:0006164~purine nucleotide biosynthetic process,GO:0006188~IMP biosynthetic process,GO:0009123~nucleoside monophosphate metabolic process,GO:0009124~nucleoside monophosphate biosynthetic process,GO:0009126~purine nucleoside monophosphate metabolic process,GO:0009127~purine nucleoside monophosphate biosynthetic process,GO:0009150~purine ribonucleoti…		GO:0003937~IMP cyclohydrolase activity,GO:0004372~glycine hydroxymethyltransferase activity,GO:0004643~phosphoribosylaminoimidazolecarboxamide formyltransferase activity,GO:0016814~hydrolase activity, acting on carbon-nitrogen (but not peptide) bonds, in cyclic amidines,	IPR002695:AICARFT/IMPCHase bienzyme,IPR011607:MGS-like,IPR013982:AICARFT/IMPCHase bienzyme, formylation region,	mra00230:Purine metabolism,mra00670:One carbon pool by folate,mtc00230:Purine metabolism,mtc00670:One carbon pool by folate,mtf00230:Purine metabolism,mtf00670:One carbon pool by folate,mtu00230:Purine metabolism,mtu00670:One carbon pool by folate,	PIRSF000414:AICARFT_IMPCHas,PIRSF000414:bifunctional purine biosynthesis protein, PurH type,	SM00798:AICARFT_IMPCHas,	complete proteome,hydrolase,multifunctional enzyme,purine biosynthesis,transferase,	chain:Bifunctional purine biosynthesis protein PURH,
15610200	Carbon starvation protein A homolog	Mycobacterium tuberculosis		GO:0009267~cellular response to starvation,GO:0009991~response to extracellular stimulus,GO:0031667~response to nutrient levels,GO:0031668~cellular response to extracellular stimulus,GO:0031669~cellular response to nutrient levels,GO:0033554~cellular response to stress,GO:0042594~response to starvation,	GO:0005886~plasma membrane,GO:0016021~integral to membrane,GO:0031224~intrinsic to membrane,		IPR003706:Carbon starvation protein CstA,		PIRSF004501:carbon starvation protein,		cell membrane,complete proteome,membrane,transmembrane,	chain:Carbon starvation protein A homolog,sequence conflict,transmembrane region,
15607245	Cation-transporting P-type ATPase B	Mycobacterium tuberculosis	Inorganic ion transport and metabolism,	GO:0006163~purine nucleotide metabolic process,GO:0006164~purine nucleotide biosynthetic process,GO:0006754~ATP biosynthetic process,GO:0006811~ion transport,GO:0006812~cation transport,GO:0009141~nucleoside triphosphate metabolic process,GO:0009142~nucleoside triphosphate biosynthetic process,GO:0009144~purine nucleoside triphosphate metabolic process,GO:0009145~purine nucleoside triphosphate bi…	GO:0005886~plasma membrane,GO:0016021~integral to membrane,GO:0031224~intrinsic to membrane,	GO:0000166~nucleotide binding,GO:0000287~magnesium ion binding,GO:0001882~nucleoside binding,GO:0001883~purine nucleoside binding,GO:0004008~copper-exporting ATPase activity,GO:0005375~copper ion transmembrane transporter activity,GO:0005524~ATP binding,GO:0015082~di-, tri-valent inorganic cation transmembrane transporter activity,GO:0015399~primary active transmembrane transporter activity,GO:00…	IPR000579:ATPase, P type cation-transporter,IPR001757:ATPase, P-type, K/Mg/Cd/Cu/Zn/Na/Ca/Na/H-transporter,IPR005834:Haloacid dehalogenase-like hydrolase,IPR006121:Heavy metal transport/detoxification protein,IPR006403:ATPase, P type, cation/copper-transporter,IPR006416:ATPase, P-type, heavy metal translocating,IPR008250:ATPase, P-type, ATPase-associated region,IPR017969:Heavy-metal-associated, c…				atp-binding,cell membrane,complete proteome,hydrolase,magnesium,membrane,metal-binding,nucleotide-binding,phosphoprotein,transmembrane,	active site:4-aspartylphosphate intermediate,chain:Cation-transporting P-type ATPase B,domain:HMA,sequence conflict,transmembrane region,
15607491	Chaperone protein dnaK	Mycobacterium tuberculosis		GO:0006457~protein folding,		GO:0000166~nucleotide binding,GO:0001882~nucleoside binding,GO:0001883~purine nucleoside binding,GO:0005524~ATP binding,GO:0017076~purine nucleotide binding,GO:0030554~adenyl nucleotide binding,GO:0032553~ribonucleotide binding,GO:0032555~purine ribonucleotide binding,GO:0032559~adenyl ribonucleotide binding,GO:0051082~unfolded protein binding,	IPR001023:Heat shock protein Hsp70,IPR012725:Chaperone DnaK,IPR013126:Heat shock protein 70,IPR018181:Heat shock protein 70, conserved site,	mra03018:RNA degradation,mtc03018:RNA degradation,mtf03018:RNA degradation,mtu03018:RNA degradation,	PIRSF002581:chaperone HSP70,		ATP,atp-binding,Chaperone,complete proteome,molecular chaperone,nucleotide-binding,phosphoprotein,stress response,	chain:Chaperone protein dnaK,modified residue,sequence conflict,
57117036	Chromosome partition protein smc	Mycobacterium tuberculosis		GO:0051276~chromosome organization,	GO:0005694~chromosome,GO:0043228~non-membrane-bounded organelle,GO:0043232~intracellular non-membrane-bounded organelle,	GO:0000166~nucleotide binding,GO:0001882~nucleoside binding,GO:0001883~purine nucleoside binding,GO:0005524~ATP binding,GO:0017076~purine nucleotide binding,GO:0030554~adenyl nucleotide binding,GO:0032553~ribonucleotide binding,GO:0032555~purine ribonucleotide binding,GO:0032559~adenyl ribonucleotide binding,	IPR003395:RecF/RecN/SMC protein, N-terminal,IPR010935:SMCs flexible hinge,IPR011890:Chromosome segregation protein SMC,		PIRSF005719:structural maintenance of chromosomes protein,		atp-binding,coiled coil,complete proteome,nucleotide-binding,	chain:Chromosome partition protein smc,nucleotide phosphate-binding region:ATP,
15610118	D-alanine--D-alanine ligase	Mycobacterium tuberculosis		GO:0000270~peptidoglycan metabolic process,GO:0000271~polysaccharide biosynthetic process,GO:0005976~polysaccharide metabolic process,GO:0006022~aminoglycan metabolic process,GO:0006023~aminoglycan biosynthetic process,GO:0006024~glycosaminoglycan biosynthetic process,GO:0007047~cell wall organization,GO:0008360~regulation of cell shape,GO:0009252~peptidoglycan biosynthetic process,GO:0009273~pep…	GO:0005618~cell wall,GO:0030312~external encapsulating structure,	GO:0000166~nucleotide binding,GO:0000287~magnesium ion binding,GO:0001882~nucleoside binding,GO:0001883~purine nucleoside binding,GO:0005524~ATP binding,GO:0008716~D-alanine-D-alanine ligase activity,GO:0016879~ligase activity, forming carbon-nitrogen bonds,GO:0016881~acid-amino acid ligase activity,GO:0017076~purine nucleotide binding,GO:0030145~manganese ion binding,GO:0030554~adenyl nucleotide…	IPR000291:D-alanine--D-alanine ligase/VANA/B/C, conserved site,IPR005905:D-alanine--D-alanine ligase,IPR011095:D-alanine--D-alanine ligase, C-terminal,IPR011127:D-alanine--D-alanine ligase, N-terminal,IPR011761:ATP-grasp fold,IPR013816:ATP-grasp fold, subdomain 2,IPR013817:Pre-ATP-grasp fold,	mra00473:D-Alanine metabolism,mra00550:Peptidoglycan biosynthesis,mtc00473:D-Alanine metabolism,mtc00550:Peptidoglycan biosynthesis,mtf00473:D-Alanine metabolism,mtf00550:Peptidoglycan biosynthesis,mtu00473:D-Alanine metabolism,mtu00550:Peptidoglycan biosynthesis,	PIRSF001560:D-alanine-D-alanine ligase,		atp-binding,cell shape,cell wall biogenesis/degradation,complete proteome,cytoplasm,ligase,magnesium,manganese,metal-binding,nucleotide-binding,peptidoglycan synthesis,	chain:D-alanine--D-alanine ligase,domain:ATP-grasp,metal ion-binding site:Magnesium or manganese 1,metal ion-binding site:Magnesium or manganese 2,nucleotide phosphate-binding region:ATP,sequence conflict,
15609034	D-tyrosyl-tRNA(Tyr) deacylase	Mycobacterium tuberculosis		GO:0009063~cellular amino acid catabolic process,GO:0009310~amine catabolic process,GO:0016054~organic acid catabolic process,GO:0019478~D-amino acid catabolic process,GO:0046395~carboxylic acid catabolic process,GO:0046416~D-amino acid metabolic process,			IPR003732:D-tyrosyl-tRNA(Tyr) deacylase,		PIRSF005399:conserved hypothetical protein HI0670,		complete proteome,cytoplasm,hydrolase,	active site:Nucleophile,chain:D-tyrosyl-tRNA(Tyr) deacylase,
15607148	DNA gyrase subunit A	Mycobacterium tuberculosis		GO:0006259~DNA metabolic process,GO:0006265~DNA topological change,GO:0046677~response to antibiotic,	GO:0005694~chromosome,GO:0043228~non-membrane-bounded organelle,GO:0043232~intracellular non-membrane-bounded organelle,	GO:0000166~nucleotide binding,GO:0001882~nucleoside binding,GO:0001883~purine nucleoside binding,GO:0003677~DNA binding,GO:0003916~DNA topoisomerase activity,GO:0003918~DNA topoisomerase (ATP-hydrolyzing) activity,GO:0005524~ATP binding,GO:0017076~purine nucleotide binding,GO:0030554~adenyl nucleotide binding,GO:0032553~ribonucleotide binding,GO:0032555~purine ribonucleotide binding,GO:0032559~ad…	IPR002205:DNA topoisomerase, type IIA, subunit A or C-terminal,IPR005743:DNA gyrase, subunit A,IPR006691:DNA gyrase/topoisomerase IV, subunit A, C-terminal beta-pinwheel,IPR013757:DNA topoisomerase, type IIA, subunit A, alpha-helical,IPR013758:DNA topoisomerase, type IIA, subunit A or C-terminal, alpha-beta,IPR018247:EF-HAND 1,			SM00434:TOP4c,	3d-structure,antibiotic resistance,atp-binding,complete proteome,dna-binding,Isomerase,nucleotide-binding,topoisomerase,	active site:O-(5'-phospho-DNA)-tyrosine intermediate,chain:DNA gyrase subunit A,sequence conflict,sequence variant,
161352466	DNA polymerase IV 1	Mycobacterium tuberculosis		GO:0006259~DNA metabolic process,GO:0006260~DNA replication,GO:0006261~DNA-dependent DNA replication,GO:0006281~DNA repair,GO:0006974~response to DNA damage stimulus,GO:0033554~cellular response to stress,		GO:0000287~magnesium ion binding,GO:0003677~DNA binding,GO:0003684~damaged DNA binding,GO:0003887~DNA-directed DNA polymerase activity,GO:0016779~nucleotidyltransferase activity,GO:0034061~DNA polymerase activity,GO:0043167~ion binding,GO:0043169~cation binding,GO:0046872~metal ion binding,	IPR001126:DNA-repair protein, UmuC-like,IPR017962:DNA polymerase IV/DinB homologue, little finger domain,IPR017963:DNA-repair protein, UmuC-like, N-terminal,				complete proteome,cytoplasm,DNA damage,dna repair,dna replication,dna-binding,dna-directed dna polymerase,magnesium,metal-binding,mutator protein,nucleotidyltransferase,transferase,	chain:DNA polymerase IV 1,domain:UmuC,metal ion-binding site:Magnesium,site:Substrate discrimination,
15610721	DNA repair protein radA; DNA repair protein radA homolog	Mycobacterium tuberculosis		GO:0006259~DNA metabolic process,GO:0006281~DNA repair,GO:0006974~response to DNA damage stimulus,GO:0033554~cellular response to stress,		GO:0000166~nucleotide binding,GO:0001882~nucleoside binding,GO:0001883~purine nucleoside binding,GO:0003677~DNA binding,GO:0003684~damaged DNA binding,GO:0005524~ATP binding,GO:0008270~zinc ion binding,GO:0017076~purine nucleotide binding,GO:0030554~adenyl nucleotide binding,GO:0032553~ribonucleotide binding,GO:0032555~purine ribonucleotide binding,GO:0032559~adenyl ribonucleotide binding,GO:0043…	IPR003593:ATPase, AAA+ type, core,IPR004504:DNA repair protein RadA,		PIRSF003337:DNA repair protein sms,	SM00382:AAA,	atp-binding,complete proteome,DNA damage,dna repair,dna-binding,metal-binding,nucleotide-binding,zinc,zinc-finger,	chain:DNA repair protein radA homolog,nucleotide phosphate-binding region:ATP,zinc finger region:C4-type,
15607145	DNA replication and repair protein recF	Mycobacterium tuberculosis		GO:0006259~DNA metabolic process,GO:0006260~DNA replication,GO:0006281~DNA repair,GO:0006974~response to DNA damage stimulus,GO:0009432~SOS response,GO:0009991~response to extracellular stimulus,GO:0031668~cellular response to extracellular stimulus,GO:0033554~cellular response to stress,	GO:0005694~chromosome,GO:0043228~non-membrane-bounded organelle,GO:0043232~intracellular non-membrane-bounded organelle,	GO:0000166~nucleotide binding,GO:0001882~nucleoside binding,GO:0001883~purine nucleoside binding,GO:0003677~DNA binding,GO:0003697~single-stranded DNA binding,GO:0005524~ATP binding,GO:0017076~purine nucleotide binding,GO:0030554~adenyl nucleotide binding,GO:0032553~ribonucleotide binding,GO:0032555~purine ribonucleotide binding,GO:0032559~adenyl ribonucleotide binding,GO:0043566~structure-specif…	IPR001238:DNA-binding, RecF,IPR003395:RecF/RecN/SMC protein, N-terminal,IPR018078:DNA-binding, RecF, conserved site,	mra03440:Homologous recombination,mtc03440:Homologous recombination,mtf03440:Homologous recombination,mtu03440:Homologous recombination,	PIRSF003130:RecF protein,		atp-binding,complete proteome,cytoplasm,DNA damage,dna repair,dna replication,dna-binding,nucleotide-binding,sos response,	chain:DNA replication and repair protein recF,nucleotide phosphate-binding region:ATP,sequence conflict,
15609885	DNA translocase ftsK	Mycobacterium tuberculosis		GO:0007049~cell cycle,GO:0007059~chromosome segregation,GO:0051301~cell division,	GO:0005886~plasma membrane,GO:0016021~integral to membrane,GO:0031224~intrinsic to membrane,	GO:0000166~nucleotide binding,GO:0001882~nucleoside binding,GO:0001883~purine nucleoside binding,GO:0003677~DNA binding,GO:0005524~ATP binding,GO:0017076~purine nucleotide binding,GO:0030554~adenyl nucleotide binding,GO:0032553~ribonucleotide binding,GO:0032555~purine ribonucleotide binding,GO:0032559~adenyl ribonucleotide binding,	IPR002543:Cell divisionFtsK/SpoIIIE,IPR003593:ATPase, AAA+ type, core,IPR018541:DNA translocase ftsK gamma,		PIRSF017380:PIRSF017380,	SM00382:AAA,	atp-binding,cell cycle,cell division,cell membrane,Chromosome partition,complete proteome,dna-binding,membrane,nucleotide-binding,transmembrane,	chain:DNA translocase ftsK,domain:FtsK,nucleotide phosphate-binding region:ATP,transmembrane region,
15607808	DNA-directed RNA polymerase subunit beta'	Mycobacterium tuberculosis		GO:0006350~transcription,GO:0006351~transcription, DNA-dependent,GO:0032774~RNA biosynthetic process,		GO:0003677~DNA binding,GO:0003899~DNA-directed RNA polymerase activity,GO:0016779~nucleotidyltransferase activity,GO:0034062~RNA polymerase activity,	IPR000722:RNA polymerase, alpha subunit,IPR006592:RNA polymerase, N-terminal,IPR007066:RNA polymerase Rpb1, domain 3,IPR007080:RNA polymerase Rpb1, domain 1,IPR007081:RNA polymerase Rpb1, domain 5,IPR007083:RNA polymerase Rpb1, domain 4,IPR012754:DNA-directed RNA polymerase, subunit beta-prime,	mra00230:Purine metabolism,mra00240:Pyrimidine metabolism,mra03020:RNA polymerase,mtc00230:Purine metabolism,mtc00240:Pyrimidine metabolism,mtc03020:RNA polymerase,mtu00230:Purine metabolism,mtu00240:Pyrimidine metabolism,mtu03020:RNA polymerase,	PIRSF000760:Escherichia coli DNA-directed RNA polymerase beta' chain,	SM00663:RPOLA_N,	complete proteome,dna-directed rna polymerase,nucleotidyltransferase,Transcription,transferase,	chain:DNA-directed RNA polymerase subunit beta',sequence conflict,
15609352	Dihydrolipoyllysine-residue succinyltransferase component of 2-oxoglutarate dehydrogenase complex	Mycobacterium tuberculosis		GO:0006084~acetyl-CoA metabolic process,GO:0006091~generation of precursor metabolites and energy,GO:0006099~tricarboxylic acid cycle,GO:0006732~coenzyme metabolic process,GO:0009060~aerobic respiration,GO:0009109~coenzyme catabolic process,GO:0015980~energy derivation by oxidation of organic compounds,GO:0045333~cellular respiration,GO:0046356~acetyl-CoA catabolic process,GO:0051186~cofactor met…		GO:0004149~dihydrolipoyllysine-residue succinyltransferase activity,GO:0016417~S-acyltransferase activity,GO:0016748~succinyltransferase activity,GO:0016751~S-succinyltransferase activity,GO:0031405~lipoic acid binding,GO:0031406~carboxylic acid binding,GO:0048037~cofactor binding,GO:0050662~coenzyme binding,	IPR000089:Biotin/lipoyl attachment,IPR001078:2-oxoacid dehydrogenase acyltransferase, catalytic domain,IPR003016:2-oxo acid dehydrogenase, lipoyl-binding site,IPR004167:E3 binding,IPR014276:2-oxoglutarate dehydrogenase, E2 component,	mra00020:Citrate cycle (TCA cycle),mra00310:Lysine degradation,mtc00020:Citrate cycle (TCA cycle),mtc00310:Lysine degradation,mtu00020:Citrate cycle (TCA cycle),mtu00310:Lysine degradation,	PIRSF000433:pyruvate dehydrogenase complex, dihydrolipoyllysine-residue acetyltransferase component,		Acyltransferase,complete proteome,lipoyl,repeat,transferase,tricarboxylic acid cycle,	chain:Dihydrolipoyllysine-residue succinyltransferase component of 2- oxoglutarate dehydrogenase complex,domain:Lipoyl-binding 1,domain:Lipoyl-binding 2,modified residue,
57117134	Dihydropteroate synthase 1	Mycobacterium tuberculosis		GO:0006732~coenzyme metabolic process,GO:0006760~folic acid and derivative metabolic process,GO:0006766~vitamin metabolic process,GO:0006767~water-soluble vitamin metabolic process,GO:0008652~cellular amino acid biosynthetic process,GO:0009108~coenzyme biosynthetic process,GO:0009110~vitamin biosynthetic process,GO:0009309~amine biosynthetic process,GO:0009396~folic acid and derivative biosynthet…		GO:0004156~dihydropteroate synthase activity,GO:0016765~transferase activity, transferring alkyl or aryl (other than methyl) groups,	IPR000489:Dihydropteroate synthase, DHPS,IPR006390:Dihydropteroate synthase,	mra00790:Folate biosynthesis,mtu00790:Folate biosynthesis,			3d-structure,antibiotic resistance,complete proteome,folate biosynthesis,transferase,	chain:Dihydropteroate synthase 1,domain:Pterin-binding,helix,strand,turn,
15607262	Elongation factor G-like protein	Mycobacterium tuberculosis				GO:0000166~nucleotide binding,GO:0003746~translation elongation factor activity,GO:0003924~GTPase activity,GO:0005525~GTP binding,GO:0008135~translation factor activity, nucleic acid binding,GO:0017076~purine nucleotide binding,GO:0019001~guanyl nucleotide binding,GO:0032553~ribonucleotide binding,GO:0032555~purine ribonucleotide binding,GO:0032561~guanyl ribonucleotide binding,	IPR000640:Translation elongation factor EFG/EF2, C-terminal,IPR000795:Protein synthesis factor, GTP-binding,IPR003593:ATPase, AAA+ type, core,IPR004161:Translation elongation factor EFTu/EF1A, domain 2,IPR005225:Small GTP-binding protein,IPR005517:Translation elongation factor EFG/EF2, domain IV,IPR014721:Ribosomal protein S5 domain 2-type fold,			SM00382:AAA,	complete proteome,elongation factor,GTP binding,gtp-binding,nucleotide binding,nucleotide-binding,P-loop,	chain:Elongation factor G-like protein,nucleotide phosphate-binding region:GTP,sequence conflict,
15608163	Enolase	Mycobacterium tuberculosis		GO:0005996~monosaccharide metabolic process,GO:0006006~glucose metabolic process,GO:0006007~glucose catabolic process,GO:0006091~generation of precursor metabolites and energy,GO:0006096~glycolysis,GO:0016052~carbohydrate catabolic process,GO:0019318~hexose metabolic process,GO:0019320~hexose catabolic process,GO:0044275~cellular carbohydrate catabolic process,GO:0046164~alcohol catabolic process…	GO:0000015~phosphopyruvate hydratase complex,GO:0005576~extracellular region,GO:0005829~cytosol,GO:0009986~cell surface,GO:0044445~cytosolic part,	GO:0000287~magnesium ion binding,GO:0004634~phosphopyruvate hydratase activity,GO:0016836~hydro-lyase activity,GO:0043167~ion binding,GO:0043169~cation binding,GO:0046872~metal ion binding,	IPR000941:Enolase,	mra00010:Glycolysis / Gluconeogenesis,mra03018:RNA degradation,mtc00010:Glycolysis / Gluconeogenesis,mtc03018:RNA degradation,mtf00010:Glycolysis / Gluconeogenesis,mtf03018:RNA degradation,mtu00010:Glycolysis / Gluconeogenesis,mtu03018:RNA degradation,	PIRSF001400:Enolase,		complete proteome,cytoplasm,glycolysis,lyase,magnesium,metal-binding,phosphoprotein,Secreted,	active site:Proton acceptor,active site:Proton donor,binding site:Substrate,binding site:Substrate (covalent); in inhibited form,chain:Enolase,metal ion-binding site:Magnesium,modified residue,region of interest:Substrate binding,
15609353	Epimerase family protein Rv2216/MT2273	Mycobacterium tuberculosis				GO:0048037~cofactor binding,GO:0050662~coenzyme binding,	IPR001509:NAD-dependent epimerase/dehydratase,IPR010099:Sugar nucleotide epimerase YfcH, putative,IPR013549:Domain of unknown function DUF1731, C-terminal,IPR016040:NAD(P)-binding domain,		PIRSF006335:cell division inhibitor YfhF,		complete proteome,	chain:Epimerase family protein Rv2216/MT2273,
15607771	Exodeoxyribonuclease V gamma chain	Mycobacterium tuberculosis		GO:0006259~DNA metabolic process,GO:0006281~DNA repair,GO:0006974~response to DNA damage stimulus,GO:0033554~cellular response to stress,	GO:0009338~exodeoxyribonuclease V complex,	GO:0000166~nucleotide binding,GO:0001882~nucleoside binding,GO:0001883~purine nucleoside binding,GO:0004386~helicase activity,GO:0004518~nuclease activity,GO:0004519~endonuclease activity,GO:0004527~exonuclease activity,GO:0004529~exodeoxyribonuclease activity,GO:0004536~deoxyribonuclease activity,GO:0005524~ATP binding,GO:0008854~exodeoxyribonuclease V activity,GO:0016796~exonuclease activity, a…	IPR006697:Exodeoxyribonuclease V, RecC subunit,	mra03440:Homologous recombination,mtc03440:Homologous recombination,mtu03440:Homologous recombination,	PIRSF000980:exodeoxyribonuclease V 125K chain,		atp-binding,complete proteome,DNA damage,dna repair,Endonuclease,exonuclease,helicase,hydrolase,nuclease,nucleotide-binding,	chain:Exodeoxyribonuclease V gamma chain,sequence conflict,
15607946	Exopolysaccharide phosphotransferase cpsY	Mycobacterium tuberculosis		GO:0000271~polysaccharide biosynthetic process,GO:0005976~polysaccharide metabolic process,GO:0016051~carbohydrate biosynthetic process,				mra00052:Galactose metabolism,mra00520:Amino sugar and nucleotide sugar metabolism,mtu00052:Galactose metabolism,mtu00520:Amino sugar and nucleotide sugar metabolism,	PIRSF016351:PIRSF016351,		complete proteome,exopolysaccharide synthesis,transferase,	chain:Exopolysaccharide phosphotransferase cpsY,
15610101	Formyltetrahydrofolate deformylase	Mycobacterium tuberculosis		GO:0006163~purine nucleotide metabolic process,GO:0006164~purine nucleotide biosynthetic process,GO:0006188~IMP biosynthetic process,GO:0006189~'de novo' IMP biosynthetic process,GO:0006730~one-carbon metabolic process,GO:0009123~nucleoside monophosphate metabolic process,GO:0009124~nucleoside monophosphate biosynthetic process,GO:0009126~purine nucleoside monophosphate metabolic process,GO:00091…		GO:0004372~glycine hydroxymethyltransferase activity,GO:0008864~formyltetrahydrofolate deformylase activity,GO:0016597~amino acid binding,GO:0016811~hydrolase activity, acting on carbon-nitrogen (but not peptide) bonds, in linear amides,GO:0031406~carboxylic acid binding,GO:0043176~amine binding,	IPR002376:Formyl transferase, N-terminal,IPR002912:Amino acid-binding ACT,IPR004810:Formyltetrahydrofolate deformylase,	mra00630:Glyoxylate and dicarboxylate metabolism,mra00670:One carbon pool by folate,mtc00630:Glyoxylate and dicarboxylate metabolism,mtc00670:One carbon pool by folate,mtf00630:Glyoxylate and dicarboxylate metabolism,mtf00670:One carbon pool by folate,mtu00630:Glyoxylate and dicarboxylate metabolism,mtu00670:One carbon pool by folate,	PIRSF036480:FormyFH4_hydr,PIRSF036480:formyltetrahydrofolate deformylase,		complete proteome,hydrolase,one-carbon metabolism,purine biosynthesis,	chain:Formyltetrahydrofolate deformylase,domain:ACT,
15608690	Fumarate reductase flavoprotein subunit	Mycobacterium tuberculosis		GO:0006091~generation of precursor metabolites and energy,GO:0009061~anaerobic respiration,GO:0015980~energy derivation by oxidation of organic compounds,GO:0022900~electron transport chain,GO:0045333~cellular respiration,GO:0055114~oxidation reduction,		GO:0000104~succinate dehydrogenase activity,GO:0000166~nucleotide binding,GO:0001882~nucleoside binding,GO:0001883~purine nucleoside binding,GO:0009055~electron carrier activity,GO:0017076~purine nucleotide binding,GO:0030554~adenyl nucleotide binding,GO:0048037~cofactor binding,GO:0050660~FAD binding,GO:0050662~coenzyme binding,	IPR003952:Fumarate reductase/succinate dehydrogenase, FAD-binding site,IPR003953:Fumarate reductase/succinate dehydrogenase flavoprotein, N-terminal,IPR004112:Fumarate reductase/succinate dehydrogenase flavoprotein, C-terminal,IPR005884:Fumarate reductase, flavoprotein subunit,IPR013027:FAD-dependent pyridine nucleotide-disulphide oxidoreductase,IPR014006:Succinate dehydrogenase or fumarate reduc…	mra00020:Citrate cycle (TCA cycle),mra00190:Oxidative phosphorylation,mra00632:Benzoate degradation via CoA ligation,mra00650:Butanoate metabolism,mra02020:Two-component system,mtc00020:Citrate cycle (TCA cycle),mtc00190:Oxidative phosphorylation,mtc00632:Benzoate degradation via CoA ligation,mtc00650:Butanoate metabolism,mtc02020:Two-component system,mtu00020:Citrate cycle (TCA cycle),mtu00190:O…	PIRSF000171:succinate dehydrogenase, flavoprotein subunit (SDHA/APRA/LASPO),PIRSF500078:succinate dehydrogenase, flavoprotein subunit,		complete proteome,electron transport,FAD,Flavoprotein,oxidoreductase,transport,	chain:Fumarate reductase flavoprotein subunit,modified residue,nucleotide phosphate-binding region:FAD,
15608692	Fumarate reductase subunit C	Mycobacterium tuberculosis			GO:0005886~plasma membrane,GO:0016021~integral to membrane,GO:0031224~intrinsic to membrane,		IPR003510:Fumarate reductase, subunit C,	mra00020:Citrate cycle (TCA cycle),mra00190:Oxidative phosphorylation,mra00632:Benzoate degradation via CoA ligation,mra00650:Butanoate metabolism,mra02020:Two-component system,mtc00020:Citrate cycle (TCA cycle),mtc00190:Oxidative phosphorylation,mtc00632:Benzoate degradation via CoA ligation,mtc00650:Butanoate metabolism,mtc02020:Two-component system,mtu00020:Citrate cycle (TCA cycle),mtu00190:O…	PIRSF000180:fumarate reductase, subunit C (membrane anchor),		cell membrane,complete proteome,membrane,transmembrane,	chain:Fumarate reductase subunit C,sequence conflict,transmembrane region,
15608353	Glucose-1-phosphate adenylyltransferase	Mycobacterium tuberculosis		GO:0000271~polysaccharide biosynthetic process,GO:0005976~polysaccharide metabolic process,GO:0005977~glycogen metabolic process,GO:0005978~glycogen biosynthetic process,GO:0005996~monosaccharide metabolic process,GO:0006006~glucose metabolic process,GO:0006073~cellular glucan metabolic process,GO:0006091~generation of precursor metabolites and energy,GO:0006112~energy reserve metabolic process,G…		GO:0000166~nucleotide binding,GO:0001882~nucleoside binding,GO:0001883~purine nucleoside binding,GO:0005524~ATP binding,GO:0008878~glucose-1-phosphate adenylyltransferase activity,GO:0016779~nucleotidyltransferase activity,GO:0017076~purine nucleotide binding,GO:0030554~adenyl nucleotide binding,GO:0032553~ribonucleotide binding,GO:0032555~purine ribonucleotide binding,GO:0032559~adenyl ribonucle…	IPR005835:Nucleotidyl transferase,IPR005836:ADP-glucose pyrophosphorylase, conserved site,IPR011831:Glucose-1-phosphate adenylyltransferase,	mra00500:Starch and sucrose metabolism,mra00520:Amino sugar and nucleotide sugar metabolism,mtc00500:Starch and sucrose metabolism,mtc00520:Amino sugar and nucleotide sugar metabolism,mtf00500:Starch and sucrose metabolism,mtf00520:Amino sugar and nucleotide sugar metabolism,mtu00500:Starch and sucrose metabolism,mtu00520:Amino sugar and nucleotide sugar metabolism,	PIRSF000815:glucose-1-phosphate adenylyltransferase,		atp-binding,complete proteome,glycogen biosynthesis,nucleotide-binding,nucleotidyltransferase,transferase,	chain:Glucose-1-phosphate adenylyltransferase,
57116990	Glutamine-dependent NAD(+) synthetase	Mycobacterium tuberculosis		GO:0006732~coenzyme metabolic process,GO:0006733~oxidoreduction coenzyme metabolic process,GO:0006766~vitamin metabolic process,GO:0006767~water-soluble vitamin metabolic process,GO:0006769~nicotinamide metabolic process,GO:0009108~coenzyme biosynthetic process,GO:0009110~vitamin biosynthetic process,GO:0009165~nucleotide biosynthetic process,GO:0009435~NAD biosynthetic process,GO:0009820~alkaloi…		GO:0000166~nucleotide binding,GO:0001882~nucleoside binding,GO:0001883~purine nucleoside binding,GO:0003952~NAD+ synthase (glutamine-hydrolyzing) activity,GO:0005524~ATP binding,GO:0016879~ligase activity, forming carbon-nitrogen bonds,GO:0016884~carbon-nitrogen ligase activity, with glutamine as amido-N-donor,GO:0017076~purine nucleotide binding,GO:0030554~adenyl nucleotide binding,GO:0032553~ri…	IPR003010:Nitrilase/cyanide hydratase and apolipoprotein N-acyltransferase,IPR003694:NAD+ synthase,IPR014445:Glutamine-dependent NAD(+) synthetase, GAT region,IPR014729:Rossmann-like alpha/beta/alpha sandwich fold,	mra00760:Nicotinate and nicotinamide metabolism,mtc00760:Nicotinate and nicotinamide metabolism,mtf00760:Nicotinate and nicotinamide metabolism,mtu00760:Nicotinate and nicotinamide metabolism,	PIRSF006630:glutamine-dependent NAD(+) synthetase with GAT domain,PIRSF006630:NADS_GAT,		3d-structure,atp-binding,complete proteome,ligase,nad,nucleotide-binding,	chain:Glutamine-dependent NAD(+) synthetase,domain:CN hydrolase,helix,nucleotide phosphate-binding region:ATP,region of interest:Ligase,strand,turn,
15610148	Glutamyl-tRNA(Gln) amidotransferase subunit A	Mycobacterium tuberculosis		GO:0006412~translation,		GO:0000166~nucleotide binding,GO:0001882~nucleoside binding,GO:0001883~purine nucleoside binding,GO:0005524~ATP binding,GO:0016879~ligase activity, forming carbon-nitrogen bonds,GO:0016884~carbon-nitrogen ligase activity, with glutamine as amido-N-donor,GO:0017076~purine nucleotide binding,GO:0030554~adenyl nucleotide binding,GO:0032553~ribonucleotide binding,GO:0032555~purine ribonucleotide bind…	IPR000120:Amidase signature enzyme,IPR004412:Glutamyl-tRNA(Gln) amidotransferase A subunit,	mra00970:Aminoacyl-tRNA biosynthesis,mtc00970:Aminoacyl-tRNA biosynthesis,mtf00970:Aminoacyl-tRNA biosynthesis,mtu00970:Aminoacyl-tRNA biosynthesis,			atp-binding,complete proteome,ligase,nucleotide-binding,protein biosynthesis,transferase,	active site:Acyl-ester intermediate,active site:Charge relay system,chain:Glutamyl-tRNA(Gln) amidotransferase subunit A,sequence conflict,
15608574	Glyceraldehyde-3-phosphate dehydrogenase	Mycobacterium tuberculosis		GO:0005996~monosaccharide metabolic process,GO:0006006~glucose metabolic process,GO:0006007~glucose catabolic process,GO:0006091~generation of precursor metabolites and energy,GO:0006096~glycolysis,GO:0016052~carbohydrate catabolic process,GO:0019318~hexose metabolic process,GO:0019320~hexose catabolic process,GO:0044275~cellular carbohydrate catabolic process,GO:0046164~alcohol catabolic process…		GO:0000166~nucleotide binding,GO:0004365~glyceraldehyde-3-phosphate dehydrogenase (phosphorylating) activity,GO:0008943~glyceraldehyde-3-phosphate dehydrogenase activity,GO:0016620~oxidoreductase activity, acting on the aldehyde or oxo group of donors, NAD or NADP as acceptor,GO:0048037~cofactor binding,GO:0050662~coenzyme binding,GO:0051287~NAD or NADH binding,	IPR000173:Glyceraldehyde 3-phosphate dehydrogenase,IPR006424:Glyceraldehyde-3-phosphate dehydrogenase, type I,	mra00010:Glycolysis / Gluconeogenesis,mtc00010:Glycolysis / Gluconeogenesis,mtu00010:Glycolysis / Gluconeogenesis,	PIRSF000149:GAP_DH,PIRSF000149:glyceraldehyde-3-phosphate dehydrogenase,		complete proteome,cytoplasm,glycolysis,nad,oxidoreductase,	active site:Nucleophile,binding site:Glyceraldehyde 3-phosphate,binding site:NAD,binding site:NAD; via carbonyl oxygen,chain:Glyceraldehyde-3-phosphate dehydrogenase,nucleotide phosphate-binding region:NAD,region of interest:Glyceraldehyde 3-phosphate binding,site:Activates thiol group during catalysis,
15609619	Glycerol-3-phosphate acyltransferase	Mycobacterium tuberculosis		GO:0006644~phospholipid metabolic process,GO:0008610~lipid biosynthetic process,GO:0008654~phospholipid biosynthetic process,GO:0019637~organophosphate metabolic process,	GO:0005886~plasma membrane,GO:0019898~extrinsic to membrane,	GO:0004366~glycerol-3-phosphate O-acyltransferase activity,GO:0008374~O-acyltransferase activity,	IPR002123:Phospholipid/glycerol acyltransferase,	mra00561:Glycerolipid metabolism,mra00564:Glycerophospholipid metabolism,mtu00561:Glycerolipid metabolism,mtu00564:Glycerophospholipid metabolism,	PIRSF000437:glycerol-3-phosphate O-acyltransferase/dihydroxyacetone phosphate acyltransferase,PIRSF500064:glycerol-3-phosphate acyltransferase,	SM00563:PlsC,	Acyltransferase,cell membrane,complete proteome,membrane,phospholipid biosynthesis,transferase,	chain:Glycerol-3-phosphate acyltransferase,sequence conflict,short sequence motif:HXXXXD motif,
15610438	Glycerol-3-phosphate dehydrogenase 2	Mycobacterium tuberculosis	Energy production and conversion,	GO:0006071~glycerol metabolic process,GO:0006072~glycerol-3-phosphate metabolic process,GO:0006793~phosphorus metabolic process,GO:0006796~phosphate metabolic process,GO:0019400~alditol metabolic process,GO:0019637~organophosphate metabolic process,GO:0019751~polyol metabolic process,GO:0055114~oxidation reduction,	GO:0009331~glycerol-3-phosphate dehydrogenase complex,	GO:0004368~glycerol-3-phosphate dehydrogenase activity,	IPR000447:FAD-dependent glycerol-3-phosphate dehydrogenase,IPR006076:FAD dependent oxidoreductase,	mra00564:Glycerophospholipid metabolism,mtu00564:Glycerophospholipid metabolism,	PIRSF000140:glycerol-3-phosphate dehydrogenase (aerobic),		complete proteome,cytoplasm,FAD,Flavoprotein,glycerol metabolism,oxidoreductase,	chain:Glycerol-3-phosphate dehydrogenase 2,nucleotide phosphate-binding region:FAD,
15610119	Glycerol-3-phosphate dehydrogenase [NAD(P)+]; Glycerol-3-phosphate dehydrogenase; Probable glycerol-3-phosphate dehydrogenase 2 [NAD(P)+]	Mycobacterium tuberculosis		GO:0006071~glycerol metabolic process,GO:0006072~glycerol-3-phosphate metabolic process,GO:0006091~generation of precursor metabolites and energy,GO:0006113~fermentation,GO:0006114~glycerol biosynthetic process,GO:0006644~phospholipid metabolic process,GO:0006793~phosphorus metabolic process,GO:0006796~phosphate metabolic process,GO:0008610~lipid biosynthetic process,GO:0008654~phospholipid biosy…	GO:0009331~glycerol-3-phosphate dehydrogenase complex,	GO:0000166~nucleotide binding,GO:0004367~glycerol-3-phosphate dehydrogenase (NAD+) activity,GO:0047952~glycerol-3-phosphate dehydrogenase [NAD(P)+] activity,GO:0048037~cofactor binding,GO:0050662~coenzyme binding,GO:0051287~NAD or NADH binding,	IPR006109:NAD-dependent glycerol-3-phosphate dehydrogenase, C-terminal,IPR006168:NAD-dependent glycerol-3-phosphate dehydrogenase,IPR011128:NAD-dependent glycerol-3-phosphate dehydrogenase, N-terminal,IPR013328:Dehydrogenase, multihelical,IPR016040:NAD(P)-binding domain,	mra00564:Glycerophospholipid metabolism,mtc00564:Glycerophospholipid metabolism,mtf00564:Glycerophospholipid metabolism,mtu00564:Glycerophospholipid metabolism,	PIRSF000114:glycerol-3-phosphate dehydrogenase (NAD),PIRSF000114:Glycerol-3-P_dh,		complete proteome,cytoplasm,nad,oxidoreductase,phospholipid biosynthesis,	active site:Proton acceptor,binding site:NAD,binding site:NAD; via amide nitrogen,binding site:Substrate,chain:Glycerol-3-phosphate dehydrogenase [NAD(P)+],chain:Probable glycerol-3-phosphate dehydrogenase 2 [NAD(P)+],nucleotide phosphate-binding region:NAD,region of interest:Substrate binding,sequence variant,
15608513	Glycolipid sulfotransferase Rv1373	Mycobacterium tuberculosis				GO:0008146~sulfotransferase activity,GO:0016782~transferase activity, transferring sulfur-containing groups,	IPR000863:Sulfotransferase,				complete proteome,transferase,	active site:Proton acceptor,chain:Glycolipid sulfotransferase Rv1373,nucleotide phosphate-binding region:PAPS,sequence conflict,
15609511	Heat-inducible transcription repressor hrcA	Mycobacterium tuberculosis		GO:0006350~transcription,GO:0006355~regulation of transcription, DNA-dependent,GO:0009890~negative regulation of biosynthetic process,GO:0010558~negative regulation of macromolecule biosynthetic process,GO:0010605~negative regulation of macromolecule metabolic process,GO:0010629~negative regulation of gene expression,GO:0016481~negative regulation of transcription,GO:0031327~negative regulation o…		GO:0016564~transcription repressor activity,GO:0030528~transcription regulator activity,	IPR002571:Negative regulator of class I heat shock protein,IPR011991:Winged helix repressor DNA-binding,		PIRSF005485:heat-inducible transcription repressor HrcA,PIRSF005485:HrcA,		complete proteome,repressor,stress response,Transcription,transcription regulation,	chain:Heat-inducible transcription repressor hrcA,
15608436	Homoserine kinase	Mycobacterium tuberculosis		GO:0006566~threonine metabolic process,GO:0006793~phosphorus metabolic process,GO:0006796~phosphate metabolic process,GO:0008652~cellular amino acid biosynthetic process,GO:0009066~aspartate family amino acid metabolic process,GO:0009067~aspartate family amino acid biosynthetic process,GO:0009088~threonine biosynthetic process,GO:0009309~amine biosynthetic process,GO:0016053~organic acid biosynth…		GO:0000166~nucleotide binding,GO:0001882~nucleoside binding,GO:0001883~purine nucleoside binding,GO:0004413~homoserine kinase activity,GO:0005524~ATP binding,GO:0017076~purine nucleotide binding,GO:0019202~amino acid kinase activity,GO:0030554~adenyl nucleotide binding,GO:0032553~ribonucleotide binding,GO:0032555~purine ribonucleotide binding,GO:0032559~adenyl ribonucleotide binding,	IPR000169:Peptidase, cysteine peptidase active site,IPR000870:Homoserine kinase,IPR006203:GHMP kinase, ATP-binding, conserved site,IPR006204:GHMP kinase,IPR013750:GHMP kinase, C-terminal,IPR014721:Ribosomal protein S5 domain 2-type fold,	mra00260:Glycine, serine and threonine metabolism,mtc00260:Glycine, serine and threonine metabolism,mtu00260:Glycine, serine and threonine metabolism,	PIRSF000676:homoserine kinase,PIRSF000676:Homoser_kin,		amino-acid biosynthesis,atp-binding,complete proteome,cytoplasm,kinase,nucleotide-binding,threonine biosynthesis,transferase,	chain:Homoserine kinase,nucleotide phosphate-binding region:ATP,
15608740	Imidazole glycerol phosphate synthase subunit hisH	Mycobacterium tuberculosis		GO:0000105~histidine biosynthetic process,GO:0006541~glutamine metabolic process,GO:0006547~histidine metabolic process,GO:0008652~cellular amino acid biosynthetic process,GO:0009064~glutamine family amino acid metabolic process,GO:0009075~histidine family amino acid metabolic process,GO:0009076~histidine family amino acid biosynthetic process,GO:0009309~amine biosynthetic process,GO:0016053~orga…		GO:0000107~imidazoleglycerol-phosphate synthase activity,GO:0016763~transferase activity, transferring pentosyl groups,	IPR000991:Glutamine amidotransferase class-I, C-terminal,IPR010139:Imidazole glycerol phosphate synthase, subunit H,IPR016226:Imidazole glycerol phosphate synthase, glutamine amidotransferase subunit H,IPR017926:Glutamine amidotransferase type 1,	mra00340:Histidine metabolism,mtc00340:Histidine metabolism,mtf00340:Histidine metabolism,mtu00340:Histidine metabolism,	PIRSF000495:Amidotransf_hisH,PIRSF000495:imidazole glycerol phosphate synthase, glutamine amidotransferase HisH subunit,		amino-acid biosynthesis,complete proteome,cytoplasm,glutamine amidotransferase,Histidine biosynthesis,transferase,	active site:Nucleophile,chain:Imidazole glycerol phosphate synthase subunit hisH,domain:Glutamine amidotransferase type-1,sequence conflict,
57116734	Isocitrate lyase	Mycobacterium tuberculosis		GO:0006081~cellular aldehyde metabolic process,GO:0006084~acetyl-CoA metabolic process,GO:0006091~generation of precursor metabolites and energy,GO:0006097~glyoxylate cycle,GO:0006099~tricarboxylic acid cycle,GO:0006732~coenzyme metabolic process,GO:0009060~aerobic respiration,GO:0009109~coenzyme catabolic process,GO:0015980~energy derivation by oxidation of organic compounds,GO:0045333~cellular …		GO:0004451~isocitrate lyase activity,GO:0016833~oxo-acid-lyase activity,	IPR000918:Isocitrate lyase and phosphorylmutase,IPR006254:Isocitrate lyase,IPR015813:Pyruvate/Phosphoenolpyruvate kinase, catalytic core,IPR018523:Isocitrate lyase and phosphorylmutase, conserved site,	mra00630:Glyoxylate and dicarboxylate metabolism,mtu00630:Glyoxylate and dicarboxylate metabolism,	PIRSF001362:isocitrate lyase,PIRSF001362:Isocit_lyase,		3d-structure,complete proteome,cytoplasm,glyoxylate bypass,lyase,tricarboxylic acid cycle,	chain:Isocitrate lyase,helix,strand,turn,
15607904	Lanosterol 14-alpha demethylase	Mycobacterium tuberculosis	Secondary metabolites biosynthesis, transport, and catabolism,	GO:0006694~steroid biosynthetic process,GO:0008202~steroid metabolic process,GO:0008610~lipid biosynthetic process,GO:0016125~sterol metabolic process,GO:0016126~sterol biosynthetic process,GO:0055114~oxidation reduction,		GO:0005506~iron ion binding,GO:0008398~sterol 14-demethylase activity,GO:0009055~electron carrier activity,GO:0020037~heme binding,GO:0032451~demethylase activity,GO:0043167~ion binding,GO:0043169~cation binding,GO:0046872~metal ion binding,GO:0046906~tetrapyrrole binding,GO:0046914~transition metal ion binding,	IPR001128:Cytochrome P450,IPR002403:Cytochrome P450, E-class, group IV,IPR017972:Cytochrome P450, conserved site,IPR017973:Cytochrome P450, C-terminal region,	mra00100:Steroid biosynthesis,mtu00100:Steroid biosynthesis,	PIRSF000048:cytochrome P450 CYP51,		3d-structure,chromoprotein,complete proteome,cytoplasm,heme,iron,lipid synthesis,metal-binding,metalloprotein,Monooxygenase,nadp,oxidoreductase,Steroid biosynthesis,sterol biosynthesis,	chain:Lanosterol 14-alpha demethylase,helix,metal ion-binding site:Iron (heme axial ligand),strand,turn,
15608487	Lysine N-acyltransferase mbtK	Mycobacterium tuberculosis	Translation, ribosomal structure and biogenesis,	GO:0000041~transition metal ion transport,GO:0006811~ion transport,GO:0006812~cation transport,GO:0006826~iron ion transport,GO:0015674~di-, tri-valent inorganic cation transport,GO:0030001~metal ion transport,		GO:0005506~iron ion binding,GO:0043167~ion binding,GO:0043169~cation binding,GO:0046872~metal ion binding,GO:0046914~transition metal ion binding,	IPR019432:Siderophore biosynthesis protein, conserved region,		PIRSF037832:lysine N-acyltransferase MbtK,		3d-structure,Acyltransferase,complete proteome,ion transport,iron,iron transport,transferase,transport,	active site:Proton acceptor,binding site:Substrate,chain:Lysine N-acyltransferase mbtK,helix,strand,turn,
57116685	MRA_0053; Rv0050	Mycobacterium tuberculosis		GO:0000270~peptidoglycan metabolic process,GO:0000271~polysaccharide biosynthetic process,GO:0005976~polysaccharide metabolic process,GO:0006022~aminoglycan metabolic process,GO:0006023~aminoglycan biosynthetic process,GO:0006024~glycosaminoglycan biosynthetic process,GO:0007047~cell wall organization,GO:0008360~regulation of cell shape,GO:0009252~peptidoglycan biosynthetic process,GO:0009273~pep…	GO:0005618~cell wall,GO:0009274~peptidoglycan-based cell wall,GO:0030312~external encapsulating structure,	GO:0008144~drug binding,GO:0008658~penicillin binding,GO:0031406~carboxylic acid binding,	IPR001264:Glycosyl transferase, family 51,IPR001460:Penicillin-binding protein, transpeptidase,				cell shape,cell wall biogenesis/degradation,complete proteome,glycosyltransferase,hydrolase,peptidoglycan synthesis,transferase,
15607208	MRA_0068; Rv0066c	Mycobacterium tuberculosis	Energy production and conversion,	GO:0006084~acetyl-CoA metabolic process,GO:0006091~generation of precursor metabolites and energy,GO:0006099~tricarboxylic acid cycle,GO:0006732~coenzyme metabolic process,GO:0009060~aerobic respiration,GO:0009109~coenzyme catabolic process,GO:0015980~energy derivation by oxidation of organic compounds,GO:0045333~cellular respiration,GO:0046356~acetyl-CoA catabolic process,GO:0051186~cofactor met…		GO:0000166~nucleotide binding,GO:0000287~magnesium ion binding,GO:0004448~isocitrate dehydrogenase activity,GO:0004450~isocitrate dehydrogenase (NADP+) activity,GO:0043167~ion binding,GO:0043169~cation binding,GO:0046872~metal ion binding,GO:0048037~cofactor binding,GO:0050662~coenzyme binding,GO:0051287~NAD or NADH binding,	IPR001804:Isocitrate/isopropylmalate dehydrogenase,IPR004436:Isocitrate dehydrogenase NADP-dependent, monomeric type,	mra00020:Citrate cycle (TCA cycle),mra00480:Glutathione metabolism,mtu00020:Citrate cycle (TCA cycle),mtu00480:Glutathione metabolism,	PIRSF009407:IDH_monmr,PIRSF009407:isocitrate dehydrogenase, monomeric type,		complete proteome,oxidoreductase,
15607261	MRA_0126; Rv0119	Mycobacterium tuberculosis					IPR000873:AMP-dependent synthetase and ligase,				complete proteome,ligase,
15607276	MRA_0141; Rv0134	Mycobacterium tuberculosis	Lipid metabolism,				IPR000073:Alpha/beta hydrolase fold-1,IPR000639:Epoxide hydrolase-like,		PIRSF037173:haloalkane dehalogenase,		complete proteome,hydrolase,
15607313	MRA_0180; Rv0172	Mycobacterium tuberculosis					IPR003399:Mammalian cell entry related,IPR005693:Mammalian cell entry,				complete proteome,
15607315	MRA_0182; Rv0174	Mycobacterium tuberculosis					IPR003399:Mammalian cell entry related,IPR005693:Mammalian cell entry,				complete proteome,
15607363	MRA_0230; Rv0222	Mycobacterium tuberculosis	Lipid metabolism,			GO:0004300~enoyl-CoA hydratase activity,GO:0016836~hydro-lyase activity,	IPR001753:Crotonase, core,IPR018376:Enoyl-CoA hydratase/isomerase, conserved site,	mra00071:Fatty acid metabolism,mra00280:Valine, leucine and isoleucine degradation,mra00281:Geraniol degradation,mra00310:Lysine degradation,mra00380:Tryptophan metabolism,mra00410:beta-Alanine metabolism,mra00632:Benzoate degradation via CoA ligation,mra00640:Propanoate metabolism,mra00650:Butanoate metabolism,mra00903:Limonene and pinene degradation,mra00930:Caprolactam degradation,mtu00071:Fat…	PIRSF001407:AU-specific RNA-binding protein AUH,		complete proteome,Isomerase,lyase,
15607412	MRA_0279; Rv0271c	Mycobacterium tuberculosis	Lipid metabolism,	GO:0055114~oxidation reduction,		GO:0000166~nucleotide binding,GO:0001882~nucleoside binding,GO:0001883~purine nucleoside binding,GO:0003995~acyl-CoA dehydrogenase activity,GO:0009055~electron carrier activity,GO:0017076~purine nucleotide binding,GO:0030554~adenyl nucleotide binding,GO:0048037~cofactor binding,GO:0050660~FAD binding,GO:0050662~coenzyme binding,	IPR006090:Acyl-CoA oxidase/dehydrogenase, type 1,IPR006091:Acyl-CoA oxidase/dehydrogenase, central region,IPR006092:Acyl-CoA dehydrogenase, N-terminal,IPR013764:Acyl-CoA oxidase/dehydrogenase, type1/2, C-terminal,IPR013786:Acyl-CoA dehydrogenase/oxidase, N-terminal,	mra00281:Geraniol degradation,mra00624:1- and 2-Methylnaphthalene degradation,mtu00281:Geraniol degradation,mtu00624:1- and 2-Methylnaphthalene degradation,			complete proteome,FAD,Flavoprotein,oxidoreductase,
15607485	MRA_0353; Rv0344c	Mycobacterium tuberculosis									complete proteome,lipoprotein,
15607560	MRA_0425; Rv0419	Mycobacterium tuberculosis				GO:0004177~aminopeptidase activity,GO:0008233~peptidase activity,GO:0008238~exopeptidase activity,GO:0070011~peptidase activity, acting on L-amino acid peptides,			PIRSF015051:metalloprotease,		Aminopeptidase,complete proteome,hydrolase,lipoprotein,
15607566	MRA_0430; Rv0425c	Mycobacterium tuberculosis	Inorganic ion transport and metabolism,	GO:0006163~purine nucleotide metabolic process,GO:0006164~purine nucleotide biosynthetic process,GO:0006754~ATP biosynthetic process,GO:0006811~ion transport,GO:0006812~cation transport,GO:0009141~nucleoside triphosphate metabolic process,GO:0009142~nucleoside triphosphate biosynthetic process,GO:0009144~purine nucleoside triphosphate metabolic process,GO:0009145~purine nucleoside triphosphate bi…	GO:0016021~integral to membrane,GO:0031224~intrinsic to membrane,	GO:0000166~nucleotide binding,GO:0001882~nucleoside binding,GO:0001883~purine nucleoside binding,GO:0005524~ATP binding,GO:0015082~di-, tri-valent inorganic cation transmembrane transporter activity,GO:0015095~magnesium ion transmembrane transporter activity,GO:0015399~primary active transmembrane transporter activity,GO:0015405~P-P-bond-hydrolysis-driven transmembrane transporter activity,GO:001…	IPR000695:ATPase, P-type, H+ transporting proton pump,IPR001757:ATPase, P-type, K/Mg/Cd/Cu/Zn/Na/Ca/Na/H-transporter,IPR005834:Haloacid dehalogenase-like hydrolase,IPR006068:ATPase, P-type cation-transporter, C-terminal,IPR006415:ATPase, P-type, magnesium-translocating,IPR008250:ATPase, P-type, ATPase-associated region,				complete proteome,hydrolase,
15607588	MRA_0452; Rv0447c	Mycobacterium tuberculosis		GO:0008610~lipid biosynthetic process,		GO:0008825~cyclopropane-fatty-acyl-phospholipid synthase activity,	IPR003333:Cyclopropane-fatty-acyl-phospholipid synthase,		PIRSF003085:CMAS,		complete proteome,methyltransferase,transferase,
15607727	MRA_0594; Rv0587	Mycobacterium tuberculosis					IPR003453:Protein of unknown function DUF140,				complete proteome,
57116756	MRA_0596; Rv0589	Mycobacterium tuberculosis					IPR003399:Mammalian cell entry related,IPR005693:Mammalian cell entry,				complete proteome,
15607782	MRA_0653; Rv0642c	Mycobacterium tuberculosis		GO:0008610~lipid biosynthetic process,		GO:0008825~cyclopropane-fatty-acyl-phospholipid synthase activity,	IPR003333:Cyclopropane-fatty-acyl-phospholipid synthase,		PIRSF003085:CMAS,		complete proteome,methyltransferase,transferase,
15607813	MRA_0683; Rv0673	Mycobacterium tuberculosis	Lipid metabolism,			GO:0004300~enoyl-CoA hydratase activity,GO:0016836~hydro-lyase activity,	IPR001753:Crotonase, core,	mra00071:Fatty acid metabolism,mra00280:Valine, leucine and isoleucine degradation,mra00281:Geraniol degradation,mra00310:Lysine degradation,mra00380:Tryptophan metabolism,mra00410:beta-Alanine metabolism,mra00632:Benzoate degradation via CoA ligation,mra00640:Propanoate metabolism,mra00650:Butanoate metabolism,mra00903:Limonene and pinene degradation,mra00930:Caprolactam degradation,mtu00071:Fat…			complete proteome,Isomerase,lyase,
57116791	MRA_0856; Rv0848	Mycobacterium tuberculosis	Amino acid transport and metabolism,			GO:0004124~cysteine synthase activity,GO:0019842~vitamin binding,GO:0030170~pyridoxal phosphate binding,GO:0048037~cofactor binding,GO:0070279~vitamin B6 binding,	IPR001926:Pyridoxal phosphate-dependent enzyme, beta subunit,	mra00270:Cysteine and methionine metabolism,mra00450:Selenoamino acid metabolism,mra00920:Sulfur metabolism,mtu00270:Cysteine and methionine metabolism,mtu00450:Selenoamino acid metabolism,mtu00920:Sulfur metabolism,			complete proteome,lyase,transferase,
15608114	MRA_0981; Rv0974c	Mycobacterium tuberculosis	Lipid metabolism,				IPR000022:Carboxyl transferase,IPR011762:Acetyl-coenzyme A carboxyltransferase, N-terminal,IPR011763:Acetyl-coenzyme A carboxyltransferase, C-terminal,	mra00280:Valine, leucine and isoleucine degradation,mra00640:Propanoate metabolism,mtu00280:Valine, leucine and isoleucine degradation,mtu00640:Propanoate metabolism,	PIRSF001593:propionyl-CoA carboxylase beta chain,		complete proteome,ligase,
15608129	MRA_0996; Rv0989c	Mycobacterium tuberculosis		GO:0006720~isoprenoid metabolic process,GO:0008299~isoprenoid biosynthetic process,GO:0008610~lipid biosynthetic process,			IPR000092:Polyprenyl synthetase,IPR008949:Terpenoid synthase,IPR017446:Polyprenyl synthetase-related,	mra00900:Terpenoid backbone biosynthesis,mtu00900:Terpenoid backbone biosynthesis,			complete proteome,Isoprene biosynthesis,transferase,
15608133	MRA_1000; Rv0993; MT1022	Mycobacterium tuberculosis				GO:0003983~UTP:glucose-1-phosphate uridylyltransferase activity,GO:0016779~nucleotidyltransferase activity,GO:0051748~UTP-monosaccharide-1-phosphate uridylyltransferase activity,GO:0070569~uridylyltransferase activity,	IPR005835:Nucleotidyl transferase,	mra00040:Pentose and glucuronate interconversions,mra00052:Galactose metabolism,mra00500:Starch and sucrose metabolism,mra00520:Amino sugar and nucleotide sugar metabolism,mtc00040:Pentose and glucuronate interconversions,mtc00052:Galactose metabolism,mtc00500:Starch and sucrose metabolism,mtc00520:Amino sugar and nucleotide sugar metabolism,mtu00040:Pentose and glucuronate interconversions,mtu00…			complete proteome,nucleotidyltransferase,transferase,
15608148	MRA_1017; Rv1008	Mycobacterium tuberculosis				GO:0004518~nuclease activity,GO:0004519~endonuclease activity,GO:0004520~endodeoxyribonuclease activity,GO:0004536~deoxyribonuclease activity,GO:0016888~endodeoxyribonuclease activity, producing 5'-phosphomonoesters,GO:0016893~endonuclease activity, active with either ribo- or deoxyribonucleic acids and producing 5'-phosphomonoesters,	IPR001130:Deoxyribonuclease, TatD-related,IPR012278:Deoxyribonuclease, TatD Mg-dependent,IPR015991:Deoxyribonuclease, TatD Mg-dependent, prokaryote,IPR015992:Deoxyribonuclease, TatD,IPR018228:Deoxyribonuclease, TatD-related, conserved site,		PIRSF005902:DNase_TatD,		complete proteome,hydrolase,
15608230	MRA_1101; Rv1090	Mycobacterium tuberculosis		GO:0000272~polysaccharide catabolic process,GO:0005976~polysaccharide metabolic process,GO:0009057~macromolecule catabolic process,GO:0016052~carbohydrate catabolic process,		GO:0008810~cellulase activity,	IPR002594:Glycoside hydrolase, family 12,IPR013319:Glycoside hydrolase, families 11 and 12, catalytic core,	mra00500:Starch and sucrose metabolism,mtu00500:Starch and sucrose metabolism,			complete proteome,glycosidase,hydrolase,
15608302	MRA_1173; Rv1162; MT1199	Mycobacterium tuberculosis	Energy production and conversion,	GO:0042126~nitrate metabolic process,GO:0055114~oxidation reduction,	GO:0009325~nitrate reductase complex,	GO:0008940~nitrate reductase activity,GO:0016661~oxidoreductase activity, acting on other nitrogenous compounds as donors,	IPR006547:Nitrate reductase, beta subunit,IPR017896:4Fe-4S ferredoxin, iron-sulpur binding domain,	mra00910:Nitrogen metabolism,mra02020:Two-component system,mtc00910:Nitrogen metabolism,mtc02020:Two-component system,mtu00910:Nitrogen metabolism,mtu02020:Two-component system,			complete proteome,oxidoreductase,
15608320	MRA_1191; Rv1180	Mycobacterium tuberculosis	Secondary metabolites biosynthesis, transport, and catabolism,	GO:0055114~oxidation reduction,		GO:0000036~acyl carrier activity,GO:0008270~zinc ion binding,GO:0043167~ion binding,GO:0043169~cation binding,GO:0046872~metal ion binding,GO:0046914~transition metal ion binding,GO:0048037~cofactor binding,	IPR000794:Beta-ketoacyl synthase,IPR001227:Acyl transferase region,IPR006163:Phosphopantetheine-binding,IPR009081:Acyl carrier protein-like,IPR013149:Alcohol dehydrogenase, zinc-binding,IPR013154:Alcohol dehydrogenase GroES-like,IPR013968:Polyketide synthase, KR,IPR014030:Beta-ketoacyl synthase, N-terminal,IPR014031:Beta-ketoacyl synthase, C-terminal,IPR014043:Acyl transferase,IPR016038:Thiolase-…				Acyltransferase,complete proteome,transferase,
15608742	MRA_1614; Rv1604	Mycobacterium tuberculosis				GO:0004437~inositol or phosphatidylinositol phosphatase activity,GO:0008934~inositol-1(or 4)-monophosphatase activity,GO:0016791~phosphatase activity,	IPR000760:Inositol monophosphatase,	mra00521:Streptomycin biosynthesis,mra00562:Inositol phosphate metabolism,mtu00521:Streptomycin biosynthesis,mtu00562:Inositol phosphate metabolism,			complete proteome,hydrolase,
15608756	MRA_1628; Rv1618	Mycobacterium tuberculosis		GO:0006637~acyl-CoA metabolic process,GO:0006732~coenzyme metabolic process,GO:0051186~cofactor metabolic process,		GO:0016289~CoA hydrolase activity,GO:0016291~acyl-CoA thioesterase activity,GO:0016790~thiolester hydrolase activity,	IPR003703:Acyl-CoA thioesterase,	mra01040:Biosynthesis of unsaturated fatty acids,mtu01040:Biosynthesis of unsaturated fatty acids,			complete proteome,hydrolase,
15608799	MRA_1672; Rv1661	Mycobacterium tuberculosis	Secondary metabolites biosynthesis, transport, and catabolism,	GO:0055114~oxidation reduction,		GO:0000036~acyl carrier activity,GO:0008270~zinc ion binding,GO:0016597~amino acid binding,GO:0019842~vitamin binding,GO:0031177~phosphopantetheine binding,GO:0031406~carboxylic acid binding,GO:0043167~ion binding,GO:0043169~cation binding,GO:0043176~amine binding,GO:0046872~metal ion binding,GO:0046914~transition metal ion binding,GO:0048037~cofactor binding,	IPR000794:Beta-ketoacyl synthase,IPR001227:Acyl transferase region,IPR002198:Short-chain dehydrogenase/reductase SDR,IPR006162:Phosphopantetheine attachment site,IPR006163:Phosphopantetheine-binding,IPR009081:Acyl carrier protein-like,IPR013149:Alcohol dehydrogenase, zinc-binding,IPR013154:Alcohol dehydrogenase GroES-like,IPR014030:Beta-ketoacyl synthase, N-terminal,IPR014031:Beta-ketoacyl syntha…		PIRSF005998:mycocerosic acid synthase,		carrier protein,complete proteome,Phosphopantetheine,transferase,
15608800	MRA_1673; Rv1662	Mycobacterium tuberculosis	Secondary metabolites biosynthesis, transport, and catabolism,	GO:0055114~oxidation reduction,		GO:0008270~zinc ion binding,GO:0043167~ion binding,GO:0043169~cation binding,GO:0046872~metal ion binding,GO:0046914~transition metal ion binding,GO:0048037~cofactor binding,	IPR000794:Beta-ketoacyl synthase,IPR001227:Acyl transferase region,IPR002364:Quinone oxidoreductase/zeta-crystallin, conserved site,IPR013149:Alcohol dehydrogenase, zinc-binding,IPR013154:Alcohol dehydrogenase GroES-like,IPR014030:Beta-ketoacyl synthase, N-terminal,IPR014031:Beta-ketoacyl synthase, C-terminal,IPR014043:Acyl transferase,IPR015083:Polyketide synthase, docking,IPR016038:Thiolase-lik…				complete proteome,transferase,
15608815	MRA_1688; Rv1677	Mycobacterium tuberculosis		GO:0019725~cellular homeostasis,GO:0042592~homeostatic process,GO:0045454~cell redox homeostasis,			IPR012335:Thioredoxin fold,IPR013740:Redoxin,IPR017936:Thioredoxin-like,IPR017937:Thioredoxin, conserved site,				complete proteome,lipoprotein,
15608842	MRA_1713; Rv1704c	Mycobacterium tuberculosis		GO:0006865~amino acid transport,GO:0015837~amine transport,GO:0015849~organic acid transport,GO:0046942~carboxylic acid transport,	GO:0016021~integral to membrane,GO:0031224~intrinsic to membrane,	GO:0005275~amine transmembrane transporter activity,GO:0015171~amino acid transmembrane transporter activity,	IPR002293:Amino acid/polyamine transporter I,IPR004840:Amino acid permease, conserved site,IPR004841:Amino acid permease-associated region,		PIRSF006060:AA_transporter,		complete proteome,transmembrane,
15608990	MRA_1864; Rv1853	Mycobacterium tuberculosis							PIRSF021653:PIRSF021653,		complete proteome,
15609021	MRA_1895; Rv1884c	Mycobacterium tuberculosis			GO:0005576~extracellular region,		IPR010618:Transglycosylase-like,				complete proteome,
15609037	MRA_1911; Rv1900c	Mycobacterium tuberculosis		GO:0007242~intracellular signaling cascade,GO:0009123~nucleoside monophosphate metabolic process,GO:0009124~nucleoside monophosphate biosynthetic process,GO:0009165~nucleotide biosynthetic process,GO:0009187~cyclic nucleotide metabolic process,GO:0009190~cyclic nucleotide biosynthetic process,GO:0034404~nucleobase, nucleoside and nucleotide biosynthetic process,GO:0034654~nucleobase, nucleoside, …		GO:0004601~peroxidase activity,GO:0016209~antioxidant activity,GO:0016684~oxidoreductase activity, acting on peroxide as acceptor,GO:0016849~phosphorus-oxygen lyase activity,	IPR000073:Alpha/beta hydrolase fold-1,IPR001054:Adenylyl cyclase class-3/4/guanylyl cyclase,			SM00044:CYCc,	complete proteome,peroxidase,
15609062	MRA_1936; Rv1925	Mycobacterium tuberculosis					IPR000873:AMP-dependent synthetase and ligase,		PIRSF001552:4-coumarate-CoA ligase,		complete proteome,ligase,
15609108	MRA_1982; Rv1971	Mycobacterium tuberculosis					IPR003399:Mammalian cell entry related,IPR005693:Mammalian cell entry,				complete proteome,
15609185	MRA_2063; Rv2048c	Mycobacterium tuberculosis	Secondary metabolites biosynthesis, transport, and catabolism,	GO:0055114~oxidation reduction,		GO:0000036~acyl carrier activity,GO:0008270~zinc ion binding,GO:0016597~amino acid binding,GO:0019842~vitamin binding,GO:0031177~phosphopantetheine binding,GO:0031406~carboxylic acid binding,GO:0043167~ion binding,GO:0043169~cation binding,GO:0043176~amine binding,GO:0046872~metal ion binding,GO:0046914~transition metal ion binding,GO:0048037~cofactor binding,	IPR000794:Beta-ketoacyl synthase,IPR001227:Acyl transferase region,IPR002198:Short-chain dehydrogenase/reductase SDR,IPR006162:Phosphopantetheine attachment site,IPR006163:Phosphopantetheine-binding,IPR009081:Acyl carrier protein-like,IPR013149:Alcohol dehydrogenase, zinc-binding,IPR013154:Alcohol dehydrogenase GroES-like,IPR014030:Beta-ketoacyl synthase, N-terminal,IPR014031:Beta-ketoacyl syntha…		PIRSF010352:Mycobacterium tuberculosis probable polyketide synthase Rv2048c,		carrier protein,complete proteome,Phosphopantetheine,transferase,
15609587	MRA_2476; Rv2450c	Mycobacterium tuberculosis			GO:0005576~extracellular region,		IPR010618:Transglycosylase-like,				complete proteome,
15609595	MRA_2484; MT2533; TBFG_12483; Rv2458	Mycobacterium tuberculosis				GO:0008172~S-methyltransferase activity,GO:0008898~homocysteine S-methyltransferase activity,	IPR003726:Homocysteine S-methyltransferase,	mra00270:Cysteine and methionine metabolism,mtc00270:Cysteine and methionine metabolism,mtf00270:Cysteine and methionine metabolism,mtu00270:Cysteine and methionine metabolism,			complete proteome,methyltransferase,transferase,
15609608	MRA_2497; Rv2471	Mycobacterium tuberculosis				GO:0004558~alpha-glucosidase activity,GO:0015926~glucosidase activity,GO:0043167~ion binding,GO:0043169~cation binding,	IPR006047:Glycosyl hydrolase, family 13, catalytic region,IPR006589:Glycosyl hydrolase, family 13, subfamily, catalytic region,IPR013781:Glycoside hydrolase, subgroup, catalytic core,	mra00052:Galactose metabolism,mra00500:Starch and sucrose metabolism,mtu00052:Galactose metabolism,mtu00500:Starch and sucrose metabolism,		SM00642:Aamy,	complete proteome,glycosidase,hydrolase,
15609642	MRA_2531; Rv2505c	Mycobacterium tuberculosis					IPR000873:AMP-dependent synthetase and ligase,				complete proteome,ligase,
15610072	MRA_2961; Rv2935	Mycobacterium tuberculosis	Secondary metabolites biosynthesis, transport, and catabolism,			GO:0000036~acyl carrier activity,GO:0048037~cofactor binding,	IPR000794:Beta-ketoacyl synthase,IPR001227:Acyl transferase region,IPR001242:Condensation domain,IPR006163:Phosphopantetheine-binding,IPR009081:Acyl carrier protein-like,IPR014030:Beta-ketoacyl synthase, N-terminal,IPR014031:Beta-ketoacyl synthase, C-terminal,IPR014043:Acyl transferase,IPR016038:Thiolase-like, subgroup,IPR018201:Beta-ketoacyl synthase, active site,				carrier protein,complete proteome,Phosphopantetheine,phosphoprotein,transferase,
15610083	MRA_2973; Rv2946c	Mycobacterium tuberculosis		GO:0055114~oxidation reduction,		GO:0000036~acyl carrier activity,GO:0008270~zinc ion binding,GO:0016597~amino acid binding,GO:0019842~vitamin binding,GO:0031177~phosphopantetheine binding,GO:0031406~carboxylic acid binding,GO:0043167~ion binding,GO:0043169~cation binding,GO:0043176~amine binding,GO:0046872~metal ion binding,GO:0046914~transition metal ion binding,GO:0048037~cofactor binding,	IPR000794:Beta-ketoacyl synthase,IPR001227:Acyl transferase region,IPR002198:Short-chain dehydrogenase/reductase SDR,IPR006162:Phosphopantetheine attachment site,IPR006163:Phosphopantetheine-binding,IPR009081:Acyl carrier protein-like,IPR013149:Alcohol dehydrogenase, zinc-binding,IPR013154:Alcohol dehydrogenase GroES-like,IPR014043:Acyl transferase,IPR016040:NAD(P)-binding domain,IPR019775:WD40 r…		PIRSF005997:Mycobacterium tuberculosis probable polyketide synthase Pks1,		complete proteome,Phosphopantetheine,
15610084	MRA_2974; Rv2947c	Mycobacterium tuberculosis				GO:0048037~cofactor binding,	IPR000794:Beta-ketoacyl synthase,IPR014030:Beta-ketoacyl synthase, N-terminal,IPR014031:Beta-ketoacyl synthase, C-terminal,IPR015083:Polyketide synthase, docking,IPR016038:Thiolase-like, subgroup,IPR018201:Beta-ketoacyl synthase, active site,		PIRSF000447:3-oxoacyl-[acyl-carrier-protein] synthase II,		complete proteome,transferase,
15610136	MRA_3028; Rv2999	Mycobacterium tuberculosis					IPR011094:Protein of unknown function LppY and LpqO,		PIRSF018950:PIRSF018950,		complete proteome,lipoprotein,
15610439	MRA_3344; Rv3303c	Mycobacterium tuberculosis		GO:0019725~cellular homeostasis,GO:0042592~homeostatic process,GO:0045454~cell redox homeostasis,GO:0055114~oxidation reduction,		GO:0000166~nucleotide binding,GO:0001882~nucleoside binding,GO:0001883~purine nucleoside binding,GO:0004148~dihydrolipoyl dehydrogenase activity,GO:0009055~electron carrier activity,GO:0016651~oxidoreductase activity, acting on NADH or NADPH,GO:0016667~oxidoreductase activity, acting on sulfur group of donors,GO:0016668~oxidoreductase activity, acting on sulfur group of donors, NAD or NADP as acc…	IPR000815:Mercuric reductase,IPR001327:Pyridine nucleotide-disulphide oxidoreductase, NAD-binding region,IPR004099:Pyridine nucleotide-disulphide oxidoreductase, dimerisation,IPR006258:Dihydrolipoamide dehydrogenase,IPR013027:FAD-dependent pyridine nucleotide-disulphide oxidoreductase,	mra00010:Glycolysis / Gluconeogenesis,mra00020:Citrate cycle (TCA cycle),mra00260:Glycine, serine and threonine metabolism,mra00280:Valine, leucine and isoleucine degradation,mra00620:Pyruvate metabolism,mtu00010:Glycolysis / Gluconeogenesis,mtu00020:Citrate cycle (TCA cycle),mtu00260:Glycine, serine and threonine metabolism,mtu00280:Valine, leucine and isoleucine degradation,mtu00620:Pyruvate me…	PIRSF000210:dihydrolipoamide dehydrogenase,		3d-structure,complete proteome,FAD,Flavoprotein,nad,oxidoreductase,	binding site:FAD,binding site:FAD; via amide nitrogen,binding site:FAD; via carbonyl oxygen,chain:NAD(P)H dehydrogenase (quinone),nucleotide phosphate-binding region:FAD,
15610464	MRA_3370; Rv3328c	Mycobacterium tuberculosis		GO:0006350~transcription,GO:0006351~transcription, DNA-dependent,GO:0006352~transcription initiation,GO:0006355~regulation of transcription, DNA-dependent,GO:0006461~protein complex assembly,GO:0032774~RNA biosynthetic process,GO:0043933~macromolecular complex subunit organization,GO:0045449~regulation of transcription,GO:0051252~regulation of RNA metabolic process,GO:0065003~macromolecular compl…		GO:0003677~DNA binding,GO:0003700~transcription factor activity,GO:0016987~sigma factor activity,GO:0030528~transcription regulator activity,	IPR007627:RNA polymerase sigma-70 region 2,IPR013249:RNA polymerase sigma factor 70, region 4 type 2,IPR014284:RNA polymerase sigma-70,				complete proteome,dna-binding,Sigma factor,Transcription,transcription regulation,
15610467	MRA_3373; Rv3331	Mycobacterium tuberculosis		GO:0055085~transmembrane transport,	GO:0016021~integral to membrane,GO:0031224~intrinsic to membrane,		IPR003663:Sugar/inositol transporter,IPR005828:General substrate transporter,IPR005829:Sugar transporter, conserved site,		PIRSF005322:glucose transport protein,		complete proteome,transmembrane,
15610519	MRA_3423; Rv3383c	Mycobacterium tuberculosis		GO:0006720~isoprenoid metabolic process,GO:0008299~isoprenoid biosynthetic process,GO:0008610~lipid biosynthetic process,			IPR000092:Polyprenyl synthetase,IPR008949:Terpenoid synthase,IPR017446:Polyprenyl synthetase-related,		PIRSF000496:trans-prenyltransferase,		complete proteome,Isoprene biosynthesis,transferase,
15610620	MRA_3524; Rv3484	Mycobacterium tuberculosis					IPR004474:Cell envelope-related transcriptional attenuator,				complete proteome,
15610652	MRA_3555; Rv3516	Mycobacterium tuberculosis	Lipid metabolism,			GO:0004300~enoyl-CoA hydratase activity,GO:0016836~hydro-lyase activity,	IPR001753:Crotonase, core,	mra00071:Fatty acid metabolism,mra00280:Valine, leucine and isoleucine degradation,mra00281:Geraniol degradation,mra00310:Lysine degradation,mra00380:Tryptophan metabolism,mra00410:beta-Alanine metabolism,mra00632:Benzoate degradation via CoA ligation,mra00640:Propanoate metabolism,mra00650:Butanoate metabolism,mra00903:Limonene and pinene degradation,mra00930:Caprolactam degradation,mtu00071:Fat…	PIRSF001407:AU-specific RNA-binding protein AUH,		complete proteome,lyase,
15610725	MRA_3628; Rv3589	Mycobacterium tuberculosis		GO:0006259~DNA metabolic process,GO:0006281~DNA repair,GO:0006284~base-excision repair,GO:0006974~response to DNA damage stimulus,GO:0033554~cellular response to stress,		GO:0003677~DNA binding,GO:0004518~nuclease activity,GO:0004519~endonuclease activity,GO:0051536~iron-sulfur cluster binding,GO:0051539~4 iron, 4 sulfur cluster binding,GO:0051540~metal cluster binding,	IPR000445:Helix-hairpin-helix motif,IPR003265:HhH-GPD domain,IPR003651:Endonuclease III-like, iron-sulphur cluster loop,	mra03410:Base excision repair,mtu03410:Base excision repair,		SM00478:ENDO3c,SM00525:FES,	complete proteome,glycosidase,hydrolase,
15610895	MRA_3797; Rv3759c	Mycobacterium tuberculosis					IPR007210:ABC-type glycine betaine transport system, substrate-binding region,	mra02010:ABC transporters,mtu02010:ABC transporters,	PIRSF038031:glycine betaine/carnitine/choline ABC transporter,		complete proteome,lipoprotein,
15610911	MRA_3815; Rv3775	Mycobacterium tuberculosis	Defense mechanisms,				IPR001466:Beta-lactamase-related,				complete proteome,hydrolase,
15610936	MRA_3840; Rv3800c	Mycobacterium tuberculosis				GO:0000036~acyl carrier activity,GO:0048037~cofactor binding,	IPR000794:Beta-ketoacyl synthase,IPR001031:Thioesterase,IPR001227:Acyl transferase region,IPR006163:Phosphopantetheine-binding,IPR009081:Acyl carrier protein-like,IPR014030:Beta-ketoacyl synthase, N-terminal,IPR014031:Beta-ketoacyl synthase, C-terminal,IPR014043:Acyl transferase,IPR016038:Thiolase-like, subgroup,IPR018201:Beta-ketoacyl synthase, active site,		PIRSF006000:Mycobacterium tuberculosis probable polyketide synthase Pks13,		carrier protein,complete proteome,transferase,
15610978	MRA_3882; Rv3842c	Mycobacterium tuberculosis		GO:0006071~glycerol metabolic process,GO:0019400~alditol metabolic process,GO:0019751~polyol metabolic process,		GO:0008081~phosphoric diester hydrolase activity,GO:0008889~glycerophosphodiester phosphodiesterase activity,	IPR004129:Glycerophosphoryl diester phosphodiesterase,IPR017946:PLC-like phosphodiesterase, TIM beta/alpha-barrel domain,	mra00564:Glycerophospholipid metabolism,mtu00564:Glycerophospholipid metabolism,	PIRSF001115:glycerophosphoryl diester phosphodiesterase,		complete proteome,hydrolase,
15608948	MT1859; Rv1811; MRA_1823	Mycobacterium tuberculosis	Function unknown,			GO:0004012~phospholipid-translocating ATPase activity,GO:0005319~lipid transporter activity,GO:0005548~phospholipid transporter activity,GO:0015247~aminophospholipid transporter activity,GO:0016887~ATPase activity,GO:0042623~ATPase activity, coupled,GO:0043492~ATPase activity, coupled to movement of substances,	IPR003416:MgtC/SapB transporter,				complete proteome,hydrolase,
15609535	MT2469; MRA_2422; Rv2398c	Mycobacterium tuberculosis		GO:0006811~ion transport,GO:0006820~anion transport,GO:0008272~sulfate transport,GO:0015698~inorganic anion transport,	GO:0005618~cell wall,GO:0005886~plasma membrane,GO:0009274~peptidoglycan-based cell wall,GO:0009276~Gram-negative-bacterium-type cell wall,GO:0016021~integral to membrane,GO:0030312~external encapsulating structure,GO:0030313~cell envelope,GO:0031224~intrinsic to membrane,GO:0031975~envelope,	GO:0008509~anion transmembrane transporter activity,GO:0015103~inorganic anion transmembrane transporter activity,GO:0015116~sulfate transmembrane transporter activity,GO:0015563~uptake transmembrane transporter activity,	IPR000515:Binding-protein-dependent transport systems inner membrane component,IPR005667:Sulphate ABC transporter permease protein 2,IPR011866:Sulphate ABC transporter, permease protein CysW,	mra02010:ABC transporters,mtc02010:ABC transporters,mtu02010:ABC transporters,			cell membrane,complete proteome,membrane,transmembrane,transport,
15610959	Membrane transport protein mmpL8	Mycobacterium tuberculosis	General function prediction only,	GO:0006869~lipid transport,GO:0010876~lipid localization,	GO:0005886~plasma membrane,GO:0016021~integral to membrane,GO:0031224~intrinsic to membrane,		IPR000731:Sterol-sensing 5TM box,IPR004707:Transport protein,IPR004869:MMPL,				cell membrane,complete proteome,lipid transport,membrane,transmembrane,transport,	chain:Membrane transport protein mmpL8,domain:SSD,transmembrane region,
15608147	Methionyl-tRNA synthetase	Mycobacterium tuberculosis		GO:0006399~tRNA metabolic process,GO:0006412~translation,GO:0006418~tRNA aminoacylation for protein translation,GO:0006431~methionyl-tRNA aminoacylation,GO:0034660~ncRNA metabolic process,GO:0043038~amino acid activation,GO:0043039~tRNA aminoacylation,		GO:0000166~nucleotide binding,GO:0001882~nucleoside binding,GO:0001883~purine nucleoside binding,GO:0004812~aminoacyl-tRNA ligase activity,GO:0004825~methionine-tRNA ligase activity,GO:0005524~ATP binding,GO:0016875~ligase activity, forming carbon-oxygen bonds,GO:0016876~ligase activity, forming aminoacyl-tRNA and related compounds,GO:0017076~purine nucleotide binding,GO:0030554~adenyl nucleotide…	IPR001412:Aminoacyl-tRNA synthetase, class I, conserved site,IPR002304:Methionyl-tRNA synthetase, class Ia,IPR014729:Rossmann-like alpha/beta/alpha sandwich fold,IPR014758:Methionyl-tRNA synthetase, class Ia, N-terminal,IPR015413:Aminoacyl-tRNA synthetase, class I (M),	mra00450:Selenoamino acid metabolism,mra00970:Aminoacyl-tRNA biosynthesis,mtc00450:Selenoamino acid metabolism,mtc00970:Aminoacyl-tRNA biosynthesis,mtu00450:Selenoamino acid metabolism,mtu00970:Aminoacyl-tRNA biosynthesis,	PIRSF036369:methionyl-tRNA synthetase,		Aminoacyl-tRNA synthetase,atp-binding,complete proteome,cytoplasm,ligase,nucleotide-binding,protein biosynthesis,	binding site:ATP,chain:Methionyl-tRNA synthetase,sequence conflict,short sequence motif:"HIGH" region,short sequence motif:"KMSKS" region,
15607785	Methoxy mycolic acid synthase 1	Mycobacterium tuberculosis		GO:0008610~lipid biosynthetic process,		GO:0008825~cyclopropane-fatty-acyl-phospholipid synthase activity,	IPR003333:Cyclopropane-fatty-acyl-phospholipid synthase,		PIRSF003085:CMAS,		complete proteome,lipid synthesis,methyltransferase,transferase,	chain:Methoxy mycolic acid synthase 1,region of interest:S-adenosyl-L-methionine binding,sequence conflict,
15610285	NADH-quinone oxidoreductase subunit E	Mycobacterium tuberculosis		GO:0055114~oxidation reduction,		GO:0000166~nucleotide binding,GO:0003954~NADH dehydrogenase activity,GO:0005506~iron ion binding,GO:0009055~electron carrier activity,GO:0016651~oxidoreductase activity, acting on NADH or NADPH,GO:0016655~oxidoreductase activity, acting on NADH or NADPH, quinone or similar compound as acceptor,GO:0043167~ion binding,GO:0043169~cation binding,GO:0046872~metal ion binding,GO:0046914~transition meta…	IPR002023:NADH:ubiquinone oxidoreductase, 24 kDa subunit,IPR012335:Thioredoxin fold,	mra00190:Oxidative phosphorylation,mtc00190:Oxidative phosphorylation,mtu00190:Oxidative phosphorylation,	PIRSF000216:NADH dehydrogenase [ubiquinone] (complex I), flavoprotein 2/NADH:quinone oxidoreductase (complex I), NuoE subunit,PIRSF000216:NADH_DH_24kDa,		2Fe-2S,complete proteome,iron,iron-sulfur,iron-sulfur protein,metal-binding,metalloprotein,nad,oxidative phosphorylation,oxidoreductase,quinone,	chain:NADH-quinone oxidoreductase subunit E,metal ion-binding site:Iron-sulfur (2Fe-2S),
15610287	NADH-quinone oxidoreductase; NADH-quinone oxidoreductase subunit G	Mycobacterium tuberculosis		GO:0006091~generation of precursor metabolites and energy,GO:0006119~oxidative phosphorylation,GO:0006793~phosphorus metabolic process,GO:0006796~phosphate metabolic process,GO:0015980~energy derivation by oxidation of organic compounds,GO:0016310~phosphorylation,GO:0022900~electron transport chain,GO:0022904~respiratory electron transport chain,GO:0042773~ATP synthesis coupled electron transport…		GO:0003954~NADH dehydrogenase activity,GO:0005506~iron ion binding,GO:0008137~NADH dehydrogenase (ubiquinone) activity,GO:0009055~electron carrier activity,GO:0016651~oxidoreductase activity, acting on NADH or NADPH,GO:0016655~oxidoreductase activity, acting on NADH or NADPH, quinone or similar compound as acceptor,GO:0030151~molybdenum ion binding,GO:0043167~ion binding,GO:0043169~cation binding…	IPR000283:NADH:ubiquinone oxidoreductase, 75 kDa subunit, conserved site,IPR001041:Ferredoxin,IPR006058:2Fe-2S ferredoxin, iron-sulphur binding site,IPR006656:Molybdopterin oxidoreductase,IPR006657:Molydopterin dinucleotide-binding region,IPR006963:Molybdopterin oxidoreductase Fe4S4 region,IPR009010:Aspartate decarboxylase-like fold,IPR010228:NADH:ubiquinone oxidoreductase, subunit G,IPR012675:Be…	mra00190:Oxidative phosphorylation,mtc00190:Oxidative phosphorylation,mtu00190:Oxidative phosphorylation,	PIRSF000224:NADH dehydrogenase (ubiquinone) chain 11,		2Fe-2S,4fe-4s,complete proteome,iron,iron-sulfur,metal-binding,nad,oxidoreductase,quinone,	chain:NADH-quinone oxidoreductase subunit G,domain:2Fe-2S ferredoxin-type,metal ion-binding site:Iron-sulfur 1 (2Fe-2S),metal ion-binding site:Iron-sulfur 2 (4Fe-4S),metal ion-binding site:Iron-sulfur 2 (4Fe-4S); via pros nitrogen,metal ion-binding site:Iron-sulfur 3 (4Fe-4S),metal ion-binding site:Iron-sulfur 4 (4Fe-4S),sequence conflict,
15610243	NADPH-ferredoxin reductase fprA	Mycobacterium tuberculosis	Amino acid transport and metabolism / General function prediction only,	GO:0055114~oxidation reduction,		GO:0004324~ferredoxin-NADP+ reductase activity,GO:0008937~ferredoxin reductase activity,GO:0009055~electron carrier activity,GO:0016730~oxidoreductase activity, acting on iron-sulfur proteins as donors,GO:0016731~oxidoreductase activity, acting on iron-sulfur proteins as donors, NAD or NADP as acceptor,	IPR000759:Adrenodoxin reductase,IPR013027:FAD-dependent pyridine nucleotide-disulphide oxidoreductase,		PIRSF000362:ferredoxin--NADP reductase,		3d-structure,complete proteome,direct protein sequencing,FAD,Flavoprotein,nadp,oxidoreductase,	binding site:FAD,binding site:FAD; via amide nitrogen,binding site:FAD; via amide nitrogen and carbonyl oxygen,binding site:NADP,binding site:NADP; via amide nitrogen,chain:NADPH-ferredoxin reductase fprA,helix,mutagenesis site,nucleotide phosphate-binding region:FAD,nucleotide phosphate-binding region:NADP,strand,turn,
57116850	Nicotinate phosphoribosyltransferase	Mycobacterium tuberculosis		GO:0006732~coenzyme metabolic process,GO:0006733~oxidoreduction coenzyme metabolic process,GO:0006766~vitamin metabolic process,GO:0006767~water-soluble vitamin metabolic process,GO:0009108~coenzyme biosynthetic process,GO:0009110~vitamin biosynthetic process,GO:0009165~nucleotide biosynthetic process,GO:0019362~pyridine nucleotide metabolic process,GO:0019363~pyridine nucleotide biosynthetic pro…		GO:0004516~nicotinate phosphoribosyltransferase activity,GO:0016763~transferase activity, transferring pentosyl groups,	IPR006405:Nicotinate phosphoribosyltransferase putative,IPR007229:Nicotinate phosphoribosyltransferase-related,IPR015977:Nicotinate phosphoribosyltransferase-like,	mtu00760:Nicotinate and nicotinamide metabolism,	PIRSF000484:NAPRT,PIRSF000484:nicotinate phosphoribosyltransferase,		complete proteome,glycosyltransferase,pyridine nucleotide biosynthesis,transferase,	chain:Nicotinate phosphoribosyltransferase,sequence conflict,
57116728	Orotate phosphoribosyltransferase	Mycobacterium tuberculosis		GO:0006220~pyrimidine nucleotide metabolic process,GO:0006221~pyrimidine nucleotide biosynthetic process,GO:0009116~nucleoside metabolic process,GO:0009165~nucleotide biosynthetic process,GO:0034404~nucleobase, nucleoside and nucleotide biosynthetic process,GO:0034654~nucleobase, nucleoside, nucleotide and nucleic acid biosynthetic process,GO:0044271~nitrogen compound biosynthetic process,		GO:0000287~magnesium ion binding,GO:0004588~orotate phosphoribosyltransferase activity,GO:0016763~transferase activity, transferring pentosyl groups,GO:0043167~ion binding,GO:0043169~cation binding,GO:0046872~metal ion binding,	IPR000836:Phosphoribosyltransferase,IPR002375:Purine/pyrimidine phosphoribosyl transferase, conserved site,IPR004467:Orotate phosphoribosyl transferase,	mra00240:Pyrimidine metabolism,mtc00240:Pyrimidine metabolism,mtf00240:Pyrimidine metabolism,mtu00240:Pyrimidine metabolism,	PIRSF006589:Methanococcus jannaschii orotate phosphoribosyltransferase,		complete proteome,glycosyltransferase,magnesium,pentosyltransferase,pyrimidine biosynthesis,transferase,	binding site:5-phosphoribose 1-diphosphate,binding site:5-phosphoribose 1-diphosphate; shared with dimeric partner,binding site:Orotate,chain:Orotate phosphoribosyltransferase,region of interest:5-phosphoribose 1-diphosphate binding,
15610099	PGL/p-HBAD biosynthesis rhamnosyltransferase	Mycobacterium tuberculosis	Carbohydrate transport and metabolism / Signal transduction mechanisms,				IPR002213:UDP-glucuronosyl/UDP-glucosyltransferase,		PIRSF001023:glycosyltransferase,		complete proteome,glycosyltransferase,transferase,	chain:PGL/p-HBAD biosynthesis rhamnosyltransferase,
15607160	PP2C-family Ser/Thr phosphatase	Mycobacterium tuberculosis			GO:0005886~plasma membrane,GO:0016021~integral to membrane,GO:0031224~intrinsic to membrane,	GO:0004721~phosphoprotein phosphatase activity,GO:0016791~phosphatase activity,GO:0030145~manganese ion binding,GO:0043167~ion binding,GO:0043169~cation binding,GO:0046872~metal ion binding,GO:0046914~transition metal ion binding,	IPR001932:Protein phosphatase 2C-related,IPR014045:Protein phosphatase 2C, N-terminal,IPR015655:Protein phosphatase 2C,			SM00331:PP2C_SIG,SM00332:PP2Cc,	3d-structure,cell membrane,complete proteome,hydrolase,manganese,membrane,metal-binding,protein phosphatase,transmembrane,	chain:PP2C-family Ser/Thr phosphatase,compositionally biased region:Pro-rich,domain:PP2C-like,helix,metal ion-binding site:Manganese 1,metal ion-binding site:Manganese 1; via carbonyl oxygen,metal ion-binding site:Manganese 2,metal ion-binding site:Manganese 3,metal ion-binding site:Manganese 3; via carbonyl oxygen,mutagenesis site,sequence conflict,strand,topological domain:Cytoplasmic,topologic…
15610069	Phenolpthiocerol synthesis polyketide synthase ppsB	Mycobacterium tuberculosis		GO:0055114~oxidation reduction,		GO:0000036~acyl carrier activity,GO:0048037~cofactor binding,	IPR000794:Beta-ketoacyl synthase,IPR001227:Acyl transferase region,IPR006162:Phosphopantetheine attachment site,IPR006163:Phosphopantetheine-binding,IPR009081:Acyl carrier protein-like,IPR013968:Polyketide synthase, KR,IPR014030:Beta-ketoacyl synthase, N-terminal,IPR014031:Beta-ketoacyl synthase, C-terminal,IPR014043:Acyl transferase,IPR016038:Thiolase-like, subgroup,IPR016040:NAD(P)-binding doma…		PIRSF005999:Streptomyces hygroscopicus probable polyketide synthase module 4,		carrier protein,complete proteome,multifunctional enzyme,nadp,oxidoreductase,Phosphopantetheine,transferase,	chain:Phenolpthiocerol synthesis polyketide synthase ppsB,domain:Acyl carrier,modified residue,
57116799	Phosphate transport system permease protein pstA 1	Mycobacterium tuberculosis		GO:0006811~ion transport,GO:0006817~phosphate transport,GO:0006820~anion transport,GO:0015698~inorganic anion transport,	GO:0005618~cell wall,GO:0005886~plasma membrane,GO:0009274~peptidoglycan-based cell wall,GO:0009276~Gram-negative-bacterium-type cell wall,GO:0016021~integral to membrane,GO:0030312~external encapsulating structure,GO:0030313~cell envelope,GO:0031224~intrinsic to membrane,GO:0031975~envelope,	GO:0005315~inorganic phosphate transmembrane transporter activity,GO:0008509~anion transmembrane transporter activity,GO:0015103~inorganic anion transmembrane transporter activity,GO:0015114~phosphate transmembrane transporter activity,	IPR000515:Binding-protein-dependent transport systems inner membrane component,IPR005672:Phosphate transport system permease protein 2,	mra02010:ABC transporters,mtu02010:ABC transporters,	PIRSF003105:PhoW protein,		cell membrane,complete proteome,membrane,phosphate transport,transmembrane,transport,	chain:Phosphate transport system permease protein pstA 1,domain:ABC transmembrane type-1,sequence conflict,transmembrane region,
57116800	Phosphate-binding protein pstS 2	Mycobacterium tuberculosis		GO:0006811~ion transport,GO:0006817~phosphate transport,GO:0006820~anion transport,GO:0015698~inorganic anion transport,	GO:0005886~plasma membrane,GO:0031224~intrinsic to membrane,GO:0031225~anchored to membrane,	GO:0005315~inorganic phosphate transmembrane transporter activity,GO:0008509~anion transmembrane transporter activity,GO:0015103~inorganic anion transmembrane transporter activity,GO:0015114~phosphate transmembrane transporter activity,	IPR005673:Periplasmic phosphate binding protein,IPR006059:Bacterial extracellular solute-binding, family 1,	mra02010:ABC transporters,mra02020:Two-component system,mtu02010:ABC transporters,mtu02020:Two-component system,	PIRSF002756:phosphate-binding protein,		blocked amino end,cell membrane,complete proteome,lipoprotein,membrane,palmitate,phosphate transport,signal,transport,	chain:Phosphate-binding protein pstS 2,lipid moiety-binding region:N-palmitoyl cysteine,lipid moiety-binding region:S-diacylglycerol cysteine,signal peptide,
15610018	Phosphatidate cytidylyltransferase	Mycobacterium tuberculosis		GO:0006644~phospholipid metabolic process,GO:0008610~lipid biosynthetic process,GO:0008654~phospholipid biosynthetic process,GO:0019637~organophosphate metabolic process,	GO:0005886~plasma membrane,GO:0016021~integral to membrane,GO:0031224~intrinsic to membrane,	GO:0004605~phosphatidate cytidylyltransferase activity,GO:0016779~nucleotidyltransferase activity,GO:0070567~cytidylyltransferase activity,	IPR000374:Phosphatidate cytidylyltransferase,	mra00564:Glycerophospholipid metabolism,mtu00564:Glycerophospholipid metabolism,	PIRSF000818:phosphatidate cytidylyltransferase, bacterial type,		cell membrane,complete proteome,membrane,nucleotidyltransferase,phospholipid biosynthesis,transferase,transmembrane,	chain:Phosphatidate cytidylyltransferase,transmembrane region,
15608575	Phosphoglycerate kinase	Mycobacterium tuberculosis		GO:0005996~monosaccharide metabolic process,GO:0006006~glucose metabolic process,GO:0006007~glucose catabolic process,GO:0006091~generation of precursor metabolites and energy,GO:0006096~glycolysis,GO:0016052~carbohydrate catabolic process,GO:0019318~hexose metabolic process,GO:0019320~hexose catabolic process,GO:0044275~cellular carbohydrate catabolic process,GO:0046164~alcohol catabolic process…		GO:0000166~nucleotide binding,GO:0001882~nucleoside binding,GO:0001883~purine nucleoside binding,GO:0004618~phosphoglycerate kinase activity,GO:0005524~ATP binding,GO:0016774~phosphotransferase activity, carboxyl group as acceptor,GO:0017076~purine nucleotide binding,GO:0030554~adenyl nucleotide binding,GO:0032553~ribonucleotide binding,GO:0032555~purine ribonucleotide binding,GO:0032559~adenyl r…	IPR001576:Phosphoglycerate kinase,IPR015824:Phosphoglycerate kinase, N-terminal,IPR015901:Phosphoglycerate kinase, C-terminal,IPR015911:Phosphoglycerate kinase, conserved site,	mra00010:Glycolysis / Gluconeogenesis,mtc00010:Glycolysis / Gluconeogenesis,mtf00010:Glycolysis / Gluconeogenesis,mtu00010:Glycolysis / Gluconeogenesis,	PIRSF000724:phosphoglycerate kinase,		atp-binding,complete proteome,cytoplasm,glycolysis,kinase,nucleotide-binding,transferase,	binding site:ATP,binding site:ATP; via carbonyl oxygen,binding site:Substrate,chain:Phosphoglycerate kinase,nucleotide phosphate-binding region:ATP,region of interest:Substrate binding,
57116892	Phosphoribosyl-AMP cyclohydrolase	Mycobacterium tuberculosis		GO:0000105~histidine biosynthetic process,GO:0006547~histidine metabolic process,GO:0008652~cellular amino acid biosynthetic process,GO:0009075~histidine family amino acid metabolic process,GO:0009076~histidine family amino acid biosynthetic process,GO:0009309~amine biosynthetic process,GO:0016053~organic acid biosynthetic process,GO:0018130~heterocycle biosynthetic process,GO:0044271~nitrogen co…		GO:0004635~phosphoribosyl-AMP cyclohydrolase activity,GO:0016814~hydrolase activity, acting on carbon-nitrogen (but not peptide) bonds, in cyclic amidines,	IPR002496:Phosphoribosyl-AMP cyclohydrolase,	mra00340:Histidine metabolism,mtc00340:Histidine metabolism,mtf00340:Histidine metabolism,mtu00340:Histidine metabolism,			amino-acid biosynthesis,complete proteome,cytoplasm,Histidine biosynthesis,hydrolase,	chain:Phosphoribosyl-AMP cyclohydrolase,
15607949	Phosphoribosylformylglycinamidine cyclo-ligase	Mycobacterium tuberculosis		GO:0006163~purine nucleotide metabolic process,GO:0006164~purine nucleotide biosynthetic process,GO:0006188~IMP biosynthetic process,GO:0006189~'de novo' IMP biosynthetic process,GO:0009123~nucleoside monophosphate metabolic process,GO:0009124~nucleoside monophosphate biosynthetic process,GO:0009126~purine nucleoside monophosphate metabolic process,GO:0009127~purine nucleoside monophosphate biosy…		GO:0000166~nucleotide binding,GO:0001882~nucleoside binding,GO:0001883~purine nucleoside binding,GO:0004641~phosphoribosylformylglycinamidine cyclo-ligase activity,GO:0005524~ATP binding,GO:0016879~ligase activity, forming carbon-nitrogen bonds,GO:0016882~cyclo-ligase activity,GO:0017076~purine nucleotide binding,GO:0030554~adenyl nucleotide binding,GO:0032553~ribonucleotide binding,GO:0032555~pu…	IPR000728:AIR synthase related protein,IPR004733:Phosphoribosylformylglycinamidine cyclo-ligase,IPR010918:AIR synthase related protein, C-terminal,	mra00230:Purine metabolism,mtc00230:Purine metabolism,mtu00230:Purine metabolism,			atp-binding,complete proteome,cytoplasm,ligase,nucleotide-binding,purine biosynthesis,
15610961	Phthioceranic/hydroxyphthioceranic acid synthase	Mycobacterium tuberculosis	Secondary metabolites biosynthesis, transport, and catabolism,Secondary metabolites biosynthesis, transport, and catabolism / General function prediction only,	GO:0006631~fatty acid metabolic process,GO:0006633~fatty acid biosynthetic process,GO:0008610~lipid biosynthetic process,GO:0016053~organic acid biosynthetic process,GO:0046394~carboxylic acid biosynthetic process,GO:0055114~oxidation reduction,		GO:0000036~acyl carrier activity,GO:0008270~zinc ion binding,GO:0016597~amino acid binding,GO:0019842~vitamin binding,GO:0031177~phosphopantetheine binding,GO:0031406~carboxylic acid binding,GO:0043167~ion binding,GO:0043169~cation binding,GO:0043176~amine binding,GO:0046872~metal ion binding,GO:0046914~transition metal ion binding,GO:0048037~cofactor binding,	IPR000794:Beta-ketoacyl synthase,IPR001227:Acyl transferase region,IPR002198:Short-chain dehydrogenase/reductase SDR,IPR006162:Phosphopantetheine attachment site,IPR006163:Phosphopantetheine-binding,IPR009081:Acyl carrier protein-like,IPR013149:Alcohol dehydrogenase, zinc-binding,IPR013154:Alcohol dehydrogenase GroES-like,IPR014030:Beta-ketoacyl synthase, N-terminal,IPR014031:Beta-ketoacyl syntha…		PIRSF005998:mycocerosic acid synthase,		Acyltransferase,carrier protein,complete proteome,Fatty acid biosynthesis,lipid synthesis,multifunctional enzyme,nadp,Phosphopantetheine,transferase,	active site:For acyltransferase activity,active site:For beta-ketoacyl synthase activity,chain:Phthioceranic/hydroxyphthioceranic acid synthase,domain:Acyl carrier,modified residue,nucleotide phosphate-binding region:NADP (ER),nucleotide phosphate-binding region:NADP (KR),region of interest:Acyltransferase,region of interest:Beta-ketoacyl synthase,
15610088	Phthiodiolone/phenolphthiodiolone dimycocerosates ketoreductase	Mycobacterium tuberculosis	Energy production and conversion,	GO:0008610~lipid biosynthetic process,GO:0055114~oxidation reduction,			IPR011251:Luciferase-like,IPR016048:Luciferase-like, subgroup,	mtu00351:1,1,1-Trichloro-2,2-bis(4-chlorophenyl)ethane (DDT) degradation,mtu00903:Limonene and pinene degradation,	PIRSF000334:alkanal monooxygenase [FMN-linked] (bacterial luciferase),		complete proteome,lipid synthesis,oxidoreductase,	chain:Phthiodiolone/phenolphthiodiolone dimycocerosates ketoreductase,sequence conflict,
15607322	Pirin-like protein Rv0181c/MT0190	Mycobacterium tuberculosis	General function prediction only,				IPR003829:Pirin, N-terminal,IPR012093:Pirin,		PIRSF006232:Pirin,		complete proteome,	chain:Pirin-like protein Rv0181c/MT0190,
15609839	Polyphosphate glucokinase	Mycobacterium tuberculosis				GO:0000166~nucleotide binding,GO:0001882~nucleoside binding,GO:0001883~purine nucleoside binding,GO:0005524~ATP binding,GO:0017076~purine nucleotide binding,GO:0030554~adenyl nucleotide binding,GO:0032553~ribonucleotide binding,GO:0032555~purine ribonucleotide binding,GO:0032559~adenyl ribonucleotide binding,GO:0047330~polyphosphate-glucose phosphotransferase activity,	IPR000600:ROK,	mra00010:Glycolysis / Gluconeogenesis,mra00520:Amino sugar and nucleotide sugar metabolism,mtc00010:Glycolysis / Gluconeogenesis,mtc00520:Amino sugar and nucleotide sugar metabolism,mtu00010:Glycolysis / Gluconeogenesis,mtu00520:Amino sugar and nucleotide sugar metabolism,			atp-binding,complete proteome,cytoplasm,direct protein sequencing,kinase,nucleotide-binding,transferase,	chain:Polyphosphate glucokinase,nucleotide phosphate-binding region:ATP,sequence conflict,sequence variant,
15609209	Precorrin-6Y C(5,15)-methyltransferase [decarboxylating]	Mycobacterium tuberculosis		GO:0006766~vitamin metabolic process,GO:0006767~water-soluble vitamin metabolic process,GO:0006778~porphyrin metabolic process,GO:0006779~porphyrin biosynthetic process,GO:0009110~vitamin biosynthetic process,GO:0009235~cobalamin metabolic process,GO:0009236~cobalamin biosynthetic process,GO:0018130~heterocycle biosynthetic process,GO:0033013~tetrapyrrole metabolic process,GO:0033014~tetrapyrrole…		GO:0008276~protein methyltransferase activity,GO:0046025~precorrin-6Y C5,15-methyltransferase (decarboxylating) activity,	IPR000878:Tetrapyrrole methylase,IPR006365:Cobalamin (vitamin B12) biosynthesis CobL, precorrin-6Y C5,15-methyltransferase,IPR012818:Cobalamin (vitamin B12) biosynthesis CbiE, precorrin-6Y methyltransferase, core,IPR014008:Cobalamin (vitamin B12) biosynthesis CbiT, precorrin-6Y methyltransferase-core,IPR014777:Tetrapyrrole methylase, subdomain 1,	mra00860:Porphyrin and chlorophyll metabolism,mtc00860:Porphyrin and chlorophyll metabolism,mtu00860:Porphyrin and chlorophyll metabolism,	PIRSF036428:CobL,PIRSF036428:precorrin-6Y C5,15-methyltransferase (decarboxylating) CobL,		cobalamin biosynthesis,complete proteome,methyltransferase,s-adenosyl-l-methionine,transferase,	chain:Precorrin-6Y C(5,15)-methyltransferase [decarboxylating],sequence conflict,
15607872	Preprotein translocase subunit secY; Preprotein translocase secY subunit	Mycobacterium tuberculosis		GO:0006886~intracellular protein transport,GO:0008104~protein localization,GO:0015031~protein transport,GO:0034613~cellular protein localization,GO:0045184~establishment of protein localization,GO:0046907~intracellular transport,GO:0055085~transmembrane transport,GO:0065002~intracellular protein transmembrane transport,GO:0070727~cellular macromolecule localization,	GO:0005886~plasma membrane,GO:0016021~integral to membrane,GO:0031224~intrinsic to membrane,	GO:0008320~protein transmembrane transporter activity,GO:0008565~protein transporter activity,GO:0015399~primary active transmembrane transporter activity,GO:0015405~P-P-bond-hydrolysis-driven transmembrane transporter activity,GO:0015450~P-P-bond-hydrolysis-driven protein transmembrane transporter activity,GO:0022884~macromolecule transmembrane transporter activity,	IPR002208:SecY protein,	mra03060:Protein export,mra03070:Bacterial secretion system,mtc03060:Protein export,mtc03070:Bacterial secretion system,mtf03060:Protein export,mtf03070:Bacterial secretion system,mtu03060:Protein export,mtu03070:Bacterial secretion system,	PIRSF004557:preprotein translocase Sec, SecY/Sec61-alpha subunit,PIRSF004557:SecY,		cell membrane,complete proteome,membrane,protein transport,translocation,transmembrane,transport,	chain:Preprotein translocase subunit secY,transmembrane region,
57117131	Probable ATP-dependent Clp protease ATP-binding subunit	Mycobacterium tuberculosis		GO:0006259~DNA metabolic process,GO:0006281~DNA repair,GO:0006289~nucleotide-excision repair,GO:0006974~response to DNA damage stimulus,GO:0033554~cellular response to stress,		GO:0000166~nucleotide binding,GO:0001882~nucleoside binding,GO:0001883~purine nucleoside binding,GO:0003677~DNA binding,GO:0004518~nuclease activity,GO:0005524~ATP binding,GO:0008233~peptidase activity,GO:0017076~purine nucleotide binding,GO:0030554~adenyl nucleotide binding,GO:0032553~ribonucleotide binding,GO:0032555~purine ribonucleotide binding,GO:0032559~adenyl ribonucleotide binding,	IPR001270:Chaperonin clpA/B,IPR001943:UvrB/UvrC protein,IPR003593:ATPase, AAA+ type, core,IPR003959:ATPase, AAA-type, core,IPR004176:Clp, N-terminal,IPR013093:ATPase associated with various cellular activities, AAA-2,IPR018368:Chaperonin ClpA/B, conserved site,IPR019489:Clp ATPase, C-terminal,		PIRSF001170:endopeptidase Clp ATP-binding chain,	SM00382:AAA,	ATP,atp-binding,Chaperone,complete proteome,hydrolase,molecular chaperone,nucleotide binding,nucleotide-binding,P-loop,Protease,repeat,serine proteinase,	chain:Probable ATP-dependent Clp protease ATP- binding subunit,domain:UVR,nucleotide phosphate-binding region:ATP,region of interest:I,region of interest:II,sequence conflict,
15610199	Probable DNA ligase	Mycobacterium tuberculosis		GO:0006259~DNA metabolic process,GO:0006260~DNA replication,GO:0006281~DNA repair,GO:0006310~DNA recombination,GO:0006974~response to DNA damage stimulus,GO:0007049~cell cycle,GO:0033554~cellular response to stress,GO:0051301~cell division,		GO:0000166~nucleotide binding,GO:0001882~nucleoside binding,GO:0001883~purine nucleoside binding,GO:0003677~DNA binding,GO:0003909~DNA ligase activity,GO:0003910~DNA ligase (ATP) activity,GO:0005524~ATP binding,GO:0016886~ligase activity, forming phosphoric ester bonds,GO:0017076~purine nucleotide binding,GO:0030554~adenyl nucleotide binding,GO:0032553~ribonucleotide binding,GO:0032555~purine rib…	IPR000977:ATP-dependent DNA ligase,IPR012308:DNA ligase, N-terminal,IPR012309:ATP dependent DNA ligase, C-terminal,IPR012310:ATP dependent DNA ligase, central,IPR012340:Nucleic acid-binding, OB-fold,IPR016059:ATP-dependent DNA ligase, conserved site,	mra03410:Base excision repair,mra03420:Nucleotide excision repair,mra03430:Mismatch repair,mra03450:Non-homologous end-joining,mtc03410:Base excision repair,mtc03420:Nucleotide excision repair,mtc03430:Mismatch repair,mtc03450:Non-homologous end-joining,mtf03410:Base excision repair,mtf03420:Nucleotide excision repair,mtf03430:Mismatch repair,mtf03450:Non-homologous end-joining,mtu03410:Base exci…			atp-binding,cell cycle,cell division,complete proteome,DNA damage,dna recombination,dna repair,dna replication,ligase,metal-binding,nucleotide-binding,	active site:N6-AMP-lysine intermediate,binding site:ATP,chain:Probable DNA ligase,sequence conflict,
15609720	Probable GTP pyrophosphokinase	Mycobacterium tuberculosis		GO:0008617~guanosine metabolic process,GO:0009116~nucleoside metabolic process,GO:0009119~ribonucleoside metabolic process,GO:0015969~guanosine tetraphosphate metabolic process,GO:0033865~nucleoside bisphosphate metabolic process,GO:0042278~purine nucleoside metabolic process,GO:0046128~purine ribonucleoside metabolic process,		GO:0000166~nucleotide binding,GO:0001882~nucleoside binding,GO:0001883~purine nucleoside binding,GO:0005524~ATP binding,GO:0005525~GTP binding,GO:0008728~GTP diphosphokinase activity,GO:0016597~amino acid binding,GO:0016778~diphosphotransferase activity,GO:0017076~purine nucleotide binding,GO:0019001~guanyl nucleotide binding,GO:0030554~adenyl nucleotide binding,GO:0031406~carboxylic acid binding…	IPR002912:Amino acid-binding ACT,IPR003607:Metal-dependent phosphohydrolase, HD region,IPR004095:TGS,IPR004811:RelA/SpoT protein,IPR006674:Metal-dependent phosphohydrolase, HD region, subdomain,IPR007685:RelA/SpoT,IPR012675:Beta-grasp fold, ferredoxin-type,	mra00230:Purine metabolism,mtc00230:Purine metabolism,mtu00230:Purine metabolism,	PIRSF000973:guanosine 3',5'-bis(diphosphate) 3'-pyrophosphatase,	SM00471:HDc,	atp-binding,complete proteome,gtp-binding,kinase,nucleotide-binding,transferase,	chain:Probable GTP pyrophosphokinase,domain:ACT,domain:HD,
15607940	Probable M18-family aminopeptidase 2; Probable M18 family aminopeptidase 2	Mycobacterium tuberculosis		GO:0006508~proteolysis,	GO:0005773~vacuole,	GO:0004177~aminopeptidase activity,GO:0008233~peptidase activity,GO:0008237~metallopeptidase activity,GO:0008238~exopeptidase activity,GO:0008270~zinc ion binding,GO:0043167~ion binding,GO:0043169~cation binding,GO:0046872~metal ion binding,GO:0046914~transition metal ion binding,GO:0070011~peptidase activity, acting on L-amino acid peptides,	IPR001948:Peptidase M18, aminopeptidase I,				Aminopeptidase,complete proteome,hydrolase,metal-binding,metalloprotease,Protease,zinc,	chain:Probable M18 family aminopeptidase 2,metal ion-binding site:Zinc,sequence conflict,
15610929	Probable arabinosyltransferase C	Mycobacterium tuberculosis		GO:0000270~peptidoglycan metabolic process,GO:0000271~polysaccharide biosynthetic process,GO:0005976~polysaccharide metabolic process,GO:0006022~aminoglycan metabolic process,GO:0006023~aminoglycan biosynthetic process,GO:0006024~glycosaminoglycan biosynthetic process,GO:0007047~cell wall organization,GO:0009252~peptidoglycan biosynthetic process,GO:0009273~peptidoglycan-based cell wall biogenesi…	GO:0005886~plasma membrane,GO:0016021~integral to membrane,GO:0031224~intrinsic to membrane,	GO:0016763~transferase activity, transferring pentosyl groups,	IPR007680:Mycobacterial cell wall arabinan synthesis protein,				antibiotic resistance,cell membrane,cell wall biogenesis/degradation,complete proteome,glycosyltransferase,membrane,transferase,transmembrane,	chain:Probable arabinosyltransferase C,sequence conflict,sequence variant,transmembrane region,
15607249	Probable cation-transporting ATPase I	Mycobacterium tuberculosis		GO:0006163~purine nucleotide metabolic process,GO:0006164~purine nucleotide biosynthetic process,GO:0006754~ATP biosynthetic process,GO:0006811~ion transport,GO:0006812~cation transport,GO:0009141~nucleoside triphosphate metabolic process,GO:0009142~nucleoside triphosphate biosynthetic process,GO:0009144~purine nucleoside triphosphate metabolic process,GO:0009145~purine nucleoside triphosphate bi…	GO:0005886~plasma membrane,GO:0016021~integral to membrane,GO:0031224~intrinsic to membrane,	GO:0000166~nucleotide binding,GO:0000287~magnesium ion binding,GO:0001882~nucleoside binding,GO:0001883~purine nucleoside binding,GO:0005524~ATP binding,GO:0015082~di-, tri-valent inorganic cation transmembrane transporter activity,GO:0015095~magnesium ion transmembrane transporter activity,GO:0015399~primary active transmembrane transporter activity,GO:0015405~P-P-bond-hydrolysis-driven transmem…	IPR000695:ATPase, P-type, H+ transporting proton pump,IPR001757:ATPase, P-type, K/Mg/Cd/Cu/Zn/Na/Ca/Na/H-transporter,IPR005834:Haloacid dehalogenase-like hydrolase,IPR006068:ATPase, P-type cation-transporter, C-terminal,IPR006415:ATPase, P-type, magnesium-translocating,IPR008250:ATPase, P-type, ATPase-associated region,IPR018303:ATPase, P-type phosphorylation site,				atp-binding,cell membrane,complete proteome,hydrolase,magnesium,membrane,metal-binding,nucleotide-binding,phosphoprotein,transmembrane,	active site:4-aspartylphosphate intermediate,chain:Probable cation-transporting ATPase I,metal ion-binding site:Magnesium,sequence conflict,transmembrane region,
15608109	Probable cation-transporting ATPase V	Mycobacterium tuberculosis	Inorganic ion transport and metabolism,	GO:0006163~purine nucleotide metabolic process,GO:0006164~purine nucleotide biosynthetic process,GO:0006754~ATP biosynthetic process,GO:0006811~ion transport,GO:0006812~cation transport,GO:0009141~nucleoside triphosphate metabolic process,GO:0009142~nucleoside triphosphate biosynthetic process,GO:0009144~purine nucleoside triphosphate metabolic process,GO:0009145~purine nucleoside triphosphate bi…	GO:0005886~plasma membrane,GO:0016021~integral to membrane,GO:0031224~intrinsic to membrane,	GO:0000166~nucleotide binding,GO:0000287~magnesium ion binding,GO:0001882~nucleoside binding,GO:0001883~purine nucleoside binding,GO:0004008~copper-exporting ATPase activity,GO:0005375~copper ion transmembrane transporter activity,GO:0005524~ATP binding,GO:0015082~di-, tri-valent inorganic cation transmembrane transporter activity,GO:0015399~primary active transmembrane transporter activity,GO:00…	IPR000695:ATPase, P-type, H+ transporting proton pump,IPR001757:ATPase, P-type, K/Mg/Cd/Cu/Zn/Na/Ca/Na/H-transporter,IPR005834:Haloacid dehalogenase-like hydrolase,IPR006403:ATPase, P type, cation/copper-transporter,IPR006416:ATPase, P-type, heavy metal translocating,IPR008250:ATPase, P-type, ATPase-associated region,IPR018303:ATPase, P-type phosphorylation site,				atp-binding,cell membrane,complete proteome,hydrolase,magnesium,membrane,metal-binding,nucleotide-binding,phosphoprotein,transmembrane,	active site:4-aspartylphosphate intermediate,chain:Probable cation-transporting ATPase V,metal ion-binding site:Magnesium,transmembrane region,
15610784	Probable cold shock protein A	Mycobacterium tuberculosis		GO:0006350~transcription,GO:0006355~regulation of transcription, DNA-dependent,GO:0045449~regulation of transcription,GO:0051252~regulation of RNA metabolic process,		GO:0003677~DNA binding,	IPR002059:Cold-shock protein, DNA-binding,IPR011129:Cold shock protein,IPR012156:Cold shock, CspA,IPR012340:Nucleic acid-binding, OB-fold,IPR019844:Cold-shock conserved site,		PIRSF002599:cold shock protein, CspA type,PIRSF002599:Cold_shock_A,	SM00357:CSP,	activator,complete proteome,cytoplasm,dna-binding,Transcription,transcription regulation,	chain:Probable cold shock protein A,domain:CSD,
57117108	Probable cutinase cut3	Mycobacterium tuberculosis			GO:0005576~extracellular region,	GO:0004091~carboxylesterase activity,GO:0050525~cutinase activity,	IPR000675:Cutinase,IPR011150:Cutinase, monofunctional,		PIRSF000861:cutinase,		complete proteome,disulfide bond,hydrolase,Secreted,serine esterase,signal,	chain:Probable cutinase cut3,disulfide bond,sequence conflict,signal peptide,
15608026	Probable ferredoxin/ferredoxin--NADP reductase	Mycobacterium tuberculosis	Amino acid transport and metabolism / General function prediction only,Energy production and conversion,	GO:0006091~generation of precursor metabolites and energy,GO:0022900~electron transport chain,GO:0055114~oxidation reduction,		GO:0004324~ferredoxin-NADP+ reductase activity,GO:0005506~iron ion binding,GO:0008937~ferredoxin reductase activity,GO:0009055~electron carrier activity,GO:0016730~oxidoreductase activity, acting on iron-sulfur proteins as donors,GO:0016731~oxidoreductase activity, acting on iron-sulfur proteins as donors, NAD or NADP as acceptor,GO:0043167~ion binding,GO:0043169~cation binding,GO:0046872~metal i…	IPR000759:Adrenodoxin reductase,IPR001450:4Fe-4S ferredoxin, iron-sulphur binding, subgroup,IPR013027:FAD-dependent pyridine nucleotide-disulphide oxidoreductase,IPR016040:NAD(P)-binding domain,IPR017896:4Fe-4S ferredoxin, iron-sulpur binding domain,IPR017900:4Fe-4S ferredoxin, iron-sulphur binding, conserved site,		PIRSF000362:ferredoxin--NADP reductase,		4fe-4s,complete proteome,electron transport,FAD,Flavoprotein,iron,iron-sulfur,metal-binding,nadp,oxidoreductase,repeat,transport,	binding site:FAD,binding site:FAD; via amide nitrogen,binding site:FAD; via amide nitrogen and carbonyl oxygen,binding site:NADP,binding site:NADP; via amide nitrogen,chain:Probable ferredoxin/ferredoxin--NADP reductase,domain:4Fe-4S ferredoxin-type 1,domain:4Fe-4S ferredoxin-type 2,metal ion-binding site:Iron-sulfur 1,metal ion-binding site:Iron-sulfur 2 (4Fe-4S),nucleotide phosphate-binding reg…
57116832	Probable glucose-6-phosphate 1-dehydrogenase; Glucose-6-phosphate 1-dehydrogenase	Mycobacterium tuberculosis		GO:0005996~monosaccharide metabolic process,GO:0006006~glucose metabolic process,GO:0019318~hexose metabolic process,GO:0055114~oxidation reduction,		GO:0004345~glucose-6-phosphate dehydrogenase activity,	IPR001282:Glucose-6-phosphate dehydrogenase,IPR016040:NAD(P)-binding domain,IPR019796:Glucose-6-phosphate dehydrogenase, active site,	mra00030:Pentose phosphate pathway,mra00480:Glutathione metabolism,mtu00030:Pentose phosphate pathway,mtu00480:Glutathione metabolism,	PIRSF000110:G6PD,PIRSF000110:glucose-6-phosphate dehydrogenase,		carbohydrate metabolism,complete proteome,glucose metabolism,nadp,oxidoreductase,	active site:Proton acceptor,binding site:NADP,binding site:Substrate,chain:Probable glucose-6-phosphate 1- dehydrogenase,sequence conflict,
15608969	Probable glycine dehydrogenase [decarboxylating]; Glycine dehydrogenase [decarboxylating]	Mycobacterium tuberculosis		GO:0006544~glycine metabolic process,GO:0006546~glycine catabolic process,GO:0009063~cellular amino acid catabolic process,GO:0009069~serine family amino acid metabolic process,GO:0009071~serine family amino acid catabolic process,GO:0009310~amine catabolic process,GO:0016054~organic acid catabolic process,GO:0046395~carboxylic acid catabolic process,GO:0055114~oxidation reduction,		GO:0004375~glycine dehydrogenase (decarboxylating) activity,GO:0016638~oxidoreductase activity, acting on the CH-NH2 group of donors,GO:0016642~oxidoreductase activity, acting on the CH-NH2 group of donors, disulfide as acceptor,GO:0019842~vitamin binding,GO:0030170~pyridoxal phosphate binding,GO:0048037~cofactor binding,GO:0070279~vitamin B6 binding,	IPR003437:Glycine cleavage system P-protein,IPR015421:Pyridoxal phosphate-dependent transferase, major region, subdomain 1,	mra00260:Glycine, serine and threonine metabolism,mtu00260:Glycine, serine and threonine metabolism,	PIRSF037157:glycine dehydrogenase,		complete proteome,oxidoreductase,phosphoprotein,pyridoxal phosphate,	chain:Glycine dehydrogenase [decarboxylating],chain:Probable glycine dehydrogenase [decarboxylating],compositionally biased region:Ala-rich,modified residue,
15607685	Probable low-affinity inorganic phosphate transporter	Mycobacterium tuberculosis		GO:0006811~ion transport,GO:0006817~phosphate transport,GO:0006820~anion transport,GO:0015698~inorganic anion transport,	GO:0005886~plasma membrane,GO:0016021~integral to membrane,GO:0031224~intrinsic to membrane,	GO:0005315~inorganic phosphate transmembrane transporter activity,GO:0008509~anion transmembrane transporter activity,GO:0015103~inorganic anion transmembrane transporter activity,GO:0015114~phosphate transmembrane transporter activity,	IPR001204:Phosphate transporter,				cell membrane,complete proteome,membrane,phosphate transport,transmembrane,transport,	chain:Probable low-affinity inorganic phosphate transporter,sequence conflict,transmembrane region,
15608630	Probable methylmalonyl-CoA mutase small subunit	Mycobacterium tuberculosis		GO:0005996~monosaccharide metabolic process,GO:0006006~glucose metabolic process,GO:0006091~generation of precursor metabolites and energy,GO:0006113~fermentation,GO:0015980~energy derivation by oxidation of organic compounds,GO:0019318~hexose metabolic process,GO:0019541~propionate metabolic process,GO:0019652~lactate fermentation to propionate and acetate,GO:0019660~glycolytic fermentation,		GO:0004494~methylmalonyl-CoA mutase activity,GO:0016866~intramolecular transferase activity,GO:0019842~vitamin binding,GO:0031419~cobalamin binding,GO:0043167~ion binding,GO:0043169~cation binding,GO:0046872~metal ion binding,GO:0046906~tetrapyrrole binding,GO:0046914~transition metal ion binding,GO:0050897~cobalt ion binding,	IPR002345:Lipocalin,IPR004608:Methylmalonyl-CoA mutase, beta chain,IPR006099:Methylmalonyl-CoA mutase, alpha and beta chain, catalytic,IPR014348:Cobalamin (vitamin B12)-dependent enzyme, catalytic subdomain,	mra00280:Valine, leucine and isoleucine degradation,mra00640:Propanoate metabolism,mtc00280:Valine, leucine and isoleucine degradation,mtc00640:Propanoate metabolism,mtu00280:Valine, leucine and isoleucine degradation,mtu00640:Propanoate metabolism,	PIRSF006064:methylmalonyl-CoA mutase beta chain,		Cobalamin,cobalt,complete proteome,Isomerase,	chain:Probable methylmalonyl-CoA mutase small subunit,
15609384	Probable propionyl-CoA carboxylase beta chain 6	Mycobacterium tuberculosis	Lipid metabolism,			GO:0000166~nucleotide binding,GO:0001882~nucleoside binding,GO:0001883~purine nucleoside binding,GO:0004658~propionyl-CoA carboxylase activity,GO:0005524~ATP binding,GO:0016885~ligase activity, forming carbon-carbon bonds,GO:0017076~purine nucleotide binding,GO:0030554~adenyl nucleotide binding,GO:0032553~ribonucleotide binding,GO:0032555~purine ribonucleotide binding,GO:0032559~adenyl ribonucleo…	IPR000022:Carboxyl transferase,IPR011762:Acetyl-coenzyme A carboxyltransferase, N-terminal,IPR011763:Acetyl-coenzyme A carboxyltransferase, C-terminal,	mra00280:Valine, leucine and isoleucine degradation,mra00640:Propanoate metabolism,mtu00280:Valine, leucine and isoleucine degradation,mtu00640:Propanoate metabolism,			atp-binding,complete proteome,ligase,nucleotide-binding,	chain:Probable propionyl-CoA carboxylase beta chain 6,domain:Carboxyltransferase,
15607795	Probable ribonucleotide transport ATP-binding protein mkl	Mycobacterium tuberculosis	Secondary metabolites biosynthesis, transport, and catabolism,			GO:0000166~nucleotide binding,GO:0001882~nucleoside binding,GO:0001883~purine nucleoside binding,GO:0005524~ATP binding,GO:0016887~ATPase activity,GO:0017076~purine nucleotide binding,GO:0030554~adenyl nucleotide binding,GO:0032553~ribonucleotide binding,GO:0032555~purine ribonucleotide binding,GO:0032559~adenyl ribonucleotide binding,	IPR003439:ABC transporter-like,IPR003593:ATPase, AAA+ type, core,IPR017871:ABC transporter, conserved site,			SM00382:AAA,	ATP,atp-binding,complete proteome,nucleotide-binding,transport,	chain:Probable ribonucleotide transport ATP- binding protein mkl,domain:ABC transporter,nucleotide phosphate-binding region:ATP,
15607157	Probable serine/threonine-protein kinase pknA	Mycobacterium tuberculosis		GO:0006468~protein amino acid phosphorylation,GO:0006793~phosphorus metabolic process,GO:0006796~phosphate metabolic process,GO:0016310~phosphorylation,		GO:0000166~nucleotide binding,GO:0001882~nucleoside binding,GO:0001883~purine nucleoside binding,GO:0004672~protein kinase activity,GO:0004674~protein serine/threonine kinase activity,GO:0005524~ATP binding,GO:0017076~purine nucleotide binding,GO:0030554~adenyl nucleotide binding,GO:0032553~ribonucleotide binding,GO:0032555~purine ribonucleotide binding,GO:0032559~adenyl ribonucleotide binding,	IPR000719:Protein kinase, core,IPR008271:Serine/threonine protein kinase, active site,IPR017441:Protein kinase, ATP binding site,IPR017442:Serine/threonine protein kinase-related,		PIRSF005156:Mycobacterium tuberculosis probable PknA protein,		atp-binding,complete proteome,kinase,nucleotide-binding,serine/threonine-protein kinase,transferase,	active site:Proton acceptor,binding site:ATP,chain:Probable serine/threonine-protein kinase pknA,domain:Protein kinase,nucleotide phosphate-binding region:ATP,
15608406	Probable serine/threonine-protein kinase pknH	Mycobacterium tuberculosis		GO:0006468~protein amino acid phosphorylation,GO:0006793~phosphorus metabolic process,GO:0006796~phosphate metabolic process,GO:0016310~phosphorylation,		GO:0000166~nucleotide binding,GO:0001882~nucleoside binding,GO:0001883~purine nucleoside binding,GO:0004672~protein kinase activity,GO:0004674~protein serine/threonine kinase activity,GO:0005524~ATP binding,GO:0017076~purine nucleotide binding,GO:0030554~adenyl nucleotide binding,GO:0032553~ribonucleotide binding,GO:0032555~purine ribonucleotide binding,GO:0032559~adenyl ribonucleotide binding,	IPR000719:Protein kinase, core,IPR008271:Serine/threonine protein kinase, active site,IPR017441:Protein kinase, ATP binding site,IPR017442:Serine/threonine protein kinase-related,		PIRSF000569:serine/threonine-protein kinases, mycobacterial,		atp-binding,complete proteome,kinase,nucleotide-binding,phosphoprotein,serine/threonine-protein kinase,transferase,	active site:Proton acceptor,binding site:ATP,chain:Probable serine/threonine-protein kinase pknH,domain:Protein kinase,modified residue,mutagenesis site,nucleotide phosphate-binding region:ATP,sequence conflict,
15609225	Probable serine/threonine-protein kinase pknJ	Mycobacterium tuberculosis		GO:0006468~protein amino acid phosphorylation,GO:0006793~phosphorus metabolic process,GO:0006796~phosphate metabolic process,GO:0016310~phosphorylation,	GO:0005886~plasma membrane,GO:0016021~integral to membrane,GO:0031224~intrinsic to membrane,	GO:0000166~nucleotide binding,GO:0001882~nucleoside binding,GO:0001883~purine nucleoside binding,GO:0004672~protein kinase activity,GO:0004674~protein serine/threonine kinase activity,GO:0005524~ATP binding,GO:0017076~purine nucleotide binding,GO:0030554~adenyl nucleotide binding,GO:0032553~ribonucleotide binding,GO:0032555~purine ribonucleotide binding,GO:0032559~adenyl ribonucleotide binding,	IPR000719:Protein kinase, core,IPR008271:Serine/threonine protein kinase, active site,IPR017441:Protein kinase, ATP binding site,IPR017442:Serine/threonine protein kinase-related,		PIRSF000569:serine/threonine-protein kinases, mycobacterial,		atp-binding,cell membrane,complete proteome,kinase,membrane,nucleotide-binding,serine/threonine-protein kinase,transferase,transmembrane,	active site:Proton acceptor,binding site:ATP,chain:Probable serine/threonine-protein kinase pknJ,domain:Protein kinase,nucleotide phosphate-binding region:ATP,transmembrane region,
15609313	Probable serine/threonine-protein kinase pknL	Mycobacterium tuberculosis		GO:0006468~protein amino acid phosphorylation,GO:0006793~phosphorus metabolic process,GO:0006796~phosphate metabolic process,GO:0016310~phosphorylation,	GO:0005886~plasma membrane,GO:0016021~integral to membrane,GO:0031224~intrinsic to membrane,	GO:0000166~nucleotide binding,GO:0001882~nucleoside binding,GO:0001883~purine nucleoside binding,GO:0004672~protein kinase activity,GO:0004674~protein serine/threonine kinase activity,GO:0005524~ATP binding,GO:0017076~purine nucleotide binding,GO:0030554~adenyl nucleotide binding,GO:0032553~ribonucleotide binding,GO:0032555~purine ribonucleotide binding,GO:0032559~adenyl ribonucleotide binding,	IPR000719:Protein kinase, core,IPR008271:Serine/threonine protein kinase, active site,IPR017441:Protein kinase, ATP binding site,IPR017442:Serine/threonine protein kinase-related,		PIRSF000571:serine/threonine-protein kinase PknL,		atp-binding,cell membrane,complete proteome,kinase,membrane,nucleotide-binding,phosphotransferase,serine/threonine-protein kinase,transferase,transmembrane,	active site:Proton acceptor,binding site:ATP,chain:Probable serine/threonine-protein kinase pknL,domain:Protein kinase,nucleotide phosphate-binding region:ATP,transmembrane region,
15609640	Probable succinyl-CoA:3-ketoacid-coenzyme A transferase subunit B	Mycobacterium tuberculosis				GO:0008260~3-oxoacid CoA-transferase activity,GO:0008410~CoA-transferase activity,GO:0016782~transferase activity, transferring sulfur-containing groups,	IPR004164:Coenzyme A transferase active site,IPR004165:Coenzyme A transferase,IPR012791:3-oxoacid CoA-transferase, subunit B,	mra00072:Synthesis and degradation of ketone bodies,mra00280:Valine, leucine and isoleucine degradation,mra00650:Butanoate metabolism,mtc00072:Synthesis and degradation of ketone bodies,mtc00280:Valine, leucine and isoleucine degradation,mtc00650:Butanoate metabolism,mtu00072:Synthesis and degradation of ketone bodies,mtu00280:Valine, leucine and isoleucine degradation,mtu00650:Butanoate metaboli…	PIRSF012663:CoA-transferase, beta subunit,		complete proteome,transferase,	chain:Probable succinyl-CoA:3-ketoacid-coenzyme A transferase subunit B,
57116684	Proline-rich 28 kDa antigen	Mycobacterium tuberculosis					IPR019674:Lipoprotein LpqT, predicted,		PIRSF028920:proline-rich 28 kDa antigen,		complete proteome,signal,	chain:Proline-rich 28 kDa antigen,signal peptide,
15610011	Protein dipZ	Mycobacterium tuberculosis		GO:0006461~protein complex assembly,GO:0017004~cytochrome complex assembly,GO:0019725~cellular homeostasis,GO:0034621~cellular macromolecular complex subunit organization,GO:0034622~cellular macromolecular complex assembly,GO:0042592~homeostatic process,GO:0043623~cellular protein complex assembly,GO:0043933~macromolecular complex subunit organization,GO:0045454~cell redox homeostasis,GO:0065003~…	GO:0005886~plasma membrane,GO:0016021~integral to membrane,GO:0031224~intrinsic to membrane,	GO:0016209~antioxidant activity,	IPR000866:Alkyl hydroperoxide reductase/ Thiol specific antioxidant/ Mal allergen,IPR003834:Cytochrome c assembly protein, transmembrane region,IPR012335:Thioredoxin fold,IPR017936:Thioredoxin-like,				3d-structure,cell membrane,complete proteome,membrane,transmembrane,	chain:Protein dipZ,domain:Thioredoxin,helix,sequence conflict,strand,transmembrane region,turn,
15608440	Protein hemK homolog	Mycobacterium tuberculosis		GO:0006479~protein amino acid methylation,GO:0006730~one-carbon metabolic process,GO:0008213~protein amino acid alkylation,GO:0032259~methylation,GO:0043414~biopolymer methylation,		GO:0008276~protein methyltransferase activity,	IPR002052:N-6 adenine-specific DNA methylase, conserved site,IPR004556:Modification methylase HemK,IPR007848:Methyltransferase small,		PIRSF037013:(N5)-glutamine methyltransferase, Hemk type,		complete proteome,methyltransferase,transferase,	chain:Protein hemK homolog,sequence conflict,
15609514	Protein mbtH	Mycobacterium tuberculosis					IPR005153:MbtH-like protein,		PIRSF004495:Escherichia coli hypothetical 8K protein (fes 3' region),		3d-structure,complete proteome,	chain:Protein mbtH,helix,sequence conflict,strand,
15608078	Putative DNA ligase-like protein Rv0938/MT0965	Mycobacterium tuberculosis		GO:0006259~DNA metabolic process,GO:0006260~DNA replication,GO:0006261~DNA-dependent DNA replication,GO:0006269~DNA replication, synthesis of RNA primer,GO:0006281~DNA repair,GO:0006310~DNA recombination,GO:0006974~response to DNA damage stimulus,GO:0032774~RNA biosynthetic process,GO:0033554~cellular response to stress,		GO:0000166~nucleotide binding,GO:0001882~nucleoside binding,GO:0001883~purine nucleoside binding,GO:0003896~DNA primase activity,GO:0003899~DNA-directed RNA polymerase activity,GO:0003909~DNA ligase activity,GO:0003910~DNA ligase (ATP) activity,GO:0005524~ATP binding,GO:0016779~nucleotidyltransferase activity,GO:0016886~ligase activity, forming phosphoric ester bonds,GO:0017076~purine nucleotide …	IPR002755:DNA primase, small subunit,IPR012309:ATP dependent DNA ligase, C-terminal,IPR012310:ATP dependent DNA ligase, central,IPR012340:Nucleic acid-binding, OB-fold,IPR014144:DNA ligase D, 3'-phosphoesterase domain,IPR014145:DNA polymerase LigD, polymerase domain,IPR014146:DNA polymerase LigD, ligase region,	mtu03410:Base excision repair,mtu03420:Nucleotide excision repair,mtu03430:Mismatch repair,mtu03450:Non-homologous end-joining,	PIRSF037209:DNA-ligase protein,PIRSF500388:DNA-ligase like protein,		3d-structure,atp-binding,complete proteome,ligase,nucleotide-binding,	active site:N6-AMP-lysine intermediate,chain:Putative DNA ligase-like protein Rv0938/MT0965,helix,sequence conflict,strand,turn,
15611041	Putative ESAT-6-like protein 13	Mycobacterium tuberculosis									complete proteome,	chain:Putative ESAT-6-like protein 13,
15609483	Putative ESAT-6-like protein 6	Mycobacterium tuberculosis					IPR009416:Protein of unknown function DUF1066,		PIRSF037656:DUF1066,		complete proteome,	chain:Putative ESAT-6-like protein 6,
15608030	Putative HTH-type transcriptional regulator Rv0890c/MT0914	Mycobacterium tuberculosis		GO:0000160~two-component signal transduction system (phosphorelay),GO:0006350~transcription,GO:0006355~regulation of transcription, DNA-dependent,GO:0006952~defense response,GO:0045449~regulation of transcription,GO:0051252~regulation of RNA metabolic process,		GO:0000156~two-component response regulator activity,GO:0003677~DNA binding,GO:0003700~transcription factor activity,GO:0030528~transcription regulator activity,GO:0043565~sequence-specific DNA binding,	IPR000792:Transcription regulator LuxR, C-terminal,IPR011991:Winged helix repressor DNA-binding,			SM00421:HTH_LUXR,	complete proteome,dna-binding,Transcription,transcription regulation,	chain:Putative HTH-type transcriptional regulator Rv0890c/MT0914,DNA-binding region:H-T-H motif,domain:HTH luxR-type,sequence conflict,
15607422	Putative S-adenosyl-L-methionine-dependent methyltransferase Rv0281/MT0293	Mycobacterium tuberculosis					IPR003455:O-methyltransferase, N-terminal,IPR011610:Conserved hypothetical protein CHP00027, methylltransferase,		PIRSF015570:Mycobacterium tuberculosis hypothetical protein Rv0731c,		complete proteome,methyltransferase,s-adenosyl-l-methionine,transferase,	binding site:S-adenosyl-L-methionine,chain:Putative S-adenosyl-L-methionine- dependent methyltransferase Rv0281/MT0293,region of interest:S-adenosyl-L-methionine binding,
15610535	Putative S-adenosyl-L-methionine-dependent methyltransferase Rv3399/MT3507	Mycobacterium tuberculosis					IPR003455:O-methyltransferase, N-terminal,IPR011610:Conserved hypothetical protein CHP00027, methylltransferase,		PIRSF015570:Mycobacterium tuberculosis hypothetical protein Rv0731c,		complete proteome,methyltransferase,s-adenosyl-l-methionine,transferase,	binding site:S-adenosyl-L-methionine,chain:Putative S-adenosyl-L-methionine- dependent methyltransferase Rv3399/MT3507,region of interest:S-adenosyl-L-methionine binding,sequence conflict,
15608689	Putative acyltransferase plsB1	Mycobacterium tuberculosis		GO:0006644~phospholipid metabolic process,GO:0008610~lipid biosynthetic process,GO:0008654~phospholipid biosynthetic process,GO:0019637~organophosphate metabolic process,	GO:0005886~plasma membrane,	GO:0004366~glycerol-3-phosphate O-acyltransferase activity,GO:0008374~O-acyltransferase activity,	IPR000276:7TM GPCR, rhodopsin-like,IPR002123:Phospholipid/glycerol acyltransferase,	mra00561:Glycerolipid metabolism,mra00564:Glycerophospholipid metabolism,mtu00561:Glycerolipid metabolism,mtu00564:Glycerophospholipid metabolism,	PIRSF000437:glycerol-3-phosphate O-acyltransferase/dihydroxyacetone phosphate acyltransferase,PIRSF500064:glycerol-3-phosphate acyltransferase,	SM00563:PlsC,	Acyltransferase,complete proteome,transferase,	chain:Putative acyltransferase plsB1,short sequence motif:HXXXXD motif,
15608403	Putative amidase amiB2	Mycobacterium tuberculosis				GO:0004040~amidase activity,GO:0016811~hydrolase activity, acting on carbon-nitrogen (but not peptide) bonds, in linear amides,GO:0016879~ligase activity, forming carbon-nitrogen bonds,GO:0016884~carbon-nitrogen ligase activity, with glutamine as amido-N-donor,	IPR000120:Amidase signature enzyme,	mra00330:Arginine and proline metabolism,mra00360:Phenylalanine metabolism,mra00380:Tryptophan metabolism,mra00460:Cyanoamino acid metabolism,mra00632:Benzoate degradation via CoA ligation,mra00643:Styrene degradation,mtu00330:Arginine and proline metabolism,mtu00360:Phenylalanine metabolism,mtu00380:Tryptophan metabolism,mtu00460:Cyanoamino acid metabolism,mtu00632:Benzoate degradation via CoA l…	PIRSF001329:indoleacetamide hydrolase,		complete proteome,hydrolase,	active site:Acyl-ester intermediate,active site:Charge relay system,chain:Putative amidase amiB2,
15608396	Putative cytochrome P450 130	Mycobacterium tuberculosis	Secondary metabolites biosynthesis, transport, and catabolism,	GO:0055114~oxidation reduction,		GO:0005506~iron ion binding,GO:0009055~electron carrier activity,GO:0020037~heme binding,GO:0043167~ion binding,GO:0043169~cation binding,GO:0046872~metal ion binding,GO:0046906~tetrapyrrole binding,GO:0046914~transition metal ion binding,	IPR001128:Cytochrome P450,IPR002397:Cytochrome P450, B-class,IPR017972:Cytochrome P450, conserved site,	mra00361:gamma-Hexachlorocyclohexane degradation,mra00626:Naphthalene and anthracene degradation,mra00903:Limonene and pinene degradation,mtu00361:gamma-Hexachlorocyclohexane degradation,mtu00626:Naphthalene and anthracene degradation,mtu00903:Limonene and pinene degradation,	PIRSF000059:cytochrome P450 CYP106,		3d-structure,complete proteome,heme,iron,metal-binding,Monooxygenase,oxidoreductase,	chain:Putative cytochrome P450 130,helix,metal ion-binding site:Iron (heme axial ligand),strand,
57116859	Putative cytochrome P450 132	Mycobacterium tuberculosis	Secondary metabolites biosynthesis, transport, and catabolism,	GO:0055114~oxidation reduction,		GO:0005506~iron ion binding,GO:0009055~electron carrier activity,GO:0020037~heme binding,GO:0043167~ion binding,GO:0043169~cation binding,GO:0046872~metal ion binding,GO:0046906~tetrapyrrole binding,GO:0046914~transition metal ion binding,	IPR001128:Cytochrome P450,IPR002401:Cytochrome P450, E-class, group I,IPR017972:Cytochrome P450, conserved site,IPR017973:Cytochrome P450, C-terminal region,	mra00361:gamma-Hexachlorocyclohexane degradation,mra00626:Naphthalene and anthracene degradation,mra00903:Limonene and pinene degradation,mtu00361:gamma-Hexachlorocyclohexane degradation,mtu00626:Naphthalene and anthracene degradation,mtu00903:Limonene and pinene degradation,	PIRSF000050:cytochrome P450 CYP4B1,		complete proteome,heme,iron,metal-binding,metalloprotein,Monooxygenase,oxidoreductase,	chain:Putative cytochrome P450 132,metal ion-binding site:Iron (heme axial ligand),sequence conflict,
15610258	Putative cytochrome P450 141	Mycobacterium tuberculosis	Secondary metabolites biosynthesis, transport, and catabolism,	GO:0055114~oxidation reduction,	GO:0005886~plasma membrane,GO:0016021~integral to membrane,GO:0031224~intrinsic to membrane,	GO:0005506~iron ion binding,GO:0009055~electron carrier activity,GO:0020037~heme binding,GO:0043167~ion binding,GO:0043169~cation binding,GO:0046872~metal ion binding,GO:0046906~tetrapyrrole binding,GO:0046914~transition metal ion binding,	IPR001128:Cytochrome P450,IPR002397:Cytochrome P450, B-class,IPR017972:Cytochrome P450, conserved site,	mra00361:gamma-Hexachlorocyclohexane degradation,mra00626:Naphthalene and anthracene degradation,mra00903:Limonene and pinene degradation,mtu00361:gamma-Hexachlorocyclohexane degradation,mtu00626:Naphthalene and anthracene degradation,mtu00903:Limonene and pinene degradation,	PIRSF000059:cytochrome P450 CYP106,		cell membrane,complete proteome,heme,iron,membrane,metal-binding,Monooxygenase,oxidoreductase,transmembrane,	chain:Putative cytochrome P450 141,metal ion-binding site:Iron (heme axial ligand),sequence conflict,transmembrane region,
15610654	Putative cytochrome P450 142	Mycobacterium tuberculosis	Secondary metabolites biosynthesis, transport, and catabolism,	GO:0055114~oxidation reduction,		GO:0005506~iron ion binding,GO:0009055~electron carrier activity,GO:0020037~heme binding,GO:0043167~ion binding,GO:0043169~cation binding,GO:0046872~metal ion binding,GO:0046906~tetrapyrrole binding,GO:0046914~transition metal ion binding,	IPR001128:Cytochrome P450,IPR002397:Cytochrome P450, B-class,IPR017972:Cytochrome P450, conserved site,IPR017973:Cytochrome P450, C-terminal region,	mra00361:gamma-Hexachlorocyclohexane degradation,mra00626:Naphthalene and anthracene degradation,mra00903:Limonene and pinene degradation,mtu00361:gamma-Hexachlorocyclohexane degradation,mtu00626:Naphthalene and anthracene degradation,mtu00903:Limonene and pinene degradation,	PIRSF000059:cytochrome P450 CYP106,		complete proteome,heme,iron,metal-binding,Monooxygenase,oxidoreductase,	chain:Putative cytochrome P450 142,metal ion-binding site:Iron (heme axial ligand),sequence conflict,
15608325	Putative fatty-acid--CoA ligase fadD21	Mycobacterium tuberculosis		GO:0006631~fatty acid metabolic process,			IPR000873:AMP-dependent synthetase and ligase,		PIRSF001552:4-coumarate-CoA ligase,PIRSF500554:PIRSF500554,		complete proteome,fatty acid metabolism,ligase,lipid metabolism,	chain:Putative fatty-acid--CoA ligase fadD21,
15607648	Putative membrane protein mmpL2	Mycobacterium tuberculosis	General function prediction only,		GO:0005886~plasma membrane,GO:0016021~integral to membrane,GO:0031224~intrinsic to membrane,		IPR004707:Transport protein,IPR004869:MMPL,		PIRSF031736:PIRSF031736,		cell membrane,complete proteome,membrane,transmembrane,	chain:Putative membrane protein mmpL2,sequence conflict,transmembrane region,
15607591	Putative membrane protein mmpL4	Mycobacterium tuberculosis			GO:0005886~plasma membrane,GO:0016021~integral to membrane,GO:0031224~intrinsic to membrane,		IPR004707:Transport protein,IPR004869:MMPL,IPR017871:ABC transporter, conserved site,		PIRSF031736:PIRSF031736,		cell membrane,complete proteome,membrane,transmembrane,	chain:Putative membrane protein mmpL4,transmembrane region,
15607816	Putative membrane protein mmpL5	Mycobacterium tuberculosis	General function prediction only,		GO:0005886~plasma membrane,GO:0016021~integral to membrane,GO:0031224~intrinsic to membrane,		IPR004707:Transport protein,IPR004869:MMPL,		PIRSF031736:PIRSF031736,		cell membrane,complete proteome,membrane,transmembrane,	chain:Putative membrane protein mmpL5,sequence conflict,transmembrane region,
15608695	Putative membrane protein mmpL6	Mycobacterium tuberculosis	General function prediction only,		GO:0005886~plasma membrane,GO:0016021~integral to membrane,GO:0031224~intrinsic to membrane,		IPR004869:MMPL,				cell membrane,complete proteome,membrane,transmembrane,	chain:Putative membrane protein mmpL6,transmembrane region,
15609335	Putative membrane protein mmpS3	Mycobacterium tuberculosis			GO:0016021~integral to membrane,GO:0031224~intrinsic to membrane,				PIRSF037695:uncharacterized conserved protein,		complete proteome,membrane,transmembrane,	chain:Putative membrane protein mmpS3,compositionally biased region:Pro/Thr-rich,transmembrane region,
15607237	Putative uncharacterized protein Rv0095c	Mycobacterium tuberculosis									complete proteome,	chain:Putative uncharacterized protein Rv0095c,
15607460	Pyrrolidone-carboxylate peptidase	Mycobacterium tuberculosis		GO:0006508~proteolysis,		GO:0008233~peptidase activity,GO:0008234~cysteine-type peptidase activity,GO:0008238~exopeptidase activity,GO:0008242~omega peptidase activity,GO:0016920~pyroglutamyl-peptidase activity,GO:0070011~peptidase activity, acting on L-amino acid peptides,	IPR000816:Peptidase C15, pyroglutamyl peptidase I,IPR016125:Peptidase C15, pyroglutamyl peptidase I-like,		PIRSF015592:Prld-crbxl_pptds,		complete proteome,cytoplasm,hydrolase,Protease,thiol protease,	chain:Pyrrolidone-carboxylate peptidase,
15607641	Pyrroline-5-carboxylate reductase	Mycobacterium tuberculosis		GO:0006560~proline metabolic process,GO:0006561~proline biosynthetic process,GO:0008652~cellular amino acid biosynthetic process,GO:0009064~glutamine family amino acid metabolic process,GO:0009084~glutamine family amino acid biosynthetic process,GO:0009309~amine biosynthetic process,GO:0016053~organic acid biosynthetic process,GO:0018130~heterocycle biosynthetic process,GO:0044271~nitrogen compou…		GO:0004735~pyrroline-5-carboxylate reductase activity,GO:0016645~oxidoreductase activity, acting on the CH-NH group of donors,GO:0016646~oxidoreductase activity, acting on the CH-NH group of donors, NAD or NADP as acceptor,	IPR000304:Delta 1-pyrroline-5-carboxylate reductase,IPR004455:NADP oxidoreductase, coenzyme F420-dependent,IPR016040:NAD(P)-binding domain,	mra00330:Arginine and proline metabolism,mtc00330:Arginine and proline metabolism,mtu00330:Arginine and proline metabolism,	PIRSF000193:Pyrrol-5-carb_rd,PIRSF000193:pyrroline-5-carboxylate reductase,		amino-acid biosynthesis,complete proteome,cytoplasm,nadp,oxidoreductase,proline biosynthesis,	chain:Pyrroline-5-carboxylate reductase,
15607374	R2-like ligand binding oxidase	Mycobacterium tuberculosis		GO:0009132~nucleoside diphosphate metabolic process,GO:0009186~deoxyribonucleoside diphosphate metabolic process,GO:0009262~deoxyribonucleotide metabolic process,GO:0055114~oxidation reduction,		GO:0004748~ribonucleoside-diphosphate reductase activity,GO:0005506~iron ion binding,GO:0016725~oxidoreductase activity, acting on CH or CH2 groups,GO:0016728~oxidoreductase activity, acting on CH or CH2 groups, disulfide as acceptor,GO:0030145~manganese ion binding,GO:0043167~ion binding,GO:0043169~cation binding,GO:0046872~metal ion binding,GO:0046914~transition metal ion binding,	IPR000358:Ribonucleotide reductase,IPR012348:Ribonucleotide reductase-related,	mra00230:Purine metabolism,mra00240:Pyrimidine metabolism,mtu00230:Purine metabolism,mtu00240:Pyrimidine metabolism,	PIRSF000355:ribonucleoside-diphosphate reductase class I, small subunit,		3d-structure,complete proteome,iron,lipoprotein,manganese,metal-binding,oxidoreductase,	chain:R2-like ligand binding oxidase,cross-link:3-(O4'-tyrosyl)-valine (Val-Tyr),helix,metal ion-binding site:Iron,metal ion-binding site:Iron; via pros nitrogen,metal ion-binding site:Manganese,metal ion-binding site:Manganese; via pros nitrogen,sequence conflict,turn,
15607200	Replicative DNA helicase	Mycobacterium tuberculosis		GO:0006259~DNA metabolic process,GO:0006260~DNA replication,GO:0006261~DNA-dependent DNA replication,GO:0006269~DNA replication, synthesis of RNA primer,GO:0006310~DNA recombination,GO:0006314~intron homing,GO:0016485~protein processing,GO:0016539~intein-mediated protein splicing,GO:0030908~protein splicing,GO:0032774~RNA biosynthetic process,GO:0051604~protein maturation,	GO:0000228~nuclear chromosome,GO:0005657~replication fork,GO:0005658~alpha DNA polymerase:primase complex,GO:0005694~chromosome,GO:0030894~replisome,GO:0032993~protein-DNA complex,GO:0043228~non-membrane-bounded organelle,GO:0043232~intracellular non-membrane-bounded organelle,GO:0043596~nuclear replication fork,GO:0043601~nuclear replisome,GO:0044427~chromosomal part,GO:0044454~nuclear chromosom…	GO:0000166~nucleotide binding,GO:0001882~nucleoside binding,GO:0001883~purine nucleoside binding,GO:0003677~DNA binding,GO:0003678~DNA helicase activity,GO:0004386~helicase activity,GO:0004518~nuclease activity,GO:0004519~endonuclease activity,GO:0005524~ATP binding,GO:0017076~purine nucleotide binding,GO:0030554~adenyl nucleotide binding,GO:0032553~ribonucleotide binding,GO:0032555~purine ribonu…	IPR003586:Hedgehog/intein hint domain, C-terminal,IPR003587:Hedgehog/intein hint, N-terminal,IPR003593:ATPase, AAA+ type, core,IPR004042:Intein DOD homing endonuclease,IPR006141:Intein splicing site,IPR007692:DNA helicase, DnaB type,IPR007693:DNA helicase, DnaB-like, N-terminal,IPR007694:DNA helicase, DnaB-like, C-terminal,IPR016136:DNA helicase DnaB, N-terminal/DNA primase DnaG, C-terminal,	mra03030:DNA replication,mtc03030:DNA replication,mtu03030:DNA replication,		SM00305:HintC,SM00306:HintN,SM00382:AAA,	3d-structure,atp-binding,autocatalytic cleavage,complete proteome,dna replication,dna-binding,Endonuclease,helicase,hydrolase,Intron homing,nuclease,nucleotide-binding,Primosome,protein splicing,repeat,	chain:Endonuclease PI-MtuHIP,chain:Replicative DNA helicase, 1st part,chain:Replicative DNA helicase, 2nd part,domain:DOD-type homing endonuclease,domain:SF4 helicase; first part,domain:SF4 helicase; second part,helix,nucleotide phosphate-binding region:ATP,sequence conflict,
15607710	Ribonucleoside-diphosphate reductase	Mycobacterium tuberculosis		GO:0006259~DNA metabolic process,GO:0006260~DNA replication,GO:0055114~oxidation reduction,	GO:0005971~ribonucleoside-diphosphate reductase complex,	GO:0000166~nucleotide binding,GO:0001882~nucleoside binding,GO:0001883~purine nucleoside binding,GO:0004748~ribonucleoside-diphosphate reductase activity,GO:0005524~ATP binding,GO:0016725~oxidoreductase activity, acting on CH or CH2 groups,GO:0016728~oxidoreductase activity, acting on CH or CH2 groups, disulfide as acceptor,GO:0017076~purine nucleotide binding,GO:0019842~vitamin binding,GO:003055…	IPR000788:Ribonucleotide reductase large subunit, C-terminal,IPR005144:ATP-cone,IPR013344:Ribonucleoside-diphosphate reductase, adenosylcobalamin-dependent,IPR013509:Ribonucleotide reductase large subunit, N-terminal,	mra00230:Purine metabolism,mra00240:Pyrimidine metabolism,mtu00230:Purine metabolism,mtu00240:Pyrimidine metabolism,			complete proteome,dna replication,oxidoreductase,
15611055	Ribosomal RNA small subunit methyltransferase G	Mycobacterium tuberculosis		GO:0006364~rRNA processing,GO:0006396~RNA processing,GO:0007049~cell cycle,GO:0016072~rRNA metabolic process,GO:0022613~ribonucleoprotein complex biogenesis,GO:0034470~ncRNA processing,GO:0034660~ncRNA metabolic process,GO:0042254~ribosome biogenesis,		GO:0008173~RNA methyltransferase activity,GO:0008649~rRNA methyltransferase activity,	IPR003682:Glucose inhibited division protein,		PIRSF003078:GidB,		complete proteome,cytoplasm,methyltransferase,rrna processing,s-adenosyl-l-methionine,transferase,	chain:Ribosomal RNA small subunit methyltransferase G,sequence conflict,
15607154	Rv0012	Mycobacterium tuberculosis	Function unknown,				IPR010273:Protein of unknown function DUF881, bacterial,				complete proteome,
57116682	Rv0013; MRA_0015	Mycobacterium tuberculosis		GO:0006541~glutamine metabolic process,GO:0009064~glutamine family amino acid metabolic process,		GO:0004049~anthranilate synthase activity,GO:0016833~oxo-acid-lyase activity,	IPR000991:Glutamine amidotransferase class-I, C-terminal,IPR001317:Carbamoyl phosphate synthase, GATase region,IPR006220:Anthranilate synthase component II/delta crystallin,IPR006221:Glutamine amidotransferase of anthranilate synthase,IPR011702:Glutamine amidotransferase superfamily,IPR017926:Glutamine amidotransferase type 1,	mra00790:Folate biosynthesis,mtu00790:Folate biosynthesis,	PIRSF001375:GMP synthase/anthranilate synthase component II,		amino-acid biosynthesis,aromatic amino acid biosynthesis,complete proteome,glutamine amidotransferase,lyase,tryptophan biosynthesis,	chain:Anthranilate synthase component 2,domain:Glutamine amidotransferase type-1,
57116683	Rv0035; MRA_0038	Mycobacterium tuberculosis					IPR000873:AMP-dependent synthetase and ligase,	mra00281:Geraniol degradation,mra00632:Benzoate degradation via CoA ligation,mra00640:Propanoate metabolism,mra00903:Limonene and pinene degradation,mra00930:Caprolactam degradation,	PIRSF001552:4-coumarate-CoA ligase,		complete proteome,ligase,
15607201	Rv0059	Mycobacterium tuberculosis							PIRSF006896:Mycobacterium tuberculosis hypothetical protein Rv0059,		complete proteome,
15607210	Rv0068	Mycobacterium tuberculosis		GO:0055114~oxidation reduction,			IPR002198:Short-chain dehydrogenase/reductase SDR,IPR002347:Glucose/ribitol dehydrogenase,IPR016040:NAD(P)-binding domain,		PIRSF000092:short-chain dehydrogenase,		complete proteome,oxidoreductase,
15607216	Rv0074	Mycobacterium tuberculosis	Secondary metabolites biosynthesis, transport, and catabolism,				IPR006680:Amidohydrolase 1,				complete proteome,
15607243	Rv0101	Mycobacterium tuberculosis	Secondary metabolites biosynthesis, transport, and catabolism,			GO:0000036~acyl carrier activity,GO:0004043~L-aminoadipate-semialdehyde dehydrogenase activity,GO:0016597~amino acid binding,GO:0016620~oxidoreductase activity, acting on the aldehyde or oxo group of donors, NAD or NADP as acceptor,GO:0019842~vitamin binding,GO:0031177~phosphopantetheine binding,GO:0031406~carboxylic acid binding,GO:0043176~amine binding,GO:0048037~cofactor binding,	IPR000873:AMP-dependent synthetase and ligase,IPR000897:Signal recognition particle, SRP54 subunit, GTPase,IPR001242:Condensation domain,IPR006162:Phosphopantetheine attachment site,IPR006163:Phosphopantetheine-binding,IPR009081:Acyl carrier protein-like,IPR010071:Amino acid adenylation,IPR010080:Thioester reductase,IPR013120:Male sterility, NAD-binding,IPR016040:NAD(P)-binding domain,				carrier protein,complete proteome,ligase,Phosphopantetheine,phosphoprotein,
15607269	Rv0127	Mycobacterium tuberculosis					IPR002575:Aminoglycoside phosphotransferase,				complete proteome,
57116694	Rv0151c	Mycobacterium tuberculosis					IPR000084:PE N-terminal,IPR013228:PE-PPE, C-terminal,				complete proteome,
57116695	Rv0152c	Mycobacterium tuberculosis					IPR000084:PE N-terminal,IPR013228:PE-PPE, C-terminal,				complete proteome,
57116696	Rv0159c	Mycobacterium tuberculosis					IPR000084:PE N-terminal,IPR013228:PE-PPE, C-terminal,				complete proteome,
57116700	Rv0165c	Mycobacterium tuberculosis	Transcription,	GO:0006350~transcription,GO:0006355~regulation of transcription, DNA-dependent,GO:0045449~regulation of transcription,GO:0051252~regulation of RNA metabolic process,		GO:0003677~DNA binding,GO:0003700~transcription factor activity,GO:0030528~transcription regulator activity,	IPR000524:Bacterial regulatory protein GntR, HTH,IPR011991:Winged helix repressor DNA-binding,			SM00345:HTH_GNTR,	complete proteome,dna-binding,Transcription,transcription regulation,
15607307	Rv0166; MRA_0174	Mycobacterium tuberculosis					IPR000873:AMP-dependent synthetase and ligase,				complete proteome,ligase,
57116701	Rv0169; MRA_0177	Mycobacterium tuberculosis					IPR003399:Mammalian cell entry related,IPR005693:Mammalian cell entry,				complete proteome,
15607334	Rv0193c	Mycobacterium tuberculosis									complete proteome,
15607335	Rv0194	Mycobacterium tuberculosis	Defense mechanisms,		GO:0016021~integral to membrane,GO:0031224~intrinsic to membrane,	GO:0000166~nucleotide binding,GO:0001882~nucleoside binding,GO:0001883~purine nucleoside binding,GO:0005524~ATP binding,GO:0015399~primary active transmembrane transporter activity,GO:0015405~P-P-bond-hydrolysis-driven transmembrane transporter activity,GO:0016820~hydrolase activity, acting on acid anhydrides, catalyzing transmembrane movement of substances,GO:0016887~ATPase activity,GO:0017076~p…	IPR001140:ABC transporter, transmembrane region,IPR003439:ABC transporter-like,IPR003593:ATPase, AAA+ type, core,IPR017871:ABC transporter, conserved site,IPR017940:ABC transporter integral membrane type 1,	mtu02010:ABC transporters,	PIRSF005189:Mycobacterium tuberculosis probable ABC transporter Rv0194,	SM00382:AAA,	ATP,atp-binding,complete proteome,nucleotide-binding,transmembrane,
15607336	Rv0195	Mycobacterium tuberculosis	Signal transduction mechanisms / Transcription,	GO:0000160~two-component signal transduction system (phosphorelay),GO:0006350~transcription,GO:0006355~regulation of transcription, DNA-dependent,GO:0045449~regulation of transcription,GO:0051252~regulation of RNA metabolic process,		GO:0000156~two-component response regulator activity,GO:0003677~DNA binding,GO:0003700~transcription factor activity,GO:0030528~transcription regulator activity,GO:0043565~sequence-specific DNA binding,	IPR000792:Transcription regulator LuxR, C-terminal,IPR011991:Winged helix repressor DNA-binding,		PIRSF002868:response regulator, NarL type,	SM00421:HTH_LUXR,	complete proteome,dna-binding,Transcription,transcription regulation,
15607338	Rv0197	Mycobacterium tuberculosis	Energy production and conversion,	GO:0055114~oxidation reduction,		GO:0005506~iron ion binding,GO:0030151~molybdenum ion binding,GO:0043167~ion binding,GO:0043169~cation binding,GO:0046872~metal ion binding,GO:0046914~transition metal ion binding,GO:0051536~iron-sulfur cluster binding,GO:0051539~4 iron, 4 sulfur cluster binding,GO:0051540~metal cluster binding,	IPR006656:Molybdopterin oxidoreductase,IPR006657:Molydopterin dinucleotide-binding region,IPR006963:Molybdopterin oxidoreductase Fe4S4 region,IPR009010:Aspartate decarboxylase-like fold,				complete proteome,iron,iron-sulfur,metal-binding,Molybdenum,oxidoreductase,
15607339	Rv0198c	Mycobacterium tuberculosis	Posttranslational modification, protein turnover, chaperones,	GO:0006508~proteolysis,		GO:0004175~endopeptidase activity,GO:0004222~metalloendopeptidase activity,GO:0008233~peptidase activity,GO:0008237~metallopeptidase activity,GO:0070011~peptidase activity, acting on L-amino acid peptides,	IPR000718:Peptidase M13, neprilysin,IPR008753:Peptidase M13,IPR018497:Peptidase M13, neprilysin, C-terminal,		PIRSF001194:neprilysin-like metallopeptidases,		complete proteome,hydrolase,metalloprotease,Protease,
15607345	Rv0204c	Mycobacterium tuberculosis	Function unknown,		GO:0016021~integral to membrane,GO:0031224~intrinsic to membrane,		IPR005242:Lysylphosphatidylglycerol synthetase/UPF0104,				complete proteome,transmembrane,
15607377	Rv0236c	Mycobacterium tuberculosis		GO:0007155~cell adhesion,GO:0022610~biological adhesion,	GO:0016021~integral to membrane,GO:0031224~intrinsic to membrane,		IPR000421:Coagulation factor 5/8 type, C-terminal,		PIRSF017068:probable integral membrane protein,	SM00231:FA58C,	complete proteome,transmembrane,
57116709	Rv0257	Mycobacterium tuberculosis									complete proteome,
15607400	Rv0259c	Mycobacterium tuberculosis	Inorganic ion transport and metabolism,	GO:0006766~vitamin metabolic process,GO:0006767~water-soluble vitamin metabolic process,GO:0006778~porphyrin metabolic process,GO:0006779~porphyrin biosynthetic process,GO:0009110~vitamin biosynthetic process,GO:0009235~cobalamin metabolic process,GO:0009236~cobalamin biosynthetic process,GO:0018130~heterocycle biosynthetic process,GO:0033013~tetrapyrrole metabolic process,GO:0033014~tetrapyrrole…		GO:0043167~ion binding,GO:0043169~cation binding,GO:0046872~metal ion binding,	IPR002762:Cobalamin (vitamin B12) biosynthesis CbiX,		PIRSF004877:cobaltochelatase/ferrochelatase CbiX/SirB,PIRSF500174:cobaltochelatase/ferrochelatase, CbiX/SirB long form,		complete proteome,
15607401	Rv0260c	Mycobacterium tuberculosis		GO:0000160~two-component signal transduction system (phosphorelay),GO:0006355~regulation of transcription, DNA-dependent,GO:0018130~heterocycle biosynthetic process,GO:0033013~tetrapyrrole metabolic process,GO:0033014~tetrapyrrole biosynthetic process,GO:0044271~nitrogen compound biosynthetic process,GO:0045449~regulation of transcription,GO:0051252~regulation of RNA metabolic process,		GO:0000156~two-component response regulator activity,GO:0003677~DNA binding,GO:0004852~uroporphyrinogen-III synthase activity,GO:0016836~hydro-lyase activity,GO:0030528~transcription regulator activity,	IPR001867:Signal transduction response regulator, C-terminal,IPR003754:Tetrapyrrole biosynthesis, uroporphyrinogen III synthase,IPR011991:Winged helix repressor DNA-binding,	mtu00860:Porphyrin and chlorophyll metabolism,	PIRSF036553:transcriptional regulator/uroporphyrinogen-III synthase,		complete proteome,
15607405	Rv0264c	Mycobacterium tuberculosis					IPR003833:Allophanate hydrolase subunit 1,		PIRSF006315:hypothetical protein HI1731,	SM00796:AHS1,	complete proteome,
15607425	Rv0284	Mycobacterium tuberculosis	Cell division and chromosome partitioning,	GO:0007049~cell cycle,GO:0007059~chromosome segregation,GO:0051301~cell division,	GO:0016021~integral to membrane,GO:0031224~intrinsic to membrane,	GO:0000166~nucleotide binding,GO:0001882~nucleoside binding,GO:0001883~purine nucleoside binding,GO:0003677~DNA binding,GO:0005524~ATP binding,GO:0017076~purine nucleotide binding,GO:0030554~adenyl nucleotide binding,GO:0032553~ribonucleotide binding,GO:0032555~purine ribonucleotide binding,GO:0032559~adenyl ribonucleotide binding,	IPR002543:Cell divisionFtsK/SpoIIIE,IPR003593:ATPase, AAA+ type, core,		PIRSF016430:PIRSF016430,	SM00382:AAA,	atp-binding,complete proteome,nucleotide-binding,
15607433	Rv0292	Mycobacterium tuberculosis			GO:0016021~integral to membrane,GO:0031224~intrinsic to membrane,						complete proteome,transmembrane,
57116720	Rv0305c	Mycobacterium tuberculosis	Cell motility and secretion,				IPR000030:Mycobacterial PPE protein,IPR002989:Mycobacterial pentapeptide repeat,		PIRSF002266:elastin,		complete proteome,
15607448	Rv0307c	Mycobacterium tuberculosis									complete proteome,
15607456	Rv0315	Mycobacterium tuberculosis					IPR000757:Glycoside hydrolase, family 16,IPR006311:Twin-arginine translocation pathway signal,IPR008263:Glycoside hydrolase, family 16, active site,IPR013320:Concanavalin A-like lectin/glucanase, subgroup,IPR017909:Twin arginine translocation signal, Tat,				complete proteome,glycosidase,hydrolase,
57116721	Rv0318c	Mycobacterium tuberculosis							PIRSF004815:GufA protein,		complete proteome,
15607464	Rv0323c	Mycobacterium tuberculosis					IPR003737:N-acetylglucosaminyl phosphatidylinositol deacetylase,				complete proteome,
15607479	Rv0338c	Mycobacterium tuberculosis	Energy production and conversion,	GO:0055114~oxidation reduction,		GO:0009055~electron carrier activity,GO:0051536~iron-sulfur cluster binding,GO:0051540~metal cluster binding,	IPR004017:Cysteine-rich region, CCG,IPR012285:Fumarate reductase, C-terminal,IPR017896:4Fe-4S ferredoxin, iron-sulpur binding domain,IPR017900:4Fe-4S ferredoxin, iron-sulphur binding, conserved site,				complete proteome,oxidoreductase,
15607481	Rv0340	Mycobacterium tuberculosis									complete proteome,
57116726	Rv0355c	Mycobacterium tuberculosis	Cell motility and secretion,				IPR000030:Mycobacterial PPE protein,IPR002989:Mycobacterial pentapeptide repeat,				complete proteome,
15607514	Rv0373c	Mycobacterium tuberculosis		GO:0055114~oxidation reduction,		GO:0005507~copper ion binding,GO:0009055~electron carrier activity,GO:0018492~carbon-monoxide dehydrogenase (acceptor) activity,GO:0030151~molybdenum ion binding,GO:0043167~ion binding,GO:0043169~cation binding,GO:0046872~metal ion binding,GO:0046914~transition metal ion binding,	IPR000674:Aldehyde oxidase and xanthine dehydrogenase, a/b hammerhead,IPR008274:Aldehyde oxidase and xanthine dehydrogenase, molybdopterin binding,IPR012780:Carbon-monoxide dehydrogenase, large subunit,	mtu00633:Trinitrotoluene degradation,mtu00680:Methane metabolism,			complete proteome,oxidoreductase,
15607516	Rv0375c	Mycobacterium tuberculosis	Energy production and conversion,	GO:0055114~oxidation reduction,		GO:0000166~nucleotide binding,GO:0001882~nucleoside binding,GO:0001883~purine nucleoside binding,GO:0009055~electron carrier activity,GO:0017076~purine nucleotide binding,GO:0018492~carbon-monoxide dehydrogenase (acceptor) activity,GO:0030554~adenyl nucleotide binding,GO:0048037~cofactor binding,GO:0050660~FAD binding,GO:0050662~coenzyme binding,	IPR002346:Molybdopterin dehydrogenase, FAD-binding,IPR005107:CO dehydrogenase flavoprotein, C-terminal,IPR016166:FAD-binding, type 2,IPR016167:FAD-binding, type 2, subdomain 1,IPR016169:CO dehydrogenase flavoprotein-like, FAD-binding, subdomain 2,	mtu00633:Trinitrotoluene degradation,mtu00680:Methane metabolism,			complete proteome,oxidoreductase,
57116729	Rv0388c	Mycobacterium tuberculosis					IPR000030:Mycobacterial PPE protein,		PIRSF037665:uncharacterized protein with PPE domain,		complete proteome,
15607536	Rv0395	Mycobacterium tuberculosis							PIRSF021507:Mycobacterium tuberculosis hypothetical protein Rv0395,		complete proteome,
15607539	Rv0398c	Mycobacterium tuberculosis							PIRSF012604:Mycobacterium tuberculosis hypothetical protein Rv0398c,		complete proteome,
15607541	Rv0400c; MRA_0406	Mycobacterium tuberculosis	Lipid metabolism,	GO:0055114~oxidation reduction,		GO:0000166~nucleotide binding,GO:0001882~nucleoside binding,GO:0001883~purine nucleoside binding,GO:0003995~acyl-CoA dehydrogenase activity,GO:0009055~electron carrier activity,GO:0017076~purine nucleotide binding,GO:0030554~adenyl nucleotide binding,GO:0048037~cofactor binding,GO:0050660~FAD binding,GO:0050662~coenzyme binding,	IPR006090:Acyl-CoA oxidase/dehydrogenase, type 1,IPR006091:Acyl-CoA oxidase/dehydrogenase, central region,IPR006092:Acyl-CoA dehydrogenase, N-terminal,IPR013764:Acyl-CoA oxidase/dehydrogenase, type1/2, C-terminal,IPR013786:Acyl-CoA dehydrogenase/oxidase, N-terminal,	mra00071:Fatty acid metabolism,mra00310:Lysine degradation,mra00380:Tryptophan metabolism,mra00632:Benzoate degradation via CoA ligation,mtu00071:Fatty acid metabolism,mtu00310:Lysine degradation,mtu00380:Tryptophan metabolism,mtu00632:Benzoate degradation via CoA ligation,	PIRSF000182:acyl-CoA dehydrogenase,		complete proteome,FAD,Flavoprotein,oxidoreductase,
15607546	Rv0405; MRA_0411	Mycobacterium tuberculosis				GO:0000036~acyl carrier activity,GO:0016597~amino acid binding,GO:0019842~vitamin binding,GO:0031177~phosphopantetheine binding,GO:0031406~carboxylic acid binding,GO:0043176~amine binding,GO:0048037~cofactor binding,	IPR000794:Beta-ketoacyl synthase,IPR001031:Thioesterase,IPR001227:Acyl transferase region,IPR006162:Phosphopantetheine attachment site,IPR006163:Phosphopantetheine-binding,IPR009081:Acyl carrier protein-like,IPR014030:Beta-ketoacyl synthase, N-terminal,IPR014031:Beta-ketoacyl synthase, C-terminal,IPR014043:Acyl transferase,IPR016038:Thiolase-like, subgroup,IPR018201:Beta-ketoacyl synthase, active…				carrier protein,complete proteome,Phosphopantetheine,transferase,
15607547	Rv0406c	Mycobacterium tuberculosis					IPR001279:Beta-lactamase-like,		PIRSF005457:glyoxalase,		complete proteome,
15607553	Rv0412c	Mycobacterium tuberculosis							PIRSF017076:hypothetical protein, Mycobacterium tuberculosis Rv0412c type,		complete proteome,
15607556	Rv0415; MRA_0421	Mycobacterium tuberculosis		GO:0055114~oxidation reduction,		GO:0000166~nucleotide binding,GO:0001882~nucleoside binding,GO:0001883~purine nucleoside binding,GO:0017076~purine nucleotide binding,GO:0030554~adenyl nucleotide binding,GO:0048037~cofactor binding,GO:0050660~FAD binding,GO:0050662~coenzyme binding,	IPR006076:FAD dependent oxidoreductase,IPR012727:Glycine oxidase ThiO,	mra00730:Thiamine metabolism,mtu00730:Thiamine metabolism,	PIRSF006010:sarcosine oxidase,		complete proteome,oxidoreductase,
15607561	Rv0420c	Mycobacterium tuberculosis			GO:0016021~integral to membrane,GO:0031224~intrinsic to membrane,				PIRSF021508:Mycobacterium tuberculosis hypothetical protein Rv0420c,		complete proteome,transmembrane,
15607587	Rv0446c	Mycobacterium tuberculosis			GO:0016021~integral to membrane,GO:0031224~intrinsic to membrane,		IPR001104:3-oxo-5-alpha-steroid 4-dehydrogenase, C-terminal,IPR010721:Protein of unknown function DUF1295,				complete proteome,transmembrane,
15607600	Rv0459	Mycobacterium tuberculosis					IPR008497:Protein of unknown function DUF779,		PIRSF009151:DUF779,		complete proteome,
15607602	Rv0461	Mycobacterium tuberculosis			GO:0016021~integral to membrane,GO:0031224~intrinsic to membrane,						complete proteome,transmembrane,
15607613	Rv0472c	Mycobacterium tuberculosis	Transcription,	GO:0006350~transcription,GO:0006355~regulation of transcription, DNA-dependent,GO:0045449~regulation of transcription,GO:0051252~regulation of RNA metabolic process,		GO:0003677~DNA binding,GO:0003700~transcription factor activity,GO:0030528~transcription regulator activity,					complete proteome,dna-binding,Transcription,transcription regulation,	chain:Uncharacterized HTH-type transcriptional regulator Rv0472c/MT0489,DNA-binding region:H-T-H motif,domain:HTH tetR-type,
15607614	Rv0473	Mycobacterium tuberculosis	Function unknown,		GO:0016021~integral to membrane,GO:0031224~intrinsic to membrane,		IPR007383:Protein of unknown function DUF445, transmembrane,				complete proteome,transmembrane,
57116747	Rv0511; MRA_0518	Mycobacterium tuberculosis	Coenzyme metabolism,	GO:0018130~heterocycle biosynthetic process,GO:0033013~tetrapyrrole metabolic process,GO:0033014~tetrapyrrole biosynthetic process,GO:0044271~nitrogen compound biosynthetic process,		GO:0004851~uroporphyrin-III C-methyltransferase activity,GO:0004852~uroporphyrinogen-III synthase activity,GO:0008169~C-methyltransferase activity,GO:0016836~hydro-lyase activity,	IPR000878:Tetrapyrrole methylase,IPR003754:Tetrapyrrole biosynthesis, uroporphyrinogen III synthase,IPR014776:Tetrapyrrole methylase, subdomain 2,IPR014777:Tetrapyrrole methylase, subdomain 1,	mra00860:Porphyrin and chlorophyll metabolism,mtu00860:Porphyrin and chlorophyll metabolism,	PIRSF005707:bifunctional uroporphyrin-III C-methyltransferase/uroporphyrinogen-III synthase,		complete proteome,methyltransferase,s-adenosyl-l-methionine,transferase,
15607678	Rv0538	Mycobacterium tuberculosis									complete proteome,
15607686	Rv0546c	Mycobacterium tuberculosis					IPR004360:Glyoxalase/bleomycin resistance protein/dioxygenase,				complete proteome,
15607696	Rv0556	Mycobacterium tuberculosis			GO:0016021~integral to membrane,GO:0031224~intrinsic to membrane,						complete proteome,transmembrane,
15607711	Rv0571c	Mycobacterium tuberculosis		GO:0009116~nucleoside metabolic process,			IPR000836:Phosphoribosyltransferase,IPR002925:Dienelactone hydrolase,				complete proteome,transferase,
15607712	Rv0572c	Mycobacterium tuberculosis									complete proteome,
15607715	Rv0575c	Mycobacterium tuberculosis		GO:0055114~oxidation reduction,			IPR002938:Monooxygenase, FAD-binding,IPR003042:Aromatic-ring hydroxylase-like,				complete proteome,Monooxygenase,oxidoreductase,
57116755	Rv0578c	Mycobacterium tuberculosis					IPR000084:PE N-terminal,IPR000209:Peptidase S8 and S53, subtilisin, kexin, sedolisin,		PIRSF002258:collagen alpha 1(IV) chain,		complete proteome,
15607731	Rv0591; MRA_0599	Mycobacterium tuberculosis					IPR003399:Mammalian cell entry related,IPR005693:Mammalian cell entry,IPR008360:Mammalian cell entry, mce1C,				complete proteome,
15607733	Rv0593; MRA_0601	Mycobacterium tuberculosis					IPR003399:Mammalian cell entry related,IPR005693:Mammalian cell entry,				complete proteome,lipoprotein,
15607753	Rv0613c	Mycobacterium tuberculosis					IPR004027:SEC-C motif,				complete proteome,
15607814	Rv0674	Mycobacterium tuberculosis					IPR012906:PaaX-like, N-terminal,IPR013225:PaaX-like, C-terminal,				complete proteome,
15607836	Rv0696	Mycobacterium tuberculosis					IPR001173:Glycosyl transferase, family 2,				complete proteome,transferase,
15607867	Rv0727c; MRA_0735	Mycobacterium tuberculosis				GO:0008738~L-fuculose-phosphate aldolase activity,GO:0016832~aldehyde-lyase activity,GO:0043167~ion binding,GO:0043169~cation binding,GO:0046872~metal ion binding,	IPR001303:Class II aldolase/adducin, N-terminal,	mra00051:Fructose and mannose metabolism,mtu00051:Fructose and mannose metabolism,	PIRSF001463:class II aldolase/adducin, N-terminal,		aldehyde-lyase,carbon-carbon lyase,complete proteome,lyase,
57116775	Rv0749A	Mycobacterium tuberculosis									complete proteome,
15607909	Rv0769	Mycobacterium tuberculosis		GO:0055114~oxidation reduction,			IPR002198:Short-chain dehydrogenase/reductase SDR,IPR002347:Glucose/ribitol dehydrogenase,IPR016040:NAD(P)-binding domain,	mtu00061:Fatty acid biosynthesis,mtu01040:Biosynthesis of unsaturated fatty acids,			complete proteome,oxidoreductase,
15607913	Rv0773c; MRA_0782	Mycobacterium tuberculosis				GO:0003840~gamma-glutamyltransferase activity,GO:0016755~transferase activity, transferring amino-acyl groups,	IPR000101:Gamma-glutamyltranspeptidase,	mra00430:Taurine and hypotaurine metabolism,mra00450:Selenoamino acid metabolism,mra00460:Cyanoamino acid metabolism,mra00480:Glutathione metabolism,mtu00430:Taurine and hypotaurine metabolism,mtu00450:Selenoamino acid metabolism,mtu00460:Cyanoamino acid metabolism,mtu00480:Glutathione metabolism,			Acyltransferase,complete proteome,hydrolase,transferase,
15607925	Rv0785	Mycobacterium tuberculosis				GO:0009055~electron carrier activity,	IPR003953:Fumarate reductase/succinate dehydrogenase flavoprotein, N-terminal,IPR014614:Uncharacterised conserved protein UCP036654,		PIRSF036654:UCP036654,		complete proteome,
15607927	Rv0787	Mycobacterium tuberculosis									complete proteome,
15607931	Rv0791c	Mycobacterium tuberculosis		GO:0055114~oxidation reduction,			IPR011251:Luciferase-like,IPR016048:Luciferase-like, subgroup,IPR019952:F420-dependent oxidoreductase-predicted, Rv1855c,				complete proteome,oxidoreductase,
15607945	Rv0805	Mycobacterium tuberculosis	General function prediction only,				IPR004843:Metallophosphoesterase,				complete proteome,
57116785	Rv0812	Mycobacterium tuberculosis				GO:0008483~transaminase activity,GO:0016769~transferase activity, transferring nitrogenous groups,	IPR001544:Aminotransferase, class IV,	mtu00790:Folate biosynthesis,			Aminotransferase,complete proteome,transferase,
15607965	Rv0825c	Mycobacterium tuberculosis		GO:0006350~transcription,GO:0006355~regulation of transcription, DNA-dependent,GO:0045449~regulation of transcription,GO:0051252~regulation of RNA metabolic process,		GO:0003677~DNA binding,GO:0003700~transcription factor activity,GO:0030528~transcription regulator activity,	IPR001647:Transcriptional regulator, TetR-like, DNA-binding, bacterial/archaeal,IPR012287:Homeodomain-related,				complete proteome,dna-binding,Transcription,transcription regulation,
15607999	Rv0859; MRA_0867	Mycobacterium tuberculosis					IPR002155:Thiolase,IPR016038:Thiolase-like, subgroup,	mra00071:Fatty acid metabolism,mra00072:Synthesis and degradation of ketone bodies,mra00280:Valine, leucine and isoleucine degradation,mra00310:Lysine degradation,mra00380:Tryptophan metabolism,mra00620:Pyruvate metabolism,mra00632:Benzoate degradation via CoA ligation,mra00640:Propanoate metabolism,mra00650:Butanoate metabolism,mra00900:Terpenoid backbone biosynthesis,mra02020:Two-component syst…	PIRSF000429:Ac-CoA_Ac_transf,		Acyltransferase,complete proteome,transferase,
15608059	Rv0919	Mycobacterium tuberculosis				GO:0008080~N-acetyltransferase activity,GO:0016407~acetyltransferase activity,GO:0016410~N-acyltransferase activity,	IPR000182:GCN5-related N-acetyltransferase,IPR016181:Acyl-CoA N-acyltransferase,				complete proteome,
15608098	Rv0958	Mycobacterium tuberculosis	Coenzyme metabolism,					mtu00860:Porphyrin and chlorophyll metabolism,			complete proteome,lyase,
57116806	Rv0978c	Mycobacterium tuberculosis					IPR000084:PE N-terminal,IPR001258:NHL repeat,IPR011964:YVTN beta-propeller repeat,IPR013017:NHL repeat, subgroup,IPR015943:WD40/YVTN repeat-like,				complete proteome,
15608123	Rv0983; MRA_0990	Mycobacterium tuberculosis		GO:0006508~proteolysis,		GO:0004175~endopeptidase activity,GO:0004252~serine-type endopeptidase activity,GO:0008233~peptidase activity,GO:0008236~serine-type peptidase activity,GO:0017171~serine hydrolase activity,GO:0070011~peptidase activity, acting on L-amino acid peptides,	IPR001254:Peptidase S1 and S6, chymotrypsin/Hap,IPR001478:PDZ/DHR/GLGF,IPR001940:Peptidase S1C, HrtA/DegP2/Q/S,	mra02020:Two-component system,mtu02020:Two-component system,		SM00020:Tryp_SPc,SM00228:PDZ,	complete proteome,hydrolase,Protease,
15608127	Rv0987	Mycobacterium tuberculosis	Cell envelope biogenesis, outer membrane,Defense mechanisms,		GO:0005886~plasma membrane,GO:0016021~integral to membrane,GO:0031224~intrinsic to membrane,		IPR003838:Protein of unknown function DUF214, permase predicted,				cell membrane,complete proteome,membrane,transmembrane,
15608130	Rv0990c	Mycobacterium tuberculosis					IPR013974:SAF domain,				complete proteome,
57116813	Rv1039c	Mycobacterium tuberculosis	Cell motility and secretion,				IPR000030:Mycobacterial PPE protein,		PIRSF029157:PIRSF029157,		complete proteome,	chain:Uncharacterized PPE family protein PPE15,compositionally biased region:Ala-rich,
57116814	Rv1040c	Mycobacterium tuberculosis					IPR000084:PE N-terminal,				complete proteome,
15608196	Rv1056	Mycobacterium tuberculosis					IPR007361:Protein of unknown function DUF427,				complete proteome,
57116818	Rv1067c	Mycobacterium tuberculosis					IPR000084:PE N-terminal,				complete proteome,
15608215	Rv1075c	Mycobacterium tuberculosis					IPR001087:Lipase, GDSL,IPR013831:Esterase, SGNH hydrolase-type, subgroup,		PIRSF021534:Mycobacterium tuberculosis hypothetical protein Rv1075c,		complete proteome,
15608235	Rv1095; MRA_1106	Mycobacterium tuberculosis	General function prediction only,			GO:0000166~nucleotide binding,GO:0001882~nucleoside binding,GO:0001883~purine nucleoside binding,GO:0005524~ATP binding,GO:0017076~purine nucleotide binding,GO:0030554~adenyl nucleotide binding,GO:0032553~ribonucleotide binding,GO:0032555~purine ribonucleotide binding,GO:0032559~adenyl ribonucleotide binding,	IPR003714:PhoH-like protein,IPR006596:Nucleotide binding protein, PINc,			SM00670:PINc,	complete proteome,
15608252	Rv1112	Mycobacterium tuberculosis				GO:0000166~nucleotide binding,GO:0005525~GTP binding,GO:0017076~purine nucleotide binding,GO:0019001~guanyl nucleotide binding,GO:0032553~ribonucleotide binding,GO:0032555~purine ribonucleotide binding,GO:0032561~guanyl ribonucleotide binding,	IPR002917:GTP-binding protein, HSR1-related,IPR004396:Conserved hypothetical protein CHP00092,IPR006073:GTP1/OBG,IPR012675:Beta-grasp fold, ferredoxin-type,IPR013029:Protein of unknown function DUF933,		PIRSF006641:CHP00092,PIRSF006641:GTP-dependent nucleic acid-binding protein, EngD type,		complete proteome,nucleotide binding,P-loop,
15608265	Rv1125	Mycobacterium tuberculosis					IPR004255:Uncharacterised protein family UPF0089,				complete proteome,
15608294	Rv1154c	Mycobacterium tuberculosis					IPR012545:Protein of unknown function DUF1697,				complete proteome,
15608315	Rv1175c; MT1212; MRA_1186	Mycobacterium tuberculosis	General function prediction only,	GO:0055114~oxidation reduction,		GO:0000166~nucleotide binding,GO:0008670~2,4-dienoyl-CoA reductase (NADPH) activity,GO:0009055~electron carrier activity,GO:0010181~FMN binding,GO:0016628~oxidoreductase activity, acting on the CH-CH group of donors, NAD or NADP as acceptor,GO:0048037~cofactor binding,GO:0050662~coenzyme binding,	IPR001155:NADH:flavin oxidoreductase/NADH oxidase, N-terminal,IPR006076:FAD dependent oxidoreductase,IPR013027:FAD-dependent pyridine nucleotide-disulphide oxidoreductase,IPR013785:Aldolase-type TIM barrel,IPR016040:NAD(P)-binding domain,				complete proteome,oxidoreductase,
15608321	Rv1181	Mycobacterium tuberculosis		GO:0055114~oxidation reduction,		GO:0000036~acyl carrier activity,GO:0008270~zinc ion binding,GO:0043167~ion binding,GO:0043169~cation binding,GO:0046872~metal ion binding,GO:0046914~transition metal ion binding,GO:0048037~cofactor binding,	IPR000794:Beta-ketoacyl synthase,IPR001227:Acyl transferase region,IPR006163:Phosphopantetheine-binding,IPR009081:Acyl carrier protein-like,IPR013149:Alcohol dehydrogenase, zinc-binding,IPR013154:Alcohol dehydrogenase GroES-like,IPR013968:Polyketide synthase, KR,IPR014043:Acyl transferase,IPR016040:NAD(P)-binding domain,				Acyltransferase,complete proteome,transferase,
15608324	Rv1184c	Mycobacterium tuberculosis					IPR013228:PE-PPE, C-terminal,				complete proteome,
15608326	Rv1186c	Mycobacterium tuberculosis	Signal transduction mechanisms / Secondary metabolites biosynthesis, transport, and catabolism,								complete proteome,
15608328	Rv1188	Mycobacterium tuberculosis		GO:0006536~glutamate metabolic process,GO:0006537~glutamate biosynthetic process,GO:0006560~proline metabolic process,GO:0006562~proline catabolic process,GO:0008652~cellular amino acid biosynthetic process,GO:0009063~cellular amino acid catabolic process,GO:0009064~glutamine family amino acid metabolic process,GO:0009065~glutamine family amino acid catabolic process,GO:0009084~glutamine family a…		GO:0004657~proline dehydrogenase activity,GO:0016645~oxidoreductase activity, acting on the CH-NH group of donors,	IPR002872:Proline dehydrogenase,IPR008219:Predicted proline dehydrogenase,IPR015590:Aldehyde dehydrogenase,	mtu00330:Arginine and proline metabolism,	PIRSF000196:Pro_dehydrog,		complete proteome,oxidoreductase,
15608351	Rv1211	Mycobacterium tuberculosis									complete proteome,
15608357	Rv1217c	Mycobacterium tuberculosis	Cell envelope biogenesis, outer membrane,					mtu02010:ABC transporters,	PIRSF017351:PIRSF017351,		complete proteome,
15608372	Rv1232c	Mycobacterium tuberculosis	Inorganic ion transport and metabolism,				IPR000644:Cystathionine beta-synthase, core,IPR006668:Magnesium transporter, MgtE intracellular region,			SM00116:CBS,	complete proteome,
15608379	Rv1239c; MRA_1248	Mycobacterium tuberculosis		GO:0000041~transition metal ion transport,GO:0006811~ion transport,GO:0006812~cation transport,GO:0006824~cobalt ion transport,GO:0015674~di-, tri-valent inorganic cation transport,GO:0015693~magnesium ion transport,GO:0030001~metal ion transport,	GO:0016021~integral to membrane,GO:0031224~intrinsic to membrane,	GO:0015082~di-, tri-valent inorganic cation transmembrane transporter activity,GO:0015087~cobalt ion transmembrane transporter activity,GO:0015095~magnesium ion transmembrane transporter activity,GO:0022890~inorganic cation transmembrane transporter activity,GO:0046873~metal ion transmembrane transporter activity,GO:0046915~transition metal ion transmembrane transporter activity,	IPR002523:Mg2+ transporter protein, CorA-like,IPR004488:Magnesium and cobalt transport protein CorA,				complete proteome,transmembrane,
15608389	Rv1249c	Mycobacterium tuberculosis									complete proteome,
15608391	Rv1251c	Mycobacterium tuberculosis	DNA replication, recombination, and repair,General function prediction only,			GO:0000166~nucleotide binding,GO:0001882~nucleoside binding,GO:0001883~purine nucleoside binding,GO:0005524~ATP binding,GO:0017076~purine nucleotide binding,GO:0030554~adenyl nucleotide binding,GO:0032553~ribonucleotide binding,GO:0032555~purine ribonucleotide binding,GO:0032559~adenyl ribonucleotide binding,	IPR003593:ATPase, AAA+ type, core,IPR019993:RecB family nuclease, TM0106, putative,			SM00382:AAA,	atp-binding,complete proteome,nucleotide-binding,
15608498	Rv1358	Mycobacterium tuberculosis	Transcription,	GO:0000160~two-component signal transduction system (phosphorelay),GO:0006355~regulation of transcription, DNA-dependent,GO:0007242~intracellular signaling cascade,GO:0009123~nucleoside monophosphate metabolic process,GO:0009124~nucleoside monophosphate biosynthetic process,GO:0009165~nucleotide biosynthetic process,GO:0009187~cyclic nucleotide metabolic process,GO:0009190~cyclic nucleotide biosy…		GO:0000156~two-component response regulator activity,GO:0003677~DNA binding,GO:0003700~transcription factor activity,GO:0016849~phosphorus-oxygen lyase activity,GO:0030528~transcription regulator activity,GO:0043565~sequence-specific DNA binding,	IPR000792:Transcription regulator LuxR, C-terminal,IPR001054:Adenylyl cyclase class-3/4/guanylyl cyclase,IPR011991:Winged helix repressor DNA-binding,			SM00044:CYCc,SM00421:HTH_LUXR,	complete proteome,
57116855	Rv1374c	Mycobacterium tuberculosis					IPR018271:Ribosomal protein S14, conserved site,				complete proteome,
15608518	Rv1378c	Mycobacterium tuberculosis					IPR003615:HNH nuclease,			SM00507:HNHc,	complete proteome,
15608527	Rv1388; MRA_1397	Mycobacterium tuberculosis									complete proteome,
57116861	Rv1396c	Mycobacterium tuberculosis					IPR000084:PE N-terminal,				complete proteome,
15608548	Rv1410c	Mycobacterium tuberculosis		GO:0008643~carbohydrate transport,							cell membrane,complete proteome,membrane,transmembrane,transport,	chain:MFS-type drug efflux transporter P55,mutagenesis site,transmembrane region,
15608569	Rv1431	Mycobacterium tuberculosis									complete proteome,
57116867	Rv1453	Mycobacterium tuberculosis	Signal transduction mechanisms / Secondary metabolites biosynthesis, transport, and catabolism,								complete proteome,
15608597	Rv1459c	Mycobacterium tuberculosis									complete proteome,
15608601	Rv1463	Mycobacterium tuberculosis				GO:0000166~nucleotide binding,GO:0001882~nucleoside binding,GO:0001883~purine nucleoside binding,GO:0005524~ATP binding,GO:0016887~ATPase activity,GO:0017076~purine nucleotide binding,GO:0030554~adenyl nucleotide binding,GO:0032553~ribonucleotide binding,GO:0032555~purine ribonucleotide binding,GO:0032559~adenyl ribonucleotide binding,	IPR003439:ABC transporter-like,IPR003593:ATPase, AAA+ type, core,IPR010230:ATPase SufC, SUF system FeS cluster assembly,			SM00382:AAA,	atp-binding,complete proteome,nucleotide-binding,
15608611	Rv1473	Mycobacterium tuberculosis	General function prediction only,			GO:0000166~nucleotide binding,GO:0001882~nucleoside binding,GO:0001883~purine nucleoside binding,GO:0005524~ATP binding,GO:0016887~ATPase activity,GO:0017076~purine nucleotide binding,GO:0030554~adenyl nucleotide binding,GO:0032553~ribonucleotide binding,GO:0032555~purine ribonucleotide binding,GO:0032559~adenyl ribonucleotide binding,	IPR003439:ABC transporter-like,IPR003593:ATPase, AAA+ type, core,IPR017871:ABC transporter, conserved site,			SM00382:AAA,	atp-binding,complete proteome,nucleotide-binding,
15608646	Rv1508c	Mycobacterium tuberculosis									complete proteome,
15608672	Rv1534	Mycobacterium tuberculosis		GO:0006350~transcription,GO:0006355~regulation of transcription, DNA-dependent,GO:0045449~regulation of transcription,GO:0051252~regulation of RNA metabolic process,		GO:0003677~DNA binding,GO:0003700~transcription factor activity,GO:0030528~transcription regulator activity,	IPR001647:Transcriptional regulator, TetR-like, DNA-binding, bacterial/archaeal,IPR012287:Homeodomain-related,				complete proteome,dna-binding,Transcription,transcription regulation,
57116888	Rv1572c	Mycobacterium tuberculosis									complete proteome,
15608735	Rv1597	Mycobacterium tuberculosis					IPR013216:Methyltransferase type 11,				complete proteome,
15608753	Rv1615	Mycobacterium tuberculosis					IPR007829:TM2,				complete proteome,
15608773	Rv1635c	Mycobacterium tuberculosis			GO:0016021~integral to membrane,GO:0031224~intrinsic to membrane,						complete proteome,transmembrane,
15608777	Rv1639c	Mycobacterium tuberculosis	General function prediction only,				IPR000801:Putative esterase,				complete proteome,
15608782	Rv1644; MRA_1655	Mycobacterium tuberculosis		GO:0006396~RNA processing,		GO:0003723~RNA binding,GO:0008173~RNA methyltransferase activity,	IPR001537:tRNA/rRNA methyltransferase, SpoU,IPR013123:RNA 2-O ribose methyltransferase, substrate binding,		PIRSF005783:tRNA/rRNA methyltransferase, group 3, TrmH type,		complete proteome,methyltransferase,transferase,
15608785	Rv1647	Mycobacterium tuberculosis		GO:0007242~intracellular signaling cascade,GO:0009123~nucleoside monophosphate metabolic process,GO:0009124~nucleoside monophosphate biosynthetic process,GO:0009165~nucleotide biosynthetic process,GO:0009187~cyclic nucleotide metabolic process,GO:0009190~cyclic nucleotide biosynthetic process,GO:0034404~nucleobase, nucleoside and nucleotide biosynthetic process,GO:0034654~nucleobase, nucleoside, …		GO:0016849~phosphorus-oxygen lyase activity,	IPR001054:Adenylyl cyclase class-3/4/guanylyl cyclase,		PIRSF026635:PIRSF026635,	SM00044:CYCc,	complete proteome,
15608806	Rv1668c	Mycobacterium tuberculosis	Energy production and conversion / Posttranslational modification, protein turnover, chaperones,			GO:0000166~nucleotide binding,GO:0001882~nucleoside binding,GO:0001883~purine nucleoside binding,GO:0005524~ATP binding,GO:0016887~ATPase activity,GO:0017076~purine nucleotide binding,GO:0030554~adenyl nucleotide binding,GO:0032553~ribonucleotide binding,GO:0032555~purine ribonucleotide binding,GO:0032559~adenyl ribonucleotide binding,	IPR003439:ABC transporter-like,IPR003593:ATPase, AAA+ type, core,IPR017871:ABC transporter, conserved site,			SM00382:AAA,	atp-binding,complete proteome,nucleotide-binding,
15608812	Rv1674c	Mycobacterium tuberculosis		GO:0006350~transcription,GO:0006355~regulation of transcription, DNA-dependent,GO:0006811~ion transport,GO:0006820~anion transport,GO:0008272~sulfate transport,GO:0015698~inorganic anion transport,GO:0045449~regulation of transcription,GO:0051252~regulation of RNA metabolic process,		GO:0003677~DNA binding,GO:0003700~transcription factor activity,GO:0004792~thiosulfate sulfurtransferase activity,GO:0016782~transferase activity, transferring sulfur-containing groups,GO:0016783~sulfurtransferase activity,GO:0030528~transcription regulator activity,	IPR001307:Thiosulphate sulfurtransferase, conserved site,IPR001763:Rhodanese-like,IPR001845:Bacterial regulatory protein, ArsR,IPR011991:Winged helix repressor DNA-binding,			SM00418:HTH_ARSR,SM00450:RHOD,	complete proteome,dna-binding,Transcription,transcription regulation,transferase,
15608814	Rv1676	Mycobacterium tuberculosis					IPR012335:Thioredoxin fold,				complete proteome,
15608820	Rv1682	Mycobacterium tuberculosis									complete proteome,
15608835	Rv1697	Mycobacterium tuberculosis	Function unknown,	GO:0006732~coenzyme metabolic process,GO:0006766~vitamin metabolic process,GO:0006767~water-soluble vitamin metabolic process,GO:0006790~sulfur metabolic process,GO:0009108~coenzyme biosynthetic process,GO:0009110~vitamin biosynthetic process,GO:0009229~thiamin diphosphate biosynthetic process,GO:0018130~heterocycle biosynthetic process,GO:0019438~aromatic compound biosynthetic process,GO:0042357…		GO:0000166~nucleotide binding,GO:0001882~nucleoside binding,GO:0001883~purine nucleoside binding,GO:0004788~thiamin diphosphokinase activity,GO:0005524~ATP binding,GO:0016778~diphosphotransferase activity,GO:0017076~purine nucleotide binding,GO:0030554~adenyl nucleotide binding,GO:0032553~ribonucleotide binding,GO:0032555~purine ribonucleotide binding,GO:0032559~adenyl ribonucleotide binding,					complete proteome,
57116901	Rv1715; MRA_1725	Mycobacterium tuberculosis		GO:0006631~fatty acid metabolic process,GO:0055114~oxidation reduction,		GO:0008691~3-hydroxybutyryl-CoA dehydrogenase activity,GO:0048037~cofactor binding,GO:0050662~coenzyme binding,	IPR006108:3-hydroxyacyl-CoA dehydrogenase, C-terminal,IPR006176:3-hydroxyacyl-CoA dehydrogenase, NAD binding,IPR013328:Dehydrogenase, multihelical,IPR016040:NAD(P)-binding domain,	mra00632:Benzoate degradation via CoA ligation,mra00650:Butanoate metabolism,mtu00632:Benzoate degradation via CoA ligation,mtu00650:Butanoate metabolism,	PIRSF000105:3-hydroxyacyl-CoA dehydrogenase,		complete proteome,oxidoreductase,
15608854	Rv1716	Mycobacterium tuberculosis					IPR007325:Putative cyclase,				complete proteome,
15608860	Rv1722	Mycobacterium tuberculosis				GO:0000166~nucleotide binding,GO:0001882~nucleoside binding,GO:0001883~purine nucleoside binding,GO:0005524~ATP binding,GO:0017076~purine nucleotide binding,GO:0030554~adenyl nucleotide binding,GO:0032553~ribonucleotide binding,GO:0032555~purine ribonucleotide binding,GO:0032559~adenyl ribonucleotide binding,	IPR011761:ATP-grasp fold,	mtu00061:Fatty acid biosynthesis,mtu00620:Pyruvate metabolism,mtu00640:Propanoate metabolism,			complete proteome,
15608862	Rv1724c	Mycobacterium tuberculosis									complete proteome,
15608871	Rv1733c	Mycobacterium tuberculosis			GO:0016021~integral to membrane,GO:0031224~intrinsic to membrane,						complete proteome,transmembrane,
15608877	Rv1739c	Mycobacterium tuberculosis		GO:0006811~ion transport,GO:0006820~anion transport,GO:0008272~sulfate transport,GO:0015698~inorganic anion transport,	GO:0016021~integral to membrane,GO:0031224~intrinsic to membrane,	GO:0008271~secondary active sulfate transmembrane transporter activity,GO:0008509~anion transmembrane transporter activity,GO:0015103~inorganic anion transmembrane transporter activity,GO:0015116~sulfate transmembrane transporter activity,	IPR001902:Sulphate anion transporter,IPR002645:Sulphate transporter/antisigma-factor antagonist STAS,IPR011547:Sulphate transporter,IPR017871:ABC transporter, conserved site,				complete proteome,membrane,transmembrane,
57116904	Rv1753c	Mycobacterium tuberculosis									complete proteome,	chain:Uncharacterized PPE family protein PPE24,compositionally biased region:Ala-rich,compositionally biased region:Asn-rich,compositionally biased region:Gly-rich,sequence conflict,
15608911	Rv1773c	Mycobacterium tuberculosis	Transcription,	GO:0006350~transcription,GO:0006355~regulation of transcription, DNA-dependent,GO:0045449~regulation of transcription,GO:0051252~regulation of RNA metabolic process,		GO:0003677~DNA binding,	IPR005471:Transcriptional regulator IclR, N-terminal,IPR014757:Transcriptional regulator IclR, C-terminal,			SM00346:HTH_ICLR,	complete proteome,dna-binding,Transcription,transcription regulation,
15608921	Rv1783	Mycobacterium tuberculosis	Cell division and chromosome partitioning,								complete proteome,
57116912	Rv1790	Mycobacterium tuberculosis					IPR000030:Mycobacterial PPE protein,				complete proteome,
15608934	Rv1797	Mycobacterium tuberculosis									complete proteome,
57116918	Rv1803c	Mycobacterium tuberculosis					IPR000084:PE N-terminal,				complete proteome,
57116920	Rv1807	Mycobacterium tuberculosis					IPR000030:Mycobacterial PPE protein,				complete proteome,
57116922	Rv1809	Mycobacterium tuberculosis									complete proteome,	chain:Uncharacterized PPE family protein PPE33,compositionally biased region:Ala-rich,sequence conflict,
15608949	Rv1812c	Mycobacterium tuberculosis	Energy production and conversion,	GO:0055114~oxidation reduction,		GO:0000166~nucleotide binding,GO:0001882~nucleoside binding,GO:0001883~purine nucleoside binding,GO:0017076~purine nucleotide binding,GO:0030554~adenyl nucleotide binding,GO:0048037~cofactor binding,GO:0050660~FAD binding,GO:0050662~coenzyme binding,	IPR000103:Pyridine nucleotide-disulphide oxidoreductase, class-II,IPR001327:Pyridine nucleotide-disulphide oxidoreductase, NAD-binding region,IPR013027:FAD-dependent pyridine nucleotide-disulphide oxidoreductase,	mtu00190:Oxidative phosphorylation,			complete proteome,oxidoreductase,
15609004	Rv1867	Mycobacterium tuberculosis						mtu00071:Fatty acid metabolism,mtu00072:Synthesis and degradation of ketone bodies,mtu00280:Valine, leucine and isoleucine degradation,mtu00310:Lysine degradation,mtu00380:Tryptophan metabolism,mtu00620:Pyruvate metabolism,mtu00632:Benzoate degradation via CoA ligation,mtu00640:Propanoate metabolism,mtu00650:Butanoate metabolism,mtu00900:Terpenoid backbone biosynthesis,mtu02020:Two-component syst…			complete proteome,
15609015	Rv1878; MRA_1889	Mycobacterium tuberculosis	Amino acid transport and metabolism,			GO:0004356~glutamate-ammonia ligase activity,GO:0016211~ammonia ligase activity,GO:0016879~ligase activity, forming carbon-nitrogen bonds,GO:0016880~acid-ammonia (or amide) ligase activity,	IPR008146:Glutamine synthetase, catalytic region,IPR014746:Glutamine synthetase/guanido kinase, catalytic region,	mra00250:Alanine, aspartate and glutamate metabolism,mra00330:Arginine and proline metabolism,mra00910:Nitrogen metabolism,mra02020:Two-component system,mtu00250:Alanine, aspartate and glutamate metabolism,mtu00330:Arginine and proline metabolism,mtu00910:Nitrogen metabolism,mtu02020:Two-component system,			complete proteome,ligase,
15609032	Rv1895	Mycobacterium tuberculosis	Amino acid transport and metabolism / General function prediction only,	GO:0055114~oxidation reduction,		GO:0008270~zinc ion binding,GO:0043167~ion binding,GO:0043169~cation binding,GO:0046872~metal ion binding,GO:0046914~transition metal ion binding,	IPR002085:Alcohol dehydrogenase superfamily, zinc-containing,IPR002328:Alcohol dehydrogenase, zinc-containing, conserved site,IPR013149:Alcohol dehydrogenase, zinc-binding,IPR013154:Alcohol dehydrogenase GroES-like,	mtu00361:gamma-Hexachlorocyclohexane degradation,mtu00363:Bisphenol A degradation,mtu00624:1- and 2-Methylnaphthalene degradation,mtu00626:Naphthalene and anthracene degradation,mtu00632:Benzoate degradation via CoA ligation,mtu00903:Limonene and pinene degradation,			complete proteome,metal-binding,oxidoreductase,zinc,
57116928	Rv1917c	Mycobacterium tuberculosis					IPR000030:Mycobacterial PPE protein,IPR000183:Orn/DAP/Arg decarboxylase 2,IPR002989:Mycobacterial pentapeptide repeat,				complete proteome,
15609059	Rv1922	Mycobacterium tuberculosis					IPR001466:Beta-lactamase-related,		PIRSF001242:Escherichia coli beta-lactamase,		complete proteome,lipoprotein,
15609064	Rv1927	Mycobacterium tuberculosis					IPR018644:Protein of unknown function DUF2071,		PIRSF026641:PIRSF026641,		complete proteome,
15609105	Rv1968; MRA_1979	Mycobacterium tuberculosis					IPR003399:Mammalian cell entry related,IPR005693:Mammalian cell entry,IPR008360:Mammalian cell entry, mce1C,				complete proteome,
15609114	Rv1977	Mycobacterium tuberculosis		GO:0006508~proteolysis,		GO:0004175~endopeptidase activity,GO:0004222~metalloendopeptidase activity,GO:0008233~peptidase activity,GO:0008237~metallopeptidase activity,GO:0008270~zinc ion binding,GO:0043167~ion binding,GO:0043169~cation binding,GO:0046872~metal ion binding,GO:0046914~transition metal ion binding,GO:0070011~peptidase activity, acting on L-amino acid peptides,	IPR001915:Peptidase M48, Ste24p,				complete proteome,hydrolase,metal-binding,metalloprotease,Protease,zinc,
15609154	Rv2017	Mycobacterium tuberculosis	Transcription,			GO:0003677~DNA binding,GO:0043565~sequence-specific DNA binding,	IPR001387:Helix-turn-helix type 3,IPR010359:Protein of unknown function DUF955,		PIRSF029053:PIRSF029053,	SM00530:HTH_XRE,	complete proteome,
15609159	Rv2022c	Mycobacterium tuberculosis					IPR018670:Protein of unknown function DUF2137,		PIRSF037781:uncharacterized conserved protein,		complete proteome,
15609161	Rv2024c	Mycobacterium tuberculosis		GO:0006259~DNA metabolic process,GO:0006304~DNA modification,GO:0009307~DNA restriction-modification system,		GO:0000166~nucleotide binding,GO:0001882~nucleoside binding,GO:0001883~purine nucleoside binding,GO:0003677~DNA binding,GO:0004518~nuclease activity,GO:0004519~endonuclease activity,GO:0005524~ATP binding,GO:0017076~purine nucleotide binding,GO:0030554~adenyl nucleotide binding,GO:0032553~ribonucleotide binding,GO:0032555~purine ribonucleotide binding,GO:0032559~adenyl ribonucleotide binding,	IPR006935:Restriction endonuclease, type I, R subunit/Type III, Res subunit,IPR007560:Restriction endonuclease, type IV-like, Mrr,IPR014001:DEAD-like helicase, N-terminal,IPR014021:Helicase, superfamily 1 and 2, ATP-binding,		PIRSF029921:PIRSF029921,	SM00487:DEXDc,	complete proteome,
15609162	Rv2025c	Mycobacterium tuberculosis		GO:0006811~ion transport,GO:0006812~cation transport,			IPR002524:Cation efflux protein,		PIRSF004685:cation efflux protein,		complete proteome,
15609163	Rv2026c	Mycobacterium tuberculosis					IPR006015:Universal stress protein A,IPR006016:UspA,IPR014729:Rossmann-like alpha/beta/alpha sandwich fold,				complete proteome,
15609174	Rv2037c	Mycobacterium tuberculosis			GO:0016021~integral to membrane,GO:0031224~intrinsic to membrane,		IPR002641:Patatin,				complete proteome,transmembrane,
15609176	Rv2039c	Mycobacterium tuberculosis			GO:0005886~plasma membrane,GO:0016021~integral to membrane,GO:0031224~intrinsic to membrane,		IPR000515:Binding-protein-dependent transport systems inner membrane component,		PIRSF002807:maltose transport protein MalG,		cell membrane,complete proteome,membrane,transmembrane,transport,
15609178	Rv2041c	Mycobacterium tuberculosis					IPR006059:Bacterial extracellular solute-binding, family 1,IPR017909:Twin arginine translocation signal, Tat,IPR019546:Twin-arginine translocation pathway, signal sequence,				complete proteome,lipoprotein,
15609196	Rv2059	Mycobacterium tuberculosis		GO:0006811~ion transport,GO:0006812~cation transport,GO:0030001~metal ion transport,		GO:0043167~ion binding,GO:0043169~cation binding,GO:0046872~metal ion binding,	IPR006127:ABC transporter metal-binding lipoprotein,				complete proteome,
15609238	Rv2101; MRA_2115	Mycobacterium tuberculosis	Transcription / DNA replication, recombination, and repair,			GO:0000166~nucleotide binding,GO:0001882~nucleoside binding,GO:0001883~purine nucleoside binding,GO:0003677~DNA binding,GO:0004386~helicase activity,GO:0005524~ATP binding,GO:0017076~purine nucleotide binding,GO:0030554~adenyl nucleotide binding,GO:0032553~ribonucleotide binding,GO:0032555~purine ribonucleotide binding,GO:0032559~adenyl ribonucleotide binding,	IPR000330:SNF2-related,IPR001650:DNA/RNA helicase, C-terminal,IPR014001:DEAD-like helicase, N-terminal,IPR014021:Helicase, superfamily 1 and 2, ATP-binding,		PIRSF003335:DNA repair protein RAD5,	SM00487:DEXDc,SM00490:HELICc,	atp-binding,complete proteome,helicase,hydrolase,nucleotide-binding,
15609262	Rv2125	Mycobacterium tuberculosis					IPR002766:Protein of unknown function DUF75,IPR008492:Protein of unknown function DUF774,		PIRSF028754:UCP028754,		complete proteome,
57116949	Rv2126c	Mycobacterium tuberculosis									complete proteome,
15609280	Rv2143	Mycobacterium tuberculosis	General function prediction only,								complete proteome,transferase,
15609315	Rv2178c; MRA_2193	Mycobacterium tuberculosis		GO:0008652~cellular amino acid biosynthetic process,GO:0009072~aromatic amino acid family metabolic process,GO:0009073~aromatic amino acid family biosynthetic process,GO:0009309~amine biosynthetic process,GO:0016053~organic acid biosynthetic process,GO:0019438~aromatic compound biosynthetic process,GO:0043648~dicarboxylic acid metabolic process,GO:0044271~nitrogen compound biosynthetic process,GO…		GO:0003849~3-deoxy-7-phosphoheptulonate synthase activity,GO:0016765~transferase activity, transferring alkyl or aryl (other than methyl) groups,	IPR002480:DAHP synthetase, class II,	mra00400:Phenylalanine, tyrosine and tryptophan biosynthesis,mtu00400:Phenylalanine, tyrosine and tryptophan biosynthesis,	PIRSF015573:2-dehydro-3-deoxyheptonate aldolase 1,		complete proteome,transferase,
15609393	Rv2256c	Mycobacterium tuberculosis							PIRSF017784:PIRSF017784,		complete proteome,
15609395	Rv2258c	Mycobacterium tuberculosis					IPR013216:Methyltransferase type 11,				complete proteome,methyltransferase,transferase,
15609451	Rv2314c	Mycobacterium tuberculosis									complete proteome,
15609474	Rv2337c	Mycobacterium tuberculosis							PIRSF009463:Mycobacterium hypothetical protein Rv3131,		complete proteome,
15609497	Rv2360c	Mycobacterium tuberculosis									complete proteome,
15609516	Rv2379c; MRA_2402	Mycobacterium tuberculosis	Secondary metabolites biosynthesis, transport, and catabolism,			GO:0000036~acyl carrier activity,GO:0048037~cofactor binding,	IPR000873:AMP-dependent synthetase and ligase,IPR001242:Condensation domain,IPR006163:Phosphopantetheine-binding,IPR009081:Acyl carrier protein-like,IPR010071:Amino acid adenylation,	mra01053:Biosynthesis of siderophore group nonribosomal peptides,mtu01053:Biosynthesis of siderophore group nonribosomal peptides,			complete proteome,
15609518	Rv2381c; MRA_2404	Mycobacterium tuberculosis				GO:0000036~acyl carrier activity,GO:0016597~amino acid binding,GO:0019842~vitamin binding,GO:0031177~phosphopantetheine binding,GO:0031406~carboxylic acid binding,GO:0043176~amine binding,GO:0048037~cofactor binding,	IPR000794:Beta-ketoacyl synthase,IPR001227:Acyl transferase region,IPR006162:Phosphopantetheine attachment site,IPR006163:Phosphopantetheine-binding,IPR009081:Acyl carrier protein-like,IPR013968:Polyketide synthase, KR,IPR014043:Acyl transferase,IPR016040:NAD(P)-binding domain,	mra01053:Biosynthesis of siderophore group nonribosomal peptides,mtu01053:Biosynthesis of siderophore group nonribosomal peptides,			complete proteome,Phosphopantetheine,
15609583	Rv2446c	Mycobacterium tuberculosis									complete proteome,
15609592	Rv2455c	Mycobacterium tuberculosis		GO:0055114~oxidation reduction,		GO:0009055~electron carrier activity,	IPR002880:Pyruvate flavodoxin/ferredoxin oxidoreductase, N-terminal,	mtu00020:Citrate cycle (TCA cycle),			complete proteome,oxidoreductase,
15609613	Rv2476c; MRA_2501	Mycobacterium tuberculosis		GO:0055114~oxidation reduction,		GO:0004352~glutamate dehydrogenase activity,GO:0016638~oxidoreductase activity, acting on the CH-NH2 group of donors,GO:0016639~oxidoreductase activity, acting on the CH-NH2 group of donors, NAD or NADP as acceptor,	IPR007780:Bacterial NAD-glutamate dehydrogenase,IPR016040:NAD(P)-binding domain,	mra00250:Alanine, aspartate and glutamate metabolism,mra00330:Arginine and proline metabolism,mra00910:Nitrogen metabolism,mtu00250:Alanine, aspartate and glutamate metabolism,mtu00330:Arginine and proline metabolism,mtu00910:Nitrogen metabolism,	PIRSF036761:GDH_Mll4104,		complete proteome,oxidoreductase,
15609622	Rv2485c; MRA_2510	Mycobacterium tuberculosis	Lipid metabolism,				IPR002018:Carboxylesterase, type B,IPR013094:Alpha/beta hydrolase fold-3,		PIRSF000872:probable esterase,		complete proteome,hydrolase,
57116995	Rv2487c	Mycobacterium tuberculosis					IPR000084:PE N-terminal,		PIRSF036395:uncharacterized glycine-rich protein, PE motif containing,		complete proteome,
15609632	Rv2495c; MRA_2521	Mycobacterium tuberculosis				GO:0004742~dihydrolipoyllysine-residue acetyltransferase activity,GO:0016407~acetyltransferase activity,GO:0016417~S-acyltransferase activity,GO:0016418~S-acetyltransferase activity,GO:0030523~dihydrolipoamide S-acyltransferase activity,GO:0031405~lipoic acid binding,GO:0031406~carboxylic acid binding,GO:0048037~cofactor binding,GO:0050662~coenzyme binding,	IPR000089:Biotin/lipoyl attachment,IPR001078:2-oxoacid dehydrogenase acyltransferase, catalytic domain,IPR004167:E3 binding,	mra00010:Glycolysis / Gluconeogenesis,mra00020:Citrate cycle (TCA cycle),mra00620:Pyruvate metabolism,mtu00010:Glycolysis / Gluconeogenesis,mtu00020:Citrate cycle (TCA cycle),mtu00620:Pyruvate metabolism,			Acyltransferase,complete proteome,lipoyl,transferase,
15609650	Rv2513	Mycobacterium tuberculosis									complete proteome,
15609666	Rv2529	Mycobacterium tuberculosis		GO:0006259~DNA metabolic process,		GO:0003677~DNA binding,GO:0004518~nuclease activity,	IPR006166:DNA repair nuclease, XPF-type/Helicase,		PIRSF012639:uncharacterized protein with ERCC4 domain, Rv2529 type,		complete proteome,
57117000	Rv2531c	Mycobacterium tuberculosis	Amino acid transport and metabolism,			GO:0019842~vitamin binding,GO:0030170~pyridoxal phosphate binding,GO:0048037~cofactor binding,GO:0070279~vitamin B6 binding,	IPR000310:Orn/Lys/Arg decarboxylase, major region,IPR008286:Orn/Lys/Arg decarboxylase, C-terminal,IPR015421:Pyridoxal phosphate-dependent transferase, major region, subdomain 1,	mtu00330:Arginine and proline metabolism,	PIRSF009393:ornithine/lysine/arginine decarboxylase,		complete proteome,lyase,
15609679	Rv2542	Mycobacterium tuberculosis					IPR010427:Protein of unknown function DUF1023,				complete proteome,
15609703	Rv2566	Mycobacterium tuberculosis	Amino acid transport and metabolism,Function unknown,				IPR002931:Transglutaminase-like,IPR013589:Bacterial transglutaminase-like, N-terminal,IPR018667:Protein of unknown function DUF2126,		PIRSF026648:PIRSF026648,	SM00460:TGc,	complete proteome,
15609748	Rv2611c	Mycobacterium tuberculosis		GO:0000271~polysaccharide biosynthetic process,GO:0005976~polysaccharide metabolic process,GO:0008610~lipid biosynthetic process,GO:0008653~lipopolysaccharide metabolic process,GO:0009103~lipopolysaccharide biosynthetic process,GO:0009244~lipopolysaccharide core region biosynthetic process,GO:0009311~oligosaccharide metabolic process,GO:0009312~oligosaccharide biosynthetic process,GO:0016051~carb…	GO:0016021~integral to membrane,GO:0031224~intrinsic to membrane,		IPR004960:Bacterial lipid A biosynthesis acyltransferase,	mtu00540:Lipopolysaccharide biosynthesis,			Acyltransferase,complete proteome,transferase,
57117007	Rv2614A	Mycobacterium tuberculosis									complete proteome,
15609760	Rv2623	Mycobacterium tuberculosis					IPR006015:Universal stress protein A,IPR006016:UspA,IPR014729:Rossmann-like alpha/beta/alpha sandwich fold,				complete proteome,
15609764	Rv2627c	Mycobacterium tuberculosis									complete proteome,
15609787	Rv2650c	Mycobacterium tuberculosis					IPR006444:Phage major capsid protein, HK97,				complete proteome,
15609798	Rv2661c	Mycobacterium tuberculosis									complete proteome,
15609805	Rv2668	Mycobacterium tuberculosis									complete proteome,
15609817	Rv2680	Mycobacterium tuberculosis							PIRSF029159:Mycobacterium tuberculosis hypothetical protein Rv2680,		complete proteome,
15609824	Rv2687c	Mycobacterium tuberculosis						mtu02010:ABC transporters,			antibiotic resistance,cell membrane,complete proteome,membrane,transmembrane,transport,	chain:Fluoroquinolones export permease protein Rv2687c/MT2761,transmembrane region,
15609825	Rv2688c	Mycobacterium tuberculosis	Defense mechanisms,			GO:0000166~nucleotide binding,GO:0001882~nucleoside binding,GO:0001883~purine nucleoside binding,GO:0005524~ATP binding,GO:0016887~ATPase activity,GO:0017076~purine nucleotide binding,GO:0030554~adenyl nucleotide binding,GO:0032553~ribonucleotide binding,GO:0032555~purine ribonucleotide binding,GO:0032559~adenyl ribonucleotide binding,		mtu02010:ABC transporters,			antibiotic resistance,ATP,atp-binding,cell membrane,complete proteome,hydrolase,membrane,nucleotide-binding,transport,	chain:Fluoroquinolones export ATP-binding protein Rv2688c/MT2762,domain:ABC transporter,nucleotide phosphate-binding region:ATP,sequence variant,
57117015	Rv2691; MRA_2719; MT2765	Mycobacterium tuberculosis		GO:0006811~ion transport,GO:0006812~cation transport,GO:0006813~potassium ion transport,GO:0015672~monovalent inorganic cation transport,GO:0030001~metal ion transport,		GO:0030955~potassium ion binding,GO:0031420~alkali metal ion binding,GO:0043167~ion binding,GO:0043169~cation binding,GO:0046872~metal ion binding,	IPR003148:Regulator of K+ conductance, N-terminal,IPR006036:Potassium uptake protein TrkA,IPR006037:Regulator of K+ conductance, C-terminal,IPR016040:NAD(P)-binding domain,		PIRSF006504:Methanococcus jannaschii TRK system potassium uptake protein A,		complete proteome,ion transport,potassium,potassium transport,transport,
15609832	Rv2695	Mycobacterium tuberculosis									complete proteome,
15609851	Rv2714	Mycobacterium tuberculosis					IPR002766:Protein of unknown function DUF75,IPR008492:Protein of unknown function DUF774,		PIRSF028754:UCP028754,		complete proteome,
15609858	Rv2721c	Mycobacterium tuberculosis	Cell envelope biogenesis, outer membrane,		GO:0016021~integral to membrane,GO:0031224~intrinsic to membrane,		IPR013207:LGFP,				complete proteome,transmembrane,
15609866	Rv2729c	Mycobacterium tuberculosis									complete proteome,
57117018	Rv2741	Mycobacterium tuberculosis					IPR000084:PE N-terminal,				complete proteome,
15609898	Rv2761c; MRA_2786	Mycobacterium tuberculosis	Defense mechanisms,	GO:0006259~DNA metabolic process,GO:0006304~DNA modification,		GO:0003677~DNA binding,	IPR000055:Restriction endonuclease, type I, S subunit, EcoBI,		PIRSF026652:protein with Type I restriction modification DNA specificity domain,		complete proteome,
57117022	Rv2768c	Mycobacterium tuberculosis					IPR000030:Mycobacterial PPE protein,				complete proteome,
15609908	Rv2771c	Mycobacterium tuberculosis									complete proteome,
15609928	Rv2791c	Mycobacterium tuberculosis	DNA replication, recombination, and repair,				IPR001959:Transposase (probable), IS891/IS1136/IS1341,IPR010095:Transposase, IS605 OrfB, C-terminal,				complete proteome,
15609931	Rv2794c	Mycobacterium tuberculosis	Secondary metabolites biosynthesis, transport, and catabolism,	GO:0006518~peptide metabolic process,GO:0009237~siderophore metabolic process,GO:0009238~enterobactin metabolic process,GO:0009239~enterobactin biosynthetic process,GO:0009712~catechol metabolic process,GO:0018958~phenol metabolic process,GO:0019184~nonribosomal peptide biosynthetic process,GO:0019290~siderophore biosynthetic process,GO:0019540~siderophore biosynthetic process from catechol,GO:00…	GO:0009366~enterobactin synthetase complex,	GO:0000287~magnesium ion binding,GO:0008897~holo-[acyl-carrier-protein] synthase activity,GO:0016780~phosphotransferase activity, for other substituted phosphate groups,GO:0043167~ion binding,GO:0043169~cation binding,GO:0046872~metal ion binding,	IPR003542:Enterobactin synthetase-like, component D,IPR008278:4'-phosphopantetheinyl transferase,				complete proteome,
15609936	Rv2799	Mycobacterium tuberculosis									complete proteome,
15609937	Rv2800	Mycobacterium tuberculosis	General function prediction only,	GO:0006508~proteolysis,		GO:0004177~aminopeptidase activity,GO:0008233~peptidase activity,GO:0008238~exopeptidase activity,GO:0008239~dipeptidyl-peptidase activity,GO:0070011~peptidase activity, acting on L-amino acid peptides,	IPR000383:Peptidase S15,IPR005674:CocE/NonD hydrolase,IPR013736:Peptidase S15/CocE/NonD, C-terminal,				complete proteome,hydrolase,
15609939	Rv2802c	Mycobacterium tuberculosis									complete proteome,
15609949	Rv2812	Mycobacterium tuberculosis		GO:0006259~DNA metabolic process,GO:0015074~DNA integration,		GO:0003677~DNA binding,	IPR001584:Integrase, catalytic core,IPR015378:Transposase-like, Mu, C-terminal,				complete proteome,
15609962	Rv2825c	Mycobacterium tuberculosis					IPR008307:Uncharacterised conserved protein UCP018957,IPR014923:Protein of unknown function DUF1802,		PIRSF018957:UCP018957,		complete proteome,
15609967	Rv2830c	Mycobacterium tuberculosis					IPR006442:Prevent-host-death protein,				complete proteome,
15609991	Rv2854	Mycobacterium tuberculosis	Lipid metabolism,								complete proteome,
15609996	Rv2859c	Mycobacterium tuberculosis	General function prediction only,	GO:0006541~glutamine metabolic process,GO:0009064~glutamine family amino acid metabolic process,			IPR011697:Peptidase C26,IPR017926:Glutamine amidotransferase type 1,				complete proteome,ligase,transferase,
15610001	Rv2864c	Mycobacterium tuberculosis	Cell envelope biogenesis, outer membrane,	GO:0009273~peptidoglycan-based cell wall biogenesis,GO:0042546~cell wall biogenesis,GO:0046677~response to antibiotic,		GO:0008144~drug binding,GO:0008658~penicillin binding,GO:0031406~carboxylic acid binding,	IPR001460:Penicillin-binding protein, transpeptidase,IPR007887:NTF2-like N-terminal transpeptidase,				complete proteome,lipoprotein,
15610003	Rv2866	Mycobacterium tuberculosis					IPR007712:Plasmid stabilization system,				complete proteome,
57117035	Rv2911; MRA_2936	Mycobacterium tuberculosis		GO:0006508~proteolysis,		GO:0004180~carboxypeptidase activity,GO:0004185~serine-type carboxypeptidase activity,GO:0008233~peptidase activity,GO:0008236~serine-type peptidase activity,GO:0008238~exopeptidase activity,GO:0009002~serine-type D-Ala-D-Ala carboxypeptidase activity,GO:0017171~serine hydrolase activity,GO:0070008~serine-type exopeptidase activity,GO:0070011~peptidase activity, acting on L-amino acid peptides,	IPR001967:Peptidase S11, D-alanyl-D-alanine carboxypeptidase A,IPR018044:Peptidase S11, D-alanyl-D-alanine carboxypeptidase, conserved region,	mra00550:Peptidoglycan biosynthesis,mtu00550:Peptidoglycan biosynthesis,			carboxypeptidase,complete proteome,hydrolase,
15610070	Rv2933; MRA_2959	Mycobacterium tuberculosis	Secondary metabolites biosynthesis, transport, and catabolism,	GO:0055114~oxidation reduction,		GO:0000036~acyl carrier activity,GO:0008270~zinc ion binding,GO:0016597~amino acid binding,GO:0019842~vitamin binding,GO:0031177~phosphopantetheine binding,GO:0031406~carboxylic acid binding,GO:0043167~ion binding,GO:0043169~cation binding,GO:0043176~amine binding,GO:0046872~metal ion binding,GO:0046914~transition metal ion binding,GO:0048037~cofactor binding,	IPR000794:Beta-ketoacyl synthase,IPR001227:Acyl transferase region,IPR006162:Phosphopantetheine attachment site,IPR006163:Phosphopantetheine-binding,IPR009081:Acyl carrier protein-like,IPR013149:Alcohol dehydrogenase, zinc-binding,IPR013154:Alcohol dehydrogenase GroES-like,IPR013968:Polyketide synthase, KR,IPR014030:Beta-ketoacyl synthase, N-terminal,IPR014031:Beta-ketoacyl synthase, C-terminal,I…		PIRSF005998:mycocerosic acid synthase,		carrier protein,complete proteome,Phosphopantetheine,phosphoprotein,transferase,
15610131	Rv2994	Mycobacterium tuberculosis					IPR011701:Major facilitator superfamily MFS-1,				cell membrane,complete proteome,membrane,transmembrane,transport,	chain:Uncharacterized MFS-type transporter Rv2994/MT3072,sequence variant,transmembrane region,
15610177	Rv3040c	Mycobacterium tuberculosis					IPR000086:NUDIX hydrolase domain,IPR000086:NUDIX hydrolase, core,				complete proteome,
15610179	Rv3042c; MRA_3074	Mycobacterium tuberculosis		GO:0006563~L-serine metabolic process,GO:0006564~L-serine biosynthetic process,GO:0008652~cellular amino acid biosynthetic process,GO:0009069~serine family amino acid metabolic process,GO:0009070~serine family amino acid biosynthetic process,GO:0009309~amine biosynthetic process,GO:0016053~organic acid biosynthetic process,GO:0044271~nitrogen compound biosynthetic process,GO:0046394~carboxylic ac…		GO:0004647~phosphoserine phosphatase activity,GO:0016597~amino acid binding,GO:0016791~phosphatase activity,GO:0031406~carboxylic acid binding,GO:0043176~amine binding,	IPR002912:Amino acid-binding ACT,IPR004469:Phosphoserine phosphatase SerB,IPR005834:Haloacid dehalogenase-like hydrolase,IPR006383:HAD-superfamily hydrolase, subfamily IB, PSPase-like,	mra00260:Glycine, serine and threonine metabolism,mtu00260:Glycine, serine and threonine metabolism,	PIRSF036810:phosphoserine phosphatase, with ACT domain,		complete proteome,hydrolase,
57117053	Rv3077	Mycobacterium tuberculosis	Inorganic ion transport and metabolism,			GO:0008484~sulfuric ester hydrolase activity,	IPR000917:Sulfatase,IPR017849:Alkaline phosphatase-like, alpha/beta/alpha,				complete proteome,hydrolase,
15610226	Rv3089; MRA_3121	Mycobacterium tuberculosis					IPR000873:AMP-dependent synthetase and ligase,IPR002198:Short-chain dehydrogenase/reductase SDR,IPR017871:ABC transporter, conserved site,		PIRSF001552:4-coumarate-CoA ligase,		acid-thiol ligase,complete proteome,ligase,
15610229	Rv3092c	Mycobacterium tuberculosis					IPR008526:Protein of unknown function DUF808,				complete proteome,
15610261	Rv3124	Mycobacterium tuberculosis	Signal transduction mechanisms,	GO:0000160~two-component signal transduction system (phosphorelay),GO:0006355~regulation of transcription, DNA-dependent,GO:0045449~regulation of transcription,GO:0051252~regulation of RNA metabolic process,		GO:0000156~two-component response regulator activity,GO:0003677~DNA binding,GO:0030528~transcription regulator activity,	IPR001867:Signal transduction response regulator, C-terminal,IPR005158:Bacterial transcriptional activator domain,IPR011991:Winged helix repressor DNA-binding,				complete proteome,
15610273	Rv3137	Mycobacterium tuberculosis				GO:0004437~inositol or phosphatidylinositol phosphatase activity,GO:0016791~phosphatase activity,	IPR000760:Inositol monophosphatase,IPR011809:Histidinol-phosphate phosphatase, putative, inositol monophosphatase,	mtu00051:Fructose and mannose metabolism,mtu00730:Thiamine metabolism,mtu00740:Riboflavin metabolism,	PIRSF004949:metal-dependent/Li(+)-inhibited phosphomonoesterase,PIRSF500194:PIRSF500194,		complete proteome,hydrolase,
15610310	Rv3174	Mycobacterium tuberculosis		GO:0055114~oxidation reduction,			IPR002198:Short-chain dehydrogenase/reductase SDR,IPR002347:Glucose/ribitol dehydrogenase,IPR016040:NAD(P)-binding domain,		PIRSF000092:short-chain dehydrogenase,		complete proteome,oxidoreductase,
15610315	Rv3179	Mycobacterium tuberculosis	General function prediction only,						PIRSF009274:Mycobacterium hypothetical protein Rv2008c,		complete proteome,
15610326	Rv3190c	Mycobacterium tuberculosis							PIRSF012656:Mycobacterium tuberculosis hypothetical protein Rv3190c,		complete proteome,
15610331	Rv3195	Mycobacterium tuberculosis					IPR018766:Protein of unknown function DUF2342,		PIRSF018089:PIRSF018089,		complete proteome,
15610340	Rv3204	Mycobacterium tuberculosis		GO:0006259~DNA metabolic process,GO:0006281~DNA repair,GO:0006974~response to DNA damage stimulus,GO:0033554~cellular response to stress,			IPR011991:Winged helix repressor DNA-binding,IPR014048:Methylated-DNA-[protein]-cysteine S-methyltransferase, DNA binding,	mtu00150:Androgen and estrogen metabolism,mtu00340:Histidine metabolism,mtu00350:Tyrosine metabolism,mtu00450:Selenoamino acid metabolism,mtu00626:Naphthalene and anthracene degradation,			complete proteome,methyltransferase,transferase,
15610349	Rv3213c	Mycobacterium tuberculosis	Cell division and chromosome partitioning,	GO:0006766~vitamin metabolic process,GO:0006767~water-soluble vitamin metabolic process,GO:0006778~porphyrin metabolic process,GO:0006779~porphyrin biosynthetic process,GO:0009110~vitamin biosynthetic process,GO:0009235~cobalamin metabolic process,GO:0009236~cobalamin biosynthetic process,GO:0018130~heterocycle biosynthetic process,GO:0033013~tetrapyrrole metabolic process,GO:0033014~tetrapyrrole…		GO:0004359~glutaminase activity,GO:0016811~hydrolase activity, acting on carbon-nitrogen (but not peptide) bonds, in linear amides,GO:0042242~cobyrinic acid a,c-diamide synthase activity,	IPR002586:Cobyrinic acid a,c-diamide synthase,				complete proteome,
15610353	Rv3217c	Mycobacterium tuberculosis									complete proteome,
15610375	Rv3239c	Mycobacterium tuberculosis	Signal transduction mechanisms,	GO:0006575~cellular amino acid derivative metabolic process,GO:0006576~biogenic amine metabolic process,GO:0006644~phospholipid metabolic process,GO:0006650~glycerophospholipid metabolic process,GO:0015850~organic alcohol transport,GO:0015893~drug transport,GO:0015904~tetracycline transport,GO:0019637~organophosphate metabolic process,GO:0042439~ethanolamine and derivative metabolic process,GO:00…	GO:0005783~endoplasmic reticulum,GO:0005789~endoplasmic reticulum membrane,GO:0012505~endomembrane system,GO:0016021~integral to membrane,GO:0031090~organelle membrane,GO:0031224~intrinsic to membrane,GO:0042175~nuclear envelope-endoplasmic reticulum network,GO:0044432~endoplasmic reticulum part,	GO:0004091~carboxylesterase activity,GO:0004620~phospholipase activity,GO:0004622~lysophospholipase activity,GO:0008493~tetracycline transporter activity,GO:0015238~drug transporter activity,GO:0015297~antiporter activity,GO:0015298~solute:cation antiporter activity,GO:0015299~solute:hydrogen antiporter activity,GO:0015300~solute:solute antiporter activity,GO:0015307~drug:hydrogen antiporter acti…	IPR000595:Cyclic nucleotide-binding,IPR001411:Tetracycline resistance protein, TetB,IPR001423:Lysophospholipase patatin, conserved site,IPR002641:Patatin,IPR004638:Drug resistance transporter EmrB/QacA subfamily,IPR005829:Sugar transporter, conserved site,IPR011701:Major facilitator superfamily MFS-1,IPR014710:RmlC-like jelly roll fold,IPR018488:Cyclic nucleotide-binding, conserved site,			SM00100:cNMP,	complete proteome,membrane,transmembrane,
15610379	Rv3243c	Mycobacterium tuberculosis									complete proteome,
15610399	Rv3263	Mycobacterium tuberculosis		GO:0006730~one-carbon metabolic process,GO:0032259~methylation,		GO:0009007~site-specific DNA-methyltransferase (adenine-specific) activity,GO:0009008~DNA-methyltransferase activity,	IPR002052:N-6 adenine-specific DNA methylase, conserved site,IPR002296:N6 adenine-specific DNA methyltransferase, N12 class,	mtu00150:Androgen and estrogen metabolism,mtu00340:Histidine metabolism,mtu00350:Tyrosine metabolism,mtu00450:Selenoamino acid metabolism,mtu00626:Naphthalene and anthracene degradation,	PIRSF000403:modification methylase (adenine-specific), M.HincII type,		complete proteome,methyltransferase,transferase,
15610453	Rv3317; MRA_3359; MT3418	Mycobacterium tuberculosis		GO:0055114~oxidation reduction,		GO:0000104~succinate dehydrogenase activity,		mra00020:Citrate cycle (TCA cycle),mra00190:Oxidative phosphorylation,mra00632:Benzoate degradation via CoA ligation,mra00650:Butanoate metabolism,mtc00020:Citrate cycle (TCA cycle),mtc00190:Oxidative phosphorylation,mtc00632:Benzoate degradation via CoA ligation,mtc00650:Butanoate metabolism,mtu00020:Citrate cycle (TCA cycle),mtu00190:Oxidative phosphorylation,mtu00632:Benzoate degradation via C…	PIRSF028963:Mycobacterium leprae hypothetical protein L308_F1_25,		complete proteome,oxidoreductase,
15610465	Rv3329	Mycobacterium tuberculosis				GO:0008483~transaminase activity,GO:0016769~transferase activity, transferring nitrogenous groups,GO:0019842~vitamin binding,GO:0030170~pyridoxal phosphate binding,GO:0048037~cofactor binding,GO:0070279~vitamin B6 binding,	IPR005814:Aminotransferase class-III,IPR015421:Pyridoxal phosphate-dependent transferase, major region, subdomain 1,		PIRSF000522:beta-alanine-pyruvate transaminase,		Aminotransferase,complete proteome,pyridoxal phosphate,transferase,
15610471	Rv3335c	Mycobacterium tuberculosis				GO:0004518~nuclease activity,GO:0004540~ribonuclease activity,	IPR004664:Ribonuclease BN-related,IPR005274:Conserved hypothetical protein CHP00766, YhjD,		PIRSF035875:RNase_BN,PIRSF035875:tRNA processing ribonuclease BN,		complete proteome,
57117092	Rv3343c	Mycobacterium tuberculosis	Cell motility and secretion,				IPR000030:Mycobacterial PPE protein,IPR000834:Peptidase M14, carboxypeptidase A,IPR002989:Mycobacterial pentapeptide repeat,			SM00631:Zn_pept,	complete proteome,	chain:Uncharacterized PPE family protein PPE54,compositionally biased region:Ala-rich,compositionally biased region:Gly-rich,compositionally biased region:Poly-Gly,
57117095	Rv3347c	Mycobacterium tuberculosis	Cell motility and secretion,				IPR000030:Mycobacterial PPE protein,IPR002989:Mycobacterial pentapeptide repeat,				complete proteome,
15610501	Rv3365c	Mycobacterium tuberculosis	Signal transduction mechanisms,	GO:0000160~two-component signal transduction system (phosphorelay),	GO:0016021~integral to membrane,GO:0031224~intrinsic to membrane,	GO:0000166~nucleotide binding,GO:0001882~nucleoside binding,GO:0001883~purine nucleoside binding,GO:0005524~ATP binding,GO:0017076~purine nucleotide binding,GO:0030554~adenyl nucleotide binding,GO:0032553~ribonucleotide binding,GO:0032555~purine ribonucleotide binding,GO:0032559~adenyl ribonucleotide binding,	IPR003594:ATP-binding region, ATPase-like,IPR003660:HAMP linker domain,			SM00304:HAMP,SM00387:HATPase_c,	atp-binding,complete proteome,kinase,nucleotide-binding,transferase,two-component regulatory system,
15610556	Rv3420c; MRA_3460	Mycobacterium tuberculosis	General function prediction only,	GO:0006473~protein amino acid acetylation,GO:0006474~N-terminal protein amino acid acetylation,GO:0031365~N-terminal protein amino acid modification,GO:0043543~protein amino acid acylation,	GO:0005840~ribosome,GO:0030529~ribonucleoprotein complex,GO:0043228~non-membrane-bounded organelle,GO:0043232~intracellular non-membrane-bounded organelle,	GO:0004596~peptide alpha-N-acetyltransferase activity,GO:0008080~N-acetyltransferase activity,GO:0008999~ribosomal-protein-alanine N-acetyltransferase activity,GO:0016407~acetyltransferase activity,GO:0016410~N-acyltransferase activity,GO:0034212~peptide N-acetyltransferase activity,	IPR000182:GCN5-related N-acetyltransferase,IPR006464:Ribosomal-protein-alanine acetyltransferase,IPR016181:Acyl-CoA N-acyltransferase,		PIRSF006628:ribosomal-protein-alanine N-acetyltransferase RimI,		Acyltransferase,complete proteome,ribosomal protein,transferase,
15610566	Rv3430c	Mycobacterium tuberculosis		GO:0006259~DNA metabolic process,GO:0015074~DNA integration,		GO:0003677~DNA binding,	IPR001584:Integrase, catalytic core,				complete proteome,
15610575	Rv3439c	Mycobacterium tuberculosis									complete proteome,
15610576	Rv3440c	Mycobacterium tuberculosis									complete proteome,
15610583	Rv3447c	Mycobacterium tuberculosis	Cell division and chromosome partitioning,	GO:0007049~cell cycle,GO:0007059~chromosome segregation,GO:0051301~cell division,	GO:0016021~integral to membrane,GO:0031224~intrinsic to membrane,	GO:0000166~nucleotide binding,GO:0001882~nucleoside binding,GO:0001883~purine nucleoside binding,GO:0003677~DNA binding,GO:0005524~ATP binding,GO:0017076~purine nucleotide binding,GO:0030554~adenyl nucleotide binding,GO:0032553~ribonucleotide binding,GO:0032555~purine ribonucleotide binding,GO:0032559~adenyl ribonucleotide binding,	IPR002543:Cell divisionFtsK/SpoIIIE,IPR003593:ATPase, AAA+ type, core,			SM00382:AAA,	atp-binding,complete proteome,nucleotide-binding,
15610584	Rv3448	Mycobacterium tuberculosis					IPR006707:Protein of unknown function DUF571,				complete proteome,
15610603	Rv3467	Mycobacterium tuberculosis					IPR003615:HNH nuclease,IPR003870:Protein of unknown function DUF222,			SM00507:HNHc,	complete proteome,
57117109	Rv3468c	Mycobacterium tuberculosis	Cell envelope biogenesis, outer membrane / Carbohydrate transport and metabolism,			GO:0008460~dTDP-glucose 4,6-dehydratase activity,GO:0016836~hydro-lyase activity,GO:0048037~cofactor binding,GO:0050662~coenzyme binding,	IPR001509:NAD-dependent epimerase/dehydratase,IPR016040:NAD(P)-binding domain,	mtu00521:Streptomycin biosynthesis,mtu00523:Polyketide sugar unit biosynthesis,	PIRSF001459:UDP-glucose 4-epimerase,		complete proteome,lyase,
15610612	Rv3476c; MRA_3516	Mycobacterium tuberculosis		GO:0008643~carbohydrate transport,	GO:0016021~integral to membrane,GO:0031224~intrinsic to membrane,	GO:0005351~sugar:hydrogen symporter activity,GO:0005402~cation:sugar symporter activity,GO:0015293~symporter activity,GO:0015294~solute:cation symporter activity,GO:0015295~solute:hydrogen symporter activity,GO:0051119~sugar transmembrane transporter activity,	IPR005828:General substrate transporter,IPR005829:Sugar transporter, conserved site,				complete proteome,sugar transport,transmembrane,
57117112	Rv3479	Mycobacterium tuberculosis			GO:0016021~integral to membrane,GO:0031224~intrinsic to membrane,		IPR002641:Patatin,IPR019894:Patatin-related protein,				complete proteome,transmembrane,
15610657	Rv3521	Mycobacterium tuberculosis					IPR002878:Protein of unknown function DUF35,				complete proteome,
15610658	Rv3522; MRA_3561	Mycobacterium tuberculosis				GO:0003988~acetyl-CoA C-acyltransferase activity,GO:0016408~C-acyltransferase activity,	IPR002155:Thiolase,IPR016038:Thiolase-like, subgroup,		PIRSF000429:Ac-CoA_Ac_transf,		Acyltransferase,complete proteome,transferase,
15610660	Rv3524	Mycobacterium tuberculosis	Function unknown,				IPR000276:7TM GPCR, rhodopsin-like,IPR001258:NHL repeat,IPR011042:Six-bladed beta-propeller, TolB-like,IPR013017:NHL repeat, subgroup,				complete proteome,
15610671	Rv3535c	Mycobacterium tuberculosis		GO:0019439~aromatic compound catabolic process,GO:0055114~oxidation reduction,		GO:0000166~nucleotide binding,GO:0008774~acetaldehyde dehydrogenase (acetylating) activity,GO:0016620~oxidoreductase activity, acting on the aldehyde or oxo group of donors, NAD or NADP as acceptor,GO:0048037~cofactor binding,GO:0050662~coenzyme binding,GO:0051287~NAD or NADH binding,		mtu00620:Pyruvate metabolism,mtu00650:Butanoate metabolism,			aromatic hydrocarbons catabolism,coenzyme A,complete proteome,nad,oxidoreductase,	chain:Acetaldehyde dehydrogenase,
15610700	Rv3564; MRA_3603	Mycobacterium tuberculosis		GO:0055114~oxidation reduction,		GO:0000166~nucleotide binding,GO:0001882~nucleoside binding,GO:0001883~purine nucleoside binding,GO:0003995~acyl-CoA dehydrogenase activity,GO:0009055~electron carrier activity,GO:0017076~purine nucleotide binding,GO:0030554~adenyl nucleotide binding,GO:0048037~cofactor binding,GO:0050660~FAD binding,GO:0050662~coenzyme binding,	IPR006090:Acyl-CoA oxidase/dehydrogenase, type 1,IPR006092:Acyl-CoA dehydrogenase, N-terminal,IPR013764:Acyl-CoA oxidase/dehydrogenase, type1/2, C-terminal,IPR013786:Acyl-CoA dehydrogenase/oxidase, N-terminal,	mtu00281:Geraniol degradation,mtu00624:1- and 2-Methylnaphthalene degradation,			complete proteome,oxidoreductase,
15610729	Rv3593; MRA_3632	Mycobacterium tuberculosis									complete proteome,lipoprotein,
57117130	Rv3595c	Mycobacterium tuberculosis					IPR000084:PE N-terminal,		PIRSF002680:Phaseolus glycine-rich cell wall protein 1.8,		complete proteome,
15610752	Rv3616c	Mycobacterium tuberculosis									complete proteome,
15610772	Rv3636	Mycobacterium tuberculosis	DNA replication, recombination, and repair,								complete proteome,
15610805	Rv3669	Mycobacterium tuberculosis			GO:0016021~integral to membrane,GO:0031224~intrinsic to membrane,		IPR009937:Protein of unknown function DUF1469,		PIRSF007554:Mycobacterium tuberculosis hypothetical protein Rv3669,		complete proteome,transmembrane,
15610808	Rv3672c	Mycobacterium tuberculosis		GO:0009132~nucleoside diphosphate metabolic process,		GO:0000287~magnesium ion binding,GO:0030145~manganese ion binding,GO:0043167~ion binding,GO:0043169~cation binding,GO:0046872~metal ion binding,GO:0046914~transition metal ion binding,	IPR000059:NUDIX hydrolase, conserved site,IPR000086:NUDIX hydrolase domain,IPR000086:NUDIX hydrolase, core,				complete proteome,
15610825	Rv3689	Mycobacterium tuberculosis			GO:0016021~integral to membrane,GO:0031224~intrinsic to membrane,						complete proteome,transmembrane,
15610829	Rv3693	Mycobacterium tuberculosis	General function prediction only,				IPR002881:Protein of unknown function DUF58,				complete proteome,
15610830	Rv3694c	Mycobacterium tuberculosis			GO:0016021~integral to membrane,GO:0031224~intrinsic to membrane,		IPR002798:Protein of unknown function DUF95, transmembrane,		PIRSF031700:PIRSF031700,		complete proteome,transmembrane,
15610847	Rv3711c; MT3814; MRA_3748	Mycobacterium tuberculosis		GO:0006259~DNA metabolic process,GO:0006260~DNA replication,		GO:0003677~DNA binding,GO:0003887~DNA-directed DNA polymerase activity,GO:0004518~nuclease activity,GO:0004527~exonuclease activity,GO:0016779~nucleotidyltransferase activity,GO:0034061~DNA polymerase activity,	IPR006054:DNA polymerase III, epsilon subunit,IPR006055:Exonuclease,IPR013520:Exonuclease, RNase T and DNA polymerase III,	mra00230:Purine metabolism,mra00240:Pyrimidine metabolism,mra03030:DNA replication,mra03430:Mismatch repair,mra03440:Homologous recombination,mtc00230:Purine metabolism,mtc00240:Pyrimidine metabolism,mtc03030:DNA replication,mtc03430:Mismatch repair,mtc03440:Homologous recombination,mtu00230:Purine metabolism,mtu00240:Pyrimidine metabolism,mtu03030:DNA replication,mtu03430:Mismatch repair,mtu0344…		SM00479:EXOIII,	complete proteome,dna replication,dna-directed dna polymerase,nucleotidyltransferase,transferase,
15610856	Rv3720	Mycobacterium tuberculosis		GO:0008610~lipid biosynthetic process,		GO:0008825~cyclopropane-fatty-acyl-phospholipid synthase activity,	IPR003333:Cyclopropane-fatty-acyl-phospholipid synthase,		PIRSF003085:CMAS,PIRSF003085:fatty-acyl-phospholipid/mycolic acid cyclopropane synthase,		complete proteome,methyltransferase,phospholipid metabolism,S-adenosylmethionine,transferase,
15610863	Rv3727	Mycobacterium tuberculosis	Function unknown,	GO:0055114~oxidation reduction,		GO:0009055~electron carrier activity,	IPR002937:Amine oxidase,IPR006076:FAD dependent oxidoreductase,				complete proteome,oxidoreductase,
15610867	Rv3731; TBFG_13763; MT3836; MRA_3769	Mycobacterium tuberculosis		GO:0006259~DNA metabolic process,GO:0006260~DNA replication,GO:0006281~DNA repair,GO:0006310~DNA recombination,GO:0006974~response to DNA damage stimulus,GO:0033554~cellular response to stress,		GO:0000166~nucleotide binding,GO:0001882~nucleoside binding,GO:0001883~purine nucleoside binding,GO:0003909~DNA ligase activity,GO:0003910~DNA ligase (ATP) activity,GO:0005524~ATP binding,GO:0016886~ligase activity, forming phosphoric ester bonds,GO:0017076~purine nucleotide binding,GO:0030554~adenyl nucleotide binding,GO:0032553~ribonucleotide binding,GO:0032555~purine ribonucleotide binding,GO:…	IPR012309:ATP dependent DNA ligase, C-terminal,IPR012310:ATP dependent DNA ligase, central,	mra03410:Base excision repair,mra03420:Nucleotide excision repair,mra03430:Mismatch repair,mra03450:Non-homologous end-joining,mtc03410:Base excision repair,mtc03420:Nucleotide excision repair,mtc03430:Mismatch repair,mtc03450:Non-homologous end-joining,mtf03410:Base excision repair,mtf03420:Nucleotide excision repair,mtf03430:Mismatch repair,mtf03450:Non-homologous end-joining,mtu03410:Base exci…			complete proteome,ligase,
15610872	Rv3736	Mycobacterium tuberculosis		GO:0006350~transcription,GO:0006355~regulation of transcription, DNA-dependent,GO:0045449~regulation of transcription,GO:0051252~regulation of RNA metabolic process,		GO:0003677~DNA binding,GO:0003700~transcription factor activity,GO:0030528~transcription regulator activity,GO:0043565~sequence-specific DNA binding,	IPR000005:Helix-turn-helix, AraC type,IPR012287:Homeodomain-related,IPR018060:Helix-turn-helix, AraC domain,		PIRSF019122:ornithine utilization regulator,	SM00342:HTH_ARAC,	complete proteome,dna-binding,Transcription,transcription regulation,
15610873	Rv3737	Mycobacterium tuberculosis			GO:0016021~integral to membrane,GO:0031224~intrinsic to membrane,		IPR010619:Protein of unknown function DUF1212,		PIRSF019517:PIRSF019517,		complete proteome,transmembrane,
15610912	Rv3776	Mycobacterium tuberculosis				GO:0004518~nuclease activity,GO:0004519~endonuclease activity,	IPR002711:HNH endonuclease,IPR003615:HNH nuclease,IPR003870:Protein of unknown function DUF222,			SM00507:HNHc,	complete proteome,
15610913	Rv3777	Mycobacterium tuberculosis		GO:0055114~oxidation reduction,		GO:0008270~zinc ion binding,GO:0043167~ion binding,GO:0043169~cation binding,GO:0046872~metal ion binding,GO:0046914~transition metal ion binding,	IPR002085:Alcohol dehydrogenase superfamily, zinc-containing,IPR013149:Alcohol dehydrogenase, zinc-binding,IPR013154:Alcohol dehydrogenase GroES-like,IPR014189:Quinone oxidoreductase putative, PIG3,IPR016040:NAD(P)-binding domain,				complete proteome,oxidoreductase,
57117158	Rv3799c; MRA_3839	Mycobacterium tuberculosis	Lipid metabolism,			GO:0004658~propionyl-CoA carboxylase activity,GO:0016885~ligase activity, forming carbon-carbon bonds,	IPR000022:Carboxyl transferase,IPR011762:Acetyl-coenzyme A carboxyltransferase, N-terminal,IPR011763:Acetyl-coenzyme A carboxyltransferase, C-terminal,	mra00280:Valine, leucine and isoleucine degradation,mra00640:Propanoate metabolism,mtu00280:Valine, leucine and isoleucine degradation,mtu00640:Propanoate metabolism,	PIRSF001593:propionyl-CoA carboxylase beta chain,		complete proteome,ligase,
15610958	Rv3822	Mycobacterium tuberculosis					IPR013228:PE-PPE, C-terminal,				complete proteome,
15610963	Rv3827c	Mycobacterium tuberculosis	DNA replication, recombination, and repair,				IPR001959:Transposase (probable), IS891/IS1136/IS1341,				complete proteome,
15610967	Rv3831	Mycobacterium tuberculosis							PIRSF007640:Mycobacterium tuberculosis hypothetical protein Rv3831,		complete proteome,
15610969	Rv3833	Mycobacterium tuberculosis		GO:0006350~transcription,GO:0006355~regulation of transcription, DNA-dependent,GO:0045449~regulation of transcription,GO:0051252~regulation of RNA metabolic process,		GO:0003677~DNA binding,GO:0003700~transcription factor activity,GO:0030528~transcription regulator activity,GO:0043565~sequence-specific DNA binding,	IPR000005:Helix-turn-helix, AraC type,IPR012287:Homeodomain-related,IPR018060:Helix-turn-helix, AraC domain,		PIRSF003163:arabinose operon regulatory protein,	SM00342:HTH_ARAC,	complete proteome,dna-binding,Transcription,transcription regulation,
15610979	Rv3843c	Mycobacterium tuberculosis			GO:0016021~integral to membrane,GO:0031224~intrinsic to membrane,				PIRSF012672:Mycobacterium tuberculosis hypothetical protein Rv3843c,		complete proteome,transmembrane,
15611000	Rv3864	Mycobacterium tuberculosis									complete proteome,
57117163	Rv3872	Mycobacterium tuberculosis									complete proteome,
15611012	Rv3876	Mycobacterium tuberculosis	Cell motility,								complete proteome,
15611013	Rv3877	Mycobacterium tuberculosis			GO:0016021~integral to membrane,GO:0031224~intrinsic to membrane,		IPR006707:Protein of unknown function DUF571,		PIRSF017804:PIRSF017804,		complete proteome,transmembrane,
15611018	Rv3882c	Mycobacterium tuberculosis									complete proteome,
15611025	Rv3889c	Mycobacterium tuberculosis									complete proteome,
57117166	Rv3892c	Mycobacterium tuberculosis									complete proteome,	chain:Uncharacterized PPE family protein PPE69,compositionally biased region:Ala-rich,compositionally biased region:Gly-rich,sequence conflict,
15611030	Rv3894c	Mycobacterium tuberculosis	Cell division and chromosome partitioning,	GO:0007049~cell cycle,GO:0007059~chromosome segregation,GO:0051301~cell division,	GO:0016021~integral to membrane,GO:0031224~intrinsic to membrane,	GO:0000166~nucleotide binding,GO:0001882~nucleoside binding,GO:0001883~purine nucleoside binding,GO:0003677~DNA binding,GO:0005524~ATP binding,GO:0017076~purine nucleotide binding,GO:0030554~adenyl nucleotide binding,GO:0032553~ribonucleotide binding,GO:0032555~purine ribonucleotide binding,GO:0032559~adenyl ribonucleotide binding,	IPR002543:Cell divisionFtsK/SpoIIIE,		PIRSF016430:PIRSF016430,		complete proteome,
15611032	Rv3896c	Mycobacterium tuberculosis					IPR008258:Lytic transglycosylase-like, catalytic,				complete proteome,
15611036	Rv3900c	Mycobacterium tuberculosis									complete proteome,
15611042	Rv3906c	Mycobacterium tuberculosis									complete proteome,
15610960	SL659 acyltransferase papA1; Acyltransferase papA1	Mycobacterium tuberculosis	Secondary metabolites biosynthesis, transport, and catabolism,				IPR001242:Condensation domain,				Acyltransferase,complete proteome,transferase,	chain:Acyltransferase papA1,chain:SL659 acyltransferase papA1,mutagenesis site,sequence conflict,
15607898	Sensor protein	Mycobacterium tuberculosis	Signal transduction mechanisms,	GO:0000160~two-component signal transduction system (phosphorelay),GO:0006468~protein amino acid phosphorylation,GO:0006793~phosphorus metabolic process,GO:0006796~phosphate metabolic process,GO:0016310~phosphorylation,GO:0018106~peptidyl-histidine phosphorylation,GO:0018202~peptidyl-histidine modification,	GO:0016021~integral to membrane,GO:0031224~intrinsic to membrane,	GO:0000155~two-component sensor activity,GO:0000166~nucleotide binding,GO:0001882~nucleoside binding,GO:0001883~purine nucleoside binding,GO:0004672~protein kinase activity,GO:0004673~protein histidine kinase activity,GO:0005524~ATP binding,GO:0016775~phosphotransferase activity, nitrogenous group as acceptor,GO:0017076~purine nucleotide binding,GO:0030554~adenyl nucleotide binding,GO:0032553~rib…	IPR003594:ATP-binding region, ATPase-like,IPR003660:HAMP linker domain,IPR003661:Signal transduction histidine kinase, subgroup 1, dimerisation and phosphoacceptor region,IPR004358:Signal transduction histidine kinase-related protein, C-terminal,IPR005467:Signal transduction histidine kinase, core,			SM00304:HAMP,SM00387:HATPase_c,SM00388:HisKA,	atp-binding,complete proteome,kinase,membrane,nucleotide-binding,phosphoprotein,transferase,transmembrane,two-component regulatory system,
15610900	Sensor protein	Mycobacterium tuberculosis		GO:0000160~two-component signal transduction system (phosphorelay),GO:0006468~protein amino acid phosphorylation,GO:0006793~phosphorus metabolic process,GO:0006796~phosphate metabolic process,GO:0016310~phosphorylation,GO:0018106~peptidyl-histidine phosphorylation,GO:0018202~peptidyl-histidine modification,	GO:0016021~integral to membrane,GO:0031224~intrinsic to membrane,	GO:0000155~two-component sensor activity,GO:0000166~nucleotide binding,GO:0001882~nucleoside binding,GO:0001883~purine nucleoside binding,GO:0004672~protein kinase activity,GO:0004673~protein histidine kinase activity,GO:0005524~ATP binding,GO:0016775~phosphotransferase activity, nitrogenous group as acceptor,GO:0017076~purine nucleotide binding,GO:0030554~adenyl nucleotide binding,GO:0032553~rib…	IPR003594:ATP-binding region, ATPase-like,IPR003660:HAMP linker domain,IPR003661:Signal transduction histidine kinase, subgroup 1, dimerisation and phosphoacceptor region,IPR004358:Signal transduction histidine kinase-related protein, C-terminal,IPR005467:Signal transduction histidine kinase, core,		PIRSF002841:EnvZ protein,	SM00304:HAMP,SM00387:HATPase_c,SM00388:HisKA,	atp-binding,autophosphorylation,complete proteome,kinase,membrane,nucleotide-binding,phosphohistidine,phosphoprotein,transferase,transmembrane,two-component regulatory system,
[truncated: 89 more rows]
