# Supplementary material for: Genetic heterogeneity revealed by sequence analysis of Mycobacterium tuberculosis isolates from extra-pulmonary tuberculosis patients
Source: BMC Genomics. 2013 Jun 17;14:404. doi: 10.1186/1471-2164-14-404 (PMC3699378; doi:10.1186/1471-2164-14-404)
Supplement: Additional file 7 — David analysis of isolates F85. [file 1471-2164-14-404-S7.xls]

## Sheet: Readme
DAVID ANAlYSIS OF ISOLATES F85

## Sheet: Functional_annotation_clusterin
Annotation Cluster 1	Enrichment Score: 4.312947764256814
Category	Term	Count	%	PValue	Genes	List Total	Pop Hits	Pop Total	Fold Enrichment	Bonferroni	Benjamini	FDR
SP_PIR_KEYWORDS	cell membrane	80	10.7527	1.63307e-10	15608659, 15609123, 15610180, 15609708, 15609427, 15609463, 15609129, 15608460, 15609470, 15609276, 15607225, 15610539, 57116800, 57117014, 15608660, 15609374, 15607160, 15607577, 15609619, 15609715, 15608122, 15609488, 15610734, 15608127, 15609453, 15607181, 15608778, 15608473, 15609116, 15610930, 15607685, 15610971, 15608364, 15609697, 15608323, 15609821, 15610258, 15609722, 15610011, 15608881,…	744	642	12695	2.12625	3.23347e-08	1.61674e-08	2.04351e-07
SP_PIR_KEYWORDS	membrane	88	11.828	3.52523e-10	15608659, 15609123, 15610180, 15609708, 15609427, 15610900, 15609463, 15609129, 15608460, 15609470, 15609276, 15607225, 15610539, 57116800, 57117014, 15609374, 15608660, 15607160, 15607577, 15609619, 15609715, 15608122, 15609488, 15610734, 15608127, 15608778, 15609453, 15607181, 15608473, 15609116, 15610930, 15607685, 15607253, 15610971, 15608364, 15609697, 15608323, 15609821, 15610258, 15609722,…	744	748	12695	2.00743	6.97996e-08	2.32665e-08	4.41124e-07
SP_PIR_KEYWORDS	transmembrane	106	14.2473	4.36472e-07	15608659, 15609123, 15609708, 15609463, 15609129, 57117112, 15608460, 15609470, 15610805, 15607225, 15610539, 15607321, 15608660, 15607602, 15608299, 15609715, 15608122, 15610879, 15610734, 15608127, 15607181, 15609453, 15608473, 15609858, 15610930, 15609116, 15607685, 15610873, 15608323, 15608842, 15610766, 15609444, 15608110, 15608014, 57116950, 15608168, 15608109, 15607190, 15607648, 15607245,…	744	1113	12695	1.62506	8.64177e-05	1.23458e-05	0.00054617
GOTERM_CC_FAT	GO:0005886~plasma membrane	75	10.0806	0.000469565	15608659, 15609123, 15609708, 15610180, 15609427, 15609463, 15609129, 15608460, 15609276, 15607225, 15610539, 57116800, 57117014, 15608660, 15609374, 15607160, 15607577, 15609619, 15609715, 15608122, 15609488, 15610734, 15608127, 15609453, 15607181, 15608778, 15608473, 15610930, 15609116, 15607685, 15608364, 15609697, 15608323, 15609821, 15610258, 15609722, 15610011, 15608881, 15610766, 15609444,…	155	577	1630	1.36691	0.0277871	0.0277871	0.469587
UP_SEQ_FEATURE	transmembrane region	65	8.73656	0.0632037	15609123, 15608659, 15609708, 15610180, 15609463, 15609129, 15608460, 15609470, 15607225, 15610539, 57117014, 15608660, 15609374, 15607160, 15607577, 15609715, 15608122, 15610734, 15607181, 15608778, 15608473, 15610930, 15609116, 15607685, 15610971, 15608364, 15609697, 15608323, 15609821, 15610258, 15610011, 15608881, 15610766, 15609444, 57116799, 15608110, 15608014, 15608548, 15609503, 57116950,…	286	506	2678	1.20284	1	0.99999	61.2153
GOTERM_CC_FAT	GO:0031224~intrinsic to membrane	117	15.7258	0.912903	15608659, 15609123, 15609708, 15609463, 15609129, 57117112, 15608460, 15609470, 15610805, 15607225, 15610539, 15607321, 15608660, 15607425, 15607602, 15608299, 15609715, 15608122, 15610879, 15610734, 15608127, 15607181, 15609453, 15608473, 15609858, 15610930, 15609116, 15607685, 15610873, 15608323, 15609722, 15608842, 15610766, 15609444, 15608110, 15608014, 57116950, 15608168, 15608109, 15607190,…	155	1292	1630	0.952312	1	0.999894	100
GOTERM_CC_FAT	GO:0016021~integral to membrane	110	14.7849	0.947012	15608659, 15609123, 15609708, 15609463, 15609129, 57117112, 15608460, 15609470, 15610805, 15607225, 15610539, 15607321, 15608660, 15607425, 15607602, 15608299, 15609715, 15608122, 15610879, 15610734, 15608127, 15607181, 15609453, 15608473, 15609858, 15610930, 15609116, 15607685, 15610873, 15608323, 15608842, 15610766, 15609444, 15608110, 15608014, 57116950, 15608168, 15608109, 15607190, 15607648,…	155	1236	1630	0.935901	1	0.999969	100
Annotation Cluster 2	Enrichment Score: 4.173064077036046
Category	Term	Count	%	PValue	Genes	List Total	Pop Hits	Pop Total	Fold Enrichment	Bonferroni	Benjamini	FDR
KEGG_PATHWAY	mtu02020:Two-component system	19	2.55376	1.00538e-06	15609015, 15608122, 15608121, 15609004, 15608750, 15608167, 15608168, 15610381, 15607984, 15608123, 15608692, 15608301, 15608302, 57116800, 15608690, 15608303, 15607999, 15609580, 15610659	202	57	2223	3.66832	0.000262369	0.000262369	0.00131492
KEGG_PATHWAY	mra02020:Two-component system	18	2.41935	4.97422e-06	15609015, 15608122, 15608121, 15608750, 15608167, 15608168, 15610381, 15607984, 15608123, 15608692, 15608301, 15608302, 57116800, 15608690, 15608303, 15607999, 15609580, 15610659	202	57	2223	3.47525	0.00129743	0.000648927	0.00650555
KEGG_PATHWAY	mtc02020:Two-component system	10	1.34409	0.0604999	15608301, 15608692, 15608302, 15608303, 15608690, 15609580, 15608750, 15608167, 15608168, 15610381	202	56	2223	1.96517	1	0.298191	55.7901
Annotation Cluster 3	Enrichment Score: 3.630244880411731
Category	Term	Count	%	PValue	Genes	List Total	Pop Hits	Pop Total	Fold Enrichment	Bonferroni	Benjamini	FDR
INTERPRO	IPR018201:Beta-ketoacyl synthase, active site	14	1.88172	6.92252e-07	15610936, 15608800, 15607546, 15610084, 15609185, 15610077, 15610070, 15610961, 15610072, 15610068, 15610069, 15608799, 15608665, 15608320	607	34	7774	5.27357	0.000605537	0.000605537	0.00107511
INTERPRO	IPR014043:Acyl transferase	15	2.01613	9.10378e-07	15610936, 15608800, 15607546, 15609185, 15610077, 15610070, 15610961, 15610072, 15608321, 15610068, 15610069, 15608799, 15608665, 15608320, 15608802	607	40	7774	4.80272	0.000796264	0.000398211	0.00141387
INTERPRO	IPR001227:Acyl transferase region	15	2.01613	9.10378e-07	15610936, 15608800, 15607546, 15609185, 15610077, 15610070, 15610961, 15610072, 15608321, 15610068, 15610069, 15608799, 15608665, 15608320, 15608802	607	40	7774	4.80272	0.000796264	0.000398211	0.00141387
INTERPRO	IPR014030:Beta-ketoacyl synthase, N-terminal	15	2.01613	1.28467e-06	15610936, 15608800, 15607546, 15610084, 15609185, 15610077, 15610070, 15610961, 15610072, 15610068, 15610069, 15608799, 15608665, 15608320, 15608802	607	41	7774	4.68558	0.00112345	0.000374625	0.00199516
INTERPRO	IPR014031:Beta-ketoacyl synthase, C-terminal	15	2.01613	1.28467e-06	15610936, 15608800, 15607546, 15610084, 15609185, 15610077, 15610070, 15610961, 15610072, 15610068, 15610069, 15608799, 15608665, 15608320, 15608802	607	41	7774	4.68558	0.00112345	0.000374625	0.00199516
INTERPRO	IPR000794:Beta-ketoacyl synthase	16	2.15054	1.94118e-06	15610936, 15608800, 15607546, 15610084, 15609185, 15610077, 15610070, 15610961, 15610072, 15608321, 15610068, 15610069, 15608799, 15608665, 15608320, 15608802	607	48	7774	4.26908	0.00169709	0.000424543	0.00301474
SP_PIR_KEYWORDS	carrier protein	11	1.47849	2.22024e-06	15610936, 15607243, 15610068, 15608799, 15610069, 15607546, 15609185, 15610077, 15610070, 15610961, 15610072	744	28	12695	6.70339	0.000439511	5.49494e-05	0.00277822
INTERPRO	IPR016038:Thiolase-like, subgroup	19	2.55376	1.01383e-05	15610936, 15608800, 15607546, 15610084, 15609185, 15610077, 15610070, 15610961, 15610072, 15607999, 15610068, 15610069, 15608799, 15610658, 15610659, 15608665, 15608320, 15608802, 15608803	607	74	7774	3.28835	0.00883184	0.00177264	0.0157443
INTERPRO	IPR009081:Acyl carrier protein-like	16	2.15054	1.6038e-05	15610936, 15607546, 15609185, 15610077, 15610070, 15610961, 15610072, 15607243, 15608321, 15610068, 15610069, 15608799, 15609516, 15608665, 15608320, 15608802	607	56	7774	3.65921	0.0139354	0.00233617	0.0249053
INTERPRO	IPR006163:Phosphopantetheine-binding	16	2.15054	3.91519e-05	15610936, 15607546, 15609185, 15610077, 15610070, 15610961, 15610072, 15607243, 15608321, 15610068, 15610069, 15608799, 15609516, 15608665, 15608320, 15608802	607	60	7774	3.41527	0.0336784	0.00488213	0.0607884
INTERPRO	IPR013154:Alcohol dehydrogenase GroES-like	13	1.74731	0.000348621	15609032, 15608800, 15609185, 15610077, 15610913, 15609049, 15610070, 15610961, 15608321, 15608799, 15608665, 15608320, 15610277	607	50	7774	3.32988	0.262948	0.037419	0.540064
INTERPRO	IPR013149:Alcohol dehydrogenase, zinc-binding	13	1.74731	0.000348621	15609032, 15608800, 15609185, 15610077, 15610913, 15609049, 15610070, 15610961, 15608321, 15608799, 15608665, 15608320, 15610277	607	50	7774	3.32988	0.262948	0.037419	0.540064
GOTERM_MF_FAT	GO:0000036~acyl carrier activity	16	2.15054	0.000443221	15610936, 15607546, 15609185, 15610077, 15610070, 15610961, 15610072, 15607243, 15608321, 15610068, 15610069, 15608799, 15609516, 15608665, 15608320, 15608802	367	78	4983	2.78516	0.177215	0.177215	0.624955
SP_PIR_KEYWORDS	Phosphopantetheine	11	1.47849	0.00156422	15607243, 15610068, 15608799, 15610069, 15607546, 15609185, 15610077, 15608802, 15610070, 15610961, 15610072	744	57	12695	3.29289	0.266522	0.0180676	1.93983
GOTERM_MF_FAT	GO:0031406~carboxylic acid binding	17	2.28495	0.00505529	15609300, 15607546, 15609185, 15610077, 15610070, 15610961, 15610101, 15607243, 57116685, 15607156, 15608963, 15610068, 57117145, 15608799, 15609632, 15608802, 15610179	367	108	4983	2.13722	0.892468	0.27281	6.91622
COG_ONTOLOGY	Secondary metabolites biosynthesis, transport, and catabolism	25	3.36022	0.00647675	15608800, 15609931, 15607904, 15609185, 15610681, 15609405, 15610961, 15607243, 15608915, 15608665, 15610196, 15610077, 15610070, 15609413, 15610072, 15610050, 15607216, 15608923, 15610068, 15608799, 15609516, 57116859, 15610258, 15608320, 15608803	201	294	4166	1.76245	0.182441	0.182441	5.42923
INTERPRO	IPR006162:Phosphopantetheine attachment site	10	1.34409	0.00698388	15607243, 15610068, 15608799, 15610069, 15607546, 15609185, 15610077, 15608802, 15610070, 15610961	607	45	7774	2.84606	0.997828	0.427352	10.3131
GOTERM_MF_FAT	GO:0031177~phosphopantetheine binding	9	1.20968	0.0173546	15607243, 15610068, 15608799, 15607546, 15609185, 15610077, 15608802, 15610070, 15610961	367	46	4983	2.6565	0.999549	0.575098	21.9307
PIR_SUPERFAMILY	PIRSF005998:mycocerosic acid synthase	4	0.537634	0.0212861	15608799, 15610077, 15610070, 15610961	360	7	3842	6.09841	0.99939	0.915174	25.436
GOTERM_MF_FAT	GO:0043176~amine binding	11	1.47849	0.0332304	15607243, 15610068, 15608799, 15607546, 15609185, 15610077, 15610179, 15608802, 15610070, 15610961, 15610101	367	71	4983	2.10358	1	0.628914	37.9922
GOTERM_MF_FAT	GO:0016597~amino acid binding	11	1.47849	0.0332304	15607243, 15610068, 15608799, 15607546, 15609185, 15610077, 15610179, 15608802, 15610070, 15610961, 15610101	367	71	4983	2.10358	1	0.628914	37.9922
GOTERM_MF_FAT	GO:0019842~vitamin binding	24	3.22581	0.0719893	15608642, 15607546, 15610465, 15607998, 15608750, 15609185, 15610077, 15607174, 161352467, 15610070, 15607993, 15610961, 15607243, 15610538, 15610908, 57117000, 57117147, 15610068, 15608799, 15607260, 57116827, 15608802, 15609368, 57116791	367	228	4983	1.42923	1	0.760517	65.2341
GOTERM_MF_FAT	GO:0008270~zinc ion binding	20	2.68817	0.217304	15609032, 15608800, 15610433, 15609185, 15610077, 15608457, 15610851, 15610913, 15609049, 15609114, 15610070, 15610961, 15607940, 15608321, 15608799, 15607504, 15610721, 15608665, 15610277, 15608320	367	213	4983	1.2749	1	0.958027	96.8721
Annotation Cluster 4	Enrichment Score: 2.851201323461343
Category	Term	Count	%	PValue	Genes	List Total	Pop Hits	Pop Total	Fold Enrichment	Bonferroni	Benjamini	FDR
SP_PIR_KEYWORDS	nucleotide-binding	70	9.4086	2.73717e-07	15608469, 15610432, 15610900, 15610785, 15609463, 15609129, 15608147, 15608426, 15607262, 15609238, 15608391, 15607425, 15608523, 15610532, 15610178, 15608122, 15610148, 15608837, 15610879, 15607491, 15610146, 15610734, 15607183, 15608432, 15608778, 15608437, 15608126, 57117055, 15610970, 15607156, 15609384, 15610053, 15610356, 15610188, 15607257, 15609289, 15608881, 15609145, 15608922, 15609825,…	744	630	12695	1.89591	5.41945e-05	1.08391e-05	0.000342511
SP_PIR_KEYWORDS	atp-binding	67	9.00538	3.4055e-07	15608469, 15610432, 15610900, 15610785, 15609463, 15609129, 15608147, 15608426, 15609238, 15608391, 15607425, 15608523, 15610532, 15610178, 15608122, 15610148, 15608837, 15607491, 15610146, 15610879, 15610734, 15607183, 15608432, 15608778, 15608437, 15608126, 15610970, 15607156, 15609384, 15610356, 15610188, 15607257, 15609289, 15608881, 15609145, 15608922, 15609825, 15608168, 15607200, 15607949,…	744	596	12695	1.91818	6.74267e-05	1.12381e-05	0.000426141
GOTERM_MF_FAT	GO:0005524~ATP binding	75	10.0806	0.0022726	15608469, 15610432, 15610900, 15610785, 15609463, 15609129, 15607985, 15608147, 15608426, 15609161, 15609238, 15608391, 15607425, 15608523, 15610532, 15610178, 15608122, 15608837, 15610148, 15610879, 15610146, 15607491, 15610734, 15607183, 15608432, 15608778, 15608437, 15608126, 15610970, 57116853, 15607156, 15609384, 15610356, 15610188, 15611030, 15607257, 15609289, 15608881, 15610867, 15609145,…	367	739	4983	1.37798	0.632518	0.22141	3.16622
GOTERM_MF_FAT	GO:0032559~adenyl ribonucleotide binding	75	10.0806	0.0023539	15608469, 15610432, 15610900, 15610785, 15609463, 15609129, 15607985, 15608147, 15608426, 15609161, 15609238, 15608391, 15607425, 15608523, 15610532, 15610178, 15608122, 15608837, 15610148, 15610879, 15610146, 15607491, 15610734, 15607183, 15608432, 15608778, 15608437, 15608126, 15610970, 57116853, 15607156, 15609384, 15610356, 15610188, 15611030, 15607257, 15609289, 15608881, 15610867, 15609145,…	367	740	4983	1.37611	0.645462	0.187296	3.27775
GOTERM_MF_FAT	GO:0032555~purine ribonucleotide binding	78	10.4839	0.00368546	15608469, 15610432, 15610785, 15610900, 15609463, 15609129, 15607985, 15608147, 15609161, 15608426, 15607262, 15609238, 15608391, 15607425, 15608523, 15610532, 15610178, 15608122, 15608837, 15610148, 15610879, 15610146, 15607491, 15610734, 15607183, 15608432, 15608778, 15608437, 15608126, 57117055, 15610970, 57116853, 15607156, 15609384, 15610053, 15610356, 15610188, 15611030, 15609289, 15607257,…	367	789	4983	1.34228	0.803009	0.237205	5.08742
GOTERM_MF_FAT	GO:0032553~ribonucleotide binding	78	10.4839	0.00368546	15608469, 15610432, 15610785, 15610900, 15609463, 15609129, 15607985, 15608147, 15609161, 15608426, 15607262, 15609238, 15608391, 15607425, 15608523, 15610532, 15610178, 15608122, 15608837, 15610148, 15610879, 15610146, 15607491, 15610734, 15607183, 15608432, 15608778, 15608437, 15608126, 57117055, 15610970, 57116853, 15607156, 15609384, 15610053, 15610356, 15610188, 15611030, 15609289, 15607257,…	367	789	4983	1.34228	0.803009	0.237205	5.08742
GOTERM_MF_FAT	GO:0001882~nucleoside binding	89	11.9624	0.0132696	15608469, 15610432, 15610785, 15610900, 15609463, 15609129, 15608949, 15607985, 15608147, 15610439, 15609161, 15608426, 15607837, 15609238, 15610679, 15608391, 15607425, 15608523, 15610532, 15610178, 15610700, 15608122, 15608837, 15610148, 15610879, 15610146, 15607491, 15610734, 15607183, 15608432, 15608778, 15608437, 15607393, 15608126, 15610970, 57116853, 15607156, 15609861, 15609384, 15610356,…	367	967	4983	1.24965	0.997199	0.520356	17.2136
GOTERM_MF_FAT	GO:0001883~purine nucleoside binding	88	11.828	0.0179725	15608469, 15610432, 15610785, 15610900, 15609463, 15609129, 15608949, 15607985, 15608147, 15610439, 15609161, 15608426, 15607837, 15609238, 15610679, 15608391, 15607425, 15608523, 15610532, 15610178, 15610700, 15608122, 15608837, 15610148, 15610879, 15610146, 15607491, 15610734, 15607183, 15608432, 15608778, 15608437, 15607393, 15608126, 15610970, 57116853, 15607156, 15609861, 15609384, 15610356,…	367	966	4983	1.23689	0.999658	0.549763	22.622
GOTERM_MF_FAT	GO:0030554~adenyl nucleotide binding	88	11.828	0.0179725	15608469, 15610432, 15610785, 15610900, 15609463, 15609129, 15608949, 15607985, 15608147, 15610439, 15609161, 15608426, 15607837, 15609238, 15610679, 15608391, 15607425, 15608523, 15610532, 15610178, 15610700, 15608122, 15608837, 15610148, 15610879, 15610146, 15607491, 15610734, 15607183, 15608432, 15608778, 15608437, 15607393, 15608126, 15610970, 57116853, 15607156, 15609861, 15609384, 15610356,…	367	966	4983	1.23689	0.999658	0.549763	22.622
GOTERM_MF_FAT	GO:0017076~purine nucleotide binding	91	12.2312	0.0236163	15608469, 15610432, 15610785, 15610900, 15609463, 15609129, 15608949, 15607985, 15608147, 15610439, 15609161, 15608426, 15607837, 15607262, 15609238, 15610679, 15608391, 15607425, 15608523, 15610532, 15610178, 15610700, 15608122, 15608837, 15610148, 15610879, 15610146, 15607491, 15610734, 15607183, 15608432, 15608778, 15608437, 15607393, 15608126, 57117055, 15610970, 57116853, 15607156, 15609861,…	367	1015	4983	1.21731	0.999973	0.583688	28.6787
GOTERM_MF_FAT	GO:0000166~nucleotide binding	100	13.4409	0.063201	15608469, 15609463, 15609129, 15608949, 15608147, 15607868, 15610679, 15607425, 15608523, 15610532, 15608122, 15610148, 15608837, 15610146, 15607491, 15610879, 15610734, 15607183, 15608295, 15608126, 57117055, 15607393, 15609198, 15609861, 15610053, 15607412, 15610356, 15609289, 15609009, 15610867, 15607386, 15609145, 15608267, 15608168, 15609825, 15607949, 161352464, 15608109, 15607303, 15607245…	367	1177	4983	1.15358	1	0.745361	60.2771
Annotation Cluster 5	Enrichment Score: 2.672064503994558
Category	Term	Count	%	PValue	Genes	List Total	Pop Hits	Pop Total	Fold Enrichment	Bonferroni	Benjamini	FDR
SP_PIR_KEYWORDS	metal-binding	46	6.1828	0.000250469	15609045, 15607904, 15610297, 15608163, 15610180, 15610433, 15609129, 15608587, 15610681, 15609405, 15607948, 15610118, 15608109, 15607245, 15608915, 15608787, 15607504, 57117104, 15610721, 15610287, 15610199, 15607160, 15610196, 15609032, 15609715, 15610734, 15607338, 15607374, 15608778, 15610851, 15610690, 15608457, 15609114, 15607993, 15609333, 15607393, 57117055, 15609413, 15607940, 15608301,…	744	447	12695	1.75594	0.0483891	0.00380804	0.312969
GOTERM_MF_FAT	GO:0046872~metal ion binding	76	10.2151	0.00123343	15608800, 15610180, 15610433, 15609129, 15610681, 15609848, 15607867, 57117015, 15607260, 15607160, 15608665, 15610196, 57116728, 15609715, 15608122, 15610879, 15610734, 15608778, 15610690, 15609114, 15607393, 57117055, 15609413, 15607940, 15607156, 15608321, 15609196, 15610977, 57116859, 15610258, 15608320, 15609045, 15609931, 15608580, 15607904, 15610297, 15608163, 15609185, 15608587, 15609405,…	367	735	4983	1.40395	0.419024	0.237782	1.73018
GOTERM_MF_FAT	GO:0043169~cation binding	77	10.3495	0.00197159	15608800, 15608466, 15610180, 15610433, 15609129, 15610681, 15609848, 15607867, 57117015, 15607260, 15607160, 15608665, 15610196, 57116728, 15609715, 15608122, 15610879, 15610734, 15608778, 15610690, 15609114, 15607393, 57117055, 15609413, 15607940, 15607156, 15608321, 15609196, 15610977, 57116859, 15610258, 15608320, 15609045, 15609931, 15608580, 15607904, 15610297, 15608163, 15609185, 15608587,…	367	759	4983	1.37744	0.580359	0.251326	2.75227
GOTERM_MF_FAT	GO:0043167~ion binding	77	10.3495	0.00197159	15608800, 15608466, 15610180, 15610433, 15609129, 15610681, 15609848, 15607867, 57117015, 15607260, 15607160, 15608665, 15610196, 57116728, 15609715, 15608122, 15610879, 15610734, 15608778, 15610690, 15609114, 15607393, 57117055, 15609413, 15607940, 15607156, 15608321, 15609196, 15610977, 57116859, 15610258, 15608320, 15609045, 15609931, 15608580, 15607904, 15610297, 15608163, 15609185, 15608587,…	367	759	4983	1.37744	0.580359	0.251326	2.75227
GOTERM_MF_FAT	GO:0046914~transition metal ion binding	53	7.12366	0.0363224	15608800, 15610433, 15610180, 15610681, 15609848, 15608665, 15607160, 15610196, 15609715, 15608122, 15610690, 15609114, 57117055, 15607393, 15609413, 15607940, 15608321, 15610977, 57116859, 15610258, 15608320, 15609045, 15608580, 15607904, 15610297, 15609185, 15609049, 15609405, 15609974, 15607948, 15610961, 15610118, 15608915, 15607504, 15610287, 15610721, 15610346, 15609032, 15607338, 15607374,…	367	556	4983	1.29427	1	0.638488	40.7386
Annotation Cluster 6	Enrichment Score: 2.022452525314468
Category	Term	Count	%	PValue	Genes	List Total	Pop Hits	Pop Total	Fold Enrichment	Bonferroni	Benjamini	FDR
KEGG_PATHWAY	mtu00230:Purine metabolism	14	1.88172	0.00280506	15610857, 15607374, 15607949, 15608460, 15607948, 15608426, 15607807, 15608096, 15608097, 15609721, 15610532, 15610188, 15610546, 15610847	202	62	2223	2.48499	0.519606	0.0592668	3.6072
KEGG_PATHWAY	mra00230:Purine metabolism	13	1.74731	0.00697784	15610857, 15607374, 15607949, 15607948, 15608426, 15608096, 15607807, 15608097, 15609721, 15610532, 15610188, 15610546, 15610847	202	61	2223	2.34532	0.839201	0.0833491	8.7514
KEGG_PATHWAY	mtc00230:Purine metabolism	11	1.47849	0.0437502	15610857, 15607807, 15608096, 15608097, 15610532, 15609721, 15607949, 15610188, 15607948, 15610847, 15608426	202	61	2223	1.9845	0.999992	0.247823	44.295
Annotation Cluster 7	Enrichment Score: 1.8151767034561535
Category	Term	Count	%	PValue	Genes	List Total	Pop Hits	Pop Total	Fold Enrichment	Bonferroni	Benjamini	FDR
KEGG_PATHWAY	mtu00903:Limonene and pinene degradation	19	2.55376	3.17568e-05	15609032, 15610196, 15610910, 15607363, 15607364, 15610681, 15609405, 15609413, 15607253, 15607772, 15610652, 15608923, 57117119, 15608915, 15609968, 15607813, 57116859, 15610258, 15607705	202	71	2223	2.94499	0.00825439	0.00275907	0.0415265
KEGG_PATHWAY	mtu00626:Naphthalene and anthracene degradation	15	2.01613	0.000124198	15610340, 15609032, 15610196, 15608636, 15607364, 15610681, 15609405, 15609413, 15610399, 15608923, 15608915, 57116859, 15610258, 15608021, 15607705	202	52	2223	3.1745	0.0318978	0.00807164	0.162315
KEGG_PATHWAY	mtu00361:gamma-Hexachlorocyclohexane degradation	10	1.34409	0.001167	15610196, 15609032, 15608923, 15608915, 57116859, 15610258, 15607705, 15610681, 15609405, 15609413	202	31	2223	3.54998	0.262704	0.0332959	1.5156
KEGG_PATHWAY	mra00903:Limonene and pinene degradation	15	2.01613	0.00147419	15610196, 15610910, 15607363, 15610681, 15609405, 15609413, 15607772, 15610652, 57116683, 15608923, 15608915, 15607813, 15609968, 57116859, 15610258	202	65	2223	2.5396	0.319582	0.0377729	1.91101
SP_PIR_KEYWORDS	heme	13	1.74731	0.00310387	15610196, 15609045, 15607904, 15610180, 15610681, 15609405, 15609333, 15607393, 15609413, 15608923, 15608915, 57116859, 15610258	744	83	12695	2.67255	0.459641	0.0303073	3.81532
SP_PIR_KEYWORDS	iron	22	2.95699	0.0120703	15609045, 15610196, 15609715, 15607904, 15610297, 15610180, 15607338, 15607374, 15610690, 15610681, 15609405, 15609333, 15607948, 57117055, 15607393, 15609848, 15609413, 15608923, 15608915, 15610287, 57116859, 15610258	744	211	12695	1.7791	0.909686	0.103533	14.0976
KEGG_PATHWAY	mra00361:gamma-Hexachlorocyclohexane degradation	8	1.07527	0.0123836	15610196, 15608923, 15608915, 57116859, 15610258, 15610681, 15609405, 15609413	202	29	2223	3.03585	0.961315	0.126732	15.0388
SP_PIR_KEYWORDS	Monooxygenase	13	1.74731	0.0126888	15610196, 15610754, 15607904, 15610681, 15609405, 15609413, 15608923, 15608915, 15607715, 57116859, 15610258, 15607705, 15609073	744	99	12695	2.24062	0.920218	0.104106	14.7682
INTERPRO	IPR001128:Cytochrome P450	9	1.20968	0.0165024	15610196, 15607904, 15608923, 15608915, 57116859, 15610258, 15610681, 15609405, 15609413	607	43	7774	2.68059	1	0.621172	22.7739
INTERPRO	IPR017972:Cytochrome P450, conserved site	9	1.20968	0.0214017	15610196, 15607904, 15608923, 15608915, 57116859, 15610258, 15610681, 15609405, 15609413	607	45	7774	2.56145	1	0.671598	28.5371
GOTERM_MF_FAT	GO:0020037~heme binding	13	1.74731	0.0222155	15610196, 15609045, 15607904, 15610180, 15610681, 15609405, 15607393, 15609413, 15608923, 15608915, 57116859, 15610258, 15608511	367	86	4983	2.05244	0.999949	0.592877	27.2179
UP_SEQ_FEATURE	metal ion-binding site:Iron (heme axial ligand)	10	1.34409	0.033522	15610196, 15609045, 15607904, 15608923, 15608915, 57116859, 15610258, 15610681, 15609405, 15609413	286	43	2678	2.17759	1	0.999875	39.0208
INTERPRO	IPR002397:Cytochrome P450, B-class	6	0.806452	0.0407949	15608923, 15608915, 15610258, 15610681, 15609405, 15609413	607	25	7774	3.07374	1	0.767243	47.6312
SP_PIR_KEYWORDS	metalloprotein	6	0.806452	0.04611	15610196, 15609045, 15607904, 15610297, 15610180, 57116859	744	34	12695	3.01115	0.999913	0.213109	44.6069
GOTERM_MF_FAT	GO:0046906~tetrapyrrole binding	13	1.74731	0.073136	15610196, 15609045, 15607904, 15610180, 15610681, 15609405, 15607393, 15609413, 15608923, 15608915, 57116859, 15610258, 15608511	367	103	4983	1.71368	1	0.751519	65.8367
KEGG_PATHWAY	mra00626:Naphthalene and anthracene degradation	8	1.07527	0.105761	15610196, 15608923, 15608915, 57116859, 15610258, 15610681, 15609405, 15609413	202	45	2223	1.95644	1	0.395297	76.8225
GOTERM_MF_FAT	GO:0005506~iron ion binding	24	3.22581	0.126638	15609045, 15610196, 15609715, 15607904, 15610297, 15610180, 15607338, 15607374, 15610690, 15610681, 15609405, 15609333, 15607948, 57117055, 15609848, 15607393, 15609413, 15608923, 15608915, 15610977, 15610287, 57116859, 15610258, 15608511	367	244	4983	1.33551	1	0.8809	85.2631
PIR_SUPERFAMILY	PIRSF000059:cytochrome P450 CYP106	6	0.806452	0.128012	15608923, 15608915, 15610258, 15610681, 15609405, 15609413	360	29	3842	2.20805	1	0.999919	84.5664
INTERPRO	IPR017973:Cytochrome P450, C-terminal region	4	0.537634	0.352682	15607904, 15608923, 15608915, 57116859	607	27	7774	1.89737	1	0.99874	99.8834
GOTERM_MF_FAT	GO:0009055~electron carrier activity	32	4.30108	0.568809	15609009, 15608580, 15607904, 15610297, 15610180, 15610681, 15609405, 15610439, 15610863, 15607925, 15610679, 15610673, 15608915, 15608315, 15607296, 15610287, 15610700, 15610196, 15607479, 57117030, 15610690, 15609333, 15607393, 15609413, 15608301, 15608690, 15608923, 15609861, 15607412, 57116859, 15610258, 15607705	367	429	4983	1.01279	1	0.996921	99.9993
Annotation Cluster 8	Enrichment Score: 1.5795954821556175
Category	Term	Count	%	PValue	Genes	List Total	Pop Hits	Pop Total	Fold Enrichment	Bonferroni	Benjamini	FDR
KEGG_PATHWAY	mtu00640:Propanoate metabolism	16	2.15054	0.000546423	15610910, 15607363, 15609004, 15608114, 15608270, 15607772, 15610652, 15609384, 15607999, 57117119, 57117158, 15607813, 15609968, 15607296, 15610659, 15607549	202	66	2223	2.66787	0.132947	0.0281279	0.712309
KEGG_PATHWAY	mtu00280:Valine, leucine and isoleucine degradation	15	2.01613	0.000631588	15610910, 15607363, 15609004, 15608114, 15610439, 15607772, 15610652, 15609384, 15607999, 15609640, 57117158, 15607813, 15609968, 15607296, 15610659	202	60	2223	2.75124	0.152019	0.0232814	0.822906
KEGG_PATHWAY	mtu00632:Benzoate degradation via CoA ligation	16	2.15054	0.000902106	15609032, 15610910, 15607363, 15610453, 15609004, 15607253, 15607772, 15608692, 15610652, 15608403, 15607999, 15608690, 57117119, 15607813, 15609968, 15610659	202	69	2223	2.55187	0.209869	0.0290152	1.17345
KEGG_PATHWAY	mra00280:Valine, leucine and isoleucine degradation	14	1.88172	0.00205366	15610910, 15607363, 15608114, 15610439, 15607772, 15610652, 15607999, 15609384, 15609640, 57117158, 15607813, 15609968, 15607296, 15610659	202	60	2223	2.56782	0.415242	0.0476074	2.65291
KEGG_PATHWAY	mtu00380:Tryptophan metabolism	12	1.6129	0.0028308	15609045, 15610910, 15610652, 15607772, 15608403, 15607999, 15607363, 15609004, 15607813, 15609968, 15610659, 15607993	202	48	2223	2.75124	0.522831	0.0553249	3.63974
KEGG_PATHWAY	mra00640:Propanoate metabolism	14	1.88172	0.0049834	15610910, 15607363, 15608114, 15607772, 15610652, 57116683, 15607999, 15609384, 57117158, 15607813, 15609968, 15607296, 15610659, 15607549	202	66	2223	2.33438	0.728535	0.0738334	6.32516
KEGG_PATHWAY	mtu00281:Geraniol degradation	13	1.74731	0.0052734	15610910, 15610897, 15607363, 15607364, 15610652, 15607772, 15610679, 15609861, 57117119, 15607813, 15609968, 15607412, 15610700	202	59	2223	2.42482	0.748421	0.0738014	6.6816
KEGG_PATHWAY	mtu00650:Butanoate metabolism	14	1.88172	0.00649617	15610910, 15607363, 15610453, 15609004, 15607772, 15608692, 15610652, 15608690, 15607999, 15609640, 15607813, 15609968, 15610659, 15607910	202	68	2223	2.26573	0.817505	0.0815351	8.17083
KEGG_PATHWAY	mra00380:Tryptophan metabolism	11	1.47849	0.00893175	15609045, 15610910, 15610652, 15607772, 15608403, 15607999, 15607363, 15607813, 15609968, 15610659, 15607993	202	48	2223	2.52197	0.903832	0.0968001	11.072
KEGG_PATHWAY	mra00632:Benzoate degradation via CoA ligation	13	1.74731	0.0147855	15610910, 15607363, 15610453, 15608692, 15610652, 15607772, 15608403, 57116683, 15608690, 15607999, 15607813, 15609968, 15610659	202	67	2223	2.13529	0.97951	0.144024	17.7019
KEGG_PATHWAY	mtu00310:Lysine degradation	10	1.34409	0.0220658	15609809, 15610910, 15610652, 15607772, 15607999, 15607363, 15609004, 15607813, 15609968, 15610659	202	47	2223	2.34148	0.997043	0.187783	25.3103
KEGG_PATHWAY	mra00650:Butanoate metabolism	12	1.6129	0.0384885	15610910, 15610652, 15607772, 15608692, 15607999, 15608690, 15609640, 15610453, 15607363, 15607813, 15609968, 15610659	202	68	2223	1.94205	0.999964	0.241842	40.1502
KEGG_PATHWAY	mtu00071:Fatty acid metabolism	10	1.34409	0.0401866	15610910, 15610652, 15607772, 15607999, 15607363, 15609004, 15607813, 15607296, 15609968, 15610659	202	52	2223	2.11634	0.999978	0.234811	41.518
KEGG_PATHWAY	mra00281:Geraniol degradation	9	1.20968	0.0450105	15610910, 15610652, 15607772, 15610679, 57116683, 15607363, 15607813, 15609968, 15607412	202	45	2223	2.20099	0.999994	0.248886	45.2476
KEGG_PATHWAY	mtu00930:Caprolactam degradation	7	0.94086	0.054977	15610910, 15610652, 15607772, 57117119, 15607363, 15607813, 15609968	202	31	2223	2.48499	1	0.284963	52.2677
KEGG_PATHWAY	mra00930:Caprolactam degradation	7	0.94086	0.054977	15610910, 15610652, 15607772, 57116683, 15607363, 15607813, 15609968	202	31	2223	2.48499	1	0.284963	52.2677
KEGG_PATHWAY	mra00310:Lysine degradation	8	1.07527	0.0709284	15610910, 15610652, 15607772, 15607999, 15607363, 15607813, 15609968, 15610659	202	41	2223	2.14731	1	0.318891	61.7952
KEGG_PATHWAY	mra00071:Fatty acid metabolism	9	1.20968	0.0915635	15610910, 15610652, 15607772, 15607999, 15607363, 15607813, 15607296, 15609968, 15610659	202	52	2223	1.9047	1	0.36082	71.5202
KEGG_PATHWAY	mtu00410:beta-Alanine metabolism	7	0.94086	0.111026	15610910, 15610652, 15607772, 15607363, 15607813, 15607296, 15609968	202	37	2223	2.08202	1	0.405846	78.5452
KEGG_PATHWAY	mra00410:beta-Alanine metabolism	7	0.94086	0.122459	15610910, 15610652, 15607772, 15607363, 15607813, 15607296, 15609968	202	38	2223	2.02723	1	0.433484	81.8868
PIR_SUPERFAMILY	PIRSF001407:AU-specific RNA-binding protein AUH	4	0.537634	0.136149	15610910, 15610652, 15607363, 15609968	360	14	3842	3.04921	1	0.999773	86.4192
GOTERM_MF_FAT	GO:0004300~enoyl-CoA hydratase activity	6	0.806452	0.218926	15610910, 15610652, 15607772, 15607363, 15607813, 15609968	367	44	4983	1.8515	1	0.95523	96.9625
SP_PIR_KEYWORDS	Isomerase	11	1.47849	0.273667	15607148, 15610910, 15607772, 15610601, 15610973, 15608576, 15607363, 15607813, 15609968, 15610393, 15607995	744	136	12695	1.38011	1	0.651864	98.1704
GOTERM_MF_FAT	GO:0016836~hydro-lyase activity	11	1.47849	0.316468	15610910, 15610652, 15607772, 57117109, 15607363, 15608163, 15607813, 15609968, 15607401, 15608750, 15608270	367	113	4983	1.32172	1	0.979622	99.5395
INTERPRO	IPR001753:Crotonase, core	6	0.806452	0.334247	15610910, 15610652, 15607772, 15607363, 15607813, 15609968	607	49	7774	1.56823	1	0.998265	99.8197
COG_ONTOLOGY	Lipid metabolism	19	2.55376	0.590359	15610910, 15609444, 15607363, 15609622, 15608114, 15610690, 15607772, 15610652, 15610679, 15609384, 15609861, 57117158, 15607813, 15609968, 15608538, 15607412, 15608511, 15608216, 15607577	201	386	4166	1.02021	1	0.937129	99.9532
Annotation Cluster 9	Enrichment Score: 1.3864342135687777
Category	Term	Count	%	PValue	Genes	List Total	Pop Hits	Pop Total	Fold Enrichment	Bonferroni	Benjamini	FDR
SP_PIR_KEYWORDS	phosphoprotein	22	2.95699	1.23083e-05	15608122, 15608121, 15610879, 15607491, 15608163, 15608750, 15610900, 15608167, 15609129, 15608168, 15610381, 15608406, 15610070, 15610072, 15607243, 15608109, 15607156, 15607245, 15610356, 57116827, 15607898, 15608881	744	126	12695	2.97928	0.00243408	0.000243675	0.0154007
INTERPRO	IPR003661:Signal transduction histidine kinase, subgroup 1, dimerisation and phosphoacceptor region	5	0.672043	0.0194733	15608122, 15610900, 15608168, 15610381, 15607898	607	14	7774	4.57402	1	0.658857	26.3185
GOTERM_BP_FAT	GO:0016310~phosphorylation	18	2.41935	0.0214578	15608122, 15608267, 15609184, 15610900, 15608168, 15607985, 15610381, 15608406, 15608437, 15607225, 15607156, 15609225, 15610287, 15610356, 15607760, 15607898, 15607257, 15608881	313	135	4188	1.78403	0.99999	0.853877	27.0276
INTERPRO	IPR005467:Signal transduction histidine kinase, core	6	0.806452	0.0245018	15608122, 15610900, 15608168, 15610381, 15607985, 15607898	607	22	7774	3.49289	1	0.700576	31.9733
SMART	SM00388:HisKA	5	0.672043	0.0306942	15608122, 15610900, 15608168, 15610381, 15607898	89	14	975	3.91252	0.776067	0.776067	25.7344
GOTERM_MF_FAT	GO:0004672~protein kinase activity	12	1.6129	0.030757	15608122, 15607156, 57116853, 15609225, 15610356, 15610900, 15608168, 15610381, 15607985, 15608406, 15607898, 15608881	367	80	4983	2.03665	0.999999	0.625374	35.7107
INTERPRO	IPR004358:Signal transduction histidine kinase-related protein, C-terminal	5	0.672043	0.0312759	15608122, 15610900, 15608168, 15610381, 15607898	607	16	7774	4.00227	1	0.733925	38.9511
GOTERM_BP_FAT	GO:0000160~two-component signal transduction system (phosphorelay)	15	2.01613	0.0323543	15608122, 15608121, 15609625, 15608498, 15610900, 15608167, 15607336, 15608168, 15610381, 15607984, 57116853, 15607401, 15607527, 15607898, 15608030	313	110	4188	1.82457	1	0.796206	37.9822
GOTERM_BP_FAT	GO:0006468~protein amino acid phosphorylation	11	1.47849	0.0390903	15608122, 15607156, 15609225, 15610356, 15610900, 15608168, 15610381, 15607985, 15608406, 15607898, 15608881	313	72	4188	2.0442	1	0.829289	43.9666
INTERPRO	IPR003594:ATP-binding region, ATPase-like	7	0.94086	0.0397062	15608122, 57116853, 15610900, 15608168, 15610381, 15607985, 15607898	607	33	7774	2.71669	1	0.771712	46.7004
SP_PIR_KEYWORDS	kinase	17	2.28495	0.0408691	15608122, 15608267, 15610900, 15609839, 15608168, 15607985, 15610381, 15608406, 15608426, 15607156, 15609225, 15610356, 15608833, 15607760, 15607898, 15607257, 15608881	744	170	12695	1.70632	0.999742	0.210266	40.6758
GOTERM_MF_FAT	GO:0016775~phosphotransferase activity, nitrogenous group as acceptor	8	1.07527	0.0437909	15608122, 57116853, 15610356, 15610900, 15608168, 15610381, 15607985, 15607898	367	45	4983	2.41381	1	0.665323	46.9128
GOTERM_MF_FAT	GO:0000155~two-component sensor activity	8	1.07527	0.0437909	15608122, 57116853, 15610356, 15610900, 15608168, 15610381, 15607985, 15607898	367	45	4983	2.41381	1	0.665323	46.9128
GOTERM_MF_FAT	GO:0004673~protein histidine kinase activity	8	1.07527	0.0437909	15608122, 57116853, 15610356, 15610900, 15608168, 15610381, 15607985, 15607898	367	45	4983	2.41381	1	0.665323	46.9128
SP_PIR_KEYWORDS	autophosphorylation	3	0.403226	0.0438352	15610900, 15608168, 15610381	744	6	12695	8.53159	0.99986	0.213273	42.9311
SP_PIR_KEYWORDS	two-component regulatory system	8	1.07527	0.0438356	15608122, 15608121, 15610356, 15610900, 15608167, 15608168, 15610381, 15607898	744	56	12695	2.4376	0.99986	0.208293	42.9314
GOTERM_BP_FAT	GO:0006793~phosphorus metabolic process	19	2.55376	0.0468587	15610119, 15608122, 15608267, 15609184, 15610900, 15608168, 15607985, 15610381, 15608406, 15608437, 15607225, 15607156, 15609225, 15610287, 15610356, 15607760, 15607898, 15607257, 15608881	313	159	4188	1.59889	1	0.757907	50.1989
GOTERM_BP_FAT	GO:0006796~phosphate metabolic process	19	2.55376	0.0468587	15610119, 15608122, 15608267, 15609184, 15610900, 15608168, 15607985, 15610381, 15608406, 15608437, 15607225, 15607156, 15609225, 15610287, 15610356, 15607760, 15607898, 15607257, 15608881	313	159	4188	1.59889	1	0.757907	50.1989
GOTERM_BP_FAT	GO:0018106~peptidyl-histidine phosphorylation	7	0.94086	0.0532677	15608122, 15610356, 15610900, 15608168, 15610381, 15607985, 15607898	313	37	4188	2.53139	1	0.750106	54.848
GOTERM_BP_FAT	GO:0018202~peptidyl-histidine modification	7	0.94086	0.0532677	15608122, 15610356, 15610900, 15608168, 15610381, 15607985, 15607898	313	37	4188	2.53139	1	0.750106	54.848
SP_PIR_KEYWORDS	phosphohistidine	3	0.403226	0.0590293	15610900, 15608168, 15610381	744	7	12695	7.31279	0.999994	0.254596	53.2965
SMART	SM00387:HATPase_c	7	0.94086	0.0687755	15608122, 57116853, 15610900, 15608168, 15610381, 15607985, 15607898	89	33	975	2.3238	0.967295	0.680206	49.3396
UP_SEQ_FEATURE	domain:Histidine kinase	4	0.537634	0.0813173	15608122, 15610356, 15608168, 15610381	286	10	2678	3.74545	1	0.999869	70.7822
INTERPRO	IPR003660:HAMP linker domain	5	0.672043	0.307396	15608122, 15610900, 15610381, 15608460, 15607898	607	36	7774	1.77878	1	0.997675	99.6669
COG_ONTOLOGY	Signal transduction mechanisms	6	0.806452	0.309967	15610375, 15610356, 15610812, 15608168, 15607985, 15607898	201	77	4166	1.61504	0.99999	0.899771	95.8718
UP_SEQ_FEATURE	domain:HAMP	3	0.403226	0.370577	15608122, 15610381, 15608460	286	12	2678	2.34091	1	1	99.8789
SMART	SM00304:HAMP	5	0.672043	0.411627	15608122, 15610900, 15610381, 15608460, 15607898	89	36	975	1.52154	1	0.958513	99.3666
Annotation Cluster 10	Enrichment Score: 1.3682754815909817
Category	Term	Count	%	PValue	Genes	List Total	Pop Hits	Pop Total	Fold Enrichment	Bonferroni	Benjamini	FDR
SP_PIR_KEYWORDS	magnesium	17	2.28495	0.00254316	57116728, 15608122, 15608163, 15610180, 15610734, 15609129, 15608778, 161352467, 15607993, 15607948, 15610118, 15608109, 15607156, 15607245, 15610132, 15608787, 15608974, 57117104	744	125	12695	2.32059	0.396004	0.0261872	3.13617
GOTERM_MF_FAT	GO:0000287~magnesium ion binding	17	2.28495	0.0553411	57116728, 15608122, 15609931, 15608163, 15610734, 15609129, 15608778, 161352467, 15607993, 15607948, 15610118, 15608109, 15607156, 15607245, 15610132, 15608787, 15608974, 15607260	367	142	4983	1.62549	1	0.714208	55.2952
UP_SEQ_FEATURE	metal ion-binding site:Magnesium	7	0.94086	0.55815	15608109, 15607156, 15608787, 15608163, 15609129, 15607993, 15607948	286	56	2678	1.17045	1	1	99.9993
Annotation Cluster 11	Enrichment Score: 1.3593215685106141
Category	Term	Count	%	PValue	Genes	List Total	Pop Hits	Pop Total	Fold Enrichment	Bonferroni	Benjamini	FDR
INTERPRO	IPR004707:Transport protein	6	0.806452	0.0131289	15607591, 15607816, 15607648, 15610959, 15608323, 15608660	607	19	7774	4.04439	0.99999	0.5622	18.5558
INTERPRO	IPR004869:MMPL	6	0.806452	0.034788	15607591, 15607816, 15607648, 15610959, 15608323, 15608660	607	24	7774	3.20181	1	0.75543	42.2994
PIR_SUPERFAMILY	PIRSF031736:PIRSF031736	4	0.537634	0.182968	15607591, 15607816, 15607648, 15608323	360	16	3842	2.66806	1	0.999951	93.6497
Annotation Cluster 12	Enrichment Score: 1.3185676309683378
Category	Term	Count	%	PValue	Genes	List Total	Pop Hits	Pop Total	Fold Enrichment	Bonferroni	Benjamini	FDR
SP_PIR_KEYWORDS	protein biosynthesis	9	1.20968	0.00191628	15610970, 15610148, 15608787, 15610146, 15610734, 15607183, 15607822, 15608432, 15608778, 15608147	744	40	12695	3.83921	0.315994	0.0208783	2.37163
KEGG_PATHWAY	mtc00970:Aminoacyl-tRNA biosynthesis	8	1.07527	0.00310545	15610970, 15610148, 15608787, 15610146, 15610734, 15607183, 15608432, 15608778, 15608147	202	23	2223	3.82781	0.555935	0.0563355	3.98629
KEGG_PATHWAY	mtu00970:Aminoacyl-tRNA biosynthesis	8	1.07527	0.00310545	15610970, 15610148, 15608787, 15610146, 15610734, 15607183, 15608432, 15608778, 15608147	202	23	2223	3.82781	0.555935	0.0563355	3.98629
KEGG_PATHWAY	mra00970:Aminoacyl-tRNA biosynthesis	8	1.07527	0.00405419	15610970, 15610148, 15608787, 15610146, 15610734, 15607183, 15608432, 15608778, 15608147	202	24	2223	3.66832	0.653646	0.0641204	5.17454
SP_PIR_KEYWORDS	Aminoacyl-tRNA synthetase	6	0.806452	0.0186761	15610970, 15608787, 15610734, 15607183, 15608432, 15608778, 15608147	744	27	12695	3.79182	0.976075	0.129122	21.0149
GOTERM_MF_FAT	GO:0016875~ligase activity, forming carbon-oxygen bonds	6	0.806452	0.0438765	15610970, 15608787, 15610734, 15607183, 15608432, 15608778, 15608147	367	27	4983	3.01726	1	0.646211	46.9799
GOTERM_MF_FAT	GO:0016876~ligase activity, forming aminoacyl-tRNA and related compounds	6	0.806452	0.0438765	15610970, 15608787, 15610734, 15607183, 15608432, 15608778, 15608147	367	27	4983	3.01726	1	0.646211	46.9799
GOTERM_MF_FAT	GO:0004812~aminoacyl-tRNA ligase activity	6	0.806452	0.0438765	15610970, 15608787, 15610734, 15607183, 15608432, 15608778, 15608147	367	27	4983	3.01726	1	0.646211	46.9799
GOTERM_BP_FAT	GO:0043039~tRNA aminoacylation	6	0.806452	0.0461159	15610970, 15608787, 15610734, 15607183, 15608432, 15608778, 15608147	313	27	4188	2.97338	1	0.791921	49.6321
GOTERM_BP_FAT	GO:0043038~amino acid activation	6	0.806452	0.0461159	15610970, 15608787, 15610734, 15607183, 15608432, 15608778, 15608147	313	27	4188	2.97338	1	0.791921	49.6321
GOTERM_BP_FAT	GO:0006418~tRNA aminoacylation for protein translation	6	0.806452	0.0461159	15610970, 15608787, 15610734, 15607183, 15608432, 15608778, 15608147	313	27	4188	2.97338	1	0.791921	49.6321
KEGG_PATHWAY	mtf00970:Aminoacyl-tRNA biosynthesis	6	0.806452	0.0590567	15610148, 15608787, 15610146, 15610734, 15607183, 15608432, 15608778	202	24	2223	2.75124	1	0.297465	54.8936
INTERPRO	IPR006195:Aminoacyl-tRNA synthetase, class II, conserved region	3	0.403226	0.124152	15610970, 15608787, 15610734, 15608778	607	8	7774	4.80272	1	0.960126	87.2393
UP_SEQ_FEATURE	short sequence motif:"HIGH" region	3	0.403226	0.247322	15607183, 15608432, 15608147	286	9	2678	3.12121	1	1	98.3783
GOTERM_BP_FAT	GO:0006412~translation	12	1.6129	0.252837	15610148, 15610146, 15610734, 15607822, 15607183, 15608768, 15608778, 15608432, 15608147, 15610592, 15610970, 15608787, 15607855	313	117	4188	1.37233	1	0.949308	98.5504
INTERPRO	IPR014729:Rossmann-like alpha/beta/alpha sandwich fold	6	0.806452	0.302746	15610270, 15607183, 15608432, 15610532, 15608168, 15608147	607	47	7774	1.63497	1	0.997684	99.6304
GOTERM_BP_FAT	GO:0034660~ncRNA metabolic process	8	1.07527	0.324356	15610970, 15608787, 15610734, 15607183, 15609975, 15608432, 15608778, 15608147, 15611055	313	75	4188	1.42722	1	0.970854	99.6639
GOTERM_BP_FAT	GO:0006399~tRNA metabolic process	6	0.806452	0.406068	15610970, 15608787, 15610734, 15607183, 15608432, 15608778, 15608147	313	56	4188	1.43359	1	0.980928	99.9483
INTERPRO	IPR001412:Aminoacyl-tRNA synthetase, class I, conserved site	4	0.537634	0.417868	57117119, 15607183, 15608432, 15608147	607	30	7774	1.70763	1	0.999455	99.9776
Annotation Cluster 13	Enrichment Score: 1.2904396335087092
Category	Term	Count	%	PValue	Genes	List Total	Pop Hits	Pop Total	Fold Enrichment	Bonferroni	Benjamini	FDR
KEGG_PATHWAY	mtu00051:Fructose and mannose metabolism	8	1.07527	0.000597059	15610273, 15608239, 15608576, 15607504, 15610393, 15610250, 15607910, 15607867	202	18	2223	4.89109	0.144337	0.0256453	0.77808
KEGG_PATHWAY	mtu00030:Pentose phosphate pathway	6	0.806452	0.0233532	57116832, 15608239, 15607504, 15608586, 15610393, 15608587	202	19	2223	3.47525	0.997903	0.191578	26.5861
KEGG_PATHWAY	mra00030:Pentose phosphate pathway	6	0.806452	0.0233532	57116832, 15608239, 15607504, 15608586, 15610393, 15608587	202	19	2223	3.47525	0.997903	0.191578	26.5861
KEGG_PATHWAY	mra00010:Glycolysis / Gluconeogenesis	8	1.07527	0.0335629	15608239, 15608576, 15608163, 15607504, 15610393, 15609839, 15609632, 15610439	202	35	2223	2.51542	0.999865	0.224758	36.0138
KEGG_PATHWAY	mtu00010:Glycolysis / Gluconeogenesis	8	1.07527	0.0385843	15608239, 15608576, 15608163, 15607504, 15610393, 15609839, 15609632, 15610439	202	36	2223	2.44554	0.999965	0.23682	40.2281
KEGG_PATHWAY	mra00051:Fructose and mannose metabolism	5	0.672043	0.0399764	15608239, 15608576, 15607504, 15610393, 15607867	202	15	2223	3.66832	0.999976	0.238929	41.3502
KEGG_PATHWAY	mtc00030:Pentose phosphate pathway	5	0.672043	0.0855673	15608239, 15607504, 15608586, 15610393, 15608587	202	19	2223	2.89604	1	0.35629	68.9611
KEGG_PATHWAY	mtc00051:Fructose and mannose metabolism	4	0.537634	0.126238	15608239, 15608576, 15607504, 15610393	202	14	2223	3.14427	1	0.438643	82.8807
KEGG_PATHWAY	mtc00010:Glycolysis / Gluconeogenesis	6	0.806452	0.238544	15608239, 15608576, 15608163, 15607504, 15610393, 15609839	202	37	2223	1.78459	1	0.648662	97.1683
KEGG_PATHWAY	mtf00051:Fructose and mannose metabolism	3	0.403226	0.296735	15608239, 15608576, 15610393	202	12	2223	2.75124	1	0.70148	98.9989
KEGG_PATHWAY	mtf00010:Glycolysis / Gluconeogenesis	4	0.537634	0.495388	15608239, 15608576, 15608163, 15610393	202	29	2223	1.51792	1	0.868478	99.987
Annotation Cluster 14	Enrichment Score: 1.2769256967087257
Category	Term	Count	%	PValue	Genes	List Total	Pop Hits	Pop Total	Fold Enrichment	Bonferroni	Benjamini	FDR
GOTERM_BP_FAT	GO:0009165~nucleotide biosynthetic process	25	3.36022	0.0124178	15609625, 15609129, 15607949, 15608460, 15607948, 15609276, 15608109, 15607245, 15608785, 15608523, 15607527, 15610532, 57116728, 15607566, 15608837, 15609629, 15610879, 15608498, 15608437, 15609037, 15610101, 15609363, 15608096, 15608097, 15608031	313	200	4188	1.67252	0.998703	0.810222	16.599
GOTERM_BP_FAT	GO:0034404~nucleobase, nucleoside and nucleotide biosynthetic process	26	3.49462	0.0141247	15609625, 15609129, 15607949, 15608460, 15607948, 15609276, 15608109, 15608785, 15607245, 15608523, 15607527, 15610532, 57116728, 15607566, 15608837, 15609629, 15610879, 15608498, 15608437, 15609037, 15610101, 15609363, 15608096, 15608097, 15608031, 15609721	313	213	4188	1.63326	0.999483	0.779881	18.6686
GOTERM_BP_FAT	GO:0034654~nucleobase, nucleoside, nucleotide and nucleic acid biosynthetic process	26	3.49462	0.0141247	15609625, 15609129, 15607949, 15608460, 15607948, 15609276, 15608109, 15608785, 15607245, 15608523, 15607527, 15610532, 57116728, 15607566, 15608837, 15609629, 15610879, 15608498, 15608437, 15609037, 15610101, 15609363, 15608096, 15608097, 15608031, 15609721	313	213	4188	1.63326	0.999483	0.779881	18.6686
GOTERM_BP_FAT	GO:0009156~ribonucleoside monophosphate biosynthetic process	6	0.806452	0.0245021	15609276, 15608096, 15608097, 15610532, 15607949, 15610101	313	23	4188	3.49048	0.999998	0.769243	30.2568
GOTERM_BP_FAT	GO:0009161~ribonucleoside monophosphate metabolic process	6	0.806452	0.0245021	15609276, 15608096, 15608097, 15610532, 15607949, 15610101	313	23	4188	3.49048	0.999998	0.769243	30.2568
SP_PIR_KEYWORDS	purine biosynthesis	5	0.672043	0.0266199	15608097, 15610532, 15607949, 15607948, 15610101	744	20	12695	4.26579	0.995214	0.158297	28.6532
GOTERM_MF_FAT	GO:0004372~glycine hydroxymethyltransferase activity	4	0.537634	0.0416381	15608096, 15608097, 57116827, 15610101	367	11	4983	4.93733	1	0.667386	45.1974
GOTERM_BP_FAT	GO:0006164~purine nucleotide biosynthetic process	13	1.74731	0.0416411	15607566, 15610879, 15609129, 15607949, 15608437, 15607948, 15610101, 15609363, 15608109, 15608096, 15607245, 15608097, 15610532	313	93	4188	1.87035	1	0.801358	46.0888
KEGG_PATHWAY	mtc00230:Purine metabolism	11	1.47849	0.0437502	15610857, 15607807, 15608096, 15608097, 15610532, 15609721, 15607949, 15610188, 15607948, 15610847, 15608426	202	61	2223	1.9845	0.999992	0.247823	44.295
GOTERM_BP_FAT	GO:0009260~ribonucleotide biosynthetic process	12	1.6129	0.0455475	15609276, 15607566, 15608096, 15608109, 15607245, 15608097, 15610879, 15609129, 15610532, 15607949, 15608437, 15610101	313	84	4188	1.91146	1	0.808595	49.1944
GOTERM_BP_FAT	GO:0009126~purine nucleoside monophosphate metabolic process	5	0.672043	0.0479903	15608096, 15608097, 15610532, 15607949, 15610101	313	19	4188	3.5211	1	0.747676	51.0509
GOTERM_BP_FAT	GO:0009127~purine nucleoside monophosphate biosynthetic process	5	0.672043	0.0479903	15608096, 15608097, 15610532, 15607949, 15610101	313	19	4188	3.5211	1	0.747676	51.0509
GOTERM_BP_FAT	GO:0009167~purine ribonucleoside monophosphate metabolic process	5	0.672043	0.0479903	15608096, 15608097, 15610532, 15607949, 15610101	313	19	4188	3.5211	1	0.747676	51.0509
GOTERM_BP_FAT	GO:0009168~purine ribonucleoside monophosphate biosynthetic process	5	0.672043	0.0479903	15608096, 15608097, 15610532, 15607949, 15610101	313	19	4188	3.5211	1	0.747676	51.0509
GOTERM_BP_FAT	GO:0006163~purine nucleotide metabolic process	13	1.74731	0.0547097	15607566, 15610879, 15609129, 15607949, 15608437, 15607948, 15610101, 15609363, 15608109, 15608096, 15607245, 15608097, 15610532	313	97	4188	1.79322	1	0.743479	55.8368
GOTERM_BP_FAT	GO:0009259~ribonucleotide metabolic process	12	1.6129	0.0564073	15609276, 15607566, 15608096, 15608109, 15607245, 15608097, 15610879, 15609129, 15610532, 15607949, 15608437, 15610101	313	87	4188	1.84554	1	0.73893	56.975
GOTERM_BP_FAT	GO:0009152~purine ribonucleotide biosynthetic process	11	1.47849	0.0665971	15607566, 15608096, 15608109, 15607245, 15608097, 15610879, 15609129, 15610532, 15607949, 15608437, 15610101	313	79	4188	1.86306	1	0.742811	63.2527
GOTERM_BP_FAT	GO:0006188~IMP biosynthetic process	4	0.537634	0.0669797	15608096, 15608097, 15607949, 15610101	313	13	4188	4.11698	1	0.732126	63.4709
GOTERM_BP_FAT	GO:0046040~IMP metabolic process	4	0.537634	0.0669797	15608096, 15608097, 15607949, 15610101	313	13	4188	4.11698	1	0.732126	63.4709
GOTERM_BP_FAT	GO:0009150~purine ribonucleotide metabolic process	11	1.47849	0.0814373	15607566, 15608096, 15608109, 15607245, 15608097, 15610879, 15609129, 15610532, 15607949, 15608437, 15610101	313	82	4188	1.7949	1	0.778284	70.8848
KEGG_PATHWAY	mtc00670:One carbon pool by folate	4	0.537634	0.0870618	15608096, 15608097, 57116827, 15610101	202	12	2223	3.66832	1	0.356127	69.6181
KEGG_PATHWAY	mtu00670:One carbon pool by folate	4	0.537634	0.0870618	15608096, 15608097, 57116827, 15610101	202	12	2223	3.66832	1	0.356127	69.6181
KEGG_PATHWAY	mtf00670:One carbon pool by folate	4	0.537634	0.0870618	15608096, 15608097, 57116827, 15610101	202	12	2223	3.66832	1	0.356127	69.6181
KEGG_PATHWAY	mra00670:One carbon pool by folate	4	0.537634	0.0870618	15608096, 15608097, 57116827, 15610101	202	12	2223	3.66832	1	0.356127	69.6181
GOTERM_BP_FAT	GO:0006189~'de novo' IMP biosynthetic process	3	0.403226	0.223482	15608096, 15607949, 15610101	313	12	4188	3.34505	1	0.942904	97.4629
KEGG_PATHWAY	mtf00230:Purine metabolism	4	0.537634	0.90183	15607807, 15608096, 15608097, 15610532	202	57	2223	0.772277	1	0.997661	100
Annotation Cluster 15	Enrichment Score: 1.254934567094507
Category	Term	Count	%	PValue	Genes	List Total	Pop Hits	Pop Total	Fold Enrichment	Bonferroni	Benjamini	FDR
INTERPRO	IPR002989:Mycobacterial pentapeptide repeat	10	1.34409	0.0309409	57116929, 57117096, 57117067, 57116928, 57117092, 57116720, 57116882, 57117095, 57116731, 57116726	607	57	7774	2.24689	1	0.747173	38.6224
COG_ONTOLOGY	Cell motility and secretion	8	1.07527	0.0459635	57117066, 57116841, 57117096, 57116836, 57117092, 57116720, 57117095, 57116726	201	69	4166	2.40306	0.767451	0.517766	33.2508
INTERPRO	IPR000030:Mycobacterial PPE protein	20	2.68817	0.120851	57116929, 57117066, 57116729, 57117096, 57117067, 57116928, 57117092, 57117048, 57116720, 57116882, 57117111, 57117095, 57116731, 57116920, 57116726, 57116852, 57116689, 57116841, 57116836, 57117105	607	183	7774	1.3997	1	0.960046	86.4714
Annotation Cluster 16	Enrichment Score: 1.2408915996283525
Category	Term	Count	%	PValue	Genes	List Total	Pop Hits	Pop Total	Fold Enrichment	Bonferroni	Benjamini	FDR
SP_PIR_KEYWORDS	antibiotic resistance	7	0.94086	0.0170316	15607148, 15607807, 15607822, 15609825, 15609470, 15610930, 15608983	744	36	12695	3.31784	0.966671	0.132137	19.3425
UP_SEQ_FEATURE	sequence variant	10	1.34409	0.0773722	15610119, 15609045, 15607148, 15607807, 15607822, 15609839, 15609825, 15609470, 15607332, 15610930	286	50	2678	1.87273	1	0.999975	68.9083
GOTERM_BP_FAT	GO:0046677~response to antibiotic	7	0.94086	0.143709	15607148, 15607807, 15610375, 15607822, 15609470, 15610930, 15608983	313	48	4188	1.95128	1	0.879528	89.4983
Annotation Cluster 17	Enrichment Score: 1.2404190105406245
Category	Term	Count	%	PValue	Genes	List Total	Pop Hits	Pop Total	Fold Enrichment	Bonferroni	Benjamini	FDR
SP_PIR_KEYWORDS	dna repair	10	1.34409	0.0186633	15608469, 15607145, 15608558, 15610433, 15610721, 15610199, 15608457, 15610722, 15610851, 15608456	744	69	12695	2.47292	0.976013	0.133654	21.0019
GOTERM_BP_FAT	GO:0033554~cellular response to stress	19	2.55376	0.0251664	15609045, 15610340, 15610867, 15608469, 15608558, 15610433, 15608457, 15610851, 15608456, 15608296, 15609227, 15608078, 15610200, 15607145, 15610338, 15610721, 15610337, 15610199, 15610722	313	148	4188	1.71773	0.999999	0.742308	30.9435
SP_PIR_KEYWORDS	DNA damage	10	1.34409	0.0260438	15608469, 15607145, 15608558, 15610433, 15610721, 15610199, 15608457, 15610722, 15610851, 15608456	744	73	12695	2.33742	0.99462	0.159843	28.123
GOTERM_BP_FAT	GO:0006281~DNA repair	17	2.28495	0.0577667	15610340, 15610867, 15608469, 15608558, 15610433, 15608457, 15610851, 15608456, 15608296, 15609227, 15608078, 15607145, 15610338, 15610721, 15610337, 15610199, 15610722	313	141	4188	1.61321	1	0.732589	57.8666
GOTERM_BP_FAT	GO:0006974~response to DNA damage stimulus	17	2.28495	0.0577667	15610340, 15610867, 15608469, 15608558, 15610433, 15608457, 15610851, 15608456, 15608296, 15609227, 15608078, 15607145, 15610338, 15610721, 15610337, 15610199, 15610722	313	141	4188	1.61321	1	0.732589	57.8666
GOTERM_BP_FAT	GO:0006259~DNA metabolic process	32	4.30108	0.884336	15610485, 15609893, 15610867, 15608469, 15609803, 15610433, 15607200, 15610116, 15609161, 15609949, 15607148, 15607145, 15610721, 15610199, 15610722, 15610847, 15610340, 15610857, 15609944, 15608558, 15608599, 15610851, 15608457, 15608456, 15608296, 15608453, 15609227, 15608078, 15610338, 15610337, 15610188, 15610564	313	497	4188	0.861501	1	0.999949	100
Annotation Cluster 18	Enrichment Score: 1.16518438286077
Category	Term	Count	%	PValue	Genes	List Total	Pop Hits	Pop Total	Fold Enrichment	Bonferroni	Benjamini	FDR
SP_PIR_KEYWORDS	pyrimidine biosynthesis	4	0.537634	0.0175765	57116728, 15609276, 15608837, 15608523	744	10	12695	6.82527	0.970136	0.131027	19.9002
KEGG_PATHWAY	mtu00240:Pyrimidine metabolism	9	1.20968	0.031122	15610857, 57116728, 15609276, 15607807, 15608837, 15607374, 15608523, 15610188, 15610847	202	42	2223	2.3582	0.999739	0.221245	33.8676
KEGG_PATHWAY	mra00240:Pyrimidine metabolism	9	1.20968	0.031122	15610857, 57116728, 15609276, 15607807, 15608837, 15607374, 15608523, 15610188, 15610847	202	42	2223	2.3582	0.999739	0.221245	33.8676
GOTERM_BP_FAT	GO:0006221~pyrimidine nucleotide biosynthetic process	5	0.672043	0.0659742	57116728, 15609276, 15608837, 15609629, 15608523	313	21	4188	3.18576	1	0.752545	62.8949
KEGG_PATHWAY	mtc00240:Pyrimidine metabolism	8	1.07527	0.0788897	15610857, 57116728, 15609276, 15607807, 15608837, 15608523, 15610188, 15610847	202	42	2223	2.09618	1	0.337979	65.8623
GOTERM_BP_FAT	GO:0006220~pyrimidine nucleotide metabolic process	5	0.672043	0.0869697	57116728, 15609276, 15608837, 15609629, 15608523	313	23	4188	2.90874	1	0.790166	73.3309
KEGG_PATHWAY	mtf00240:Pyrimidine metabolism	3	0.403226	0.905482	57116728, 15607807, 15608837	202	42	2223	0.786068	1	0.997748	100
Annotation Cluster 19	Enrichment Score: 1.1591522002997896
Category	Term	Count	%	PValue	Genes	List Total	Pop Hits	Pop Total	Fold Enrichment	Bonferroni	Benjamini	FDR
INTERPRO	IPR000991:Glutamine amidotransferase class-I, C-terminal	4	0.537634	0.0130035	15608837, 15608523, 15608740, 15610532	607	7	7774	7.31843	0.999989	0.585621	18.3949
SP_PIR_KEYWORDS	glutamine amidotransferase	6	0.806452	0.021672	15608837, 15610849, 15608523, 15608740, 15610532, 15607948	744	28	12695	3.65639	0.986941	0.143531	23.9798
UP_SEQ_FEATURE	domain:Glutamine amidotransferase type-1	4	0.537634	0.0301453	15608837, 15608523, 15608740, 15610532	286	7	2678	5.35065	1	1	35.8561
INTERPRO	IPR017926:Glutamine amidotransferase type 1	4	0.537634	0.0485027	15608837, 15608523, 15608740, 15610532	607	11	7774	4.65718	1	0.812357	53.7987
GOTERM_BP_FAT	GO:0006541~glutamine metabolic process	6	0.806452	0.148935	15608837, 15610849, 15608523, 15608740, 15610532, 15607948	313	38	4188	2.11266	1	0.882915	90.3919
GOTERM_BP_FAT	GO:0009064~glutamine family amino acid metabolic process	8	1.07527	0.252249	15608837, 15608328, 15607641, 15610849, 15608523, 15608740, 15610532, 15607948	313	69	4188	1.55133	1	0.951793	98.5338
UP_SEQ_FEATURE	active site:Nucleophile	5	0.672043	0.496778	15609276, 15608837, 15608523, 15608740, 15610532	286	34	2678	1.37701	1	1	99.9953
Annotation Cluster 20	Enrichment Score: 1.1580497698114134
Category	Term	Count	%	PValue	Genes	List Total	Pop Hits	Pop Total	Fold Enrichment	Bonferroni	Benjamini	FDR
KEGG_PATHWAY	mtu03430:Mismatch repair	6	0.806452	0.0289141	15610857, 15608078, 15610867, 15610337, 15610199, 15610847	202	20	2223	3.30149	0.999528	0.212827	31.8691
KEGG_PATHWAY	mtu03420:Nucleotide excision repair	5	0.672043	0.0314832	15608078, 15610867, 15608558, 15610337, 15610199	202	14	2223	3.93034	0.999763	0.217738	34.1893
INTERPRO	IPR012310:ATP dependent DNA ligase, central	3	0.403226	0.05178	15608078, 15610867, 15610199	607	5	7774	7.68435	1	0.821481	56.2093
INTERPRO	IPR012309:ATP dependent DNA ligase, C-terminal	3	0.403226	0.05178	15608078, 15610867, 15610199	607	5	7774	7.68435	1	0.821481	56.2093
GOTERM_MF_FAT	GO:0003910~DNA ligase (ATP) activity	3	0.403226	0.0662288	15608078, 15610867, 15610199	367	6	4983	6.78883	1	0.746014	62.0547
KEGG_PATHWAY	mtu03450:Non-homologous end-joining	3	0.403226	0.0677531	15608078, 15610867, 15610199	202	5	2223	6.60297	1	0.322671	60.0518
KEGG_PATHWAY	mtu03410:Base excision repair	5	0.672043	0.0724696	15608078, 15610867, 15610433, 15610199, 15608457	202	18	2223	3.05693	1	0.319549	62.6159
GOTERM_MF_FAT	GO:0003909~DNA ligase activity	3	0.403226	0.088318	15608078, 15610867, 15610199	367	7	4983	5.819	1	0.803554	72.9524
GOTERM_MF_FAT	GO:0016886~ligase activity, forming phosphoric ester bonds	3	0.403226	0.088318	15608078, 15610867, 15610199	367	7	4983	5.819	1	0.803554	72.9524
GOTERM_BP_FAT	GO:0006260~DNA replication	8	1.07527	0.424385	15610857, 15608078, 15610867, 15607145, 15610199, 15607200, 15610188, 15610847	313	83	4188	1.28966	1	0.980114	99.9672
Annotation Cluster 21	Enrichment Score: 1.124028060029051
Category	Term	Count	%	PValue	Genes	List Total	Pop Hits	Pop Total	Fold Enrichment	Bonferroni	Benjamini	FDR
KEGG_PATHWAY	mtu00260:Glycine, serine and threonine metabolism	7	0.94086	0.0250679	15609620, 15608750, 57116827, 15610179, 15607577, 15610439, 15607868	202	26	2223	2.96287	0.998675	0.198179	28.2541
KEGG_PATHWAY	mra00260:Glycine, serine and threonine metabolism	7	0.94086	0.0250679	15609620, 15608750, 57116827, 15610179, 15607577, 15610439, 15607868	202	26	2223	2.96287	0.998675	0.198179	28.2541
KEGG_PATHWAY	mtc00260:Glycine, serine and threonine metabolism	3	0.403226	0.675587	15608750, 57116827, 15607577	202	25	2223	1.32059	1	0.957546	100
Annotation Cluster 22	Enrichment Score: 1.088655533663023
Category	Term	Count	%	PValue	Genes	List Total	Pop Hits	Pop Total	Fold Enrichment	Bonferroni	Benjamini	FDR
SP_PIR_KEYWORDS	cell wall biogenesis/degradation	8	1.07527	0.00504138	57116685, 15608226, 57117145, 15610926, 15609290, 15609289, 15610930, 15610118	744	37	12695	3.68933	0.632384	0.0465356	6.12856
GOTERM_BP_FAT	GO:0016051~carbohydrate biosynthetic process	15	2.01613	0.00676308	15610119, 15608466, 15610601, 15607188, 15608576, 15607946, 15609290, 15610930, 15610118, 57116685, 15610626, 15608226, 57117145, 15609748, 15609289	313	91	4188	2.20553	0.972953	0.972953	9.38715
SP_PIR_KEYWORDS	peptidoglycan synthesis	6	0.806452	0.021672	57116685, 15608226, 57117145, 15609290, 15609289, 15610118	744	28	12695	3.65639	0.986941	0.143531	23.9798
SP_PIR_KEYWORDS	cell shape	6	0.806452	0.021672	57116685, 15608226, 57117145, 15609290, 15609289, 15610118	744	28	12695	3.65639	0.986941	0.143531	23.9798
GOTERM_BP_FAT	GO:0000271~polysaccharide biosynthetic process	11	1.47849	0.022786	57116685, 15608466, 15610601, 15608226, 57117145, 15609748, 15607946, 15609290, 15609289, 15610930, 15610118	313	66	4188	2.23003	0.999995	0.826534	28.4532
GOTERM_BP_FAT	GO:0007047~cell wall organization	7	0.94086	0.0244855	57116685, 15608226, 57117145, 15609290, 15609289, 15610930, 15610118	313	31	4188	3.02133	0.999998	0.807672	30.2396
GOTERM_BP_FAT	GO:0045229~external encapsulating structure organization	7	0.94086	0.0244855	57116685, 15608226, 57117145, 15609290, 15609289, 15610930, 15610118	313	31	4188	3.02133	0.999998	0.807672	30.2396
GOTERM_BP_FAT	GO:0008360~regulation of cell shape	6	0.806452	0.0399181	57116685, 15608226, 57117145, 15609290, 15609289, 15610118	313	26	4188	3.08774	1	0.811201	44.6637
GOTERM_BP_FAT	GO:0022604~regulation of cell morphogenesis	6	0.806452	0.0399181	57116685, 15608226, 57117145, 15609290, 15609289, 15610118	313	26	4188	3.08774	1	0.811201	44.6637
KEGG_PATHWAY	mtu00550:Peptidoglycan biosynthesis	5	0.672043	0.0399764	15611046, 15609300, 15609290, 15609289, 15610118	202	15	2223	3.66832	0.999976	0.238929	41.3502
GOTERM_BP_FAT	GO:0042546~cell wall biogenesis	8	1.07527	0.0515725	57116685, 15608226, 15609300, 57117145, 15609290, 15609289, 15610930, 15610118	313	46	4188	2.32699	1	0.755482	53.6593
GOTERM_BP_FAT	GO:0009273~peptidoglycan-based cell wall biogenesis	8	1.07527	0.0515725	57116685, 15608226, 15609300, 57117145, 15609290, 15609289, 15610930, 15610118	313	46	4188	2.32699	1	0.755482	53.6593
GOTERM_BP_FAT	GO:0070589~cellular component macromolecule biosynthetic process	7	0.94086	0.0594725	57116685, 15608226, 57117145, 15609290, 15609289, 15610930, 15610118	313	38	4188	2.46477	1	0.728765	58.9612
GOTERM_BP_FAT	GO:0006023~aminoglycan biosynthetic process	7	0.94086	0.0594725	57116685, 15608226, 57117145, 15609290, 15609289, 15610930, 15610118	313	38	4188	2.46477	1	0.728765	58.9612
GOTERM_BP_FAT	GO:0006024~glycosaminoglycan biosynthetic process	7	0.94086	0.0594725	57116685, 15608226, 57117145, 15609290, 15609289, 15610930, 15610118	313	38	4188	2.46477	1	0.728765	58.9612
GOTERM_BP_FAT	GO:0009252~peptidoglycan biosynthetic process	7	0.94086	0.0594725	57116685, 15608226, 57117145, 15609290, 15609289, 15610930, 15610118	313	38	4188	2.46477	1	0.728765	58.9612
GOTERM_BP_FAT	GO:0044038~cell wall macromolecule biosynthetic process	7	0.94086	0.0594725	57116685, 15608226, 57117145, 15609290, 15609289, 15610930, 15610118	313	38	4188	2.46477	1	0.728765	58.9612
GOTERM_BP_FAT	GO:0010382~cellular cell wall macromolecule metabolic process	7	0.94086	0.0594725	57116685, 15608226, 57117145, 15609290, 15609289, 15610930, 15610118	313	38	4188	2.46477	1	0.728765	58.9612
GOTERM_CC_FAT	GO:0009274~peptidoglycan-based cell wall	5	0.672043	0.112565	15609535, 57116685, 57116799, 57117145, 15609290	155	20	1630	2.62903	0.999227	0.972196	69.7835
GOTERM_CC_FAT	GO:0005618~cell wall	6	0.806452	0.117252	15609535, 57116685, 57116799, 57117145, 15609290, 15610118	155	28	1630	2.25346	0.999437	0.917447	71.3454
GOTERM_BP_FAT	GO:0044036~cell wall macromolecule metabolic process	7	0.94086	0.12378	57116685, 15608226, 57117145, 15609290, 15609289, 15610930, 15610118	313	46	4188	2.03612	1	0.850422	85.3311
KEGG_PATHWAY	mra00550:Peptidoglycan biosynthesis	4	0.537634	0.147803	15609300, 15609290, 15609289, 15610118	202	15	2223	2.93465	1	0.489971	87.6538
GOTERM_BP_FAT	GO:0005976~polysaccharide metabolic process	11	1.47849	0.183257	57116685, 15608466, 15610601, 15608226, 57117145, 15609748, 15607946, 15609290, 15609289, 15610930, 15610118	313	97	4188	1.51734	1	0.927681	94.7161
GOTERM_BP_FAT	GO:0000270~peptidoglycan metabolic process	7	0.94086	0.211224	57116685, 15608226, 57117145, 15609290, 15609289, 15610930, 15610118	313	54	4188	1.73447	1	0.943235	96.8147
GOTERM_BP_FAT	GO:0030203~glycosaminoglycan metabolic process	7	0.94086	0.211224	57116685, 15608226, 57117145, 15609290, 15609289, 15610930, 15610118	313	54	4188	1.73447	1	0.943235	96.8147
GOTERM_BP_FAT	GO:0006022~aminoglycan metabolic process	7	0.94086	0.211224	57116685, 15608226, 57117145, 15609290, 15609289, 15610930, 15610118	313	54	4188	1.73447	1	0.943235	96.8147
GOTERM_CC_FAT	GO:0009276~Gram-negative-bacterium-type cell wall	3	0.403226	0.38711	15609535, 57116799, 15609290	155	14	1630	2.25346	1	0.992521	99.26
KEGG_PATHWAY	mtc00550:Peptidoglycan biosynthesis	3	0.403226	0.399136	15609290, 15609289, 15610118	202	15	2223	2.20099	1	0.798468	99.8722
KEGG_PATHWAY	mtf00550:Peptidoglycan biosynthesis	3	0.403226	0.399136	15609290, 15609289, 15610118	202	15	2223	2.20099	1	0.798468	99.8722
GOTERM_CC_FAT	GO:0030312~external encapsulating structure	6	0.806452	0.480826	15609535, 57116685, 57116799, 57117145, 15609290, 15610118	155	48	1630	1.31452	1	0.98735	99.8597
GOTERM_CC_FAT	GO:0030313~cell envelope	3	0.403226	0.84718	15609535, 57116799, 15609290	155	34	1630	0.927894	1	0.999681	100
GOTERM_CC_FAT	GO:0031975~envelope	3	0.403226	0.84718	15609535, 57116799, 15609290	155	34	1630	0.927894	1	0.999681	100
Annotation Cluster 23	Enrichment Score: 0.9583866895873474
Category	Term	Count	%	PValue	Genes	List Total	Pop Hits	Pop Total	Fold Enrichment	Bonferroni	Benjamini	FDR
GOTERM_BP_FAT	GO:0009273~peptidoglycan-based cell wall biogenesis	8	1.07527	0.0515725	57116685, 15608226, 15609300, 57117145, 15609290, 15609289, 15610930, 15610118	313	46	4188	2.32699	1	0.755482	53.6593
GOTERM_BP_FAT	GO:0042546~cell wall biogenesis	8	1.07527	0.0515725	57116685, 15608226, 15609300, 57117145, 15609290, 15609289, 15610930, 15610118	313	46	4188	2.32699	1	0.755482	53.6593
GOTERM_MF_FAT	GO:0008658~penicillin binding	4	0.537634	0.159286	57116685, 15607156, 15609300, 57117145	367	19	4983	2.85845	1	0.91479	91.4015
GOTERM_MF_FAT	GO:0008144~drug binding	4	0.537634	0.159286	57116685, 15607156, 15609300, 57117145	367	19	4983	2.85845	1	0.91479	91.4015
INTERPRO	IPR001460:Penicillin-binding protein, transpeptidase	3	0.403226	0.239263	57116685, 15609300, 57117145	607	12	7774	3.20181	1	0.996169	98.5695
Annotation Cluster 24	Enrichment Score: 0.9512353533072906
Category	Term	Count	%	PValue	Genes	List Total	Pop Hits	Pop Total	Fold Enrichment	Bonferroni	Benjamini	FDR
GOTERM_BP_FAT	GO:0009123~nucleoside monophosphate metabolic process	15	2.01613	0.0118046	15609629, 15609625, 15608498, 15607949, 15608460, 15609037, 15610101, 15609276, 15609363, 15608096, 15608785, 15608097, 15608031, 15610532, 15607527	313	97	4188	2.0691	0.998195	0.878253	15.8437
GOTERM_BP_FAT	GO:0009124~nucleoside monophosphate biosynthetic process	15	2.01613	0.0118046	15609629, 15609625, 15608498, 15607949, 15608460, 15609037, 15610101, 15609276, 15609363, 15608096, 15608785, 15608097, 15608031, 15610532, 15607527	313	97	4188	2.0691	0.998195	0.878253	15.8437
GOTERM_MF_FAT	GO:0016849~phosphorus-oxygen lyase activity	9	1.20968	0.131049	15609363, 15608785, 15609625, 15610717, 15608498, 15608031, 15607527, 15608460, 15609037	367	69	4983	1.771	1	0.881311	86.2815
INTERPRO	IPR001054:Adenylyl cyclase class-3/4/guanylyl cyclase	7	0.94086	0.203814	15608785, 15609625, 15608498, 15608031, 15607527, 15608460, 15609037	607	51	7774	1.75786	1	0.992282	97.0981
GOTERM_BP_FAT	GO:0009187~cyclic nucleotide metabolic process	8	1.07527	0.24072	15609363, 15608785, 15609625, 15608498, 15608031, 15607527, 15608460, 15609037	313	68	4188	1.57414	1	0.949707	98.1689
GOTERM_BP_FAT	GO:0009190~cyclic nucleotide biosynthetic process	8	1.07527	0.24072	15609363, 15608785, 15609625, 15608498, 15608031, 15607527, 15608460, 15609037	313	68	4188	1.57414	1	0.949707	98.1689
SMART	SM00044:CYCc	7	0.94086	0.308892	15608785, 15609625, 15608498, 15608031, 15607527, 15608460, 15609037	89	51	975	1.50364	1	0.920614	97.0577
GOTERM_BP_FAT	GO:0007242~intracellular signaling cascade	7	0.94086	0.368566	15608785, 15609625, 15608498, 15608031, 15607527, 15608460, 15609037	313	66	4188	1.41911	1	0.978111	99.8742
Annotation Cluster 25	Enrichment Score: 0.9327651470451358
Category	Term	Count	%	PValue	Genes	List Total	Pop Hits	Pop Total	Fold Enrichment	Bonferroni	Benjamini	FDR
KEGG_PATHWAY	mtu00910:Nitrogen metabolism	6	0.806452	0.0352467	15609015, 15609613, 15608301, 15608302, 15608303, 15607393	202	21	2223	3.14427	0.999914	0.229065	37.4566
KEGG_PATHWAY	mra00910:Nitrogen metabolism	6	0.806452	0.0503076	15609015, 15609613, 15608301, 15608302, 15608303, 15607393	202	23	2223	2.87086	0.999999	0.268972	49.0893
GOTERM_MF_FAT	GO:0016661~oxidoreductase activity, acting on other nitrogenous compounds as donors	4	0.537634	0.0924889	15608301, 15608302, 15608303, 15607393	367	15	4983	3.62071	1	0.794343	74.6506
GOTERM_BP_FAT	GO:0042126~nitrate metabolic process	3	0.403226	0.11492	15608301, 15608302, 15607393	313	8	4188	5.01757	1	0.843637	83.0227
GOTERM_MF_FAT	GO:0008940~nitrate reductase activity	3	0.403226	0.19105	15608301, 15608302, 15608303	367	11	4983	3.703	1	0.940804	95.0125
GOTERM_CC_FAT	GO:0009325~nitrate reductase complex	3	0.403226	0.279053	15608301, 15608302, 15608303	155	11	1630	2.86804	1	0.980283	96.2333
KEGG_PATHWAY	mtc00910:Nitrogen metabolism	4	0.537634	0.294153	15608301, 15608302, 15608303, 15607393	202	21	2223	2.09618	1	0.702483	98.9497
Annotation Cluster 26	Enrichment Score: 0.9257620956258378
Category	Term	Count	%	PValue	Genes	List Total	Pop Hits	Pop Total	Fold Enrichment	Bonferroni	Benjamini	FDR
SP_PIR_KEYWORDS	ATP	10	1.34409	0.00140371	15609701, 15610894, 15607491, 15608958, 15607335, 15609825, 15607525, 15608126, 15610178, 15608358	744	47	12695	3.63046	0.242802	0.0183712	1.74239
COG_ONTOLOGY	Defense mechanisms	8	1.07527	0.321979	15609701, 15609893, 15608635, 15608127, 15607335, 15609825, 15608126, 15608358	201	116	4166	1.4294	0.999994	0.865696	96.4499
INTERPRO	IPR017871:ABC transporter, conserved site	9	1.20968	0.546486	15607591, 15609701, 15610226, 15608877, 15610894, 15609463, 15607335, 15608126, 15608358	607	102	7774	1.13005	1	0.999956	99.9995
INTERPRO	IPR003439:ABC transporter-like	7	0.94086	0.80217	15609701, 15610894, 15609463, 15607335, 15608126, 15610178, 15608358	607	100	7774	0.896507	1	1	100
Annotation Cluster 27	Enrichment Score: 0.8877426101342024
Category	Term	Count	%	PValue	Genes	List Total	Pop Hits	Pop Total	Fold Enrichment	Bonferroni	Benjamini	FDR
KEGG_PATHWAY	mra00500:Starch and sucrose metabolism	5	0.672043	0.0997307	15608133, 57116706, 15610626, 15608466, 15610393	202	20	2223	2.75124	1	0.381878	74.693
KEGG_PATHWAY	mtu00500:Starch and sucrose metabolism	5	0.672043	0.0997307	15608133, 57116706, 15610626, 15608466, 15610393	202	20	2223	2.75124	1	0.381878	74.693
KEGG_PATHWAY	mtc00500:Starch and sucrose metabolism	4	0.537634	0.218331	15608133, 15610626, 15608466, 15610393	202	18	2223	2.44554	1	0.628083	96.0111
Annotation Cluster 28	Enrichment Score: 0.8831888810401411
Category	Term	Count	%	PValue	Genes	List Total	Pop Hits	Pop Total	Fold Enrichment	Bonferroni	Benjamini	FDR
KEGG_PATHWAY	mtu00450:Selenoamino acid metabolism	9	1.20968	0.015051	15607913, 15610399, 15610340, 15608636, 15610384, 15608021, 15608147, 15608426, 57116791	202	37	2223	2.67688	0.980902	0.141215	17.9915
KEGG_PATHWAY	mtu00150:Androgen and estrogen metabolism	5	0.672043	0.243355	15610399, 15610340, 15607803, 15608636, 15608021	202	28	2223	1.96517	1	0.651746	97.3936
KEGG_PATHWAY	mtu00340:Histidine metabolism	6	0.806452	0.274027	15610399, 15610340, 15610908, 15608636, 15608740, 15608021	202	39	2223	1.69307	1	0.681768	98.483
KEGG_PATHWAY	mtu00350:Tyrosine metabolism	6	0.806452	0.292177	15610399, 15610340, 15610908, 15607253, 15608636, 15608021	202	40	2223	1.65074	1	0.704416	98.9106
Annotation Cluster 29	Enrichment Score: 0.8692365814447457
Category	Term	Count	%	PValue	Genes	List Total	Pop Hits	Pop Total	Fold Enrichment	Bonferroni	Benjamini	FDR
INTERPRO	IPR006657:Molydopterin dinucleotide-binding region	4	0.537634	0.0373867	15608301, 15608580, 15607338, 15610287	607	10	7774	5.1229	1	0.765333	44.6655
INTERPRO	IPR006656:Molybdopterin oxidoreductase	4	0.537634	0.0610336	15608301, 15608580, 15607338, 15610287	607	12	7774	4.26908	1	0.85045	62.3958
INTERPRO	IPR009010:Aspartate decarboxylase-like fold	4	0.537634	0.0900195	15608301, 15608580, 15607338, 15610287	607	14	7774	3.65921	1	0.918016	76.8932
GOTERM_MF_FAT	GO:0051539~4 iron, 4 sulfur cluster binding	8	1.07527	0.24132	15609715, 15608301, 15607224, 15607338, 15610287, 15607948, 57117055, 15607393	367	69	4983	1.57422	1	0.962531	97.9869
SP_PIR_KEYWORDS	Molybdenum	3	0.403226	0.306536	15608301, 15608580, 15607338	744	19	12695	2.69419	1	0.695225	98.9751
GOTERM_MF_FAT	GO:0030151~molybdenum ion binding	4	0.537634	0.40076	15608301, 15608580, 15607338, 15610287	367	31	4983	1.75196	1	0.985755	99.9284
Annotation Cluster 30	Enrichment Score: 0.794070250429734
Category	Term	Count	%	PValue	Genes	List Total	Pop Hits	Pop Total	Fold Enrichment	Bonferroni	Benjamini	FDR
KEGG_PATHWAY	mtu03430:Mismatch repair	6	0.806452	0.0289141	15610857, 15608078, 15610867, 15610337, 15610199, 15610847	202	20	2223	3.30149	0.999528	0.212827	31.8691
SP_PIR_KEYWORDS	dna replication	6	0.806452	0.120988	15610857, 15607145, 15610199, 15607200, 15610188, 15610847	744	45	12695	2.27509	1	0.433008	80.0847
KEGG_PATHWAY	mra03430:Mismatch repair	4	0.537634	0.268546	15610857, 15610867, 15610199, 15610847	202	20	2223	2.20099	1	0.678132	98.3262
KEGG_PATHWAY	mtc03430:Mismatch repair	4	0.537634	0.268546	15610857, 15610867, 15610199, 15610847	202	20	2223	2.20099	1	0.678132	98.3262
GOTERM_BP_FAT	GO:0006260~DNA replication	8	1.07527	0.424385	15610857, 15608078, 15610867, 15607145, 15610199, 15607200, 15610188, 15610847	313	83	4188	1.28966	1	0.980114	99.9672
Annotation Cluster 31	Enrichment Score: 0.7928349155027108
Category	Term	Count	%	PValue	Genes	List Total	Pop Hits	Pop Total	Fold Enrichment	Bonferroni	Benjamini	FDR
INTERPRO	IPR000792:Transcription regulator LuxR, C-terminal	6	0.806452	0.0293614	15609625, 15608498, 15607336, 15607527, 15607984, 15608030	607	23	7774	3.34102	1	0.746507	37.0501
SMART	SM00421:HTH_LUXR	6	0.806452	0.0487839	15609625, 15608498, 15607336, 15607527, 15607984, 15608030	89	23	975	2.85784	0.909343	0.698907	37.9551
GOTERM_MF_FAT	GO:0000156~two-component response regulator activity	9	1.20968	0.242154	15609625, 15608121, 15608498, 15607401, 15607336, 15608167, 15607527, 15607984, 15608030	367	81	4983	1.50863	1	0.959666	98.018
GOTERM_MF_FAT	GO:0043565~sequence-specific DNA binding	11	1.47849	0.287296	15609625, 15610969, 15608498, 15607606, 15609154, 15607336, 15607527, 15608457, 15607984, 15610872, 15608030	367	110	4983	1.35777	1	0.975901	99.1684
GOTERM_BP_FAT	GO:0006952~defense response	3	0.403226	0.337143	15609625, 15607527, 15608030	313	16	4188	2.50879	1	0.972296	99.7453
COG_ONTOLOGY	Signal transduction mechanisms / Transcription	4	0.537634	0.520839	15608121, 15607336, 15607527, 15607984	201	57	4166	1.45448	1	0.961542	99.8201
Annotation Cluster 32	Enrichment Score: 0.7902434628946932
Category	Term	Count	%	PValue	Genes	List Total	Pop Hits	Pop Total	Fold Enrichment	Bonferroni	Benjamini	FDR
KEGG_PATHWAY	mtu00564:Glycerophospholipid metabolism	8	1.07527	0.00823119	15610119, 15607253, 15609620, 15609488, 15610978, 15609486, 15607577, 15609619	202	27	2223	3.26073	0.884355	0.0934018	10.2463
KEGG_PATHWAY	mra00564:Glycerophospholipid metabolism	7	0.94086	0.0250679	15610119, 15609620, 15609488, 15610978, 15609486, 15607577, 15609619	202	26	2223	2.96287	0.998675	0.198179	28.2541
KEGG_PATHWAY	mra00565:Ether lipid metabolism	3	0.403226	0.15864	15609620, 15609488, 15609486	202	8	2223	4.12686	1	0.511111	89.5566
KEGG_PATHWAY	mtu00565:Ether lipid metabolism	3	0.403226	0.192358	15609620, 15609488, 15609486	202	9	2223	3.66832	1	0.581565	93.8832
SP_PIR_KEYWORDS	phospholipid biosynthesis	3	0.403226	0.262201	15610119, 15607577, 15609619	744	17	12695	3.01115	1	0.652258	97.7743
GOTERM_BP_FAT	GO:0006644~phospholipid metabolic process	5	0.672043	0.417355	15610119, 15607188, 15610375, 15607577, 15609619	313	44	4188	1.52048	1	0.981524	99.9609
GOTERM_BP_FAT	GO:0008654~phospholipid biosynthetic process	4	0.537634	0.430269	15610119, 15607188, 15607577, 15609619	313	32	4188	1.67252	1	0.980516	99.9718
GOTERM_MF_FAT	GO:0008081~phosphoric diester hydrolase activity	3	0.403226	0.488131	15609488, 15610978, 15609486	367	22	4983	1.8515	1	0.993223	99.9923
GOTERM_BP_FAT	GO:0019637~organophosphate metabolic process	5	0.672043	0.53369	15610119, 15607188, 15610375, 15607577, 15609619	313	51	4188	1.31178	1	0.991561	99.9985
Annotation Cluster 33	Enrichment Score: 0.7422672636576921
Category	Term	Count	%	PValue	Genes	List Total	Pop Hits	Pop Total	Fold Enrichment	Bonferroni	Benjamini	FDR
GOTERM_MF_FAT	GO:0004672~protein kinase activity	12	1.6129	0.030757	15608122, 15607156, 57116853, 15609225, 15610356, 15610900, 15608168, 15610381, 15607985, 15608406, 15607898, 15608881	367	80	4983	2.03665	0.999999	0.625374	35.7107
GOTERM_BP_FAT	GO:0006468~protein amino acid phosphorylation	11	1.47849	0.0390903	15608122, 15607156, 15609225, 15610356, 15610900, 15608168, 15610381, 15607985, 15608406, 15607898, 15608881	313	72	4188	2.0442	1	0.829289	43.9666
PIR_SUPERFAMILY	PIRSF000569:serine/threonine-protein kinases, mycobacterial	3	0.403226	0.101465	15609225, 15608406, 15608881	360	6	3842	5.33611	1	0.999899	76.7652
SP_PIR_KEYWORDS	serine/threonine-protein kinase	4	0.537634	0.177649	15607156, 15609225, 15608406, 15608881	744	25	12695	2.73011	1	0.532025	91.3487
INTERPRO	IPR008271:Serine/threonine protein kinase, active site	4	0.537634	0.264901	15607156, 15609225, 15608406, 15608881	607	23	7774	2.22735	1	0.996751	99.16
INTERPRO	IPR017442:Serine/threonine protein kinase-related	4	0.537634	0.264901	15607156, 15609225, 15608406, 15608881	607	23	7774	2.22735	1	0.996751	99.16
INTERPRO	IPR017441:Protein kinase, ATP binding site	4	0.537634	0.264901	15607156, 15609225, 15608406, 15608881	607	23	7774	2.22735	1	0.996751	99.16
INTERPRO	IPR000719:Protein kinase, core	4	0.537634	0.308684	15607156, 15609225, 15608406, 15608881	607	25	7774	2.04916	1	0.997476	99.6764
UP_SEQ_FEATURE	binding site:ATP	7	0.94086	0.344249	15607156, 15609225, 15607183, 15610199, 15608147, 15608406, 15608881	286	45	2678	1.45657	1	1	99.7805
GOTERM_MF_FAT	GO:0004674~protein serine/threonine kinase activity	4	0.537634	0.380333	15607156, 15609225, 15608406, 15608881	367	30	4983	1.81035	1	0.985175	99.885
UP_SEQ_FEATURE	domain:Protein kinase	4	0.537634	0.420112	15607156, 15609225, 15608406, 15608881	286	22	2678	1.70248	1	1	99.9631
Annotation Cluster 34	Enrichment Score: 0.7158902504191013
Category	Term	Count	%	PValue	Genes	List Total	Pop Hits	Pop Total	Fold Enrichment	Bonferroni	Benjamini	FDR
KEGG_PATHWAY	mra03018:RNA degradation	3	0.403226	0.192358	15607491, 15608163, 15608437	202	9	2223	3.66832	1	0.581565	93.8832
KEGG_PATHWAY	mtu03018:RNA degradation	3	0.403226	0.192358	15607491, 15608163, 15608437	202	9	2223	3.66832	1	0.581565	93.8832
KEGG_PATHWAY	mtc03018:RNA degradation	3	0.403226	0.192358	15607491, 15608163, 15608437	202	9	2223	3.66832	1	0.581565	93.8832
Annotation Cluster 35	Enrichment Score: 0.7032034896386724
Category	Term	Count	%	PValue	Genes	List Total	Pop Hits	Pop Total	Fold Enrichment	Bonferroni	Benjamini	FDR
KEGG_PATHWAY	mtu03420:Nucleotide excision repair	5	0.672043	0.0314832	15608078, 15610867, 15608558, 15610337, 15610199	202	14	2223	3.93034	0.999763	0.217738	34.1893
KEGG_PATHWAY	mra03420:Nucleotide excision repair	3	0.403226	0.365625	15610867, 15608558, 15610199	202	14	2223	2.3582	1	0.773455	99.74
KEGG_PATHWAY	mtf03420:Nucleotide excision repair	3	0.403226	0.365625	15610867, 15608558, 15610199	202	14	2223	2.3582	1	0.773455	99.74
KEGG_PATHWAY	mtc03420:Nucleotide excision repair	3	0.403226	0.365625	15610867, 15608558, 15610199	202	14	2223	2.3582	1	0.773455	99.74
Annotation Cluster 36	Enrichment Score: 0.7022883083340966
Category	Term	Count	%	PValue	Genes	List Total	Pop Hits	Pop Total	Fold Enrichment	Bonferroni	Benjamini	FDR
KEGG_PATHWAY	mtu03410:Base excision repair	5	0.672043	0.0724696	15608078, 15610867, 15610433, 15610199, 15608457	202	18	2223	3.05693	1	0.319549	62.6159
KEGG_PATHWAY	mra03410:Base excision repair	4	0.537634	0.218331	15610867, 15610433, 15610199, 15608457	202	18	2223	2.44554	1	0.628083	96.0111
KEGG_PATHWAY	mtc03410:Base excision repair	3	0.403226	0.494156	15610867, 15610433, 15610199	202	18	2223	1.83416	1	0.870566	99.9865
Annotation Cluster 37	Enrichment Score: 0.6670852871961092
Category	Term	Count	%	PValue	Genes	List Total	Pop Hits	Pop Total	Fold Enrichment	Bonferroni	Benjamini	FDR
KEGG_PATHWAY	mtu00052:Galactose metabolism	4	0.537634	0.126238	15608133, 15610393, 15607946, 15607760	202	14	2223	3.14427	1	0.438643	82.8807
KEGG_PATHWAY	mra00052:Galactose metabolism	4	0.537634	0.126238	15608133, 15610393, 15607946, 15607760	202	14	2223	3.14427	1	0.438643	82.8807
KEGG_PATHWAY	mtu00520:Amino sugar and nucleotide sugar metabolism	5	0.672043	0.223174	15608133, 15610393, 15609839, 15607946, 15607760	202	27	2223	2.03795	1	0.631633	96.3225
KEGG_PATHWAY	mra00520:Amino sugar and nucleotide sugar metabolism	5	0.672043	0.223174	15608133, 15610393, 15609839, 15607946, 15607760	202	27	2223	2.03795	1	0.631633	96.3225
KEGG_PATHWAY	mtc00052:Galactose metabolism	3	0.403226	0.296735	15608133, 15610393, 15607760	202	12	2223	2.75124	1	0.70148	98.9989
KEGG_PATHWAY	mtc00520:Amino sugar and nucleotide sugar metabolism	4	0.537634	0.422136	15608133, 15610393, 15609839, 15607760	202	26	2223	1.69307	1	0.814363	99.9233
Annotation Cluster 38	Enrichment Score: 0.643457083465746
Category	Term	Count	%	PValue	Genes	List Total	Pop Hits	Pop Total	Fold Enrichment	Bonferroni	Benjamini	FDR
GOTERM_BP_FAT	GO:0034637~cellular carbohydrate biosynthetic process	8	1.07527	0.046565	15610119, 15610626, 15608466, 15610601, 15607188, 15608576, 15609748, 15609290	313	45	4188	2.3787	1	0.77513	49.9755
GOTERM_BP_FAT	GO:0033692~cellular polysaccharide biosynthetic process	3	0.403226	0.44551	15608466, 15610601, 15609748	313	20	4188	2.00703	1	0.982085	99.981
GOTERM_BP_FAT	GO:0044264~cellular polysaccharide metabolic process	3	0.403226	0.565863	15608466, 15610601, 15609748	313	25	4188	1.60562	1	0.993554	99.9995
Annotation Cluster 39	Enrichment Score: 0.6231285972309112
Category	Term	Count	%	PValue	Genes	List Total	Pop Hits	Pop Total	Fold Enrichment	Bonferroni	Benjamini	FDR
INTERPRO	IPR002543:Cell divisionFtsK/SpoIIIE	5	0.672043	0.0651284	15610583, 15608922, 15607425, 15611007, 15611030	607	20	7774	3.20181	1	0.85974	64.8636
GOTERM_BP_FAT	GO:0007049~cell cycle	9	1.20968	0.122529	15610583, 15608922, 15607425, 15610199, 15611007, 15611030, 15609290, 15609289, 15611055	313	67	4188	1.79734	1	0.855087	85.0239
COG_ONTOLOGY	Cell division and chromosome partitioning	7	0.94086	0.136241	15610583, 15607425, 15608921, 15610349, 57117171, 15611030, 15610816	201	73	4166	1.98746	0.98933	0.678602	71.5843
GOTERM_BP_FAT	GO:0007059~chromosome segregation	5	0.672043	0.27866	15610583, 15608922, 15607425, 15611007, 15611030	313	36	4188	1.85836	1	0.959967	99.1303
GOTERM_BP_FAT	GO:0051301~cell division	8	1.07527	0.28776	15610583, 15608922, 15607425, 15610199, 15611007, 15611030, 15609290, 15609289	313	72	4188	1.48669	1	0.960194	99.2768
SP_PIR_KEYWORDS	cell cycle	3	0.403226	0.631114	15610199, 15609290, 15609289	744	36	12695	1.42193	1	0.920462	99.9996
SP_PIR_KEYWORDS	cell division	3	0.403226	0.789897	15610199, 15609290, 15609289	744	49	12695	1.04468	1	0.97581	100
Annotation Cluster 40	Enrichment Score: 0.6021493109099254
Category	Term	Count	%	PValue	Genes	List Total	Pop Hits	Pop Total	Fold Enrichment	Bonferroni	Benjamini	FDR
GOTERM_BP_FAT	GO:0009165~nucleotide biosynthetic process	25	3.36022	0.0124178	15609625, 15609129, 15607949, 15608460, 15607948, 15609276, 15608109, 15607245, 15608785, 15608523, 15607527, 15610532, 57116728, 15607566, 15608837, 15609629, 15610879, 15608498, 15608437, 15609037, 15610101, 15609363, 15608096, 15608097, 15608031	313	200	4188	1.67252	0.998703	0.810222	16.599
GOTERM_BP_FAT	GO:0034404~nucleobase, nucleoside and nucleotide biosynthetic process	26	3.49462	0.0141247	15609625, 15609129, 15607949, 15608460, 15607948, 15609276, 15608109, 15608785, 15607245, 15608523, 15607527, 15610532, 57116728, 15607566, 15608837, 15609629, 15610879, 15608498, 15608437, 15609037, 15610101, 15609363, 15608096, 15608097, 15608031, 15609721	313	213	4188	1.63326	0.999483	0.779881	18.6686
GOTERM_BP_FAT	GO:0034654~nucleobase, nucleoside, nucleotide and nucleic acid biosynthetic process	26	3.49462	0.0141247	15609625, 15609129, 15607949, 15608460, 15607948, 15609276, 15608109, 15608785, 15607245, 15608523, 15607527, 15610532, 57116728, 15607566, 15608837, 15609629, 15610879, 15608498, 15608437, 15609037, 15610101, 15609363, 15608096, 15608097, 15608031, 15609721	313	213	4188	1.63326	0.999483	0.779881	18.6686
GOTERM_BP_FAT	GO:0006164~purine nucleotide biosynthetic process	13	1.74731	0.0416411	15607566, 15610879, 15609129, 15607949, 15608437, 15607948, 15610101, 15609363, 15608109, 15608096, 15607245, 15608097, 15610532	313	93	4188	1.87035	1	0.801358	46.0888
GOTERM_BP_FAT	GO:0009260~ribonucleotide biosynthetic process	12	1.6129	0.0455475	15609276, 15607566, 15608096, 15608109, 15607245, 15608097, 15610879, 15609129, 15610532, 15607949, 15608437, 15610101	313	84	4188	1.91146	1	0.808595	49.1944
GOTERM_BP_FAT	GO:0006163~purine nucleotide metabolic process	13	1.74731	0.0547097	15607566, 15610879, 15609129, 15607949, 15608437, 15607948, 15610101, 15609363, 15608109, 15608096, 15607245, 15608097, 15610532	313	97	4188	1.79322	1	0.743479	55.8368
GOTERM_BP_FAT	GO:0009259~ribonucleotide metabolic process	12	1.6129	0.0564073	15609276, 15607566, 15608096, 15608109, 15607245, 15608097, 15610879, 15609129, 15610532, 15607949, 15608437, 15610101	313	87	4188	1.84554	1	0.73893	56.975
GOTERM_BP_FAT	GO:0009152~purine ribonucleotide biosynthetic process	11	1.47849	0.0665971	15607566, 15608096, 15608109, 15607245, 15608097, 15610879, 15609129, 15610532, 15607949, 15608437, 15610101	313	79	4188	1.86306	1	0.742811	63.2527
GOTERM_BP_FAT	GO:0009150~purine ribonucleotide metabolic process	11	1.47849	0.0814373	15607566, 15608096, 15608109, 15607245, 15608097, 15610879, 15609129, 15610532, 15607949, 15608437, 15610101	313	82	4188	1.7949	1	0.778284	70.8848
INTERPRO	IPR006416:ATPase, P-type, heavy metal translocating	4	0.537634	0.0900195	15608109, 15607245, 15610879, 15609129	607	14	7774	3.65921	1	0.918016	76.8932
INTERPRO	IPR001757:ATPase, P-type, K/Mg/Cd/Cu/Zn/Na/Ca/Na/H-transporter	5	0.672043	0.125705	15607566, 15608109, 15607245, 15610879, 15609129	607	25	7774	2.56145	1	0.958285	87.5861
INTERPRO	IPR008250:ATPase, P-type, ATPase-associated region	5	0.672043	0.125705	15607566, 15608109, 15607245, 15610879, 15609129	607	25	7774	2.56145	1	0.958285	87.5861
INTERPRO	IPR018303:ATPase, P-type phosphorylation site	4	0.537634	0.264901	15608109, 15607245, 15610879, 15609129	607	23	7774	2.22735	1	0.996751	99.16
INTERPRO	IPR005834:Haloacid dehalogenase-like hydrolase	7	0.94086	0.282985	15607566, 15608109, 15607245, 15610879, 15609129, 15610179, 15610250	607	57	7774	1.57282	1	0.997037	99.4295
GOTERM_BP_FAT	GO:0006811~ion transport	21	2.82258	0.283546	15607566, 57116799, 15610879, 57117079, 15607465, 15609129, 15610419, 15608437, 15607685, 15609535, 15608877, 57117016, 15608109, 57116800, 15607245, 57117014, 15609196, 57117015, 15610977, 15609821, 15608379	313	233	4188	1.20594	1	0.960256	99.2121
GOTERM_BP_FAT	GO:0030001~metal ion transport	10	1.34409	0.3058	15607566, 57117016, 15608109, 15607245, 15609196, 57117015, 15610879, 15610977, 15609129, 15608379	313	98	4188	1.36533	1	0.966847	99.5018
GOTERM_MF_FAT	GO:0046873~metal ion transmembrane transporter activity	6	0.806452	0.31931	15607566, 15608109, 15607245, 15610879, 15609129, 15608379	367	51	4983	1.59737	1	0.97674	99.5658
GOTERM_BP_FAT	GO:0044271~nitrogen compound biosynthetic process	45	6.04839	0.32942	15607558, 15609625, 15609129, 15608740, 15608460, 15607949, 15607948, 15609209, 15607400, 15609276, 15608109, 15608785, 15607245, 15607401, 15610849, 15608523, 15610349, 15610532, 15607527, 15610179, 57116728, 15607566, 15609629, 15608837, 15610879, 15607641, 15608498, 15608750, 15609037, 15609315, 15608550, 15608437, 57117055, 15610101, 15610970, 15609363, 15608096, 15608328, 15610132, 15608097,…	313	551	4188	1.09276	1	0.97108	99.6987
GOTERM_MF_FAT	GO:0015662~ATPase activity, coupled to transmembrane movement of ions, phosphorylative mechanism	5	0.672043	0.372422	15607566, 15608109, 15607245, 15610879, 15609129	367	42	4983	1.61639	1	0.984755	99.8624
GOTERM_BP_FAT	GO:0046034~ATP metabolic process	6	0.806452	0.421217	15607566, 15608109, 15607245, 15610879, 15609129, 15608437	313	57	4188	1.40844	1	0.981409	99.9645
GOTERM_BP_FAT	GO:0006754~ATP biosynthetic process	6	0.806452	0.421217	15607566, 15608109, 15607245, 15610879, 15609129, 15608437	313	57	4188	1.40844	1	0.981409	99.9645
GOTERM_BP_FAT	GO:0009145~purine nucleoside triphosphate biosynthetic process	6	0.806452	0.436299	15607566, 15608109, 15607245, 15610879, 15609129, 15608437	313	58	4188	1.38416	1	0.980947	99.9758
GOTERM_BP_FAT	GO:0009201~ribonucleoside triphosphate biosynthetic process	6	0.806452	0.436299	15607566, 15608109, 15607245, 15610879, 15609129, 15608437	313	58	4188	1.38416	1	0.980947	99.9758
GOTERM_BP_FAT	GO:0009206~purine ribonucleoside triphosphate biosynthetic process	6	0.806452	0.436299	15607566, 15608109, 15607245, 15610879, 15609129, 15608437	313	58	4188	1.38416	1	0.980947	99.9758
GOTERM_MF_FAT	GO:0015082~di-, tri-valent inorganic cation transmembrane transporter activity	4	0.537634	0.440997	15607566, 15608109, 15607245, 15608379	367	33	4983	1.64578	1	0.990465	99.9732
GOTERM_BP_FAT	GO:0006812~cation transport	12	1.6129	0.463611	15607566, 57117016, 15608109, 15607245, 15609196, 57117015, 15610879, 57117079, 15610977, 15609129, 15608379, 15608437	313	139	4188	1.15512	1	0.984925	99.9882
GOTERM_BP_FAT	GO:0009142~nucleoside triphosphate biosynthetic process	6	0.806452	0.480949	15607566, 15608109, 15607245, 15610879, 15609129, 15608437	313	61	4188	1.31608	1	0.986525	99.9927
GOTERM_BP_FAT	GO:0009144~purine nucleoside triphosphate metabolic process	6	0.806452	0.480949	15607566, 15608109, 15607245, 15610879, 15609129, 15608437	313	61	4188	1.31608	1	0.986525	99.9927
GOTERM_BP_FAT	GO:0009199~ribonucleoside triphosphate metabolic process	6	0.806452	0.480949	15607566, 15608109, 15607245, 15610879, 15609129, 15608437	313	61	4188	1.31608	1	0.986525	99.9927
GOTERM_BP_FAT	GO:0009205~purine ribonucleoside triphosphate metabolic process	6	0.806452	0.480949	15607566, 15608109, 15607245, 15610879, 15609129, 15608437	313	61	4188	1.31608	1	0.986525	99.9927
GOTERM_BP_FAT	GO:0009141~nucleoside triphosphate metabolic process	6	0.806452	0.538474	15607566, 15608109, 15607245, 15610879, 15609129, 15608437	313	65	4188	1.23509	1	0.99163	99.9987
GOTERM_MF_FAT	GO:0046915~transition metal ion transmembrane transporter activity	3	0.403226	0.579463	15608109, 15607245, 15608379	367	26	4983	1.56665	1	0.997159	99.9995
UP_SEQ_FEATURE	active site:4-aspartylphosphate intermediate	3	0.403226	0.616235	15608109, 15607245, 15609129	286	19	2678	1.47847	1	1	99.9999
GOTERM_MF_FAT	GO:0042625~ATPase activity, coupled to transmembrane movement of ions	5	0.672043	0.725233	15607566, 15608109, 15607245, 15610879, 15609129	367	66	4983	1.02861	1	0.99925	100
GOTERM_MF_FAT	GO:0042623~ATPase activity, coupled	11	1.47849	0.749168	15607566, 15608109, 15607245, 15608469, 15610879, 15610432, 15610785, 15610338, 15610337, 15609129, 15607335	367	160	4983	0.933464	1	0.999503	100
GOTERM_MF_FAT	GO:0022890~inorganic cation transmembrane transporter activity	5	0.672043	0.776664	15607566, 15608109, 15607245, 15610180, 15608379	367	71	4983	0.956173	1	0.999574	100
GOTERM_MF_FAT	GO:0015399~primary active transmembrane transporter activity	7	0.94086	0.864801	15607566, 15608364, 15608109, 15607245, 15610879, 15609129, 15607335	367	116	4983	0.819341	1	0.999906	100
GOTERM_MF_FAT	GO:0015405~P-P-bond-hydrolysis-driven transmembrane transporter activity	7	0.94086	0.864801	15607566, 15608364, 15608109, 15607245, 15610879, 15609129, 15607335	367	116	4983	0.819341	1	0.999906	100
GOTERM_MF_FAT	GO:0016820~hydrolase activity, acting on acid anhydrides, catalyzing transmembrane movement of substances	7	0.94086	0.889528	15607566, 15608109, 15607245, 15610879, 15609129, 15607335, 15608437	367	121	4983	0.785484	1	0.999944	100
GOTERM_MF_FAT	GO:0042626~ATPase activity, coupled to transmembrane movement of substances	6	0.806452	0.907556	15607566, 15608109, 15607245, 15610879, 15609129, 15607335	367	108	4983	0.754314	1	0.999972	100
GOTERM_MF_FAT	GO:0043492~ATPase activity, coupled to movement of substances	6	0.806452	0.911636	15607566, 15608109, 15607245, 15610879, 15609129, 15607335	367	109	4983	0.747394	1	0.999968	100
Annotation Cluster 41	Enrichment Score: 0.5548821715840022
Category	Term	Count	%	PValue	Genes	List Total	Pop Hits	Pop Total	Fold Enrichment	Bonferroni	Benjamini	FDR
SP_PIR_KEYWORDS	dna replication	6	0.806452	0.120988	15610857, 15607145, 15610199, 15607200, 15610188, 15610847	744	45	12695	2.27509	1	0.433008	80.0847
KEGG_PATHWAY	mra03440:Homologous recombination	4	0.537634	0.319911	15610857, 15607145, 15610851, 15610847	202	22	2223	2.0009	1	0.724742	99.3541
KEGG_PATHWAY	mtc03440:Homologous recombination	4	0.537634	0.319911	15610857, 15607145, 15610851, 15610847	202	22	2223	2.0009	1	0.724742	99.3541
KEGG_PATHWAY	mtu03440:Homologous recombination	4	0.537634	0.319911	15610857, 15607145, 15610851, 15610847	202	22	2223	2.0009	1	0.724742	99.3541
GOTERM_BP_FAT	GO:0006260~DNA replication	8	1.07527	0.424385	15610857, 15608078, 15610867, 15607145, 15610199, 15607200, 15610188, 15610847	313	83	4188	1.28966	1	0.980114	99.9672
Annotation Cluster 42	Enrichment Score: 0.5534752027452942
Category	Term	Count	%	PValue	Genes	List Total	Pop Hits	Pop Total	Fold Enrichment	Bonferroni	Benjamini	FDR
INTERPRO	IPR003593:ATPase, AAA+ type, core	20	2.68817	0.107469	15610857, 15610894, 15610432, 15608922, 15609463, 15607335, 15607200, 15607525, 15608437, 15608126, 15609701, 15610583, 15607262, 15608391, 15610053, 15607425, 15610721, 15611007, 15608358, 15610178	607	180	7774	1.42303	1	0.946386	82.8941
SMART	SM00382:AAA	20	2.68817	0.253527	15610857, 15610894, 15610432, 15608922, 15609463, 15607335, 15607200, 15607525, 15608437, 15608126, 15609701, 15610583, 15607262, 15608391, 15610053, 15607425, 15610721, 15611007, 15608358, 15610178	89	180	975	1.21723	0.999999	0.939614	93.861
INTERPRO	IPR003439:ABC transporter-like	7	0.94086	0.80217	15609701, 15610894, 15609463, 15607335, 15608126, 15610178, 15608358	607	100	7774	0.896507	1	1	100
Annotation Cluster 43	Enrichment Score: 0.5470824907917169
Category	Term	Count	%	PValue	Genes	List Total	Pop Hits	Pop Total	Fold Enrichment	Bonferroni	Benjamini	FDR
INTERPRO	IPR002375:Purine/pyrimidine phosphoribosyl transferase, conserved site	3	0.403226	0.05178	57116728, 15609721, 15607948	607	5	7774	7.68435	1	0.821481	56.2093
GOTERM_MF_FAT	GO:0016763~transferase activity, transferring pentosyl groups	5	0.672043	0.338099	57116728, 15608740, 15609721, 15607948, 15610930	367	40	4983	1.69721	1	0.977235	99.7077
INTERPRO	IPR000836:Phosphoribosyltransferase	3	0.403226	0.414987	57116728, 15609721, 15607948	607	18	7774	2.13454	1	0.999482	99.9758
GOTERM_BP_FAT	GO:0009116~nucleoside metabolic process	4	0.537634	0.892132	57116728, 15609276, 15609721, 15607948	313	68	4188	0.78707	1	0.99996	100
Annotation Cluster 44	Enrichment Score: 0.540495903283805
Category	Term	Count	%	PValue	Genes	List Total	Pop Hits	Pop Total	Fold Enrichment	Bonferroni	Benjamini	FDR
INTERPRO	IPR015421:Pyridoxal phosphate-dependent transferase, major region, subdomain 1	10	1.34409	0.080135	15610538, 15610908, 57117000, 15608642, 57117147, 15610465, 15607998, 57116827, 15607174, 15609368	607	68	7774	1.88342	1	0.898122	72.6719
SP_PIR_KEYWORDS	pyridoxal phosphate	8	1.07527	0.255676	15610538, 15610908, 15608642, 15610465, 15608750, 57116827, 15607174, 15609368	744	88	12695	1.5512	1	0.647963	97.515
SP_PIR_KEYWORDS	Aminotransferase	6	0.806452	0.262254	15610908, 57116785, 15610465, 15607998, 15607174, 15609368	744	59	12695	1.73524	1	0.645953	97.7763
INTERPRO	IPR004839:Aminotransferase, class I and II	4	0.537634	0.308684	15610908, 15607998, 15607174, 15609368	607	25	7774	2.04916	1	0.997476	99.6764
GOTERM_MF_FAT	GO:0070279~vitamin B6 binding	12	1.6129	0.319688	15610538, 15610908, 57117000, 15608642, 57117147, 15610465, 15607998, 15608750, 57116827, 15607174, 15609368, 57116791	367	126	4983	1.29311	1	0.974892	99.5692
GOTERM_MF_FAT	GO:0030170~pyridoxal phosphate binding	12	1.6129	0.319688	15610538, 15610908, 57117000, 15608642, 57117147, 15610465, 15607998, 15608750, 57116827, 15607174, 15609368, 57116791	367	126	4983	1.29311	1	0.974892	99.5692
GOTERM_MF_FAT	GO:0008483~transaminase activity	6	0.806452	0.482656	15610908, 57116785, 15610465, 15607998, 15607174, 15609368	367	62	4983	1.31397	1	0.993826	99.991
GOTERM_MF_FAT	GO:0016769~transferase activity, transferring nitrogenous groups	6	0.806452	0.579687	15610908, 57116785, 15610465, 15607998, 15607174, 15609368	367	69	4983	1.18067	1	0.996906	99.9995
Annotation Cluster 45	Enrichment Score: 0.5243275452056382
Category	Term	Count	%	PValue	Genes	List Total	Pop Hits	Pop Total	Fold Enrichment	Bonferroni	Benjamini	FDR
INTERPRO	IPR000022:Carboxyl transferase	3	0.403226	0.299001	15609384, 57117158, 15608114	607	14	7774	2.74441	1	0.997746	99.5983
INTERPRO	IPR011763:Acetyl-coenzyme A carboxyltransferase, C-terminal	3	0.403226	0.299001	15609384, 57117158, 15608114	607	14	7774	2.74441	1	0.997746	99.5983
INTERPRO	IPR011762:Acetyl-coenzyme A carboxyltransferase, N-terminal	3	0.403226	0.299001	15609384, 57117158, 15608114	607	14	7774	2.74441	1	0.997746	99.5983
Annotation Cluster 46	Enrichment Score: 0.5184361259434763
Category	Term	Count	%	PValue	Genes	List Total	Pop Hits	Pop Total	Fold Enrichment	Bonferroni	Benjamini	FDR
INTERPRO	IPR013589:Bacterial transglutaminase-like, N-terminal	3	0.403226	0.180275	15609706, 15609703, 15609546	607	10	7774	3.84217	1	0.988437	95.4375
INTERPRO	IPR002931:Transglutaminase-like	3	0.403226	0.357943	15609706, 15609703, 15609546	607	16	7774	2.40136	1	0.99875	99.8973
SMART	SM00460:TGc	3	0.403226	0.431462	15609706, 15609703, 15609546	89	16	975	2.05407	1	0.95079	99.5434
Annotation Cluster 47	Enrichment Score: 0.5024804006920637
Category	Term	Count	%	PValue	Genes	List Total	Pop Hits	Pop Total	Fold Enrichment	Bonferroni	Benjamini	FDR
SP_PIR_KEYWORDS	signal	18	2.41935	0.102542	15608508, 57116926, 15609488, 15609427, 15608102, 15610028, 15609486, 15609023, 15610015, 57116684, 15608960, 15608952, 15607190, 57116800, 15609214, 15609680, 15609722, 15609681	744	208	12695	1.47662	1	0.38544	74.1743
SP_PIR_KEYWORDS	palmitate	7	0.94086	0.122102	15608508, 57116800, 15609427, 15608102, 15609680, 15609722, 15609681	744	58	12695	2.05935	1	0.429096	80.3982
SP_PIR_KEYWORDS	lipoprotein	20	2.68817	0.159817	15607485, 15608508, 15610895, 15610136, 15608815, 15607624, 15609427, 15608102, 15607374, 15607560, 15607975, 15609178, 15610729, 57116706, 57116800, 15607314, 15610802, 15609680, 15609722, 15609681	744	254	12695	1.34356	1	0.505224	88.6847
GOTERM_CC_FAT	GO:0031225~anchored to membrane	7	0.94086	0.472922	15608508, 57116800, 15609427, 15608102, 15609680, 15609722, 15609681	155	58	1630	1.26919	1	0.991795	99.8368
UP_SEQ_FEATURE	lipid moiety-binding region:S-diacylglycerol cysteine	7	0.94086	0.59389	15608508, 57116800, 15609427, 15608102, 15609680, 15609722, 15609681	286	58	2678	1.13009	1	1	99.9998
UP_SEQ_FEATURE	lipid moiety-binding region:N-palmitoyl cysteine	7	0.94086	0.59389	15608508, 57116800, 15609427, 15608102, 15609680, 15609722, 15609681	286	58	2678	1.13009	1	1	99.9998
UP_SEQ_FEATURE	signal peptide	18	2.41935	0.910308	15608508, 57116926, 15609488, 15609427, 15608102, 15610028, 15609486, 15609023, 15610015, 57116684, 15608960, 15608952, 15607190, 57116800, 15609214, 15609680, 15609722, 15609681	286	208	2678	0.810315	1	1	100
Annotation Cluster 48	Enrichment Score: 0.49722710812166543
Category	Term	Count	%	PValue	Genes	List Total	Pop Hits	Pop Total	Fold Enrichment	Bonferroni	Benjamini	FDR
SP_PIR_KEYWORDS	dna replication	6	0.806452	0.120988	15610857, 15607145, 15610199, 15607200, 15610188, 15610847	744	45	12695	2.27509	1	0.433008	80.0847
KEGG_PATHWAY	mra03030:DNA replication	3	0.403226	0.399136	15610857, 15607200, 15610847	202	15	2223	2.20099	1	0.798468	99.8722
KEGG_PATHWAY	mtc03030:DNA replication	3	0.403226	0.399136	15610857, 15607200, 15610847	202	15	2223	2.20099	1	0.798468	99.8722
KEGG_PATHWAY	mtu03030:DNA replication	3	0.403226	0.399136	15610857, 15607200, 15610847	202	15	2223	2.20099	1	0.798468	99.8722
GOTERM_BP_FAT	GO:0006260~DNA replication	8	1.07527	0.424385	15610857, 15608078, 15610867, 15607145, 15610199, 15607200, 15610188, 15610847	313	83	4188	1.28966	1	0.980114	99.9672
Annotation Cluster 49	Enrichment Score: 0.4965195348705083
Category	Term	Count	%	PValue	Genes	List Total	Pop Hits	Pop Total	Fold Enrichment	Bonferroni	Benjamini	FDR
SP_PIR_KEYWORDS	helicase	8	1.07527	0.040304	15609238, 15608469, 15610432, 15610785, 15610338, 15610337, 15607200, 15608437	744	55	12695	2.48192	0.99971	0.218728	40.2369
GOTERM_MF_FAT	GO:0004386~helicase activity	8	1.07527	0.148268	15609238, 15608469, 15610432, 15610785, 15610338, 15610337, 15607200, 15608437	367	60	4983	1.81035	1	0.904989	89.6632
INTERPRO	IPR014001:DEAD-like helicase, N-terminal	5	0.672043	0.202471	15609238, 15608469, 15610432, 15610785, 15609161	607	30	7774	2.13454	1	0.992909	97.0211
SMART	SM00487:DEXDc	5	0.672043	0.282897	15609238, 15608469, 15610432, 15610785, 15609161	89	30	975	1.82584	1	0.930072	95.8147
INTERPRO	IPR011545:DNA/RNA helicase, DEAD/DEAH box type, N-terminal	3	0.403226	0.328649	15608469, 15610432, 15610785	607	15	7774	2.56145	1	0.998234	99.7947
INTERPRO	IPR014021:Helicase, superfamily 1 and 2, ATP-binding	4	0.537634	0.396328	15609238, 15610432, 15610785, 15609161	607	29	7774	1.76652	1	0.999283	99.9606
GOTERM_MF_FAT	GO:0008026~ATP-dependent helicase activity	5	0.672043	0.42358	15608469, 15610432, 15610785, 15610338, 15610337	367	45	4983	1.50863	1	0.988768	99.9586
GOTERM_MF_FAT	GO:0070035~purine NTP-dependent helicase activity	5	0.672043	0.42358	15608469, 15610432, 15610785, 15610338, 15610337	367	45	4983	1.50863	1	0.988768	99.9586
INTERPRO	IPR001650:DNA/RNA helicase, C-terminal	3	0.403226	0.49542	15609238, 15610432, 15610785	607	21	7774	1.82961	1	0.999885	99.9976
SMART	SM00490:HELICc	3	0.403226	0.579631	15609238, 15610432, 15610785	89	21	975	1.56501	1	0.968774	99.9744
GOTERM_MF_FAT	GO:0003678~DNA helicase activity	3	0.403226	0.639757	15610338, 15610337, 15607200	367	29	4983	1.40459	1	0.99769	99.9999
GOTERM_MF_FAT	GO:0042623~ATPase activity, coupled	11	1.47849	0.749168	15607566, 15608109, 15607245, 15608469, 15610879, 15610432, 15610785, 15610338, 15610337, 15609129, 15607335	367	160	4983	0.933464	1	0.999503	100
Annotation Cluster 50	Enrichment Score: 0.46143824762145674
Category	Term	Count	%	PValue	Genes	List Total	Pop Hits	Pop Total	Fold Enrichment	Bonferroni	Benjamini	FDR
GOTERM_BP_FAT	GO:0015849~organic acid transport	7	0.94086	0.0966712	15609123, 57117014, 15609580, 15609821, 57116950, 15608842, 15609116	313	43	4188	2.17817	1	0.80583	77.1641
GOTERM_BP_FAT	GO:0046942~carboxylic acid transport	7	0.94086	0.0966712	15609123, 57117014, 15609580, 15609821, 57116950, 15608842, 15609116	313	43	4188	2.17817	1	0.80583	77.1641
INTERPRO	IPR004840:Amino acid permease, conserved site	3	0.403226	0.239263	57116950, 15608842, 15609116	607	12	7774	3.20181	1	0.996169	98.5695
INTERPRO	IPR004841:Amino acid permease-associated region	3	0.403226	0.469379	57116950, 15608842, 15609116	607	20	7774	1.92109	1	0.999803	99.9947
INTERPRO	IPR002293:Amino acid/polyamine transporter I	3	0.403226	0.469379	57116950, 15608842, 15609116	607	20	7774	1.92109	1	0.999803	99.9947
GOTERM_BP_FAT	GO:0015837~amine transport	4	0.537634	0.489911	15609123, 57116950, 15608842, 15609116	313	35	4188	1.52916	1	0.98663	99.9943
GOTERM_BP_FAT	GO:0006865~amino acid transport	4	0.537634	0.489911	15609123, 57116950, 15608842, 15609116	313	35	4188	1.52916	1	0.98663	99.9943
PIR_SUPERFAMILY	PIRSF006060:AA_transporter	3	0.403226	0.570238	57116950, 15608842, 15609116	360	20	3842	1.60083	1	1	99.999
GOTERM_MF_FAT	GO:0005275~amine transmembrane transporter activity	3	0.403226	0.60035	57116950, 15608842, 15609116	367	27	4983	1.50863	1	0.997354	99.9998
GOTERM_MF_FAT	GO:0015171~amino acid transmembrane transporter activity	3	0.403226	0.60035	57116950, 15608842, 15609116	367	27	4983	1.50863	1	0.997354	99.9998
Annotation Cluster 51	Enrichment Score: 0.4593476638827443
Category	Term	Count	%	PValue	Genes	List Total	Pop Hits	Pop Total	Fold Enrichment	Bonferroni	Benjamini	FDR
GOTERM_BP_FAT	GO:0046164~alcohol catabolic process	7	0.94086	0.105322	15610119, 15608576, 15608163, 15607504, 15608586, 161352467, 15607910	313	44	4188	2.12867	1	0.824723	80.1432
GOTERM_BP_FAT	GO:0044275~cellular carbohydrate catabolic process	7	0.94086	0.133567	15610119, 15608576, 15608163, 15607504, 15608586, 161352467, 15607910	313	47	4188	1.99279	1	0.865633	87.5393
GOTERM_BP_FAT	GO:0019320~hexose catabolic process	6	0.806452	0.186623	15608576, 15608163, 15607504, 15608586, 161352467, 15607910	313	41	4188	1.95808	1	0.926937	95.0238
GOTERM_BP_FAT	GO:0046365~monosaccharide catabolic process	6	0.806452	0.186623	15608576, 15608163, 15607504, 15608586, 161352467, 15607910	313	41	4188	1.95808	1	0.926937	95.0238
GOTERM_BP_FAT	GO:0006007~glucose catabolic process	6	0.806452	0.186623	15608576, 15608163, 15607504, 15608586, 161352467, 15607910	313	41	4188	1.95808	1	0.926937	95.0238
GOTERM_BP_FAT	GO:0006006~glucose metabolic process	8	1.07527	0.196505	57116832, 15608466, 15608576, 15608163, 15607504, 15608586, 161352467, 15607910	313	64	4188	1.67252	1	0.933252	95.8334
GOTERM_BP_FAT	GO:0005996~monosaccharide metabolic process	10	1.34409	0.23467	57116832, 15608466, 15608576, 15608163, 15607504, 15608586, 15607760, 15609290, 161352467, 15607910	313	91	4188	1.47035	1	0.948399	97.9451
KEGG_PATHWAY	mtc00010:Glycolysis / Gluconeogenesis	6	0.806452	0.238544	15608239, 15608576, 15608163, 15607504, 15610393, 15609839	202	37	2223	1.78459	1	0.648662	97.1683
GOTERM_BP_FAT	GO:0019318~hexose metabolic process	9	1.20968	0.24332	57116832, 15608466, 15608576, 15608163, 15607504, 15608586, 15607760, 161352467, 15607910	313	80	4188	1.50527	1	0.948522	98.2579
SP_PIR_KEYWORDS	glycolysis	3	0.403226	0.262201	15608576, 15608163, 15607504	744	17	12695	3.01115	1	0.652258	97.7743
GOTERM_BP_FAT	GO:0006096~glycolysis	4	0.537634	0.263541	15608576, 15608163, 15607504, 161352467	313	24	4188	2.23003	1	0.953605	98.8246
GOTERM_BP_FAT	GO:0006098~pentose-phosphate shunt	3	0.403226	0.392409	15608576, 15608586, 15607910	313	18	4188	2.23003	1	0.978541	99.9281
GOTERM_BP_FAT	GO:0016052~carbohydrate catabolic process	7	0.94086	0.4233	15610119, 15608576, 15608163, 15607504, 15608586, 161352467, 15607910	313	70	4188	1.33802	1	0.980883	99.9663
GOTERM_BP_FAT	GO:0006739~NADP metabolic process	3	0.403226	0.44551	15608576, 15608586, 15607910	313	20	4188	2.00703	1	0.982085	99.981
GOTERM_BP_FAT	GO:0019748~secondary metabolic process	5	0.672043	0.485048	15610807, 15610717, 15608576, 15608586, 15607910	313	48	4188	1.39377	1	0.98651	99.9935
GOTERM_BP_FAT	GO:0046496~nicotinamide nucleotide metabolic process	3	0.403226	0.628555	15608576, 15608586, 15607910	313	28	4188	1.43359	1	0.996536	99.9999
GOTERM_BP_FAT	GO:0006769~nicotinamide metabolic process	3	0.403226	0.628555	15608576, 15608586, 15607910	313	28	4188	1.43359	1	0.996536	99.9999
GOTERM_BP_FAT	GO:0009820~alkaloid metabolic process	3	0.403226	0.628555	15608576, 15608586, 15607910	313	28	4188	1.43359	1	0.996536	99.9999
GOTERM_BP_FAT	GO:0019362~pyridine nucleotide metabolic process	3	0.403226	0.799248	15608576, 15608586, 15607910	313	39	4188	1.02925	1	0.999633	100
GOTERM_BP_FAT	GO:0006733~oxidoreduction coenzyme metabolic process	3	0.403226	0.799248	15608576, 15608586, 15607910	313	39	4188	1.02925	1	0.999633	100
GOTERM_BP_FAT	GO:0043603~cellular amide metabolic process	3	0.403226	0.821544	15608576, 15608586, 15607910	313	41	4188	0.979038	1	0.999741	100
GOTERM_BP_FAT	GO:0006732~coenzyme metabolic process	8	1.07527	0.991102	161352464, 15608576, 15608974, 15608586, 161352467, 15608756, 15607910, 57117055	313	191	4188	0.560427	1	1	100
Annotation Cluster 52	Enrichment Score: 0.438756795589983
Category	Term	Count	%	PValue	Genes	List Total	Pop Hits	Pop Total	Fold Enrichment	Bonferroni	Benjamini	FDR
GOTERM_MF_FAT	GO:0051539~4 iron, 4 sulfur cluster binding	8	1.07527	0.24132	15609715, 15608301, 15607224, 15607338, 15610287, 15607948, 57117055, 15607393	367	69	4983	1.57422	1	0.962531	97.9869
SP_PIR_KEYWORDS	4fe-4s	5	0.672043	0.335637	15609715, 15610287, 15607948, 57117055, 15607393	744	50	12695	1.70632	1	0.723405	99.4006
SP_PIR_KEYWORDS	iron-sulfur	8	1.07527	0.359445	15609715, 15610297, 15607338, 15610287, 15610690, 15607948, 57117055, 15607393	744	99	12695	1.37884	1	0.742522	99.6204
GOTERM_MF_FAT	GO:0051536~iron-sulfur cluster binding	13	1.74731	0.468878	15609715, 15608819, 15610297, 15607479, 15607338, 15610690, 15610865, 15607948, 15607393, 57117055, 15608301, 15607224, 15610287	367	155	4983	1.13877	1	0.993069	99.987
GOTERM_MF_FAT	GO:0051540~metal cluster binding	13	1.74731	0.468878	15609715, 15608819, 15610297, 15607479, 15607338, 15610690, 15610865, 15607948, 15607393, 57117055, 15608301, 15607224, 15610287	367	155	4983	1.13877	1	0.993069	99.987
Annotation Cluster 53	Enrichment Score: 0.40591280519702483
Category	Term	Count	%	PValue	Genes	List Total	Pop Hits	Pop Total	Fold Enrichment	Bonferroni	Benjamini	FDR
PIR_SUPERFAMILY	PIRSF005783:tRNA/rRNA methyltransferase, group 3, TrmH type	3	0.403226	0.101465	15610715, 15608021, 15608782	360	6	3842	5.33611	1	0.999899	76.7652
INTERPRO	IPR001537:tRNA/rRNA methyltransferase, SpoU	3	0.403226	0.269146	15610715, 15608021, 15608782	607	13	7774	2.95552	1	0.996706	99.2323
GOTERM_MF_FAT	GO:0008173~RNA methyltransferase activity	4	0.537634	0.517978	15610715, 15608021, 15611055, 15608782	367	37	4983	1.46785	1	0.994825	99.9967
GOTERM_MF_FAT	GO:0003723~RNA binding	8	1.07527	0.79645	15607855, 15610715, 15610053, 15607822, 15608768, 15608021, 15608437, 15608782	367	121	4983	0.897696	1	0.99971	100
GOTERM_BP_FAT	GO:0006396~RNA processing	5	0.672043	0.829202	15610715, 15609975, 15608021, 15611055, 15608782	313	76	4188	0.880276	1	0.999756	100
Annotation Cluster 54	Enrichment Score: 0.4046269634590539
Category	Term	Count	%	PValue	Genes	List Total	Pop Hits	Pop Total	Fold Enrichment	Bonferroni	Benjamini	FDR
INTERPRO	IPR002198:Short-chain dehydrogenase/reductase SDR	16	2.15054	0.272339	15610360, 15609002, 15609185, 15610077, 15610310, 15609139, 15610961, 15610226, 15608085, 15608190, 15610068, 15608799, 15607210, 15608665, 15607625, 15609646	607	161	7774	1.27277	1	0.996577	99.2828
PIR_SUPERFAMILY	PIRSF000092:short-chain dehydrogenase	6	0.806452	0.297965	15608085, 15608190, 15607210, 15609002, 15610310, 15607625	360	39	3842	1.64188	1	1	99.1982
INTERPRO	IPR002347:Glucose/ribitol dehydrogenase	9	1.20968	0.753086	15608085, 15608190, 15610360, 15607210, 15609002, 15609139, 15610310, 15609646, 15607625	607	123	7774	0.937116	1	0.999999	100
Annotation Cluster 55	Enrichment Score: 0.337962801589277
Category	Term	Count	%	PValue	Genes	List Total	Pop Hits	Pop Total	Fold Enrichment	Bonferroni	Benjamini	FDR
GOTERM_MF_FAT	GO:0000156~two-component response regulator activity	9	1.20968	0.242154	15609625, 15608121, 15608498, 15607401, 15607336, 15608167, 15607527, 15607984, 15608030	367	81	4983	1.50863	1	0.959666	98.018
INTERPRO	IPR001789:Signal transduction response regulator, receiver region	3	0.403226	0.591057	15608121, 15608167, 15607984	607	25	7774	1.53687	1	0.999984	99.9999
SMART	SM00448:REC	3	0.403226	0.676692	15608121, 15608167, 15607984	89	25	975	1.31461	1	0.984535	99.9979
Annotation Cluster 56	Enrichment Score: 0.33247275166840395
Category	Term	Count	%	PValue	Genes	List Total	Pop Hits	Pop Total	Fold Enrichment	Bonferroni	Benjamini	FDR
GOTERM_BP_FAT	GO:0046112~nucleobase biosynthetic process	3	0.403226	0.308925	15609276, 15609721, 15607948	313	15	4188	2.67604	1	0.966267	99.5334
GOTERM_BP_FAT	GO:0009112~nucleobase metabolic process	3	0.403226	0.365005	15609276, 15609721, 15607948	313	17	4188	2.36121	1	0.978398	99.8635
GOTERM_BP_FAT	GO:0009116~nucleoside metabolic process	4	0.537634	0.892132	57116728, 15609276, 15609721, 15607948	313	68	4188	0.78707	1	0.99996	100
Annotation Cluster 57	Enrichment Score: 0.3149974454135775
Category	Term	Count	%	PValue	Genes	List Total	Pop Hits	Pop Total	Fold Enrichment	Bonferroni	Benjamini	FDR
GOTERM_BP_FAT	GO:0015980~energy derivation by oxidation of organic compounds	9	1.20968	0.222501	15610119, 15607225, 15608466, 15608690, 15608974, 15610180, 15610287, 161352467, 15609333	313	78	4188	1.54387	1	0.94556	97.4159
KEGG_PATHWAY	mtu00190:Oxidative phosphorylation	7	0.94086	0.231852	15608692, 15608690, 15610453, 15610180, 15610287, 15608949, 15609333	202	46	2223	1.67467	1	0.642111	96.825
KEGG_PATHWAY	mtu00020:Citrate cycle (TCA cycle)	5	0.672043	0.370002	15608692, 15608690, 15610453, 15609632, 15610439	202	34	2223	1.61838	1	0.774355	99.7626
KEGG_PATHWAY	mra00020:Citrate cycle (TCA cycle)	5	0.672043	0.370002	15608692, 15608690, 15610453, 15609632, 15610439	202	34	2223	1.61838	1	0.774355	99.7626
GOTERM_BP_FAT	GO:0045333~cellular respiration	7	0.94086	0.382258	15607225, 15608690, 15608974, 15610180, 15610287, 161352467, 15609333	313	67	4188	1.39793	1	0.980598	99.9085
GOTERM_BP_FAT	GO:0006091~generation of precursor metabolites and energy	13	1.74731	0.386169	15610119, 15608466, 15608576, 15608163, 15610180, 161352467, 15608437, 15609333, 15607225, 15608690, 15608974, 15607504, 15610287	313	144	4188	1.20793	1	0.980432	99.9166
KEGG_PATHWAY	mra00190:Oxidative phosphorylation	6	0.806452	0.403748	15608692, 15608690, 15610453, 15610180, 15610287, 15609333	202	46	2223	1.43543	1	0.799448	99.8844
SP_PIR_KEYWORDS	electron transport	3	0.403226	0.454792	15608690, 15610180, 15609333	744	26	12695	1.96883	1	0.824593	99.9495
GOTERM_BP_FAT	GO:0022900~electron transport chain	5	0.672043	0.501499	15607225, 15608690, 15610180, 15610287, 15609333	313	49	4188	1.36533	1	0.987832	99.9959
GOTERM_BP_FAT	GO:0022904~respiratory electron transport chain	3	0.403226	0.543343	15607225, 15610287, 15609333	313	24	4188	1.67252	1	0.991713	99.9989
KEGG_PATHWAY	mtc00190:Oxidative phosphorylation	5	0.672043	0.591635	15608692, 15608690, 15610453, 15610180, 15610287	202	45	2223	1.22277	1	0.92552	99.9992
GOTERM_BP_FAT	GO:0009060~aerobic respiration	3	0.403226	0.821544	15608974, 15610180, 161352467	313	41	4188	0.979038	1	0.999741	100
KEGG_PATHWAY	mtc00020:Citrate cycle (TCA cycle)	3	0.403226	0.82758	15608692, 15608690, 15610453	202	34	2223	0.971025	1	0.991596	100
KEGG_PATHWAY	mtc00650:Butanoate metabolism	4	0.537634	0.934876	15608692, 15608690, 15609640, 15610453	202	63	2223	0.698727	1	0.999078	100
KEGG_PATHWAY	mtc00632:Benzoate degradation via CoA ligation	3	0.403226	0.960364	15608692, 15608690, 15610453	202	53	2223	0.622922	1	0.99972	100
Annotation Cluster 58	Enrichment Score: 0.3142601149045057
Category	Term	Count	%	PValue	Genes	List Total	Pop Hits	Pop Total	Fold Enrichment	Bonferroni	Benjamini	FDR
KEGG_PATHWAY	mra03070:Bacterial secretion system	3	0.403226	0.365625	15608364, 15610053, 15608958	202	14	2223	2.3582	1	0.773455	99.74
KEGG_PATHWAY	mtu03070:Bacterial secretion system	3	0.403226	0.365625	15608364, 15610053, 15608958	202	14	2223	2.3582	1	0.773455	99.74
KEGG_PATHWAY	mra03060:Protein export	3	0.403226	0.431805	15608364, 15610053, 15608958	202	16	2223	2.06343	1	0.820142	99.9385
KEGG_PATHWAY	mtu03060:Protein export	3	0.403226	0.431805	15608364, 15610053, 15608958	202	16	2223	2.06343	1	0.820142	99.9385
GOTERM_BP_FAT	GO:0015031~protein transport	3	0.403226	0.608471	15608364, 15610053, 15608958	313	27	4188	1.48669	1	0.996085	99.9999
GOTERM_BP_FAT	GO:0045184~establishment of protein localization	3	0.403226	0.608471	15608364, 15610053, 15608958	313	27	4188	1.48669	1	0.996085	99.9999
GOTERM_BP_FAT	GO:0008104~protein localization	3	0.403226	0.683997	15608364, 15610053, 15608958	313	31	4188	1.29486	1	0.997951	100
Annotation Cluster 59	Enrichment Score: 0.2898732669674301
Category	Term	Count	%	PValue	Genes	List Total	Pop Hits	Pop Total	Fold Enrichment	Bonferroni	Benjamini	FDR
INTERPRO	IPR018060:Helix-turn-helix, AraC domain	3	0.403226	0.386756	15610969, 15608457, 15610872	607	17	7774	2.2601	1	0.9992	99.9497
INTERPRO	IPR000005:Helix-turn-helix, AraC type	3	0.403226	0.386756	15610969, 15608457, 15610872	607	17	7774	2.2601	1	0.9992	99.9497
SMART	SM00342:HTH_ARAC	3	0.403226	0.463313	15610969, 15608457, 15610872	89	17	975	1.93325	1	0.949573	99.7366
INTERPRO	IPR012287:Homeodomain-related	5	0.672043	0.999441	15607965, 15610969, 15608457, 15607831, 15610872	607	170	7774	0.376684	1	1	100
Annotation Cluster 60	Enrichment Score: 0.289217794010112
Category	Term	Count	%	PValue	Genes	List Total	Pop Hits	Pop Total	Fold Enrichment	Bonferroni	Benjamini	FDR
SP_PIR_KEYWORDS	peroxidase	3	0.403226	0.350334	15609045, 15607694, 15609037	744	21	12695	2.4376	1	0.736664	99.547
GOTERM_MF_FAT	GO:0004601~peroxidase activity	3	0.403226	0.557789	15609045, 15607694, 15609037	367	25	4983	1.62932	1	0.99665	99.999
GOTERM_MF_FAT	GO:0016684~oxidoreductase activity, acting on peroxide as acceptor	3	0.403226	0.557789	15609045, 15607694, 15609037	367	25	4983	1.62932	1	0.99665	99.999
GOTERM_MF_FAT	GO:0016209~antioxidant activity	5	0.672043	0.639304	15609045, 15607694, 15610011, 15609037, 15610015	367	59	4983	1.15065	1	0.997859	99.9999
Annotation Cluster 61	Enrichment Score: 0.285528117490514
Category	Term	Count	%	PValue	Genes	List Total	Pop Hits	Pop Total	Fold Enrichment	Bonferroni	Benjamini	FDR
GOTERM_MF_FAT	GO:0008509~anion transmembrane transporter activity	8	1.07527	0.299542	15609535, 15608877, 57116800, 57116799, 57117014, 15609580, 15609821, 15607685	367	74	4983	1.46785	1	0.978088	99.3491
GOTERM_MF_FAT	GO:0015103~inorganic anion transmembrane transporter activity	7	0.94086	0.382865	15609535, 15608877, 57116800, 57116799, 57117014, 15609821, 15607685	367	68	4983	1.3977	1	0.984458	99.8914
GOTERM_BP_FAT	GO:0006820~anion transport	9	1.20968	0.389857	15609535, 15608877, 57116800, 57116799, 57117014, 15607465, 15609821, 15610419, 15607685	313	93	4188	1.29486	1	0.979043	99.9236
GOTERM_BP_FAT	GO:0008272~sulfate transport	4	0.537634	0.489911	15609535, 15608877, 15607465, 15610419	313	35	4188	1.52916	1	0.98663	99.9943
SP_PIR_KEYWORDS	phosphate transport	3	0.403226	0.493838	57116800, 57116799, 15607685	744	28	12695	1.8282	1	0.846256	99.9801
GOTERM_BP_FAT	GO:0015698~inorganic anion transport	7	0.94086	0.638891	15609535, 15608877, 57116800, 57116799, 15607465, 15610419, 15607685	313	87	4188	1.07657	1	0.996864	100
GOTERM_MF_FAT	GO:0005315~inorganic phosphate transmembrane transporter activity	3	0.403226	0.709313	57116800, 57116799, 15607685	367	33	4983	1.23433	1	0.99906	100
GOTERM_MF_FAT	GO:0015114~phosphate transmembrane transporter activity	3	0.403226	0.709313	57116800, 57116799, 15607685	367	33	4983	1.23433	1	0.99906	100
GOTERM_BP_FAT	GO:0006817~phosphate transport	3	0.403226	0.774526	57116800, 57116799, 15607685	313	37	4188	1.08488	1	0.999392	100
Annotation Cluster 62	Enrichment Score: 0.2772233768372613
Category	Term	Count	%	PValue	Genes	List Total	Pop Hits	Pop Total	Fold Enrichment	Bonferroni	Benjamini	FDR
GOTERM_MF_FAT	GO:0015298~solute:cation antiporter activity	3	0.403226	0.512106	57117079, 15610375, 15609470	367	23	4983	1.771	1	0.994819	99.9961
GOTERM_MF_FAT	GO:0015299~solute:hydrogen antiporter activity	3	0.403226	0.512106	57117079, 15610375, 15609470	367	23	4983	1.771	1	0.994819	99.9961
GOTERM_MF_FAT	GO:0015300~solute:solute antiporter activity	3	0.403226	0.512106	57117079, 15610375, 15609470	367	23	4983	1.771	1	0.994819	99.9961
GOTERM_MF_FAT	GO:0015297~antiporter activity	3	0.403226	0.579463	57117079, 15610375, 15609470	367	26	4983	1.56665	1	0.997159	99.9995
Annotation Cluster 63	Enrichment Score: 0.26357219327118664
Category	Term	Count	%	PValue	Genes	List Total	Pop Hits	Pop Total	Fold Enrichment	Bonferroni	Benjamini	FDR
GOTERM_BP_FAT	GO:0019751~polyol metabolic process	4	0.537634	0.409823	15610119, 15607188, 15608239, 15610978	313	31	4188	1.72648	1	0.98077	99.9529
GOTERM_BP_FAT	GO:0006071~glycerol metabolic process	3	0.403226	0.628555	15610119, 15608239, 15610978	313	28	4188	1.43359	1	0.996536	99.9999
GOTERM_BP_FAT	GO:0019400~alditol metabolic process	3	0.403226	0.628555	15610119, 15608239, 15610978	313	28	4188	1.43359	1	0.996536	99.9999
Annotation Cluster 64	Enrichment Score: 0.2450816615335718
Category	Term	Count	%	PValue	Genes	List Total	Pop Hits	Pop Total	Fold Enrichment	Bonferroni	Benjamini	FDR
INTERPRO	IPR004255:Uncharacterised protein family UPF0089	5	0.672043	0.504306	15610225, 15610224, 15607362, 15609621, 15608265	607	47	7774	1.36247	1	0.999895	99.9982
PIR_SUPERFAMILY	PIRSF017061:uncharacterized conserved protein	4	0.537634	0.564273	15610225, 15610224, 15607362, 15609621	360	31	3842	1.37706	1	1	99.9988
INTERPRO	IPR014292:Acyltransferase, WS/DGAT/MGAT	4	0.537634	0.646505	15610225, 15610224, 15607362, 15609621	607	42	7774	1.21974	1	0.999995	100
Annotation Cluster 65	Enrichment Score: 0.24122643224362023
Category	Term	Count	%	PValue	Genes	List Total	Pop Hits	Pop Total	Fold Enrichment	Bonferroni	Benjamini	FDR
KEGG_PATHWAY	mtu00860:Porphyrin and chlorophyll metabolism	5	0.672043	0.305942	15609199, 15608098, 15609208, 15607401, 15609209	202	31	2223	1.77499	1	0.710004	99.1574
KEGG_PATHWAY	mra00860:Porphyrin and chlorophyll metabolism	3	0.403226	0.785851	15609199, 15609208, 15609209	202	31	2223	1.065	1	0.985505	100
KEGG_PATHWAY	mtc00860:Porphyrin and chlorophyll metabolism	3	0.403226	0.785851	15609199, 15609208, 15609209	202	31	2223	1.065	1	0.985505	100
Annotation Cluster 66	Enrichment Score: 0.23266179272292722
Category	Term	Count	%	PValue	Genes	List Total	Pop Hits	Pop Total	Fold Enrichment	Bonferroni	Benjamini	FDR
GOTERM_BP_FAT	GO:0032774~RNA biosynthetic process	6	0.806452	0.466183	15607323, 15607807, 15608078, 15610464, 15607200, 15608437	313	60	4188	1.33802	1	0.984613	99.989
GOTERM_BP_FAT	GO:0006351~transcription, DNA-dependent	4	0.537634	0.647487	15607323, 15607807, 15610464, 15608437	313	44	4188	1.21638	1	0.997088	100
GOTERM_BP_FAT	GO:0043933~macromolecular complex subunit organization	5	0.672043	0.664091	15607323, 57116751, 15610464, 15610011, 15608437	313	60	4188	1.11502	1	0.997631	100
Annotation Cluster 67	Enrichment Score: 0.222985089858169
Category	Term	Count	%	PValue	Genes	List Total	Pop Hits	Pop Total	Fold Enrichment	Bonferroni	Benjamini	FDR
SP_PIR_KEYWORDS	iron-sulfur	8	1.07527	0.359445	15609715, 15610297, 15607338, 15610287, 15610690, 15607948, 57117055, 15607393	744	99	12695	1.37884	1	0.742522	99.6204
SP_PIR_KEYWORDS	2Fe-2S	3	0.403226	0.713717	15610297, 15610287, 15610690	744	42	12695	1.2188	1	0.954755	100
GOTERM_MF_FAT	GO:0051537~2 iron, 2 sulfur cluster binding	3	0.403226	0.835383	15610297, 15610287, 15610690	367	43	4983	0.947278	1	0.999837	100
Annotation Cluster 68	Enrichment Score: 0.20576635911241217
Category	Term	Count	%	PValue	Genes	List Total	Pop Hits	Pop Total	Fold Enrichment	Bonferroni	Benjamini	FDR
GOTERM_MF_FAT	GO:0016655~oxidoreductase activity, acting on NADH or NADPH, quinone or similar compound as acceptor	5	0.672043	0.42358	15607225, 15607224, 15610287, 15610277, 15609049	367	45	4983	1.50863	1	0.988768	99.9586
GOTERM_MF_FAT	GO:0016651~oxidoreductase activity, acting on NADH or NADPH	6	0.806452	0.539211	15607225, 15607224, 15610287, 15610277, 15609049, 15610439	367	66	4983	1.23433	1	0.995908	99.9983
GOTERM_MF_FAT	GO:0008137~NADH dehydrogenase (ubiquinone) activity	3	0.403226	0.676048	15607225, 15607224, 15610287	367	31	4983	1.31397	1	0.998535	100
GOTERM_MF_FAT	GO:0050136~NADH dehydrogenase (quinone) activity	3	0.403226	0.753823	15607225, 15607224, 15610287	367	36	4983	1.13147	1	0.999507	100
GOTERM_MF_FAT	GO:0003954~NADH dehydrogenase activity	3	0.403226	0.803947	15607225, 15607224, 15610287	367	40	4983	1.01832	1	0.999736	100
Annotation Cluster 69	Enrichment Score: 0.19848905798778746
Category	Term	Count	%	PValue	Genes	List Total	Pop Hits	Pop Total	Fold Enrichment	Bonferroni	Benjamini	FDR
KEGG_PATHWAY	mtu00624:1- and 2-Methylnaphthalene degradation	8	1.07527	0.0873517	15609032, 15607253, 15610679, 15609861, 15610897, 15607412, 15607364, 15610700	202	43	2223	2.04743	1	0.35193	69.744
SP_PIR_KEYWORDS	Flavoprotein	11	1.47849	0.477994	15607558, 15607837, 15609009, 15609276, 15610679, 15609861, 15608690, 15607296, 15607412, 15610690, 15610439	744	162	12695	1.15861	1	0.836818	99.9707
INTERPRO	IPR006092:Acyl-CoA dehydrogenase, N-terminal	5	0.672043	0.672567	15610679, 15609861, 15607296, 15607412, 15610700	607	58	7774	1.10407	1	0.999996	100
INTERPRO	IPR013786:Acyl-CoA dehydrogenase/oxidase, N-terminal	5	0.672043	0.79688	15610679, 15609861, 15607296, 15607412, 15610700	607	69	7774	0.928062	1	1	100
INTERPRO	IPR006090:Acyl-CoA oxidase/dehydrogenase, type 1	5	0.672043	0.823298	15610679, 15609861, 15607296, 15607412, 15610700	607	72	7774	0.889392	1	1	100
SP_PIR_KEYWORDS	FAD	7	0.94086	0.835487	15607837, 15610679, 15609861, 15608690, 15607296, 15607412, 15610439	744	140	12695	0.853159	1	0.984317	100
INTERPRO	IPR013764:Acyl-CoA oxidase/dehydrogenase, type1/2, C-terminal	5	0.672043	0.839284	15610679, 15609861, 15607296, 15607412, 15610700	607	74	7774	0.865355	1	1	100
GOTERM_MF_FAT	GO:0050660~FAD binding	13	1.74731	0.907792	15610926, 57117030, 15608949, 15610439, 15607393, 15607837, 15607303, 15610679, 15608690, 15609861, 15607296, 15607412, 15610700	367	224	4983	0.787989	1	0.999969	100
INTERPRO	IPR006091:Acyl-CoA oxidase/dehydrogenase, central region	4	0.537634	0.913676	15610679, 15609861, 15607296, 15607412	607	69	7774	0.742449	1	1	100
GOTERM_MF_FAT	GO:0003995~acyl-CoA dehydrogenase activity	5	0.672043	0.966282	15610679, 15609861, 15607296, 15607412, 15610700	367	110	4983	0.617166	1	0.999999	100
Annotation Cluster 70	Enrichment Score: 0.17818716114239372
Category	Term	Count	%	PValue	Genes	List Total	Pop Hits	Pop Total	Fold Enrichment	Bonferroni	Benjamini	FDR
SP_PIR_KEYWORDS	Protease	9	1.20968	0.191722	15609809, 15610807, 15607940, 15609246, 15607525, 15609114, 15608123, 15608183, 57116782	744	95	12695	1.61651	1	0.555348	93.0293
GOTERM_MF_FAT	GO:0004252~serine-type endopeptidase activity	4	0.537634	0.588895	15610807, 15608123, 15607598, 57116782	367	41	4983	1.32465	1	0.997084	99.9997
GOTERM_MF_FAT	GO:0008236~serine-type peptidase activity	4	0.537634	0.758398	15610807, 15608123, 15607598, 57116782	367	53	4983	1.02473	1	0.99951	100
GOTERM_MF_FAT	GO:0017171~serine hydrolase activity	4	0.537634	0.758398	15610807, 15608123, 15607598, 57116782	367	53	4983	1.02473	1	0.99951	100
GOTERM_MF_FAT	GO:0004175~endopeptidase activity	7	0.94086	0.762616	15610807, 15609246, 57116998, 15609114, 15608123, 15607598, 57116782	367	101	4983	0.941026	1	0.999511	100
GOTERM_MF_FAT	GO:0008233~peptidase activity	13	1.74731	0.852829	15609809, 15607525, 15607560, 15609114, 15608183, 15608123, 15607940, 15610807, 15609246, 15609226, 57116998, 57116782, 15607598	367	209	4983	0.844543	1	0.999884	100
GOTERM_MF_FAT	GO:0070011~peptidase activity, acting on L-amino acid peptides	10	1.34409	0.927529	15610807, 15607940, 15609246, 15609226, 57116998, 15607560, 15609114, 15608123, 15607598, 57116782	367	182	4983	0.746025	1	0.999985	100
GOTERM_BP_FAT	GO:0006508~proteolysis	9	1.20968	0.958303	15610807, 15607940, 15609246, 15609226, 57116998, 15609114, 15608123, 15607598, 57116782	313	176	4188	0.684214	1	0.999999	100
Annotation Cluster 71	Enrichment Score: 0.17611480004010316
Category	Term	Count	%	PValue	Genes	List Total	Pop Hits	Pop Total	Fold Enrichment	Bonferroni	Benjamini	FDR
SP_PIR_KEYWORDS	Isoprene biosynthesis	3	0.403226	0.493838	15610717, 57117104, 15610519	744	28	12695	1.8282	1	0.846256	99.9801
GOTERM_BP_FAT	GO:0008299~isoprenoid biosynthetic process	3	0.403226	0.774526	15610717, 57117104, 15610519	313	37	4188	1.08488	1	0.999392	100
GOTERM_BP_FAT	GO:0006720~isoprenoid metabolic process	3	0.403226	0.774526	15610717, 57117104, 15610519	313	37	4188	1.08488	1	0.999392	100
Annotation Cluster 72	Enrichment Score: 0.1750645359631051
Category	Term	Count	%	PValue	Genes	List Total	Pop Hits	Pop Total	Fold Enrichment	Bonferroni	Benjamini	FDR
GOTERM_BP_FAT	GO:0009236~cobalamin biosynthetic process	6	0.806452	0.360426	15607400, 15609208, 15610849, 15610349, 57117171, 15609209	313	53	4188	1.51474	1	0.978402	99.8485
GOTERM_BP_FAT	GO:0009235~cobalamin metabolic process	6	0.806452	0.360426	15607400, 15609208, 15610849, 15610349, 57117171, 15609209	313	53	4188	1.51474	1	0.978402	99.8485
GOTERM_BP_FAT	GO:0033014~tetrapyrrole biosynthetic process	7	0.94086	0.592257	15607400, 15609208, 15607401, 15610849, 15610349, 57117171, 15609209	313	83	4188	1.12845	1	0.995311	99.9998
GOTERM_BP_FAT	GO:0033013~tetrapyrrole metabolic process	7	0.94086	0.592257	15607400, 15609208, 15607401, 15610849, 15610349, 57117171, 15609209	313	83	4188	1.12845	1	0.995311	99.9998
GOTERM_BP_FAT	GO:0006779~porphyrin biosynthetic process	6	0.806452	0.667456	15607400, 15609208, 15610849, 15610349, 57117171, 15609209	313	75	4188	1.07042	1	0.997463	100
GOTERM_BP_FAT	GO:0006778~porphyrin metabolic process	6	0.806452	0.667456	15607400, 15609208, 15610849, 15610349, 57117171, 15609209	313	75	4188	1.07042	1	0.997463	100
GOTERM_BP_FAT	GO:0018130~heterocycle biosynthetic process	14	1.88172	0.71271	15607558, 15607641, 15608750, 15608740, 57117055, 15609209, 15607400, 15607401, 15609208, 15610849, 15610349, 15607705, 57117171, 15609721	313	196	4188	0.955728	1	0.998505	100
GOTERM_BP_FAT	GO:0042364~water-soluble vitamin biosynthetic process	9	1.20968	0.764428	15607400, 15607558, 15609208, 15610849, 15610349, 57117171, 15607705, 15608550, 15609209	313	130	4188	0.926321	1	0.999294	100
GOTERM_BP_FAT	GO:0006767~water-soluble vitamin metabolic process	9	1.20968	0.764428	15607400, 15607558, 15609208, 15610849, 15610349, 57117171, 15607705, 15608550, 15609209	313	130	4188	0.926321	1	0.999294	100
GOTERM_BP_FAT	GO:0006766~vitamin metabolic process	9	1.20968	0.824983	15607400, 15607558, 15609208, 15610849, 15610349, 57117171, 15607705, 15608550, 15609209	313	139	4188	0.866343	1	0.999746	100
GOTERM_BP_FAT	GO:0009110~vitamin biosynthetic process	9	1.20968	0.824983	15607400, 15607558, 15609208, 15610849, 15610349, 57117171, 15607705, 15608550, 15609209	313	139	4188	0.866343	1	0.999746	100
GOTERM_BP_FAT	GO:0051186~cofactor metabolic process	17	2.28495	0.942884	15609931, 15608576, 15608586, 15608599, 15608600, 161352467, 15608756, 57117055, 15609209, 15607400, 161352464, 15608974, 15609208, 15610849, 15610349, 57117171, 15607910	313	298	4188	0.7633	1	0.999997	100
GOTERM_BP_FAT	GO:0051188~cofactor biosynthetic process	11	1.47849	0.976629	15607400, 161352464, 15609931, 15609208, 15610849, 15608599, 15610349, 15608600, 57117171, 57117055, 15609209	313	224	4188	0.657063	1	1	100
Annotation Cluster 73	Enrichment Score: 0.14466829003227552
Category	Term	Count	%	PValue	Genes	List Total	Pop Hits	Pop Total	Fold Enrichment	Bonferroni	Benjamini	FDR
INTERPRO	IPR003615:HNH nuclease	5	0.672043	0.645114	15608288, 15608518, 15607534, 15610603, 15610912	607	56	7774	1.1435	1	0.999996	100
INTERPRO	IPR003870:Protein of unknown function DUF222	4	0.537634	0.746926	15608288, 15607534, 15610603, 15610912	607	49	7774	1.04549	1	0.999999	100
SMART	SM00507:HNHc	5	0.672043	0.763979	15608288, 15608518, 15607534, 15610603, 15610912	89	56	975	0.97813	1	0.992919	99.9999
Annotation Cluster 74	Enrichment Score: 0.1425095529940054
Category	Term	Count	%	PValue	Genes	List Total	Pop Hits	Pop Total	Fold Enrichment	Bonferroni	Benjamini	FDR
GOTERM_CC_FAT	GO:0005694~chromosome	3	0.403226	0.455233	15607148, 15607145, 15607200	155	16	1630	1.97177	1	0.994518	99.7728
SP_PIR_KEYWORDS	ribonucleoprotein	5	0.672043	0.469423	15610592, 15607855, 15610053, 15607822, 15608768	744	60	12695	1.42193	1	0.833494	99.9641
SP_PIR_KEYWORDS	ribosomal protein	5	0.672043	0.532755	15610592, 15607855, 15607822, 15610556, 15608768	744	65	12695	1.31255	1	0.873031	99.9927
SP_PIR_KEYWORDS	rna-binding	5	0.672043	0.557021	15607855, 15610053, 15607822, 15608768, 15608437	744	67	12695	1.27337	1	0.880123	99.9962
GOTERM_CC_FAT	GO:0043232~intracellular non-membrane-bounded organelle	8	1.07527	0.671885	15607148, 15610592, 15607855, 15607145, 15607822, 15610556, 15608768, 15607200	155	82	1630	1.02596	1	0.997708	99.9986
GOTERM_CC_FAT	GO:0043228~non-membrane-bounded organelle	8	1.07527	0.671885	15607148, 15610592, 15607855, 15607145, 15607822, 15610556, 15608768, 15607200	155	82	1630	1.02596	1	0.997708	99.9986
GOTERM_MF_FAT	GO:0003723~RNA binding	8	1.07527	0.79645	15607855, 15610715, 15610053, 15607822, 15608768, 15608021, 15608437, 15608782	367	121	4983	0.897696	1	0.99971	100
GOTERM_CC_FAT	GO:0030529~ribonucleoprotein complex	6	0.806452	0.798141	15610592, 15607855, 15610053, 15607822, 15610556, 15608768	155	69	1630	0.914446	1	0.999665	100
GOTERM_MF_FAT	GO:0003735~structural constituent of ribosome	4	0.537634	0.828107	15610592, 15607855, 15607822, 15608768	367	60	4983	0.905177	1	0.999818	100
KEGG_PATHWAY	mtf03010:Ribosome	4	0.537634	0.880206	15610592, 15607855, 15607822, 15608768	202	54	2223	0.815182	1	0.996686	100
KEGG_PATHWAY	mra03010:Ribosome	4	0.537634	0.880206	15610592, 15607855, 15607822, 15608768	202	54	2223	0.815182	1	0.996686	100
GOTERM_MF_FAT	GO:0005198~structural molecule activity	4	0.537634	0.886015	15610592, 15607855, 15607822, 15608768	367	68	4983	0.798686	1	0.999947	100
GOTERM_CC_FAT	GO:0005840~ribosome	5	0.672043	0.886046	15610592, 15607855, 15607822, 15610556, 15608768	155	66	1630	0.796676	1	0.999831	100
KEGG_PATHWAY	mtu03010:Ribosome	4	0.537634	0.887843	15610592, 15607855, 15607822, 15608768	202	55	2223	0.80036	1	0.997053	100
KEGG_PATHWAY	mtc03010:Ribosome	4	0.537634	0.895044	15610592, 15607855, 15607822, 15608768	202	56	2223	0.786068	1	0.997376	100
Annotation Cluster 75	Enrichment Score: 0.13905448363895884
Category	Term	Count	%	PValue	Genes	List Total	Pop Hits	Pop Total	Fold Enrichment	Bonferroni	Benjamini	FDR
GOTERM_BP_FAT	GO:0043933~macromolecular complex subunit organization	5	0.672043	0.664091	15607323, 57116751, 15610464, 15610011, 15608437	313	60	4188	1.11502	1	0.997631	100
GOTERM_BP_FAT	GO:0070271~protein complex biogenesis	4	0.537634	0.743964	15607323, 57116751, 15610464, 15610011	313	51	4188	1.04943	1	0.99906	100
GOTERM_BP_FAT	GO:0006461~protein complex assembly	4	0.537634	0.743964	15607323, 57116751, 15610464, 15610011	313	51	4188	1.04943	1	0.99906	100
GOTERM_BP_FAT	GO:0065003~macromolecular complex assembly	4	0.537634	0.755876	15607323, 57116751, 15610464, 15610011	313	52	4188	1.02925	1	0.999211	100
Annotation Cluster 76	Enrichment Score: 0.13795804357324834
Category	Term	Count	%	PValue	Genes	List Total	Pop Hits	Pop Total	Fold Enrichment	Bonferroni	Benjamini	FDR
SP_PIR_KEYWORDS	gtp-binding	4	0.537634	0.553057	15607262, 15610053, 57117055, 15608426	744	49	12695	1.39291	1	0.880693	99.9958
UP_SEQ_FEATURE	nucleotide phosphate-binding region:GTP	3	0.403226	0.671526	15607262, 15610053, 15608426	286	21	2678	1.33766	1	1	100
GOTERM_MF_FAT	GO:0032561~guanyl ribonucleotide binding	4	0.537634	0.819331	15607262, 15610053, 57117055, 15608426	367	59	4983	0.920519	1	0.999788	100
GOTERM_MF_FAT	GO:0019001~guanyl nucleotide binding	4	0.537634	0.819331	15607262, 15610053, 57117055, 15608426	367	59	4983	0.920519	1	0.999788	100
GOTERM_MF_FAT	GO:0005525~GTP binding	4	0.537634	0.819331	15607262, 15610053, 57117055, 15608426	367	59	4983	0.920519	1	0.999788	100
Annotation Cluster 77	Enrichment Score: 0.13786122750128718
Category	Term	Count	%	PValue	Genes	List Total	Pop Hits	Pop Total	Fold Enrichment	Bonferroni	Benjamini	FDR
INTERPRO	IPR012335:Thioredoxin fold	5	0.672043	0.659027	15608814, 15608815, 15610011, 15608881, 15610015	607	57	7774	1.12344	1	0.999996	100
GOTERM_BP_FAT	GO:0042592~homeostatic process	7	0.94086	0.692521	15608815, 15610977, 57117030, 15610011, 15610439, 15610015, 15610816	313	92	4188	1.01806	1	0.998116	100
GOTERM_BP_FAT	GO:0019725~cellular homeostasis	7	0.94086	0.692521	15608815, 15610977, 57117030, 15610011, 15610439, 15610015, 15610816	313	92	4188	1.01806	1	0.998116	100
INTERPRO	IPR017936:Thioredoxin-like	3	0.403226	0.795766	15608815, 15610011, 15610015	607	37	7774	1.03843	1	1	100
GOTERM_BP_FAT	GO:0045454~cell redox homeostasis	5	0.672043	0.813091	15608815, 57117030, 15610011, 15610439, 15610015	313	74	4188	0.904067	1	0.9997	100
Annotation Cluster 78	Enrichment Score: 0.1215246331211105
Category	Term	Count	%	PValue	Genes	List Total	Pop Hits	Pop Total	Fold Enrichment	Bonferroni	Benjamini	FDR
SP_PIR_KEYWORDS	s-adenosyl-l-methionine	9	1.20968	0.315238	15609715, 15610715, 15609208, 15607288, 15608033, 15611055, 57117055, 15610535, 15609209	744	110	12695	1.39608	1	0.701608	99.1249
INTERPRO	IPR011610:Conserved hypothetical protein CHP00027, methylltransferase	3	0.403226	0.850171	15607288, 15608033, 15610535	607	42	7774	0.914803	1	1	100
PIR_SUPERFAMILY	PIRSF015570:Mycobacterium tuberculosis hypothetical protein Rv0731c	3	0.403226	0.873556	15607288, 15608033, 15610535	360	37	3842	0.865315	1	1	100
INTERPRO	IPR003455:O-methyltransferase, N-terminal	3	0.403226	0.891061	15607288, 15608033, 15610535	607	47	7774	0.817484	1	1	100
UP_SEQ_FEATURE	binding site:S-adenosyl-L-methionine	4	0.537634	0.914372	15607288, 15608033, 57117055, 15610535	286	50	2678	0.749091	1	1	100
UP_SEQ_FEATURE	region of interest:S-adenosyl-L-methionine binding	3	0.403226	0.978106	15607288, 15608033, 15610535	286	51	2678	0.550802	1	1	100
Annotation Cluster 79	Enrichment Score: 0.06796462558361395
Category	Term	Count	%	PValue	Genes	List Total	Pop Hits	Pop Total	Fold Enrichment	Bonferroni	Benjamini	FDR
INTERPRO	IPR011991:Winged helix repressor DNA-binding	18	2.41935	0.258986	15610340, 15609122, 15609625, 15608121, 15608498, 15607465, 15607336, 15608456, 15607984, 15609848, 15607401, 57116700, 15607716, 15607259, 15610812, 15607527, 15608983, 15608030	607	183	7774	1.25973	1	0.996659	99.0487
SP_PIR_KEYWORDS	dna-binding	33	4.43548	0.808705	15609122, 15607439, 15610464, 15608469, 15610969, 15610433, 15607465, 15608167, 15607200, 15607984, 15609848, 15607148, 15607323, 15607145, 15607606, 15610721, 57116700, 15607716, 15610722, 15608121, 15607336, 15608457, 15607831, 15610872, 15608453, 15609227, 15607965, 15610338, 15610337, 15607259, 15610812, 15608983, 15608030	744	624	12695	0.902379	1	0.979729	100
SP_PIR_KEYWORDS	Transcription	23	3.0914	0.916988	15609122, 15608121, 15610464, 15610969, 15607465, 15607336, 15608167, 15608457, 15607831, 15607984, 15608437, 15610872, 15609848, 15607323, 15607807, 15607965, 57116700, 15607606, 15607716, 15607259, 15610812, 15608030, 15608983	744	485	12695	0.809181	1	0.996532	100
SP_PIR_KEYWORDS	transcription regulation	22	2.95699	0.936205	15609122, 15608121, 15610464, 15610969, 15607465, 15607336, 15608167, 15608457, 15607831, 15607984, 15608437, 15610872, 15609848, 15607323, 15607965, 57116700, 15607606, 15607716, 15607259, 15610812, 15608030, 15608983	744	478	12695	0.785334	1	0.997955	100
GOTERM_BP_FAT	GO:0006350~transcription	23	3.0914	0.995888	15609122, 15608121, 15610464, 15610969, 15607465, 15607336, 15608167, 15608457, 15607831, 15607984, 15608437, 15610872, 15609848, 15607323, 15607807, 15607965, 57116700, 15607606, 15607716, 15607259, 15610812, 15608030, 15608983	313	469	4188	0.656171	1	1	100
GOTERM_MF_FAT	GO:0030528~transcription regulator activity	25	3.36022	0.999297	15609122, 15609625, 15610464, 15610969, 15607465, 15608167, 15607984, 15609848, 15607323, 15607401, 57116700, 15607716, 15607527, 15608121, 15608498, 15607336, 15608457, 15607831, 15608437, 15610872, 15607965, 15610812, 15607259, 15608030, 15608983	367	557	4983	0.60941	1	1	100
GOTERM_MF_FAT	GO:0003700~transcription factor activity	20	2.68817	0.999548	15609122, 15609625, 15610464, 15610969, 15608498, 15607465, 15607336, 15608457, 15607831, 15607984, 15610872, 15609848, 15607323, 15607965, 57116700, 15607716, 15607259, 15607527, 15610812, 15608030	367	480	4983	0.565736	1	1	100
GOTERM_BP_FAT	GO:0045449~regulation of transcription	29	3.89785	0.999894	15609122, 15607439, 15609625, 15610464, 15609041, 15610969, 15607465, 15608167, 15607984, 15609848, 15607323, 15607401, 57116700, 15607606, 15607716, 15607527, 15608121, 15608498, 15607336, 15608457, 15607831, 15608437, 15610872, 57116853, 15607965, 15607259, 15610812, 15608983, 15608030	313	658	4188	0.589704	1	1	100
GOTERM_BP_FAT	GO:0006355~regulation of transcription, DNA-dependent	26	3.49462	0.999939	15609122, 15607439, 15609625, 15610464, 15609041, 15610969, 15607465, 15608167, 15607984, 15609848, 15607323, 15607401, 57116700, 15607716, 15607527, 15608121, 15608498, 15607336, 15608457, 15607831, 15610872, 57116853, 15607965, 15607259, 15610812, 15608030	313	619	4188	0.562011	1	1	100
GOTERM_MF_FAT	GO:0003677~DNA binding	59	7.93011	0.999943	15609122, 15609893, 15609625, 15610464, 15608469, 15609803, 15610433, 15607465, 15607984, 15609848, 15609161, 15609949, 15607323, 15609238, 15607425, 57116700, 15607527, 15610847, 15608121, 15609154, 15607831, 15610872, 15607259, 15611030, 15608983, 15610485, 15607439, 15610969, 15608922, 15608167, 15607200, 15610116, 15607148, 15607145, 15607401, 15610721, 15607606, 15607716, 15610199, 15610722,…	367	1178	4983	0.680035	1	1	100
GOTERM_BP_FAT	GO:0051252~regulation of RNA metabolic process	26	3.49462	0.999947	15609122, 15607439, 15609625, 15610464, 15609041, 15610969, 15607465, 15608167, 15607984, 15609848, 15607323, 15607401, 57116700, 15607716, 15607527, 15608121, 15608498, 15607336, 15608457, 15607831, 15610872, 57116853, 15607965, 15607259, 15610812, 15608030	313	622	4188	0.559301	1	1	100
Annotation Cluster 80	Enrichment Score: 0.039146656279676735
Category	Term	Count	%	PValue	Genes	List Total	Pop Hits	Pop Total	Fold Enrichment	Bonferroni	Benjamini	FDR
GOTERM_BP_FAT	GO:0009084~glutamine family amino acid biosynthetic process	3	0.403226	0.774526	15608328, 15607641, 15608523	313	37	4188	1.08488	1	0.999392	100
SP_PIR_KEYWORDS	amino-acid biosynthesis	5	0.672043	0.820836	15610132, 15607641, 15608750, 15608523, 15608740	744	96	12695	0.888707	1	0.981781	100
GOTERM_BP_FAT	GO:0008652~cellular amino acid biosynthetic process	9	1.20968	0.964922	15610970, 15608328, 15610132, 15607641, 15608750, 15608523, 15608740, 15610179, 15609315	313	180	4188	0.66901	1	0.999999	100
GOTERM_BP_FAT	GO:0009309~amine biosynthetic process	9	1.20968	0.97186	15610970, 15608328, 15610132, 15607641, 15608750, 15608523, 15608740, 15610179, 15609315	313	185	4188	0.650928	1	1	100
GOTERM_BP_FAT	GO:0016053~organic acid biosynthetic process	10	1.34409	0.988248	15610970, 15608328, 15610132, 15607641, 15608750, 15608523, 15608740, 15610179, 15609315, 15610961	313	222	4188	0.602711	1	1	100
GOTERM_BP_FAT	GO:0046394~carboxylic acid biosynthetic process	10	1.34409	0.988248	15610970, 15608328, 15610132, 15607641, 15608750, 15608523, 15608740, 15610179, 15609315, 15610961	313	222	4188	0.602711	1	1	100
Annotation Cluster 81	Enrichment Score: 0.028515717125562463
Category	Term	Count	%	PValue	Genes	List Total	Pop Hits	Pop Total	Fold Enrichment	Bonferroni	Benjamini	FDR
GOTERM_MF_FAT	GO:0016407~acetyltransferase activity	5	0.672043	0.886418	15610004, 15608059, 15610556, 15609632, 15607549	367	86	4983	0.789399	1	0.999943	100
INTERPRO	IPR000182:GCN5-related N-acetyltransferase	3	0.403226	0.910353	15610004, 15608059, 15610556	607	50	7774	0.768435	1	1	100
GOTERM_MF_FAT	GO:0008080~N-acetyltransferase activity	3	0.403226	0.969401	15610004, 15608059, 15610556	367	70	4983	0.5819	1	0.999999	100
GOTERM_MF_FAT	GO:0016410~N-acyltransferase activity	3	0.403226	0.983072	15610004, 15608059, 15610556	367	79	4983	0.515607	1	1	100
Annotation Cluster 82	Enrichment Score: 4.6977349892036095E-5
Category	Term	Count	%	PValue	Genes	List Total	Pop Hits	Pop Total	Fold Enrichment	Bonferroni	Benjamini	FDR
GOTERM_MF_FAT	GO:0004803~transposase activity	3	0.403226	0.999817	15610485, 15609803, 15608453	367	144	4983	0.282868	1	1	100
GOTERM_BP_FAT	GO:0006313~transposition, DNA-mediated	3	0.403226	0.999868	15610485, 15609803, 15608453	313	146	4188	0.274935	1	1	100
GOTERM_BP_FAT	GO:0032196~transposition	3	0.403226	0.999991	15610485, 15609803, 15608453	313	182	4188	0.220553	1	1	100

## Sheet: Functional_annotation_chart
Category	Term	Count	%	PValue	Genes	List Total	Pop Hits	Pop Total	Fold Enrichment	Bonferroni	Benjamini	FDR
SP_PIR_KEYWORDS	transferase	115	15.457	6.07518e-11	15608133, 15608466, 15607174, 15609023, 57117104, 15608665, 15610535, 15610936, 57116728, 15608122, 15610148, 15610146, 15607546, 15609315, 15610930, 15608096, 15608321, 15608097, 15610356, 15609721, 15608320, 15609595, 15608267, 15608586, 15608587, 15608168, 15607946, 15609290, 15610865, 15607948, 15610961, 15609640, 15608974, 15610658, 15608833, 15610556, 15610659, 15609395, 15608782, 15607549,…	744	1059	12695	1.85294	1.20289e-08	1.20289e-08	7.60208e-08
SP_PIR_KEYWORDS	cell membrane	80	10.7527	1.63307e-10	15608659, 15609123, 15610180, 15609708, 15609427, 15609463, 15609129, 15608460, 15609470, 15609276, 15607225, 15610539, 57116800, 57117014, 15608660, 15609374, 15607160, 15607577, 15609619, 15609715, 15608122, 15609488, 15610734, 15608127, 15609453, 15607181, 15608778, 15608473, 15609116, 15610930, 15607685, 15610971, 15608364, 15609697, 15608323, 15609821, 15610258, 15609722, 15610011, 15608881,…	744	642	12695	2.12625	3.23347e-08	1.61674e-08	2.04351e-07
SP_PIR_KEYWORDS	membrane	88	11.828	3.52523e-10	15608659, 15609123, 15610180, 15609708, 15609427, 15610900, 15609463, 15609129, 15608460, 15609470, 15609276, 15607225, 15610539, 57116800, 57117014, 15609374, 15608660, 15607160, 15607577, 15609619, 15609715, 15608122, 15609488, 15610734, 15608127, 15608778, 15609453, 15607181, 15608473, 15609116, 15610930, 15607685, 15607253, 15610971, 15608364, 15609697, 15608323, 15609821, 15610258, 15609722,…	744	748	12695	2.00743	6.97996e-08	2.32665e-08	4.41124e-07
SP_PIR_KEYWORDS	ligase	40	5.37634	7.91953e-10	15608659, 15610867, 15609062, 15608114, 15610962, 15607174, 15607949, 15608147, 15610118, 15610226, 15607243, 15610078, 57116683, 15608787, 15608333, 15610199, 15608523, 15610532, 15609642, 15609358, 15609015, 15607682, 15610148, 15608837, 15607545, 15610146, 15610937, 15610734, 15607183, 15607307, 15608432, 15608778, 15608325, 15610970, 15608078, 15609384, 57117119, 57117158, 15608346, 15609289,…	744	225	12695	3.03345	1.56807e-07	3.92017e-08	9.90998e-07
SP_PIR_KEYWORDS	nucleotide-binding	70	9.4086	2.73717e-07	15608469, 15610432, 15610900, 15610785, 15609463, 15609129, 15608147, 15608426, 15607262, 15609238, 15608391, 15607425, 15608523, 15610532, 15610178, 15608122, 15610148, 15608837, 15610879, 15607491, 15610146, 15610734, 15607183, 15608432, 15608778, 15608437, 15608126, 57117055, 15610970, 15607156, 15609384, 15610053, 15610356, 15610188, 15607257, 15609289, 15608881, 15609145, 15608922, 15609825,…	744	630	12695	1.89591	5.41945e-05	1.08391e-05	0.000342511
SP_PIR_KEYWORDS	atp-binding	67	9.00538	3.4055e-07	15608469, 15610432, 15610900, 15610785, 15609463, 15609129, 15608147, 15608426, 15609238, 15608391, 15607425, 15608523, 15610532, 15610178, 15608122, 15610148, 15608837, 15607491, 15610146, 15610879, 15610734, 15607183, 15608432, 15608778, 15608437, 15608126, 15610970, 15607156, 15609384, 15610356, 15610188, 15607257, 15609289, 15608881, 15609145, 15608922, 15609825, 15608168, 15607200, 15607949,…	744	596	12695	1.91818	6.74267e-05	1.12381e-05	0.000426141
SP_PIR_KEYWORDS	transmembrane	106	14.2473	4.36472e-07	15608659, 15609123, 15609708, 15609463, 15609129, 57117112, 15608460, 15609470, 15610805, 15607225, 15610539, 15607321, 15608660, 15607602, 15608299, 15609715, 15608122, 15610879, 15610734, 15608127, 15607181, 15609453, 15608473, 15609858, 15610930, 15609116, 15607685, 15610873, 15608323, 15608842, 15610766, 15609444, 15608110, 15608014, 57116950, 15608168, 15608109, 15607190, 15607648, 15607245,…	744	1113	12695	1.62506	8.64177e-05	1.23458e-05	0.00054617
INTERPRO	IPR018201:Beta-ketoacyl synthase, active site	14	1.88172	6.92252e-07	15610936, 15608800, 15607546, 15610084, 15609185, 15610077, 15610070, 15610961, 15610072, 15610068, 15610069, 15608799, 15608665, 15608320	607	34	7774	5.27357	0.000605537	0.000605537	0.00107511
INTERPRO	IPR014043:Acyl transferase	15	2.01613	9.10378e-07	15610936, 15608800, 15607546, 15609185, 15610077, 15610070, 15610961, 15610072, 15608321, 15610068, 15610069, 15608799, 15608665, 15608320, 15608802	607	40	7774	4.80272	0.000796264	0.000398211	0.00141387
INTERPRO	IPR001227:Acyl transferase region	15	2.01613	9.10378e-07	15610936, 15608800, 15607546, 15609185, 15610077, 15610070, 15610961, 15610072, 15608321, 15610068, 15610069, 15608799, 15608665, 15608320, 15608802	607	40	7774	4.80272	0.000796264	0.000398211	0.00141387
KEGG_PATHWAY	mtu02020:Two-component system	19	2.55376	1.00538e-06	15609015, 15608122, 15608121, 15609004, 15608750, 15608167, 15608168, 15610381, 15607984, 15608123, 15608692, 15608301, 15608302, 57116800, 15608690, 15608303, 15607999, 15609580, 15610659	202	57	2223	3.66832	0.000262369	0.000262369	0.00131492
INTERPRO	IPR014030:Beta-ketoacyl synthase, N-terminal	15	2.01613	1.28467e-06	15610936, 15608800, 15607546, 15610084, 15609185, 15610077, 15610070, 15610961, 15610072, 15610068, 15610069, 15608799, 15608665, 15608320, 15608802	607	41	7774	4.68558	0.00112345	0.000374625	0.00199516
INTERPRO	IPR014031:Beta-ketoacyl synthase, C-terminal	15	2.01613	1.28467e-06	15610936, 15608800, 15607546, 15610084, 15609185, 15610077, 15610070, 15610961, 15610072, 15610068, 15610069, 15608799, 15608665, 15608320, 15608802	607	41	7774	4.68558	0.00112345	0.000374625	0.00199516
INTERPRO	IPR000794:Beta-ketoacyl synthase	16	2.15054	1.94118e-06	15610936, 15608800, 15607546, 15610084, 15609185, 15610077, 15610070, 15610961, 15610072, 15608321, 15610068, 15610069, 15608799, 15608665, 15608320, 15608802	607	48	7774	4.26908	0.00169709	0.000424543	0.00301474
SP_PIR_KEYWORDS	carrier protein	11	1.47849	2.22024e-06	15610936, 15607243, 15610068, 15608799, 15610069, 15607546, 15609185, 15610077, 15610070, 15610961, 15610072	744	28	12695	6.70339	0.000439511	5.49494e-05	0.00277822
KEGG_PATHWAY	mra02020:Two-component system	18	2.41935	4.97422e-06	15609015, 15608122, 15608121, 15608750, 15608167, 15608168, 15610381, 15607984, 15608123, 15608692, 15608301, 15608302, 57116800, 15608690, 15608303, 15607999, 15609580, 15610659	202	57	2223	3.47525	0.00129743	0.000648927	0.00650555
SP_PIR_KEYWORDS	cytoplasm	42	5.64516	6.96545e-06	15610119, 15607558, 15607904, 15608163, 15609873, 15608586, 15610418, 15609975, 15608740, 15610036, 15607949, 15608147, 15609848, 15610118, 161352464, 15607145, 15608787, 15608974, 15608833, 57116827, 15607549, 15608121, 15608558, 15608576, 15607641, 15610734, 15607183, 15610384, 15608432, 15609839, 15608778, 15607525, 15608958, 15609413, 15610970, 15610132, 15609246, 15609721, 15607760, 15611055…	744	338	12695	2.12028	0.00137821	0.000153229	0.00871575
INTERPRO	IPR016038:Thiolase-like, subgroup	19	2.55376	1.01383e-05	15610936, 15608800, 15607546, 15610084, 15609185, 15610077, 15610070, 15610961, 15610072, 15607999, 15610068, 15610069, 15608799, 15610658, 15610659, 15608665, 15608320, 15608802, 15608803	607	74	7774	3.28835	0.00883184	0.00177264	0.0157443
SP_PIR_KEYWORDS	phosphoprotein	22	2.95699	1.23083e-05	15608122, 15608121, 15610879, 15607491, 15608163, 15608750, 15610900, 15608167, 15609129, 15608168, 15610381, 15608406, 15610070, 15610072, 15607243, 15608109, 15607156, 15607245, 15610356, 57116827, 15607898, 15608881	744	126	12695	2.97928	0.00243408	0.000243675	0.0154007
INTERPRO	IPR009081:Acyl carrier protein-like	16	2.15054	1.6038e-05	15610936, 15607546, 15609185, 15610077, 15610070, 15610961, 15610072, 15607243, 15608321, 15610068, 15610069, 15608799, 15609516, 15608665, 15608320, 15608802	607	56	7774	3.65921	0.0139354	0.00233617	0.0249053
SP_PIR_KEYWORDS	hydrolase	64	8.60215	1.81994e-05	15609809, 15610273, 15607361, 15609620, 15608469, 15609622, 15610432, 15610433, 15610785, 15609129, 15608148, 57116685, 57116706, 15609238, 15610807, 57117145, 15607160, 15610179, 57116782, 15608122, 15607456, 15609488, 15610879, 15608635, 57117149, 15609486, 15607187, 15609114, 57117053, 15608437, 15608123, 15610101, 57117054, 15610050, 15607940, 15609246, 15608097, 15610978, 15608984, 15608742,…	744	630	12695	1.7334	0.00359703	0.000327539	0.0227711
SP_PIR_KEYWORDS	oxidoreductase	81	10.8871	2.12762e-05	15610180, 15607364, 15610681, 15608949, 15610439, 15607868, 15608085, 15607837, 15607225, 15609276, 15610679, 15610673, 15607224, 15607625, 15610700, 15610196, 15609613, 15610453, 15607641, 15610360, 15610690, 15607393, 15609413, 15608190, 15608328, 15609861, 15608889, 15607210, 15607412, 57116859, 15610258, 15610546, 15610188, 15610119, 15609045, 15609009, 15608580, 15607386, 15607904, 15610297,…	744	861	12695	1.60525	0.00420388	0.000351	0.0266204
KEGG_PATHWAY	mtu00903:Limonene and pinene degradation	19	2.55376	3.17568e-05	15609032, 15610196, 15610910, 15607363, 15607364, 15610681, 15609405, 15609413, 15607253, 15607772, 15610652, 15608923, 57117119, 15608915, 15609968, 15607813, 57116859, 15610258, 15607705	202	71	2223	2.94499	0.00825439	0.00275907	0.0415265
INTERPRO	IPR006163:Phosphopantetheine-binding	16	2.15054	3.91519e-05	15610936, 15607546, 15609185, 15610077, 15610070, 15610961, 15610072, 15607243, 15608321, 15610068, 15610069, 15608799, 15609516, 15608665, 15608320, 15608802	607	60	7774	3.41527	0.0336784	0.00488213	0.0607884
KEGG_PATHWAY	mtu00626:Naphthalene and anthracene degradation	15	2.01613	0.000124198	15610340, 15609032, 15610196, 15608636, 15607364, 15610681, 15609405, 15609413, 15610399, 15608923, 15608915, 57116859, 15610258, 15608021, 15607705	202	52	2223	3.1745	0.0318978	0.00807164	0.162315
PIR_SUPERFAMILY	PIRSF001552:4-coumarate-CoA ligase	11	1.47849	0.000243757	15608325, 15608659, 15610226, 15610078, 15609062, 57116683, 15607545, 57117119, 15610937, 15608333, 15607411	360	30	3842	3.91315	0.0804425	0.0804425	0.332013
SP_PIR_KEYWORDS	metal-binding	46	6.1828	0.000250469	15609045, 15607904, 15610297, 15608163, 15610180, 15610433, 15609129, 15608587, 15610681, 15609405, 15607948, 15610118, 15608109, 15607245, 15608915, 15608787, 15607504, 57117104, 15610721, 15610287, 15610199, 15607160, 15610196, 15609032, 15609715, 15610734, 15607338, 15607374, 15608778, 15610851, 15610690, 15608457, 15609114, 15607993, 15609333, 15607393, 57117055, 15609413, 15607940, 15608301,…	744	447	12695	1.75594	0.0483891	0.00380804	0.312969
SP_PIR_KEYWORDS	Acyltransferase	21	2.82258	0.000296086	15607913, 15609620, 15609057, 15610077, 15610951, 15607174, 15609023, 15610961, 15607253, 15608321, 15607999, 57117162, 15610658, 15609748, 15610556, 15610659, 15609632, 15608320, 15608803, 15609619, 15607549	744	145	12695	2.47122	0.0569479	0.00417937	0.369872
INTERPRO	IPR013154:Alcohol dehydrogenase GroES-like	13	1.74731	0.000348621	15609032, 15608800, 15609185, 15610077, 15610913, 15609049, 15610070, 15610961, 15608321, 15608799, 15608665, 15608320, 15610277	607	50	7774	3.32988	0.262948	0.037419	0.540064
INTERPRO	IPR013149:Alcohol dehydrogenase, zinc-binding	13	1.74731	0.000348621	15609032, 15608800, 15609185, 15610077, 15610913, 15609049, 15610070, 15610961, 15608321, 15608799, 15608665, 15608320, 15610277	607	50	7774	3.32988	0.262948	0.037419	0.540064
GOTERM_MF_FAT	GO:0000036~acyl carrier activity	16	2.15054	0.000443221	15610936, 15607546, 15609185, 15610077, 15610070, 15610961, 15610072, 15607243, 15608321, 15610068, 15610069, 15608799, 15609516, 15608665, 15608320, 15608802	367	78	4983	2.78516	0.177215	0.177215	0.624955
GOTERM_CC_FAT	GO:0005886~plasma membrane	75	10.0806	0.000469565	15608659, 15609123, 15609708, 15610180, 15609427, 15609463, 15609129, 15608460, 15609276, 15607225, 15610539, 57116800, 57117014, 15608660, 15609374, 15607160, 15607577, 15609619, 15609715, 15608122, 15609488, 15610734, 15608127, 15609453, 15607181, 15608778, 15608473, 15610930, 15609116, 15607685, 15608364, 15609697, 15608323, 15609821, 15610258, 15609722, 15610011, 15608881, 15610766, 15609444,…	155	577	1630	1.36691	0.0277871	0.0277871	0.469587
KEGG_PATHWAY	mtu00640:Propanoate metabolism	16	2.15054	0.000546423	15610910, 15607363, 15609004, 15608114, 15608270, 15607772, 15610652, 15609384, 15607999, 57117119, 57117158, 15607813, 15609968, 15607296, 15610659, 15607549	202	66	2223	2.66787	0.132947	0.0281279	0.712309
KEGG_PATHWAY	mtu00051:Fructose and mannose metabolism	8	1.07527	0.000597059	15610273, 15608239, 15608576, 15607504, 15610393, 15610250, 15607910, 15607867	202	18	2223	4.89109	0.144337	0.0256453	0.77808
KEGG_PATHWAY	mtu00280:Valine, leucine and isoleucine degradation	15	2.01613	0.000631588	15610910, 15607363, 15609004, 15608114, 15610439, 15607772, 15610652, 15609384, 15607999, 15609640, 57117158, 15607813, 15609968, 15607296, 15610659	202	60	2223	2.75124	0.152019	0.0232814	0.822906
INTERPRO	IPR000873:AMP-dependent synthetase and ligase	18	2.41935	0.000648162	15608659, 15607682, 15609062, 15607545, 15610937, 15607307, 15610962, 15610226, 15608325, 15607243, 15610078, 57116683, 57117119, 15608333, 15609516, 15608346, 15609642, 15607411	607	92	7774	2.50577	0.43296	0.0610905	1.00191
KEGG_PATHWAY	mtu00632:Benzoate degradation via CoA ligation	16	2.15054	0.000902106	15609032, 15610910, 15607363, 15610453, 15609004, 15607253, 15607772, 15608692, 15610652, 15608403, 15607999, 15608690, 57117119, 15607813, 15609968, 15610659	202	69	2223	2.55187	0.209869	0.0290152	1.17345
KEGG_PATHWAY	mtu00361:gamma-Hexachlorocyclohexane degradation	10	1.34409	0.001167	15610196, 15609032, 15608923, 15608915, 57116859, 15610258, 15607705, 15610681, 15609405, 15609413	202	31	2223	3.54998	0.262704	0.0332959	1.5156
GOTERM_MF_FAT	GO:0046872~metal ion binding	76	10.2151	0.00123343	15608800, 15610180, 15610433, 15609129, 15610681, 15609848, 15607867, 57117015, 15607260, 15607160, 15608665, 15610196, 57116728, 15609715, 15608122, 15610879, 15610734, 15608778, 15610690, 15609114, 15607393, 57117055, 15609413, 15607940, 15607156, 15608321, 15609196, 15610977, 57116859, 15610258, 15608320, 15609045, 15609931, 15608580, 15607904, 15610297, 15608163, 15609185, 15608587, 15609405,…	367	735	4983	1.40395	0.419024	0.237782	1.73018
SP_PIR_KEYWORDS	ATP	10	1.34409	0.00140371	15609701, 15610894, 15607491, 15608958, 15607335, 15609825, 15607525, 15608126, 15610178, 15608358	744	47	12695	3.63046	0.242802	0.0183712	1.74239
SP_PIR_KEYWORDS	glycosyltransferase	13	1.74731	0.00144399	57116728, 15608466, 15608652, 15610094, 15609290, 15607948, 15610930, 15610099, 57116685, 15610626, 57117155, 57117145, 15609721	744	76	12695	2.9187	0.248825	0.0177233	1.79197
KEGG_PATHWAY	mra00903:Limonene and pinene degradation	15	2.01613	0.00147419	15610196, 15610910, 15607363, 15610681, 15609405, 15609413, 15607772, 15610652, 57116683, 15608923, 15608915, 15607813, 15609968, 57116859, 15610258	202	65	2223	2.5396	0.319582	0.0377729	1.91101
SP_PIR_KEYWORDS	Phosphopantetheine	11	1.47849	0.00156422	15607243, 15610068, 15608799, 15610069, 15607546, 15609185, 15610077, 15608802, 15610070, 15610961, 15610072	744	57	12695	3.29289	0.266522	0.0180676	1.93983
SP_PIR_KEYWORDS	protein biosynthesis	9	1.20968	0.00191628	15610970, 15610148, 15608787, 15610146, 15610734, 15607183, 15607822, 15608432, 15608778, 15608147	744	40	12695	3.83921	0.315994	0.0208783	2.37163
GOTERM_MF_FAT	GO:0043169~cation binding	77	10.3495	0.00197159	15608800, 15608466, 15610180, 15610433, 15609129, 15610681, 15609848, 15607867, 57117015, 15607260, 15607160, 15608665, 15610196, 57116728, 15609715, 15608122, 15610879, 15610734, 15608778, 15610690, 15609114, 15607393, 57117055, 15609413, 15607940, 15607156, 15608321, 15609196, 15610977, 57116859, 15610258, 15608320, 15609045, 15609931, 15608580, 15607904, 15610297, 15608163, 15609185, 15608587,…	367	759	4983	1.37744	0.580359	0.251326	2.75227
GOTERM_MF_FAT	GO:0043167~ion binding	77	10.3495	0.00197159	15608800, 15608466, 15610180, 15610433, 15609129, 15610681, 15609848, 15607867, 57117015, 15607260, 15607160, 15608665, 15610196, 57116728, 15609715, 15608122, 15610879, 15610734, 15608778, 15610690, 15609114, 15607393, 57117055, 15609413, 15607940, 15607156, 15608321, 15609196, 15610977, 57116859, 15610258, 15608320, 15609045, 15609931, 15608580, 15607904, 15610297, 15608163, 15609185, 15608587,…	367	759	4983	1.37744	0.580359	0.251326	2.75227
KEGG_PATHWAY	mra00280:Valine, leucine and isoleucine degradation	14	1.88172	0.00205366	15610910, 15607363, 15608114, 15610439, 15607772, 15610652, 15607999, 15609384, 15609640, 57117158, 15607813, 15609968, 15607296, 15610659	202	60	2223	2.56782	0.415242	0.0476074	2.65291
GOTERM_MF_FAT	GO:0005524~ATP binding	75	10.0806	0.0022726	15608469, 15610432, 15610900, 15610785, 15609463, 15609129, 15607985, 15608147, 15608426, 15609161, 15609238, 15608391, 15607425, 15608523, 15610532, 15610178, 15608122, 15608837, 15610148, 15610879, 15610146, 15607491, 15610734, 15607183, 15608432, 15608778, 15608437, 15608126, 15610970, 57116853, 15607156, 15609384, 15610356, 15610188, 15611030, 15607257, 15609289, 15608881, 15610867, 15609145,…	367	739	4983	1.37798	0.632518	0.22141	3.16622
INTERPRO	IPR016040:NAD(P)-binding domain	39	5.24194	0.00230891	15610119, 15608800, 15609184, 15610861, 15609002, 15609185, 15610310, 15610961, 15607868, 15608085, 15607243, 57117016, 57117109, 161352464, 57117015, 15608315, 15608665, 15607910, 15609646, 15607625, 15609613, 15607188, 15610360, 15607641, 15608495, 15610077, 15610913, 15609139, 15610070, 57116832, 15608190, 15608321, 15610068, 15608799, 15610069, 15607210, 15610277, 15608320, 15609289	607	304	7774	1.64304	0.867693	0.18312	3.52636
GOTERM_MF_FAT	GO:0032559~adenyl ribonucleotide binding	75	10.0806	0.0023539	15608469, 15610432, 15610900, 15610785, 15609463, 15609129, 15607985, 15608147, 15608426, 15609161, 15609238, 15608391, 15607425, 15608523, 15610532, 15610178, 15608122, 15608837, 15610148, 15610879, 15610146, 15607491, 15610734, 15607183, 15608432, 15608778, 15608437, 15608126, 15610970, 57116853, 15607156, 15609384, 15610356, 15610188, 15611030, 15607257, 15609289, 15608881, 15610867, 15609145,…	367	740	4983	1.37611	0.645462	0.187296	3.27775
SP_PIR_KEYWORDS	magnesium	17	2.28495	0.00254316	57116728, 15608122, 15608163, 15610180, 15610734, 15609129, 15608778, 161352467, 15607993, 15607948, 15610118, 15608109, 15607156, 15607245, 15610132, 15608787, 15608974, 57117104	744	125	12695	2.32059	0.396004	0.0261872	3.13617
KEGG_PATHWAY	mtu00230:Purine metabolism	14	1.88172	0.00280506	15610857, 15607374, 15607949, 15608460, 15607948, 15608426, 15607807, 15608096, 15608097, 15609721, 15610532, 15610188, 15610546, 15610847	202	62	2223	2.48499	0.519606	0.0592668	3.6072
KEGG_PATHWAY	mtu00380:Tryptophan metabolism	12	1.6129	0.0028308	15609045, 15610910, 15610652, 15607772, 15608403, 15607999, 15607363, 15609004, 15607813, 15609968, 15610659, 15607993	202	48	2223	2.75124	0.522831	0.0553249	3.63974
SP_PIR_KEYWORDS	heme	13	1.74731	0.00310387	15610196, 15609045, 15607904, 15610180, 15610681, 15609405, 15609333, 15607393, 15609413, 15608923, 15608915, 57116859, 15610258	744	83	12695	2.67255	0.459641	0.0303073	3.81532
KEGG_PATHWAY	mtu00970:Aminoacyl-tRNA biosynthesis	8	1.07527	0.00310545	15610970, 15610148, 15608787, 15610146, 15610734, 15607183, 15608432, 15608778, 15608147	202	23	2223	3.82781	0.555935	0.0563355	3.98629
KEGG_PATHWAY	mtc00970:Aminoacyl-tRNA biosynthesis	8	1.07527	0.00310545	15610970, 15610148, 15608787, 15610146, 15610734, 15607183, 15608432, 15608778, 15608147	202	23	2223	3.82781	0.555935	0.0563355	3.98629
GOTERM_MF_FAT	GO:0032555~purine ribonucleotide binding	78	10.4839	0.00368546	15608469, 15610432, 15610785, 15610900, 15609463, 15609129, 15607985, 15608147, 15609161, 15608426, 15607262, 15609238, 15608391, 15607425, 15608523, 15610532, 15610178, 15608122, 15608837, 15610148, 15610879, 15610146, 15607491, 15610734, 15607183, 15608432, 15608778, 15608437, 15608126, 57117055, 15610970, 57116853, 15607156, 15609384, 15610053, 15610356, 15610188, 15611030, 15609289, 15607257,…	367	789	4983	1.34228	0.803009	0.237205	5.08742
GOTERM_MF_FAT	GO:0032553~ribonucleotide binding	78	10.4839	0.00368546	15608469, 15610432, 15610785, 15610900, 15609463, 15609129, 15607985, 15608147, 15609161, 15608426, 15607262, 15609238, 15608391, 15607425, 15608523, 15610532, 15610178, 15608122, 15608837, 15610148, 15610879, 15610146, 15607491, 15610734, 15607183, 15608432, 15608778, 15608437, 15608126, 57117055, 15610970, 57116853, 15607156, 15609384, 15610053, 15610356, 15610188, 15611030, 15609289, 15607257,…	367	789	4983	1.34228	0.803009	0.237205	5.08742
KEGG_PATHWAY	mtu02010:ABC transporters	13	1.74731	0.00391881	15610895, 15610894, 57116799, 15609463, 15609825, 15607335, 15609535, 57116800, 15610802, 15608357, 15609722, 15608358, 15610178	202	57	2223	2.5099	0.641138	0.0660396	5.00581
KEGG_PATHWAY	mra00970:Aminoacyl-tRNA biosynthesis	8	1.07527	0.00405419	15610970, 15610148, 15608787, 15610146, 15610734, 15607183, 15608432, 15608778, 15608147	202	24	2223	3.66832	0.653646	0.0641204	5.17454
KEGG_PATHWAY	mra00640:Propanoate metabolism	14	1.88172	0.0049834	15610910, 15607363, 15608114, 15607772, 15610652, 57116683, 15607999, 15609384, 57117158, 15607813, 15609968, 15607296, 15610659, 15607549	202	66	2223	2.33438	0.728535	0.0738334	6.32516
SP_PIR_KEYWORDS	cell wall biogenesis/degradation	8	1.07527	0.00504138	57116685, 15608226, 57117145, 15610926, 15609290, 15609289, 15610930, 15610118	744	37	12695	3.68933	0.632384	0.0465356	6.12856
GOTERM_MF_FAT	GO:0031406~carboxylic acid binding	17	2.28495	0.00505529	15609300, 15607546, 15609185, 15610077, 15610070, 15610961, 15610101, 15607243, 57116685, 15607156, 15608963, 15610068, 57117145, 15608799, 15609632, 15608802, 15610179	367	108	4983	2.13722	0.892468	0.27281	6.91622
KEGG_PATHWAY	mtu00281:Geraniol degradation	13	1.74731	0.0052734	15610910, 15610897, 15607363, 15607364, 15610652, 15607772, 15610679, 15609861, 57117119, 15607813, 15609968, 15607412, 15610700	202	59	2223	2.42482	0.748421	0.0738014	6.6816
KEGG_PATHWAY	mtu00562:Inositol phosphate metabolism	5	0.672043	0.0056821	15607188, 15609488, 15608576, 15608742, 15609486	202	9	2223	6.11386	0.774008	0.0752914	7.18182
KEGG_PATHWAY	mra00562:Inositol phosphate metabolism	5	0.672043	0.0056821	15607188, 15609488, 15608576, 15608742, 15609486	202	9	2223	6.11386	0.774008	0.0752914	7.18182
PIR_SUPERFAMILY	PIRSF500554:PIRSF500554	5	0.672043	0.00645772	15608325, 15608659, 15610078, 15607545, 15610937	360	9	3842	5.92901	0.892327	0.671865	8.45866
COG_ONTOLOGY	Secondary metabolites biosynthesis, transport, and catabolism	25	3.36022	0.00647675	15608800, 15609931, 15607904, 15609185, 15610681, 15609405, 15610961, 15607243, 15608915, 15608665, 15610196, 15610077, 15610070, 15609413, 15610072, 15610050, 15607216, 15608923, 15610068, 15608799, 15609516, 57116859, 15610258, 15608320, 15608803	201	294	4166	1.76245	0.182441	0.182441	5.42923
KEGG_PATHWAY	mtu00650:Butanoate metabolism	14	1.88172	0.00649617	15610910, 15607363, 15610453, 15609004, 15607772, 15608692, 15610652, 15608690, 15607999, 15609640, 15607813, 15609968, 15610659, 15607910	202	68	2223	2.26573	0.817505	0.0815351	8.17083
GOTERM_BP_FAT	GO:0016051~carbohydrate biosynthetic process	15	2.01613	0.00676308	15610119, 15608466, 15610601, 15607188, 15608576, 15607946, 15609290, 15610930, 15610118, 57116685, 15610626, 15608226, 57117145, 15609748, 15609289	313	91	4188	2.20553	0.972953	0.972953	9.38715
KEGG_PATHWAY	mra00230:Purine metabolism	13	1.74731	0.00697784	15610857, 15607374, 15607949, 15607948, 15608426, 15608096, 15607807, 15608097, 15609721, 15610532, 15610188, 15610546, 15610847	202	61	2223	2.34532	0.839201	0.0833491	8.7514
INTERPRO	IPR006162:Phosphopantetheine attachment site	10	1.34409	0.00698388	15607243, 15610068, 15608799, 15610069, 15607546, 15609185, 15610077, 15608802, 15610070, 15610961	607	45	7774	2.84606	0.997828	0.427352	10.3131
GOTERM_BP_FAT	GO:0055114~oxidation reduction	91	12.2312	0.008143	15608800, 15610180, 15607364, 15610681, 15608949, 15610439, 15607868, 15608085, 15607837, 15607225, 15609276, 15610679, 15610673, 15607224, 15608665, 15610700, 15607625, 15610196, 15609613, 15610453, 15607641, 15610360, 15610690, 15607393, 15609413, 15608190, 15608328, 15608321, 15609861, 15608889, 15607210, 15607412, 57116859, 15610258, 15608320, 15610546, 15610188, 15610119, 15609045, 15609009,…	313	966	4188	1.26045	0.987091	0.886381	11.1987
KEGG_PATHWAY	mtu00564:Glycerophospholipid metabolism	8	1.07527	0.00823119	15610119, 15607253, 15609620, 15609488, 15610978, 15609486, 15607577, 15609619	202	27	2223	3.26073	0.884355	0.0934018	10.2463
KEGG_PATHWAY	mra00380:Tryptophan metabolism	11	1.47849	0.00893175	15609045, 15610910, 15610652, 15607772, 15608403, 15607999, 15607363, 15607813, 15609968, 15610659, 15607993	202	48	2223	2.52197	0.903832	0.0968001	11.072
INTERPRO	IPR005693:Mammalian cell entry	11	1.47849	0.0103688	15607313, 15607314, 15607315, 15610633, 57116756, 15609108, 15607734, 57116931, 15607731, 15609105, 57116701	607	56	7774	2.51571	0.999891	0.532337	14.9453
INTERPRO	IPR003399:Mammalian cell entry related	11	1.47849	0.0103688	15607313, 15607314, 15607315, 15610633, 57116756, 15609108, 15607734, 57116931, 15607731, 15609105, 57116701	607	56	7774	2.51571	0.999891	0.532337	14.9453
GOTERM_BP_FAT	GO:0009123~nucleoside monophosphate metabolic process	15	2.01613	0.0118046	15609629, 15609625, 15608498, 15607949, 15608460, 15609037, 15610101, 15609276, 15609363, 15608096, 15608785, 15608097, 15608031, 15610532, 15607527	313	97	4188	2.0691	0.998195	0.878253	15.8437
GOTERM_BP_FAT	GO:0009124~nucleoside monophosphate biosynthetic process	15	2.01613	0.0118046	15609629, 15609625, 15608498, 15607949, 15608460, 15609037, 15610101, 15609276, 15609363, 15608096, 15608785, 15608097, 15608031, 15610532, 15607527	313	97	4188	2.0691	0.998195	0.878253	15.8437
SP_PIR_KEYWORDS	iron	22	2.95699	0.0120703	15609045, 15610196, 15609715, 15607904, 15610297, 15610180, 15607338, 15607374, 15610690, 15610681, 15609405, 15609333, 15607948, 57117055, 15607393, 15609848, 15609413, 15608923, 15608915, 15610287, 57116859, 15610258	744	211	12695	1.7791	0.909686	0.103533	14.0976
KEGG_PATHWAY	mra00361:gamma-Hexachlorocyclohexane degradation	8	1.07527	0.0123836	15610196, 15608923, 15608915, 57116859, 15610258, 15610681, 15609405, 15609413	202	29	2223	3.03585	0.961315	0.126732	15.0388
GOTERM_BP_FAT	GO:0009165~nucleotide biosynthetic process	25	3.36022	0.0124178	15609625, 15609129, 15607949, 15608460, 15607948, 15609276, 15608109, 15607245, 15608785, 15608523, 15607527, 15610532, 57116728, 15607566, 15608837, 15609629, 15610879, 15608498, 15608437, 15609037, 15610101, 15609363, 15608096, 15608097, 15608031	313	200	4188	1.67252	0.998703	0.810222	16.599
SP_PIR_KEYWORDS	Monooxygenase	13	1.74731	0.0126888	15610196, 15610754, 15607904, 15610681, 15609405, 15609413, 15608923, 15608915, 15607715, 57116859, 15610258, 15607705, 15609073	744	99	12695	2.24062	0.920218	0.104106	14.7682
INTERPRO	IPR000991:Glutamine amidotransferase class-I, C-terminal	4	0.537634	0.0130035	15608837, 15608523, 15608740, 15610532	607	7	7774	7.31843	0.999989	0.585621	18.3949
INTERPRO	IPR004707:Transport protein	6	0.806452	0.0131289	15607591, 15607816, 15607648, 15610959, 15608323, 15608660	607	19	7774	4.04439	0.99999	0.5622	18.5558
GOTERM_MF_FAT	GO:0001882~nucleoside binding	89	11.9624	0.0132696	15608469, 15610432, 15610785, 15610900, 15609463, 15609129, 15608949, 15607985, 15608147, 15610439, 15609161, 15608426, 15607837, 15609238, 15610679, 15608391, 15607425, 15608523, 15610532, 15610178, 15610700, 15608122, 15608837, 15610148, 15610879, 15610146, 15607491, 15610734, 15607183, 15608432, 15608778, 15608437, 15607393, 15608126, 15610970, 57116853, 15607156, 15609861, 15609384, 15610356,…	367	967	4983	1.24965	0.997199	0.520356	17.2136
GOTERM_BP_FAT	GO:0034654~nucleobase, nucleoside, nucleotide and nucleic acid biosynthetic process	26	3.49462	0.0141247	15609625, 15609129, 15607949, 15608460, 15607948, 15609276, 15608109, 15608785, 15607245, 15608523, 15607527, 15610532, 57116728, 15607566, 15608837, 15609629, 15610879, 15608498, 15608437, 15609037, 15610101, 15609363, 15608096, 15608097, 15608031, 15609721	313	213	4188	1.63326	0.999483	0.779881	18.6686
GOTERM_BP_FAT	GO:0034404~nucleobase, nucleoside and nucleotide biosynthetic process	26	3.49462	0.0141247	15609625, 15609129, 15607949, 15608460, 15607948, 15609276, 15608109, 15608785, 15607245, 15608523, 15607527, 15610532, 57116728, 15607566, 15608837, 15609629, 15610879, 15608498, 15608437, 15609037, 15610101, 15609363, 15608096, 15608097, 15608031, 15609721	313	213	4188	1.63326	0.999483	0.779881	18.6686
KEGG_PATHWAY	mra00632:Benzoate degradation via CoA ligation	13	1.74731	0.0147855	15610910, 15607363, 15610453, 15608692, 15610652, 15607772, 15608403, 57116683, 15608690, 15607999, 15607813, 15609968, 15610659	202	67	2223	2.13529	0.97951	0.144024	17.7019
KEGG_PATHWAY	mtu00450:Selenoamino acid metabolism	9	1.20968	0.015051	15607913, 15610399, 15610340, 15608636, 15610384, 15608021, 15608147, 15608426, 57116791	202	37	2223	2.67688	0.980902	0.141215	17.9915
INTERPRO	IPR001128:Cytochrome P450	9	1.20968	0.0165024	15610196, 15607904, 15608923, 15608915, 57116859, 15610258, 15610681, 15609405, 15609413	607	43	7774	2.68059	1	0.621172	22.7739
SP_PIR_KEYWORDS	antibiotic resistance	7	0.94086	0.0170316	15607148, 15607807, 15607822, 15609825, 15609470, 15610930, 15608983	744	36	12695	3.31784	0.966671	0.132137	19.3425
SP_PIR_KEYWORDS	multifunctional enzyme	7	0.94086	0.0170316	15610068, 15608097, 15610069, 57117104, 15610433, 15610961, 15608426	744	36	12695	3.31784	0.966671	0.132137	19.3425
GOTERM_MF_FAT	GO:0031177~phosphopantetheine binding	9	1.20968	0.0173546	15607243, 15610068, 15608799, 15607546, 15609185, 15610077, 15608802, 15610070, 15610961	367	46	4983	2.6565	0.999549	0.575098	21.9307
SP_PIR_KEYWORDS	pyrimidine biosynthesis	4	0.537634	0.0175765	57116728, 15609276, 15608837, 15608523	744	10	12695	6.82527	0.970136	0.131027	19.9002
KEGG_PATHWAY	mtu00521:Streptomycin biosynthesis	5	0.672043	0.0179692	57117109, 15610601, 15607188, 15608742, 15610393	202	12	2223	4.5854	0.991197	0.160779	21.1131
GOTERM_MF_FAT	GO:0001883~purine nucleoside binding	88	11.828	0.0179725	15608469, 15610432, 15610785, 15610900, 15609463, 15609129, 15608949, 15607985, 15608147, 15610439, 15609161, 15608426, 15607837, 15609238, 15610679, 15608391, 15607425, 15608523, 15610532, 15610178, 15610700, 15608122, 15608837, 15610148, 15610879, 15610146, 15607491, 15610734, 15607183, 15608432, 15608778, 15608437, 15607393, 15608126, 15610970, 57116853, 15607156, 15609861, 15609384, 15610356,…	367	966	4983	1.23689	0.999658	0.549763	22.622
GOTERM_MF_FAT	GO:0030554~adenyl nucleotide binding	88	11.828	0.0179725	15608469, 15610432, 15610785, 15610900, 15609463, 15609129, 15608949, 15607985, 15608147, 15610439, 15609161, 15608426, 15607837, 15609238, 15610679, 15608391, 15607425, 15608523, 15610532, 15610178, 15610700, 15608122, 15608837, 15610148, 15610879, 15610146, 15607491, 15610734, 15607183, 15608432, 15608778, 15608437, 15607393, 15608126, 15610970, 57116853, 15607156, 15609861, 15609384, 15610356,…	367	966	4983	1.23689	0.999658	0.549763	22.622
SP_PIR_KEYWORDS	dna repair	10	1.34409	0.0186633	15608469, 15607145, 15608558, 15610433, 15610721, 15610199, 15608457, 15610722, 15610851, 15608456	744	69	12695	2.47292	0.976013	0.133654	21.0019
SP_PIR_KEYWORDS	Aminoacyl-tRNA synthetase	6	0.806452	0.0186761	15610970, 15608787, 15610734, 15607183, 15608432, 15608778, 15608147	744	27	12695	3.79182	0.976075	0.129122	21.0149
INTERPRO	IPR003661:Signal transduction histidine kinase, subgroup 1, dimerisation and phosphoacceptor region	5	0.672043	0.0194733	15608122, 15610900, 15608168, 15610381, 15607898	607	14	7774	4.57402	1	0.658857	26.3185
PIR_SUPERFAMILY	PIRSF005998:mycocerosic acid synthase	4	0.537634	0.0212861	15608799, 15610077, 15610070, 15610961	360	7	3842	6.09841	0.99939	0.915174	25.436
INTERPRO	IPR017972:Cytochrome P450, conserved site	9	1.20968	0.0214017	15610196, 15607904, 15608923, 15608915, 57116859, 15610258, 15610681, 15609405, 15609413	607	45	7774	2.56145	1	0.671598	28.5371
GOTERM_BP_FAT	GO:0016310~phosphorylation	18	2.41935	0.0214578	15608122, 15608267, 15609184, 15610900, 15608168, 15607985, 15610381, 15608406, 15608437, 15607225, 15607156, 15609225, 15610287, 15610356, 15607760, 15607898, 15607257, 15608881	313	135	4188	1.78403	0.99999	0.853877	27.0276
SP_PIR_KEYWORDS	glutamine amidotransferase	6	0.806452	0.021672	15608837, 15610849, 15608523, 15608740, 15610532, 15607948	744	28	12695	3.65639	0.986941	0.143531	23.9798
SP_PIR_KEYWORDS	cell shape	6	0.806452	0.021672	57116685, 15608226, 57117145, 15609290, 15609289, 15610118	744	28	12695	3.65639	0.986941	0.143531	23.9798
SP_PIR_KEYWORDS	peptidoglycan synthesis	6	0.806452	0.021672	57116685, 15608226, 57117145, 15609290, 15609289, 15610118	744	28	12695	3.65639	0.986941	0.143531	23.9798
KEGG_PATHWAY	mtu00310:Lysine degradation	10	1.34409	0.0220658	15609809, 15610910, 15610652, 15607772, 15607999, 15607363, 15609004, 15607813, 15609968, 15610659	202	47	2223	2.34148	0.997043	0.187783	25.3103
SP_PIR_KEYWORDS	transport	28	3.76344	0.0221989	15609123, 57116799, 15608548, 15610180, 15609463, 57116950, 15609825, 15609470, 57117016, 57116800, 57117014, 57117015, 15609580, 15610959, 57117079, 15609453, 15608958, 15609176, 15609333, 15607332, 15609116, 15608126, 15607685, 15609535, 15609701, 15608364, 15608690, 15609821	744	307	12695	1.55625	0.988262	0.142104	24.4906
GOTERM_MF_FAT	GO:0020037~heme binding	13	1.74731	0.0222155	15610196, 15609045, 15607904, 15610180, 15610681, 15609405, 15607393, 15609413, 15608923, 15608915, 57116859, 15610258, 15608511	367	86	4983	2.05244	0.999949	0.592877	27.2179
GOTERM_BP_FAT	GO:0000271~polysaccharide biosynthetic process	11	1.47849	0.022786	57116685, 15608466, 15610601, 15608226, 57117145, 15609748, 15607946, 15609290, 15609289, 15610930, 15610118	313	66	4188	2.23003	0.999995	0.826534	28.4532
KEGG_PATHWAY	mra00030:Pentose phosphate pathway	6	0.806452	0.0233532	57116832, 15608239, 15607504, 15608586, 15610393, 15608587	202	19	2223	3.47525	0.997903	0.191578	26.5861
KEGG_PATHWAY	mtu00030:Pentose phosphate pathway	6	0.806452	0.0233532	57116832, 15608239, 15607504, 15608586, 15610393, 15608587	202	19	2223	3.47525	0.997903	0.191578	26.5861
GOTERM_MF_FAT	GO:0017076~purine nucleotide binding	91	12.2312	0.0236163	15608469, 15610432, 15610785, 15610900, 15609463, 15609129, 15608949, 15607985, 15608147, 15610439, 15609161, 15608426, 15607837, 15607262, 15609238, 15610679, 15608391, 15607425, 15608523, 15610532, 15610178, 15610700, 15608122, 15608837, 15610148, 15610879, 15610146, 15607491, 15610734, 15607183, 15608432, 15608778, 15608437, 15607393, 15608126, 57117055, 15610970, 57116853, 15607156, 15609861,…	367	1015	4983	1.21731	0.999973	0.583688	28.6787
GOTERM_BP_FAT	GO:0007047~cell wall organization	7	0.94086	0.0244855	57116685, 15608226, 57117145, 15609290, 15609289, 15610930, 15610118	313	31	4188	3.02133	0.999998	0.807672	30.2396
GOTERM_BP_FAT	GO:0045229~external encapsulating structure organization	7	0.94086	0.0244855	57116685, 15608226, 57117145, 15609290, 15609289, 15610930, 15610118	313	31	4188	3.02133	0.999998	0.807672	30.2396
INTERPRO	IPR005467:Signal transduction histidine kinase, core	6	0.806452	0.0245018	15608122, 15610900, 15608168, 15610381, 15607985, 15607898	607	22	7774	3.49289	1	0.700576	31.9733
GOTERM_BP_FAT	GO:0009161~ribonucleoside monophosphate metabolic process	6	0.806452	0.0245021	15609276, 15608096, 15608097, 15610532, 15607949, 15610101	313	23	4188	3.49048	0.999998	0.769243	30.2568
GOTERM_BP_FAT	GO:0009156~ribonucleoside monophosphate biosynthetic process	6	0.806452	0.0245021	15609276, 15608096, 15608097, 15610532, 15607949, 15610101	313	23	4188	3.49048	0.999998	0.769243	30.2568
KEGG_PATHWAY	mtu00260:Glycine, serine and threonine metabolism	7	0.94086	0.0250679	15609620, 15608750, 57116827, 15610179, 15607577, 15610439, 15607868	202	26	2223	2.96287	0.998675	0.198179	28.2541
KEGG_PATHWAY	mra00564:Glycerophospholipid metabolism	7	0.94086	0.0250679	15610119, 15609620, 15609488, 15610978, 15609486, 15607577, 15609619	202	26	2223	2.96287	0.998675	0.198179	28.2541
KEGG_PATHWAY	mra00260:Glycine, serine and threonine metabolism	7	0.94086	0.0250679	15609620, 15608750, 57116827, 15610179, 15607577, 15610439, 15607868	202	26	2223	2.96287	0.998675	0.198179	28.2541
GOTERM_BP_FAT	GO:0033554~cellular response to stress	19	2.55376	0.0251664	15609045, 15610340, 15610867, 15608469, 15608558, 15610433, 15608457, 15610851, 15608456, 15608296, 15609227, 15608078, 15610200, 15607145, 15610338, 15610721, 15610337, 15610199, 15610722	313	148	4188	1.71773	0.999999	0.742308	30.9435
GOTERM_MF_FAT	GO:0048037~cofactor binding	63	8.46774	0.0253877	15608800, 15610465, 15610084, 15608949, 15607174, 15610439, 15607868, 15607837, 15610538, 15610908, 57117109, 15610679, 57117147, 15607224, 15607260, 15608665, 15610700, 15610936, 15607546, 15608295, 15607393, 15609198, 57117000, 15608321, 15609861, 15609516, 15607412, 15608320, 15608802, 15610119, 15609009, 15607386, 15608642, 15610926, 15609184, 15610861, 15609185, 161352467, 15610961, 15607243…	367	667	4983	1.28245	0.999988	0.581204	30.4868
SP_PIR_KEYWORDS	DNA damage	10	1.34409	0.0260438	15608469, 15607145, 15608558, 15610433, 15610721, 15610199, 15608457, 15610722, 15610851, 15608456	744	73	12695	2.33742	0.99462	0.159843	28.123
SP_PIR_KEYWORDS	purine biosynthesis	5	0.672043	0.0266199	15608097, 15610532, 15607949, 15607948, 15610101	744	20	12695	4.26579	0.995214	0.158297	28.6532
KEGG_PATHWAY	mtu00620:Pyruvate metabolism	9	1.20968	0.0272375	15609009, 15607999, 15608974, 15609004, 15608267, 15610659, 15609632, 15610439, 15607549	202	41	2223	2.41572	0.999259	0.207452	30.3145
KEGG_PATHWAY	mtu03430:Mismatch repair	6	0.806452	0.0289141	15610857, 15608078, 15610867, 15610337, 15610199, 15610847	202	20	2223	3.30149	0.999528	0.212827	31.8691
INTERPRO	IPR000792:Transcription regulator LuxR, C-terminal	6	0.806452	0.0293614	15609625, 15608498, 15607336, 15607527, 15607984, 15608030	607	23	7774	3.34102	1	0.746507	37.0501
UP_SEQ_FEATURE	domain:Glutamine amidotransferase type-1	4	0.537634	0.0301453	15608837, 15608523, 15608740, 15610532	286	7	2678	5.35065	1	1	35.8561
SMART	SM00388:HisKA	5	0.672043	0.0306942	15608122, 15610900, 15608168, 15610381, 15607898	89	14	975	3.91252	0.776067	0.776067	25.7344
GOTERM_MF_FAT	GO:0004672~protein kinase activity	12	1.6129	0.030757	15608122, 15607156, 57116853, 15609225, 15610356, 15610900, 15608168, 15610381, 15607985, 15608406, 15607898, 15608881	367	80	4983	2.03665	0.999999	0.625374	35.7107
INTERPRO	IPR002989:Mycobacterial pentapeptide repeat	10	1.34409	0.0309409	57116929, 57117096, 57117067, 57116928, 57117092, 57116720, 57116882, 57117095, 57116731, 57116726	607	57	7774	2.24689	1	0.747173	38.6224
KEGG_PATHWAY	mra00240:Pyrimidine metabolism	9	1.20968	0.031122	15610857, 57116728, 15609276, 15607807, 15608837, 15607374, 15608523, 15610188, 15610847	202	42	2223	2.3582	0.999739	0.221245	33.8676
KEGG_PATHWAY	mtu00240:Pyrimidine metabolism	9	1.20968	0.031122	15610857, 57116728, 15609276, 15607807, 15608837, 15607374, 15608523, 15610188, 15610847	202	42	2223	2.3582	0.999739	0.221245	33.8676
INTERPRO	IPR004358:Signal transduction histidine kinase-related protein, C-terminal	5	0.672043	0.0312759	15608122, 15610900, 15608168, 15610381, 15607898	607	16	7774	4.00227	1	0.733925	38.9511
KEGG_PATHWAY	mtu03420:Nucleotide excision repair	5	0.672043	0.0314832	15608078, 15610867, 15608558, 15610337, 15610199	202	14	2223	3.93034	0.999763	0.217738	34.1893
GOTERM_BP_FAT	GO:0000160~two-component signal transduction system (phosphorelay)	15	2.01613	0.0323543	15608122, 15608121, 15609625, 15608498, 15610900, 15608167, 15607336, 15608168, 15610381, 15607984, 57116853, 15607401, 15607527, 15607898, 15608030	313	110	4188	1.82457	1	0.796206	37.9822
GOTERM_MF_FAT	GO:0016597~amino acid binding	11	1.47849	0.0332304	15607243, 15610068, 15608799, 15607546, 15609185, 15610077, 15610179, 15608802, 15610070, 15610961, 15610101	367	71	4983	2.10358	1	0.628914	37.9922
GOTERM_MF_FAT	GO:0043176~amine binding	11	1.47849	0.0332304	15607243, 15610068, 15608799, 15607546, 15609185, 15610077, 15610179, 15608802, 15610070, 15610961, 15610101	367	71	4983	2.10358	1	0.628914	37.9922
UP_SEQ_FEATURE	metal ion-binding site:Iron (heme axial ligand)	10	1.34409	0.033522	15610196, 15609045, 15607904, 15608923, 15608915, 57116859, 15610258, 15610681, 15609405, 15609413	286	43	2678	2.17759	1	0.999875	39.0208
KEGG_PATHWAY	mra00010:Glycolysis / Gluconeogenesis	8	1.07527	0.0335629	15608239, 15608576, 15608163, 15607504, 15610393, 15609839, 15609632, 15610439	202	35	2223	2.51542	0.999865	0.224758	36.0138
INTERPRO	IPR004869:MMPL	6	0.806452	0.034788	15607591, 15607816, 15607648, 15610959, 15608323, 15608660	607	24	7774	3.20181	1	0.75543	42.2994
KEGG_PATHWAY	mtu00910:Nitrogen metabolism	6	0.806452	0.0352467	15609015, 15609613, 15608301, 15608302, 15608303, 15607393	202	21	2223	3.14427	0.999914	0.229065	37.4566
GOTERM_MF_FAT	GO:0046914~transition metal ion binding	53	7.12366	0.0363224	15608800, 15610433, 15610180, 15610681, 15609848, 15608665, 15607160, 15610196, 15609715, 15608122, 15610690, 15609114, 57117055, 15607393, 15609413, 15607940, 15608321, 15610977, 57116859, 15610258, 15608320, 15609045, 15608580, 15607904, 15610297, 15609185, 15609049, 15609405, 15609974, 15607948, 15610961, 15610118, 15608915, 15607504, 15610287, 15610721, 15610346, 15609032, 15607338, 15607374,…	367	556	4983	1.29427	1	0.638488	40.7386
SP_PIR_KEYWORDS	virulence	5	0.672043	0.0366598	15608122, 15608121, 15609246, 15609488, 15607616	744	22	12695	3.87799	0.999386	0.206336	37.3344
INTERPRO	IPR006657:Molydopterin dinucleotide-binding region	4	0.537634	0.0373867	15608301, 15608580, 15607338, 15610287	607	10	7774	5.1229	1	0.765333	44.6655
KEGG_PATHWAY	mra00650:Butanoate metabolism	12	1.6129	0.0384885	15610910, 15610652, 15607772, 15608692, 15607999, 15608690, 15609640, 15610453, 15607363, 15607813, 15609968, 15610659	202	68	2223	1.94205	0.999964	0.241842	40.1502
KEGG_PATHWAY	mtu00010:Glycolysis / Gluconeogenesis	8	1.07527	0.0385843	15608239, 15608576, 15608163, 15607504, 15610393, 15609839, 15609632, 15610439	202	36	2223	2.44554	0.999965	0.23682	40.2281
GOTERM_BP_FAT	GO:0006468~protein amino acid phosphorylation	11	1.47849	0.0390903	15608122, 15607156, 15609225, 15610356, 15610900, 15608168, 15610381, 15607985, 15608406, 15607898, 15608881	313	72	4188	2.0442	1	0.829289	43.9666
INTERPRO	IPR003594:ATP-binding region, ATPase-like	7	0.94086	0.0397062	15608122, 57116853, 15610900, 15608168, 15610381, 15607985, 15607898	607	33	7774	2.71669	1	0.771712	46.7004
GOTERM_BP_FAT	GO:0008360~regulation of cell shape	6	0.806452	0.0399181	57116685, 15608226, 57117145, 15609290, 15609289, 15610118	313	26	4188	3.08774	1	0.811201	44.6637
GOTERM_BP_FAT	GO:0022604~regulation of cell morphogenesis	6	0.806452	0.0399181	57116685, 15608226, 57117145, 15609290, 15609289, 15610118	313	26	4188	3.08774	1	0.811201	44.6637
KEGG_PATHWAY	mra00051:Fructose and mannose metabolism	5	0.672043	0.0399764	15608239, 15608576, 15607504, 15610393, 15607867	202	15	2223	3.66832	0.999976	0.238929	41.3502
KEGG_PATHWAY	mtu00550:Peptidoglycan biosynthesis	5	0.672043	0.0399764	15611046, 15609300, 15609290, 15609289, 15610118	202	15	2223	3.66832	0.999976	0.238929	41.3502
KEGG_PATHWAY	mtu00071:Fatty acid metabolism	10	1.34409	0.0401866	15610910, 15610652, 15607772, 15607999, 15607363, 15609004, 15607813, 15607296, 15609968, 15610659	202	52	2223	2.11634	0.999978	0.234811	41.518
SP_PIR_KEYWORDS	helicase	8	1.07527	0.040304	15609238, 15608469, 15610432, 15610785, 15610338, 15610337, 15607200, 15608437	744	55	12695	2.48192	0.99971	0.218728	40.2369
SP_PIR_KEYWORDS	lyase	20	2.68817	0.0407507	15610910, 15609052, 15608163, 15607363, 15610433, 15608750, 161352467, 15607993, 15607867, 15607772, 57117109, 15610652, 57117000, 15610717, 15608098, 15607260, 15607504, 15607813, 15609968, 57116791	744	211	12695	1.61736	0.999735	0.215166	40.5841
INTERPRO	IPR002397:Cytochrome P450, B-class	6	0.806452	0.0407949	15608923, 15608915, 15610258, 15610681, 15609405, 15609413	607	25	7774	3.07374	1	0.767243	47.6312
SP_PIR_KEYWORDS	kinase	17	2.28495	0.0408691	15608122, 15608267, 15610900, 15609839, 15608168, 15607985, 15610381, 15608406, 15608426, 15607156, 15609225, 15610356, 15608833, 15607760, 15607898, 15607257, 15608881	744	170	12695	1.70632	0.999742	0.210266	40.6758
GOTERM_MF_FAT	GO:0004372~glycine hydroxymethyltransferase activity	4	0.537634	0.0416381	15608096, 15608097, 57116827, 15610101	367	11	4983	4.93733	1	0.667386	45.1974
GOTERM_BP_FAT	GO:0006164~purine nucleotide biosynthetic process	13	1.74731	0.0416411	15607566, 15610879, 15609129, 15607949, 15608437, 15607948, 15610101, 15609363, 15608109, 15608096, 15607245, 15608097, 15610532	313	93	4188	1.87035	1	0.801358	46.0888
SP_PIR_KEYWORDS	nad	10	1.34409	0.0435348	15610119, 57117016, 15610132, 15608833, 15610287, 15610384, 15610546, 15609139, 15610439, 15607910	744	80	12695	2.1329	0.999851	0.217147	42.7063
KEGG_PATHWAY	mtc00230:Purine metabolism	11	1.47849	0.0437502	15610857, 15607807, 15608096, 15608097, 15610532, 15609721, 15607949, 15610188, 15607948, 15610847, 15608426	202	61	2223	1.9845	0.999992	0.247823	44.295
GOTERM_MF_FAT	GO:0000155~two-component sensor activity	8	1.07527	0.0437909	15608122, 57116853, 15610356, 15610900, 15608168, 15610381, 15607985, 15607898	367	45	4983	2.41381	1	0.665323	46.9128
GOTERM_MF_FAT	GO:0016775~phosphotransferase activity, nitrogenous group as acceptor	8	1.07527	0.0437909	15608122, 57116853, 15610356, 15610900, 15608168, 15610381, 15607985, 15607898	367	45	4983	2.41381	1	0.665323	46.9128
GOTERM_MF_FAT	GO:0004673~protein histidine kinase activity	8	1.07527	0.0437909	15608122, 57116853, 15610356, 15610900, 15608168, 15610381, 15607985, 15607898	367	45	4983	2.41381	1	0.665323	46.9128
SP_PIR_KEYWORDS	autophosphorylation	3	0.403226	0.0438352	15610900, 15608168, 15610381	744	6	12695	8.53159	0.99986	0.213273	42.9311
SP_PIR_KEYWORDS	two-component regulatory system	8	1.07527	0.0438356	15608122, 15608121, 15610356, 15610900, 15608167, 15608168, 15610381, 15607898	744	56	12695	2.4376	0.99986	0.208293	42.9314
GOTERM_MF_FAT	GO:0016876~ligase activity, forming aminoacyl-tRNA and related compounds	6	0.806452	0.0438765	15610970, 15608787, 15610734, 15607183, 15608432, 15608778, 15608147	367	27	4983	3.01726	1	0.646211	46.9799
GOTERM_MF_FAT	GO:0004812~aminoacyl-tRNA ligase activity	6	0.806452	0.0438765	15610970, 15608787, 15610734, 15607183, 15608432, 15608778, 15608147	367	27	4983	3.01726	1	0.646211	46.9799
GOTERM_MF_FAT	GO:0016875~ligase activity, forming carbon-oxygen bonds	6	0.806452	0.0438765	15610970, 15608787, 15610734, 15607183, 15608432, 15608778, 15608147	367	27	4983	3.01726	1	0.646211	46.9799
KEGG_PATHWAY	mra00281:Geraniol degradation	9	1.20968	0.0450105	15610910, 15610652, 15607772, 15610679, 57116683, 15607363, 15607813, 15609968, 15607412	202	45	2223	2.20099	0.999994	0.248886	45.2476
GOTERM_BP_FAT	GO:0009260~ribonucleotide biosynthetic process	12	1.6129	0.0455475	15609276, 15607566, 15608096, 15608109, 15607245, 15608097, 15610879, 15609129, 15610532, 15607949, 15608437, 15610101	313	84	4188	1.91146	1	0.808595	49.1944
COG_ONTOLOGY	Cell motility and secretion	8	1.07527	0.0459635	57117066, 57116841, 57117096, 57116836, 57117092, 57116720, 57117095, 57116726	201	69	4166	2.40306	0.767451	0.517766	33.2508
SP_PIR_KEYWORDS	metalloprotein	6	0.806452	0.04611	15610196, 15609045, 15607904, 15610297, 15610180, 57116859	744	34	12695	3.01115	0.999913	0.213109	44.6069
GOTERM_BP_FAT	GO:0006418~tRNA aminoacylation for protein translation	6	0.806452	0.0461159	15610970, 15608787, 15610734, 15607183, 15608432, 15608778, 15608147	313	27	4188	2.97338	1	0.791921	49.6321
GOTERM_BP_FAT	GO:0043038~amino acid activation	6	0.806452	0.0461159	15610970, 15608787, 15610734, 15607183, 15608432, 15608778, 15608147	313	27	4188	2.97338	1	0.791921	49.6321
GOTERM_BP_FAT	GO:0043039~tRNA aminoacylation	6	0.806452	0.0461159	15610970, 15608787, 15610734, 15607183, 15608432, 15608778, 15608147	313	27	4188	2.97338	1	0.791921	49.6321
GOTERM_BP_FAT	GO:0034637~cellular carbohydrate biosynthetic process	8	1.07527	0.046565	15610119, 15610626, 15608466, 15610601, 15607188, 15608576, 15609748, 15609290	313	45	4188	2.3787	1	0.77513	49.9755
GOTERM_BP_FAT	GO:0006793~phosphorus metabolic process	19	2.55376	0.0468587	15610119, 15608122, 15608267, 15609184, 15610900, 15608168, 15607985, 15610381, 15608406, 15608437, 15607225, 15607156, 15609225, 15610287, 15610356, 15607760, 15607898, 15607257, 15608881	313	159	4188	1.59889	1	0.757907	50.1989
GOTERM_BP_FAT	GO:0006796~phosphate metabolic process	19	2.55376	0.0468587	15610119, 15608122, 15608267, 15609184, 15610900, 15608168, 15607985, 15610381, 15608406, 15608437, 15607225, 15607156, 15609225, 15610287, 15610356, 15607760, 15607898, 15607257, 15608881	313	159	4188	1.59889	1	0.757907	50.1989
GOTERM_BP_FAT	GO:0009126~purine nucleoside monophosphate metabolic process	5	0.672043	0.0479903	15608096, 15608097, 15610532, 15607949, 15610101	313	19	4188	3.5211	1	0.747676	51.0509
GOTERM_BP_FAT	GO:0009168~purine ribonucleoside monophosphate biosynthetic process	5	0.672043	0.0479903	15608096, 15608097, 15610532, 15607949, 15610101	313	19	4188	3.5211	1	0.747676	51.0509
GOTERM_BP_FAT	GO:0009167~purine ribonucleoside monophosphate metabolic process	5	0.672043	0.0479903	15608096, 15608097, 15610532, 15607949, 15610101	313	19	4188	3.5211	1	0.747676	51.0509
GOTERM_BP_FAT	GO:0009127~purine nucleoside monophosphate biosynthetic process	5	0.672043	0.0479903	15608096, 15608097, 15610532, 15607949, 15610101	313	19	4188	3.5211	1	0.747676	51.0509
INTERPRO	IPR017926:Glutamine amidotransferase type 1	4	0.537634	0.0485027	15608837, 15608523, 15608740, 15610532	607	11	7774	4.65718	1	0.812357	53.7987
INTERPRO	IPR013968:Polyketide synthase, KR	4	0.537634	0.0485027	15608321, 15610069, 15608320, 15610070	607	11	7774	4.65718	1	0.812357	53.7987
SMART	SM00421:HTH_LUXR	6	0.806452	0.0487839	15609625, 15608498, 15607336, 15607527, 15607984, 15608030	89	23	975	2.85784	0.909343	0.698907	37.9551
KEGG_PATHWAY	mra00910:Nitrogen metabolism	6	0.806452	0.0503076	15609015, 15609613, 15608301, 15608302, 15608303, 15607393	202	23	2223	2.87086	0.999999	0.268972	49.0893
GOTERM_BP_FAT	GO:0009273~peptidoglycan-based cell wall biogenesis	8	1.07527	0.0515725	57116685, 15608226, 15609300, 57117145, 15609290, 15609289, 15610930, 15610118	313	46	4188	2.32699	1	0.755482	53.6593
GOTERM_BP_FAT	GO:0042546~cell wall biogenesis	8	1.07527	0.0515725	57116685, 15608226, 15609300, 57117145, 15609290, 15609289, 15610930, 15610118	313	46	4188	2.32699	1	0.755482	53.6593
INTERPRO	IPR012309:ATP dependent DNA ligase, C-terminal	3	0.403226	0.05178	15608078, 15610867, 15610199	607	5	7774	7.68435	1	0.821481	56.2093
INTERPRO	IPR012310:ATP dependent DNA ligase, central	3	0.403226	0.05178	15608078, 15610867, 15610199	607	5	7774	7.68435	1	0.821481	56.2093
INTERPRO	IPR002375:Purine/pyrimidine phosphoribosyl transferase, conserved site	3	0.403226	0.05178	57116728, 15609721, 15607948	607	5	7774	7.68435	1	0.821481	56.2093
GOTERM_BP_FAT	GO:0018106~peptidyl-histidine phosphorylation	7	0.94086	0.0532677	15608122, 15610356, 15610900, 15608168, 15610381, 15607985, 15607898	313	37	4188	2.53139	1	0.750106	54.848
GOTERM_BP_FAT	GO:0018202~peptidyl-histidine modification	7	0.94086	0.0532677	15608122, 15610356, 15610900, 15608168, 15610381, 15607985, 15607898	313	37	4188	2.53139	1	0.750106	54.848
INTERPRO	IPR013094:Alpha/beta hydrolase fold-3	6	0.806452	0.0545824	15607361, 15609622, 15608538, 15608216, 15610623, 57117054	607	27	7774	2.84606	1	0.826923	58.1767
GOTERM_BP_FAT	GO:0006163~purine nucleotide metabolic process	13	1.74731	0.0547097	15607566, 15610879, 15609129, 15607949, 15608437, 15607948, 15610101, 15609363, 15608109, 15608096, 15607245, 15608097, 15610532	313	97	4188	1.79322	1	0.743479	55.8368
KEGG_PATHWAY	mra00930:Caprolactam degradation	7	0.94086	0.054977	15610910, 15610652, 15607772, 57116683, 15607363, 15607813, 15609968	202	31	2223	2.48499	1	0.284963	52.2677
KEGG_PATHWAY	mtu00930:Caprolactam degradation	7	0.94086	0.054977	15610910, 15610652, 15607772, 57117119, 15607363, 15607813, 15609968	202	31	2223	2.48499	1	0.284963	52.2677
GOTERM_MF_FAT	GO:0000287~magnesium ion binding	17	2.28495	0.0553411	57116728, 15608122, 15609931, 15608163, 15610734, 15609129, 15608778, 161352467, 15607993, 15607948, 15610118, 15608109, 15607156, 15607245, 15610132, 15608787, 15608974, 15607260	367	142	4983	1.62549	1	0.714208	55.2952
GOTERM_BP_FAT	GO:0009259~ribonucleotide metabolic process	12	1.6129	0.0564073	15609276, 15607566, 15608096, 15608109, 15607245, 15608097, 15610879, 15609129, 15610532, 15607949, 15608437, 15610101	313	87	4188	1.84554	1	0.73893	56.975
SP_PIR_KEYWORDS	manganese	6	0.806452	0.0568388	15608122, 15610132, 15609226, 15607374, 15607160, 15610118	744	36	12695	2.84386	0.999991	0.251485	51.9177
GOTERM_BP_FAT	GO:0006974~response to DNA damage stimulus	17	2.28495	0.0577667	15610340, 15610867, 15608469, 15608558, 15610433, 15608457, 15610851, 15608456, 15608296, 15609227, 15608078, 15607145, 15610338, 15610721, 15610337, 15610199, 15610722	313	141	4188	1.61321	1	0.732589	57.8666
GOTERM_BP_FAT	GO:0006281~DNA repair	17	2.28495	0.0577667	15610340, 15610867, 15608469, 15608558, 15610433, 15608457, 15610851, 15608456, 15608296, 15609227, 15608078, 15607145, 15610338, 15610721, 15610337, 15610199, 15610722	313	141	4188	1.61321	1	0.732589	57.8666
SP_PIR_KEYWORDS	phosphohistidine	3	0.403226	0.0590293	15610900, 15608168, 15610381	744	7	12695	7.31279	0.999994	0.254596	53.2965
KEGG_PATHWAY	mtf00970:Aminoacyl-tRNA biosynthesis	6	0.806452	0.0590567	15610148, 15608787, 15610146, 15610734, 15607183, 15608432, 15608778	202	24	2223	2.75124	1	0.297465	54.8936
GOTERM_BP_FAT	GO:0070589~cellular component macromolecule biosynthetic process	7	0.94086	0.0594725	57116685, 15608226, 57117145, 15609290, 15609289, 15610930, 15610118	313	38	4188	2.46477	1	0.728765	58.9612
GOTERM_BP_FAT	GO:0009252~peptidoglycan biosynthetic process	7	0.94086	0.0594725	57116685, 15608226, 57117145, 15609290, 15609289, 15610930, 15610118	313	38	4188	2.46477	1	0.728765	58.9612
GOTERM_BP_FAT	GO:0044038~cell wall macromolecule biosynthetic process	7	0.94086	0.0594725	57116685, 15608226, 57117145, 15609290, 15609289, 15610930, 15610118	313	38	4188	2.46477	1	0.728765	58.9612
GOTERM_BP_FAT	GO:0006023~aminoglycan biosynthetic process	7	0.94086	0.0594725	57116685, 15608226, 57117145, 15609290, 15609289, 15610930, 15610118	313	38	4188	2.46477	1	0.728765	58.9612
GOTERM_BP_FAT	GO:0010382~cellular cell wall macromolecule metabolic process	7	0.94086	0.0594725	57116685, 15608226, 57117145, 15609290, 15609289, 15610930, 15610118	313	38	4188	2.46477	1	0.728765	58.9612
GOTERM_BP_FAT	GO:0006024~glycosaminoglycan biosynthetic process	7	0.94086	0.0594725	57116685, 15608226, 57117145, 15609290, 15609289, 15610930, 15610118	313	38	4188	2.46477	1	0.728765	58.9612
KEGG_PATHWAY	mtc02020:Two-component system	10	1.34409	0.0604999	15608301, 15608692, 15608302, 15608303, 15608690, 15609580, 15608750, 15608167, 15608168, 15610381	202	56	2223	1.96517	1	0.298191	55.7901
INTERPRO	IPR006656:Molybdopterin oxidoreductase	4	0.537634	0.0610336	15608301, 15608580, 15607338, 15610287	607	12	7774	4.26908	1	0.85045	62.3958
GOTERM_MF_FAT	GO:0000166~nucleotide binding	100	13.4409	0.063201	15608469, 15609463, 15609129, 15608949, 15608147, 15607868, 15610679, 15607425, 15608523, 15610532, 15608122, 15610148, 15608837, 15610146, 15607491, 15610879, 15610734, 15607183, 15608295, 15608126, 57117055, 15607393, 15609198, 15609861, 15610053, 15607412, 15610356, 15609289, 15609009, 15610867, 15607386, 15609145, 15608267, 15608168, 15609825, 15607949, 161352464, 15608109, 15607303, 15607245…	367	1177	4983	1.15358	1	0.745361	60.2771
UP_SEQ_FEATURE	transmembrane region	65	8.73656	0.0632037	15609123, 15608659, 15609708, 15610180, 15609463, 15609129, 15608460, 15609470, 15607225, 15610539, 57117014, 15608660, 15609374, 15607160, 15607577, 15609715, 15608122, 15610734, 15607181, 15608778, 15608473, 15610930, 15609116, 15607685, 15610971, 15608364, 15609697, 15608323, 15609821, 15610258, 15610011, 15608881, 15610766, 15609444, 57116799, 15608110, 15608014, 15608548, 15609503, 57116950,…	286	506	2678	1.20284	1	0.99999	61.2153
INTERPRO	IPR002543:Cell divisionFtsK/SpoIIIE	5	0.672043	0.0651284	15610583, 15608922, 15607425, 15611007, 15611030	607	20	7774	3.20181	1	0.85974	64.8636
GOTERM_BP_FAT	GO:0006221~pyrimidine nucleotide biosynthetic process	5	0.672043	0.0659742	57116728, 15609276, 15608837, 15609629, 15608523	313	21	4188	3.18576	1	0.752545	62.8949
GOTERM_MF_FAT	GO:0003910~DNA ligase (ATP) activity	3	0.403226	0.0662288	15608078, 15610867, 15610199	367	6	4983	6.78883	1	0.746014	62.0547
GOTERM_BP_FAT	GO:0009152~purine ribonucleotide biosynthetic process	11	1.47849	0.0665971	15607566, 15608096, 15608109, 15607245, 15608097, 15610879, 15609129, 15610532, 15607949, 15608437, 15610101	313	79	4188	1.86306	1	0.742811	63.2527
GOTERM_BP_FAT	GO:0006188~IMP biosynthetic process	4	0.537634	0.0669797	15608096, 15608097, 15607949, 15610101	313	13	4188	4.11698	1	0.732126	63.4709
GOTERM_BP_FAT	GO:0046040~IMP metabolic process	4	0.537634	0.0669797	15608096, 15608097, 15607949, 15610101	313	13	4188	4.11698	1	0.732126	63.4709
INTERPRO	IPR013785:Aldolase-type TIM barrel	9	1.20968	0.0670652	15607558, 15609009, 15609276, 15608576, 15607504, 15608315, 15608586, 15610546, 57117055	607	56	7774	2.05831	1	0.859062	65.9772
KEGG_PATHWAY	mtu03450:Non-homologous end-joining	3	0.403226	0.0677531	15608078, 15610867, 15610199	202	5	2223	6.60297	1	0.322671	60.0518
KEGG_PATHWAY	mtu00900:Terpenoid backbone biosynthesis	6	0.806452	0.0686199	15610717, 15607999, 15608226, 15609004, 57117104, 15610659	202	25	2223	2.64119	1	0.320596	60.5348
SMART	SM00387:HATPase_c	7	0.94086	0.0687755	15608122, 57116853, 15610900, 15608168, 15610381, 15607985, 15607898	89	33	975	2.3238	0.967295	0.680206	49.3396
KEGG_PATHWAY	mra00521:Streptomycin biosynthesis	4	0.537634	0.0697887	15610601, 15607188, 15608742, 15610393	202	11	2223	4.0018	1	0.319781	61.1777
KEGG_PATHWAY	mra00460:Cyanoamino acid metabolism	4	0.537634	0.0697887	15607913, 57116706, 15608403, 57116827	202	11	2223	4.0018	1	0.319781	61.1777
KEGG_PATHWAY	mtu00460:Cyanoamino acid metabolism	4	0.537634	0.0697887	15607913, 57116706, 15608403, 57116827	202	11	2223	4.0018	1	0.319781	61.1777
KEGG_PATHWAY	mra00310:Lysine degradation	8	1.07527	0.0709284	15610910, 15610652, 15607772, 15607999, 15607363, 15607813, 15609968, 15610659	202	41	2223	2.14731	1	0.318891	61.7952
KEGG_PATHWAY	mra00620:Pyruvate metabolism	8	1.07527	0.0709284	15609009, 15607999, 15608974, 15608267, 15610659, 15609632, 15610439, 15607549	202	41	2223	2.14731	1	0.318891	61.7952
GOTERM_MF_FAT	GO:0019842~vitamin binding	24	3.22581	0.0719893	15608642, 15607546, 15610465, 15607998, 15608750, 15609185, 15610077, 15607174, 161352467, 15610070, 15607993, 15610961, 15607243, 15610538, 15610908, 57117000, 57117147, 15610068, 15608799, 15607260, 57116827, 15608802, 15609368, 57116791	367	228	4983	1.42923	1	0.760517	65.2341
KEGG_PATHWAY	mtu03410:Base excision repair	5	0.672043	0.0724696	15608078, 15610867, 15610433, 15610199, 15608457	202	18	2223	3.05693	1	0.319549	62.6159
GOTERM_MF_FAT	GO:0046906~tetrapyrrole binding	13	1.74731	0.073136	15610196, 15609045, 15607904, 15610180, 15610681, 15609405, 15607393, 15609413, 15608923, 15608915, 57116859, 15610258, 15608511	367	103	4983	1.71368	1	0.751519	65.8367
SP_PIR_KEYWORDS	nadp	8	1.07527	0.0740758	57116832, 161352464, 15607904, 15610068, 15610069, 15607641, 15608833, 15610961	744	63	12695	2.16675	1	0.304292	61.8278
UP_SEQ_FEATURE	sequence variant	10	1.34409	0.0773722	15610119, 15609045, 15607148, 15607807, 15607822, 15609839, 15609825, 15609470, 15607332, 15610930	286	50	2678	1.87273	1	0.999975	68.9083
KEGG_PATHWAY	mtc00240:Pyrimidine metabolism	8	1.07527	0.0788897	15610857, 57116728, 15609276, 15607807, 15608837, 15608523, 15610188, 15610847	202	42	2223	2.09618	1	0.337979	65.8623
INTERPRO	IPR015421:Pyridoxal phosphate-dependent transferase, major region, subdomain 1	10	1.34409	0.080135	15610538, 15610908, 57117000, 15608642, 57117147, 15610465, 15607998, 57116827, 15607174, 15609368	607	68	7774	1.88342	1	0.898122	72.6719
GOTERM_BP_FAT	GO:0009405~pathogenesis	4	0.537634	0.0807131	15608122, 15608121, 15609488, 15607616	313	14	4188	3.82291	1	0.786442	70.5496
UP_SEQ_FEATURE	domain:Histidine kinase	4	0.537634	0.0813173	15608122, 15610356, 15608168, 15610381	286	10	2678	3.74545	1	0.999869	70.7822
GOTERM_BP_FAT	GO:0009150~purine ribonucleotide metabolic process	11	1.47849	0.0814373	15607566, 15608096, 15608109, 15607245, 15608097, 15610879, 15609129, 15610532, 15607949, 15608437, 15610101	313	82	4188	1.7949	1	0.778284	70.8848
SP_PIR_KEYWORDS	chromoprotein	4	0.537634	0.0845918	15610196, 15609045, 15607904, 15610180	744	18	12695	3.79182	1	0.334345	66.9118
UP_SEQ_FEATURE	active site:Proton acceptor	16	2.15054	0.0852854	15610119, 15609045, 15609009, 15608576, 15608163, 15609139, 15608406, 15608085, 57116832, 15607156, 15609225, 15608974, 15610188, 15608513, 15608881, 15607625	286	97	2678	1.54452	1	0.999602	72.5605
KEGG_PATHWAY	mtc00030:Pentose phosphate pathway	5	0.672043	0.0855673	15608239, 15607504, 15608586, 15610393, 15608587	202	19	2223	2.89604	1	0.35629	68.9611
GOTERM_BP_FAT	GO:0006220~pyrimidine nucleotide metabolic process	5	0.672043	0.0869697	57116728, 15609276, 15608837, 15609629, 15608523	313	23	4188	2.90874	1	0.790166	73.3309
KEGG_PATHWAY	mtu00072:Synthesis and degradation of ketone bodies	4	0.537634	0.0870618	15607999, 15609640, 15609004, 15610659	202	12	2223	3.66832	1	0.356127	69.6181
KEGG_PATHWAY	mra00670:One carbon pool by folate	4	0.537634	0.0870618	15608096, 15608097, 57116827, 15610101	202	12	2223	3.66832	1	0.356127	69.6181
KEGG_PATHWAY	mtc00670:One carbon pool by folate	4	0.537634	0.0870618	15608096, 15608097, 57116827, 15610101	202	12	2223	3.66832	1	0.356127	69.6181
KEGG_PATHWAY	mtf00670:One carbon pool by folate	4	0.537634	0.0870618	15608096, 15608097, 57116827, 15610101	202	12	2223	3.66832	1	0.356127	69.6181
KEGG_PATHWAY	mtu00670:One carbon pool by folate	4	0.537634	0.0870618	15608096, 15608097, 57116827, 15610101	202	12	2223	3.66832	1	0.356127	69.6181
KEGG_PATHWAY	mtu00624:1- and 2-Methylnaphthalene degradation	8	1.07527	0.0873517	15609032, 15607253, 15610679, 15609861, 15610897, 15607412, 15607364, 15610700	202	43	2223	2.04743	1	0.35193	69.744
GOTERM_MF_FAT	GO:0016886~ligase activity, forming phosphoric ester bonds	3	0.403226	0.088318	15608078, 15610867, 15610199	367	7	4983	5.819	1	0.803554	72.9524
GOTERM_MF_FAT	GO:0003909~DNA ligase activity	3	0.403226	0.088318	15608078, 15610867, 15610199	367	7	4983	5.819	1	0.803554	72.9524
INTERPRO	IPR009010:Aspartate decarboxylase-like fold	4	0.537634	0.0900195	15608301, 15608580, 15607338, 15610287	607	14	7774	3.65921	1	0.918016	76.8932
INTERPRO	IPR003583:Helix-hairpin-helix DNA-binding, class 1	4	0.537634	0.0900195	15609227, 15608558, 15608457, 15610851	607	14	7774	3.65921	1	0.918016	76.8932
INTERPRO	IPR006416:ATPase, P-type, heavy metal translocating	4	0.537634	0.0900195	15608109, 15607245, 15610879, 15609129	607	14	7774	3.65921	1	0.918016	76.8932
KEGG_PATHWAY	mra00071:Fatty acid metabolism	9	1.20968	0.0915635	15610910, 15610652, 15607772, 15607999, 15607363, 15607813, 15607296, 15609968, 15610659	202	52	2223	1.9047	1	0.36082	71.5202
GOTERM_MF_FAT	GO:0030145~manganese ion binding	7	0.94086	0.0919015	15608122, 15610132, 15609226, 15607374, 15607160, 15609974, 15610118	367	43	4983	2.21032	1	0.80435	74.4176
GOTERM_MF_FAT	GO:0016661~oxidoreductase activity, acting on other nitrogenous compounds as donors	4	0.537634	0.0924889	15608301, 15608302, 15608303, 15607393	367	15	4983	3.62071	1	0.794343	74.6506
GOTERM_BP_FAT	GO:0046165~alcohol biosynthetic process	4	0.537634	0.0955493	15610119, 15607188, 15608576, 15609290	313	15	4188	3.56805	1	0.811679	76.7487
GOTERM_BP_FAT	GO:0046942~carboxylic acid transport	7	0.94086	0.0966712	15609123, 57117014, 15609580, 15609821, 57116950, 15608842, 15609116	313	43	4188	2.17817	1	0.80583	77.1641
GOTERM_BP_FAT	GO:0015849~organic acid transport	7	0.94086	0.0966712	15609123, 57117014, 15609580, 15609821, 57116950, 15608842, 15609116	313	43	4188	2.17817	1	0.80583	77.1641
KEGG_PATHWAY	mra00500:Starch and sucrose metabolism	5	0.672043	0.0997307	15608133, 57116706, 15610626, 15608466, 15610393	202	20	2223	2.75124	1	0.381878	74.693
KEGG_PATHWAY	mtu00500:Starch and sucrose metabolism	5	0.672043	0.0997307	15608133, 57116706, 15610626, 15608466, 15610393	202	20	2223	2.75124	1	0.381878	74.693

## Sheet: Functional_annotation_table
ID	Gene Name	Species	COG_ONTOLOGY	GOTERM_BP_FAT	GOTERM_CC_FAT	GOTERM_MF_FAT	INTERPRO	KEGG_PATHWAY	PIR_SUPERFAMILY	SMART	SP_PIR_KEYWORDS	UP_SEQ_FEATURE
15608466	1,4-alpha-glucan-branching enzyme	Mycobacterium tuberculosis		GO:0000271~polysaccharide biosynthetic process,GO:0005976~polysaccharide metabolic process,GO:0005977~glycogen metabolic process,GO:0005978~glycogen biosynthetic process,GO:0005996~monosaccharide metabolic process,GO:0006006~glucose metabolic process,GO:0006073~cellular glucan metabolic process,GO:0006091~generation of precursor metabolites and energy,GO:0006112~energy reserve metabolic process,G…		GO:0003844~1,4-alpha-glucan branching enzyme activity,GO:0043167~ion binding,GO:0043169~cation binding,	IPR004193:Glycoside hydrolase, family 13, N-terminal,IPR006047:Glycosyl hydrolase, family 13, catalytic region,IPR006048:Alpha-amylase, C-terminal all beta,IPR006407:1,4-alpha-glucan branching enzyme, core region,IPR013780:Glycosyl hydrolase, family 13, all-beta,IPR013781:Glycoside hydrolase, subgroup, catalytic core,IPR013783:Immunoglobulin-like fold,	mra00500:Starch and sucrose metabolism,mtc00500:Starch and sucrose metabolism,mtu00500:Starch and sucrose metabolism,	PIRSF000463:1,4-alpha-glucan branching enzyme,	SM00632:Aamy_C,	complete proteome,glycogen biosynthesis,glycosyltransferase,transferase,	chain:1,4-alpha-glucan-branching enzyme,sequence conflict,
15610717	2-C-methyl-D-erythritol 2,4-cyclodiphosphate synthase	Mycobacterium tuberculosis		GO:0006720~isoprenoid metabolic process,GO:0006721~terpenoid metabolic process,GO:0008299~isoprenoid biosynthetic process,GO:0008610~lipid biosynthetic process,GO:0016114~terpenoid biosynthetic process,GO:0019748~secondary metabolic process,		GO:0008685~2-C-methyl-D-erythritol 2,4-cyclodiphosphate synthase activity,GO:0016849~phosphorus-oxygen lyase activity,GO:0043167~ion binding,GO:0043169~cation binding,GO:0046872~metal ion binding,	IPR003526:2-C-methyl-D-erythritol 2,4-cyclodiphosphate synthase, core,	mra00900:Terpenoid backbone biosynthesis,mtc00900:Terpenoid backbone biosynthesis,mtf00900:Terpenoid backbone biosynthesis,mtu00900:Terpenoid backbone biosynthesis,	PIRSF005911:2C-methyl-D-erythritol 2,4-cyclodiphosphate synthase,		complete proteome,Isoprene biosynthesis,lyase,metal-binding,	chain:2-C-methyl-D-erythritol 2,4- cyclodiphosphate synthase,metal ion-binding site:Divalent metal cation,site:Transition state stabilizer,
161352467	2-oxoglutarate decarboxylase	Mycobacterium tuberculosis		GO:0005996~monosaccharide metabolic process,GO:0006006~glucose metabolic process,GO:0006007~glucose catabolic process,GO:0006084~acetyl-CoA metabolic process,GO:0006091~generation of precursor metabolites and energy,GO:0006096~glycolysis,GO:0006099~tricarboxylic acid cycle,GO:0006732~coenzyme metabolic process,GO:0009060~aerobic respiration,GO:0009109~coenzyme catabolic process,GO:0015980~energy …		GO:0000287~magnesium ion binding,GO:0004591~oxoglutarate dehydrogenase (succinyl-transferring) activity,GO:0008683~2-oxoglutarate decarboxylase activity,GO:0016624~oxidoreductase activity, acting on the aldehyde or oxo group of donors, disulfide as acceptor,GO:0016831~carboxy-lyase activity,GO:0019842~vitamin binding,GO:0030976~thiamin pyrophosphate binding,GO:0043167~ion binding,GO:0043169~catio…	IPR001017:Dehydrogenase, E1 component,IPR001078:2-oxoacid dehydrogenase acyltransferase, catalytic domain,IPR005475:Transketolase, central region,IPR011603:2-oxoglutarate dehydrogenase, E1 component,		PIRSF000157:2-oxoglutarate dehydrogenase, E1 component,PIRSF000157:Oxoglu_dh_E1,		coiled coil,complete proteome,decarboxylase,lyase,magnesium,thiamine pyrophosphate,tricarboxylic acid cycle,	chain:2-oxoglutarate decarboxylase,compositionally biased region:Ala-rich,
15609139	3-alpha-(or 20-beta)-hydroxysteroid dehydrogenase	Mycobacterium tuberculosis		GO:0008202~steroid metabolic process,GO:0055114~oxidation reduction,		GO:0016229~steroid dehydrogenase activity,GO:0033764~steroid dehydrogenase activity, acting on the CH-OH group of donors, NAD or NADP as acceptor,GO:0047044~3-alpha(or 20-beta)-hydroxysteroid dehydrogenase activity,	IPR002198:Short-chain dehydrogenase/reductase SDR,IPR002347:Glucose/ribitol dehydrogenase,IPR016040:NAD(P)-binding domain,				3d-structure,complete proteome,lipid metabolism,nad,oxidoreductase,steroid metabolism,	active site:Proton acceptor,binding site:Substrate,chain:3-alpha-(or 20-beta)-hydroxysteroid dehydrogenase,helix,nucleotide phosphate-binding region:NAD,sequence conflict,strand,turn,
15610132	3-isopropylmalate dehydrogenase	Mycobacterium tuberculosis		GO:0006551~leucine metabolic process,GO:0008652~cellular amino acid biosynthetic process,GO:0009081~branched chain family amino acid metabolic process,GO:0009082~branched chain family amino acid biosynthetic process,GO:0009098~leucine biosynthetic process,GO:0009309~amine biosynthetic process,GO:0016053~organic acid biosynthetic process,GO:0044271~nitrogen compound biosynthetic process,GO:0046394…		GO:0000166~nucleotide binding,GO:0000287~magnesium ion binding,GO:0003862~3-isopropylmalate dehydrogenase activity,GO:0030145~manganese ion binding,GO:0043167~ion binding,GO:0043169~cation binding,GO:0046872~metal ion binding,GO:0046914~transition metal ion binding,GO:0048037~cofactor binding,GO:0050662~coenzyme binding,GO:0051287~NAD or NADH binding,	IPR001804:Isocitrate/isopropylmalate dehydrogenase,IPR019818:Isocitrate/isopropylmalate dehydrogenase, conserved site,	mra00290:Valine, leucine and isoleucine biosynthesis,mtc00290:Valine, leucine and isoleucine biosynthesis,mtu00290:Valine, leucine and isoleucine biosynthesis,	PIRSF000107:3-isopropylmalate dehydrogenase,PIRSF500544:tartrate dehydrogenase,		3d-structure,amino-acid biosynthesis,branched-chain amino acid biosynthesis,complete proteome,cytoplasm,leucine biosynthesis,magnesium,manganese,metal-binding,nad,oxidoreductase,	binding site:Substrate,chain:3-isopropylmalate dehydrogenase,helix,metal ion-binding site:Magnesium or manganese,nucleotide phosphate-binding region:NAD,site:Important for catalysis,strand,turn,
15608768	30S ribosomal protein S1	Mycobacterium tuberculosis		GO:0006412~translation,	GO:0005840~ribosome,GO:0030529~ribonucleoprotein complex,GO:0043228~non-membrane-bounded organelle,GO:0043232~intracellular non-membrane-bounded organelle,	GO:0003723~RNA binding,GO:0003735~structural constituent of ribosome,GO:0005198~structural molecule activity,	IPR000110:Ribosomal protein S1,IPR003029:Ribosomal protein S1, RNA binding domain,IPR012340:Nucleic acid-binding, OB-fold,	mra03010:Ribosome,mtc03010:Ribosome,mtf03010:Ribosome,mtu03010:Ribosome,	PIRSF002111:ribosomal protein S1,		complete proteome,repeat,ribonucleoprotein,ribosomal protein,rna-binding,	chain:30S ribosomal protein S1,domain:S1 motif 1,domain:S1 motif 2,domain:S1 motif 3,domain:S1 motif 4,
15607822	30S ribosomal protein S12	Mycobacterium tuberculosis		GO:0006412~translation,GO:0046677~response to antibiotic,	GO:0005840~ribosome,GO:0015935~small ribosomal subunit,GO:0030529~ribonucleoprotein complex,GO:0033279~ribosomal subunit,GO:0043228~non-membrane-bounded organelle,GO:0043232~intracellular non-membrane-bounded organelle,	GO:0000049~tRNA binding,GO:0003723~RNA binding,GO:0003735~structural constituent of ribosome,GO:0005198~structural molecule activity,GO:0019843~rRNA binding,	IPR005679:Ribosomal protein S12, bacterial-type,IPR006032:Ribosomal protein S12/S23,IPR012340:Nucleic acid-binding, OB-fold,	mra03010:Ribosome,mtc03010:Ribosome,mtf03010:Ribosome,mtu03010:Ribosome,	PIRSF002133:ribosomal protein, S12p/S12a/S23e/organellar S12 types,PIRSF002133:Ribosomal_S12/S23,		antibiotic resistance,complete proteome,protein biosynthesis,ribonucleoprotein,ribosomal protein,ribosome,rna-binding,rrna-binding,trna-binding,	chain:30S ribosomal protein S12,modified residue,sequence variant,
15609227	5'-3' exonuclease	Mycobacterium tuberculosis		GO:0006259~DNA metabolic process,GO:0006281~DNA repair,GO:0006974~response to DNA damage stimulus,GO:0033554~cellular response to stress,		GO:0003677~DNA binding,GO:0004518~nuclease activity,GO:0004527~exonuclease activity,GO:0008409~5'-3' exonuclease activity,	IPR002421:5'-3' exonuclease, N-terminal,IPR003583:Helix-hairpin-helix DNA-binding, class 1,IPR008918:Helix-hairpin-helix motif, class 2,IPR020046:5'-3' exonuclease, N-terminal resolvase-like domain,IPR020047:5'-3' exonuclease, SAM-fold domain,			SM00278:HhH1,SM00279:HhH2,SM00475:53EXOc,	complete proteome,dna-binding,exonuclease,hydrolase,nuclease,	chain:5'-3' exonuclease,sequence conflict,
15610592	50S ribosomal protein L17	Mycobacterium tuberculosis		GO:0006412~translation,	GO:0005840~ribosome,GO:0030529~ribonucleoprotein complex,GO:0043228~non-membrane-bounded organelle,GO:0043232~intracellular non-membrane-bounded organelle,	GO:0003735~structural constituent of ribosome,GO:0005198~structural molecule activity,	IPR000456:Ribosomal protein L17,	mra03010:Ribosome,mtc03010:Ribosome,mtf03010:Ribosome,mtu03010:Ribosome,	PIRSF002186:Escherichia coli ribosomal protein L17,		complete proteome,ribonucleoprotein,ribosomal protein,	chain:50S ribosomal protein L17,sequence conflict,
15607855	50S ribosomal protein L24	Mycobacterium tuberculosis		GO:0006412~translation,	GO:0005840~ribosome,GO:0030529~ribonucleoprotein complex,GO:0043228~non-membrane-bounded organelle,GO:0043232~intracellular non-membrane-bounded organelle,	GO:0003723~RNA binding,GO:0003735~structural constituent of ribosome,GO:0005198~structural molecule activity,GO:0019843~rRNA binding,	IPR003256:Ribosomal protein L24,IPR005824:KOW,IPR005825:Ribosomal protein L24/L26, conserved site,IPR014723:Ribosomal protein L24, SH3-like,	mra03010:Ribosome,mtc03010:Ribosome,mtf03010:Ribosome,mtu03010:Ribosome,	PIRSF002200:Escherichia coli ribosomal protein L24,	SM00739:KOW,	complete proteome,ribonucleoprotein,ribosomal protein,rna-binding,rrna-binding,	chain:50S ribosomal protein L24,
15609721	Adenine phosphoribosyltransferase	Mycobacterium tuberculosis		GO:0006144~purine base metabolic process,GO:0006166~purine ribonucleoside salvage,GO:0006168~adenine salvage,GO:0009112~nucleobase metabolic process,GO:0009113~purine base biosynthetic process,GO:0009116~nucleoside metabolic process,GO:0009119~ribonucleoside metabolic process,GO:0009163~nucleoside biosynthetic process,GO:0018130~heterocycle biosynthetic process,GO:0034404~nucleobase, nucleoside a…		GO:0003999~adenine phosphoribosyltransferase activity,GO:0016763~transferase activity, transferring pentosyl groups,	IPR000836:Phosphoribosyltransferase,IPR002375:Purine/pyrimidine phosphoribosyl transferase, conserved site,	mra00230:Purine metabolism,mtc00230:Purine metabolism,mtu00230:Purine metabolism,			complete proteome,cytoplasm,glycosyltransferase,purine salvage,transferase,	chain:Adenine phosphoribosyltransferase,sequence conflict,
15610384	Adenosylhomocysteinase	Mycobacterium tuberculosis		GO:0006730~one-carbon metabolic process,		GO:0004013~adenosylhomocysteinase activity,GO:0016801~hydrolase activity, acting on ether bonds,GO:0016802~trialkylsulfonium hydrolase activity,	IPR000043:S-adenosyl-L-homocysteine hydrolase,IPR015878:S-adenosyl-L-homocysteine hydrolase, NAD binding,	mra00270:Cysteine and methionine metabolism,mra00450:Selenoamino acid metabolism,mtu00270:Cysteine and methionine metabolism,mtu00450:Selenoamino acid metabolism,	PIRSF001109:adenosylhomocysteine hydrolase, SAHH type,PIRSF001109:Ad_hcy_hydrolase,		3d-structure,complete proteome,cytoplasm,hydrolase,nad,one-carbon metabolism,thioether hydrolase,	binding site:Substrate,chain:Adenosylhomocysteinase,helix,region of interest:NAD binding,strand,turn,
57116926	Alanine and proline-rich secreted protein apa	Mycobacterium tuberculosis			GO:0005576~extracellular region,	GO:0050840~extracellular matrix binding,	IPR010801:Fibronectin-attachment,				complete proteome,direct protein sequencing,glycoprotein,repeat,Secreted,signal,	chain:Alanine and proline-rich secreted protein apa,glycosylation site:O-linked (Man),glycosylation site:O-linked (Man...),region of interest:3 X 4 AA approximate repeats of [DA]-P-N- A,repeat:1,repeat:2,repeat:3,sequence conflict,signal peptide,
15607993	Alpha-keto-acid decarboxylase	Mycobacterium tuberculosis	Carbohydrate transport and metabolism / Coenzyme metabolism / General function prediction only,			GO:0000287~magnesium ion binding,GO:0016831~carboxy-lyase activity,GO:0019842~vitamin binding,GO:0030976~thiamin pyrophosphate binding,GO:0043167~ion binding,GO:0043169~cation binding,GO:0046872~metal ion binding,GO:0048037~cofactor binding,GO:0050662~coenzyme binding,	IPR000399:TPP-binding enzymes, conserved site,IPR011766:Thiamine pyrophosphate enzyme, C-terminal TPP-binding,IPR012000:Thiamine pyrophosphate enzyme, central region,IPR012001:Thiamine pyrophosphate enzyme, N-terminal TPP binding region,IPR012110:Pyruvate decarboxylase/indolepyruvate decarboxylase,	mra00380:Tryptophan metabolism,mtu00380:Tryptophan metabolism,	PIRSF036565:Pyruvt_ip_decrb,		allosteric enzyme,complete proteome,decarboxylase,lyase,magnesium,metal-binding,thiamine pyrophosphate,	binding site:Thiamine pyrophosphate,chain:Alpha-keto-acid decarboxylase,metal ion-binding site:Magnesium,metal ion-binding site:Magnesium; via carbonyl oxygen,region of interest:Thiamine pyrophosphate binding,sequence conflict,
15607948	Amidophosphoribosyltransferase	Mycobacterium tuberculosis		GO:0006144~purine base metabolic process,GO:0006163~purine nucleotide metabolic process,GO:0006164~purine nucleotide biosynthetic process,GO:0006541~glutamine metabolic process,GO:0009064~glutamine family amino acid metabolic process,GO:0009112~nucleobase metabolic process,GO:0009113~purine base biosynthetic process,GO:0009116~nucleoside metabolic process,GO:0009165~nucleotide biosynthetic proces…		GO:0000287~magnesium ion binding,GO:0004044~amidophosphoribosyltransferase activity,GO:0005506~iron ion binding,GO:0016763~transferase activity, transferring pentosyl groups,GO:0043167~ion binding,GO:0043169~cation binding,GO:0046872~metal ion binding,GO:0046914~transition metal ion binding,GO:0051536~iron-sulfur cluster binding,GO:0051539~4 iron, 4 sulfur cluster binding,GO:0051540~metal cluster…	IPR000583:Glutamine amidotransferase, class-II,IPR000836:Phosphoribosyltransferase,IPR002375:Purine/pyrimidine phosphoribosyl transferase, conserved site,IPR005854:Amidophosphoribosyl transferase,IPR017932:Glutamine amidotransferase, type II,	mra00230:Purine metabolism,mra00250:Alanine, aspartate and glutamate metabolism,mtc00230:Purine metabolism,mtc00250:Alanine, aspartate and glutamate metabolism,mtu00230:Purine metabolism,mtu00250:Alanine, aspartate and glutamate metabolism,	PIRSF000485:Amd_phspho_trans,		4fe-4s,complete proteome,glutamine amidotransferase,glycosyltransferase,iron,iron-sulfur,magnesium,metal-binding,purine biosynthesis,transferase,	active site:For GATase activity,chain:Amidophosphoribosyltransferase,domain:Glutamine amidotransferase type-2,metal ion-binding site:Iron-sulfur (4Fe-4S),metal ion-binding site:Magnesium,
15609041	Anti-sigma factor antagonist	Mycobacterium tuberculosis		GO:0006355~regulation of transcription, DNA-dependent,GO:0045449~regulation of transcription,GO:0051252~regulation of RNA metabolic process,		GO:0045152~antisigma factor binding,	IPR002645:Sulphate transporter/antisigma-factor antagonist STAS,IPR003658:Anti-sigma factor antagonist,				complete proteome,
15609023	Antigen 85-B	Mycobacterium tuberculosis			GO:0005576~extracellular region,		IPR000801:Putative esterase,		PIRSF019661:Mycobacterium avium alpha-antigen,		3d-structure,Acyltransferase,complete proteome,disulfide bond,Secreted,signal,transferase,	active site:Acyl-ester intermediate,chain:Antigen 85-B,disulfide bond,helix,region of interest:Fibronectin-binding,signal peptide,strand,turn,
15608432	Arginyl-tRNA synthetase	Mycobacterium tuberculosis		GO:0006399~tRNA metabolic process,GO:0006412~translation,GO:0006418~tRNA aminoacylation for protein translation,GO:0006420~arginyl-tRNA aminoacylation,GO:0034660~ncRNA metabolic process,GO:0043038~amino acid activation,GO:0043039~tRNA aminoacylation,		GO:0000166~nucleotide binding,GO:0001882~nucleoside binding,GO:0001883~purine nucleoside binding,GO:0004812~aminoacyl-tRNA ligase activity,GO:0004814~arginine-tRNA ligase activity,GO:0005524~ATP binding,GO:0016875~ligase activity, forming carbon-oxygen bonds,GO:0016876~ligase activity, forming aminoacyl-tRNA and related compounds,GO:0017076~purine nucleotide binding,GO:0030554~adenyl nucleotide b…	IPR001278:Arginyl-tRNA synthetase, class Ic,IPR001412:Aminoacyl-tRNA synthetase, class I, conserved site,IPR005148:Arginyl tRNA synthetase, class Ic, N-terminal,IPR008909:DALR anticodon binding,IPR014729:Rossmann-like alpha/beta/alpha sandwich fold,IPR015945:Arginyl-tRNA synthetase, class Ic, core,	mra00970:Aminoacyl-tRNA biosynthesis,mtc00970:Aminoacyl-tRNA biosynthesis,mtf00970:Aminoacyl-tRNA biosynthesis,mtu00970:Aminoacyl-tRNA biosynthesis,	PIRSF001544:arginine-tRNA ligase,		Aminoacyl-tRNA synthetase,atp-binding,complete proteome,cytoplasm,ligase,nucleotide-binding,protein biosynthesis,	chain:Arginyl-tRNA synthetase,short sequence motif:"HIGH" region,
15610146	Aspartyl/glutamyl-tRNA(Asn/Gln) amidotransferase subunit B	Mycobacterium tuberculosis		GO:0006412~translation,		GO:0000166~nucleotide binding,GO:0001882~nucleoside binding,GO:0001883~purine nucleoside binding,GO:0005524~ATP binding,GO:0016879~ligase activity, forming carbon-nitrogen bonds,GO:0016884~carbon-nitrogen ligase activity, with glutamine as amido-N-donor,GO:0017076~purine nucleotide binding,GO:0030554~adenyl nucleotide binding,GO:0032553~ribonucleotide binding,GO:0032555~purine ribonucleotide bind…	IPR004413:Glutamyl-tRNA(Gln) amidotransferase, B subunit,IPR006075:Glutamyl-tRNA(Gln) amidotransferase, subunit B/E, N-terminal,IPR006107:Glutamyl-tRNA(Gln) amidotransferase, subunit B/E, central region,IPR017958:Glutamyl-tRNA(Gln) amidotransferase, subunit B, conserved site,IPR017959:Aspartyl/glutamyl-tRNA(Asn/Gln) amidotransferase, subunit B /E,IPR018027:Asn/Gln amidotransferase,	mra00970:Aminoacyl-tRNA biosynthesis,mtc00970:Aminoacyl-tRNA biosynthesis,mtf00970:Aminoacyl-tRNA biosynthesis,mtu00970:Aminoacyl-tRNA biosynthesis,			atp-binding,complete proteome,ligase,nucleotide-binding,protein biosynthesis,transferase,	chain:Aspartyl/glutamyl-tRNA(Asn/Gln) amidotransferase subunit B,
15608426	Bifunctional enzyme cysN/cysC	Mycobacterium tuberculosis		GO:0000103~sulfate assimilation,GO:0006790~sulfur metabolic process,		GO:0000166~nucleotide binding,GO:0001882~nucleoside binding,GO:0001883~purine nucleoside binding,GO:0003924~GTPase activity,GO:0004020~adenylylsulfate kinase activity,GO:0004779~sulfate adenylyltransferase activity,GO:0004781~sulfate adenylyltransferase (ATP) activity,GO:0005524~ATP binding,GO:0005525~GTP binding,GO:0016779~nucleotidyltransferase activity,GO:0017076~purine nucleotide binding,GO:0…	IPR000795:Protein synthesis factor, GTP-binding,IPR002891:Adenylylsulphate kinase, C-terminal,IPR004161:Translation elongation factor EFTu/EF1A, domain 2,IPR011779:Sulphate adenylyltransferase, large subunit,	mra00230:Purine metabolism,mra00450:Selenoamino acid metabolism,mra00920:Sulfur metabolism,mtc00230:Purine metabolism,mtc00450:Selenoamino acid metabolism,mtc00920:Sulfur metabolism,mtu00230:Purine metabolism,mtu00450:Selenoamino acid metabolism,mtu00920:Sulfur metabolism,	PIRSF003009:nodulation protein NodQ,		atp-binding,complete proteome,GTP binding,gtp-binding,kinase,multifunctional enzyme,nucleotide binding,nucleotide-binding,nucleotidyltransferase,P-loop,phosphotransferase,transferase,	active site:Phosphoserine intermediate,chain:Bifunctional enzyme cysN/cysC,nucleotide phosphate-binding region:ATP,nucleotide phosphate-binding region:GTP,region of interest:Adenylyl-sulfate kinase,region of interest:Sulfate adenylyltransferase,
15608097	Bifunctional purine biosynthesis protein purH	Mycobacterium tuberculosis		GO:0006163~purine nucleotide metabolic process,GO:0006164~purine nucleotide biosynthetic process,GO:0006188~IMP biosynthetic process,GO:0009123~nucleoside monophosphate metabolic process,GO:0009124~nucleoside monophosphate biosynthetic process,GO:0009126~purine nucleoside monophosphate metabolic process,GO:0009127~purine nucleoside monophosphate biosynthetic process,GO:0009150~purine ribonucleoti…		GO:0003937~IMP cyclohydrolase activity,GO:0004372~glycine hydroxymethyltransferase activity,GO:0004643~phosphoribosylaminoimidazolecarboxamide formyltransferase activity,GO:0016814~hydrolase activity, acting on carbon-nitrogen (but not peptide) bonds, in cyclic amidines,	IPR002695:AICARFT/IMPCHase bienzyme,IPR011607:MGS-like,IPR013982:AICARFT/IMPCHase bienzyme, formylation region,	mra00230:Purine metabolism,mra00670:One carbon pool by folate,mtc00230:Purine metabolism,mtc00670:One carbon pool by folate,mtf00230:Purine metabolism,mtf00670:One carbon pool by folate,mtu00230:Purine metabolism,mtu00670:One carbon pool by folate,	PIRSF000414:AICARFT_IMPCHas,PIRSF000414:bifunctional purine biosynthesis protein, PurH type,	SM00798:AICARFT_IMPCHas,	complete proteome,hydrolase,multifunctional enzyme,purine biosynthesis,transferase,	chain:Bifunctional purine biosynthesis protein PURH,
15607577	CDP-diacylglycerol--serine O-phosphatidyltransferase	Mycobacterium tuberculosis	Lipid metabolism,	GO:0006638~neutral lipid metabolic process,GO:0006639~acylglycerol metabolic process,GO:0006644~phospholipid metabolic process,GO:0006650~glycerophospholipid metabolic process,GO:0006662~glycerol ether metabolic process,GO:0008610~lipid biosynthetic process,GO:0008654~phospholipid biosynthetic process,GO:0018904~organic ether metabolic process,GO:0019637~organophosphate metabolic process,GO:00463…	GO:0005886~plasma membrane,GO:0016021~integral to membrane,GO:0031224~intrinsic to membrane,	GO:0003882~CDP-diacylglycerol-serine O-phosphatidyltransferase activity,GO:0016780~phosphotransferase activity, for other substituted phosphate groups,GO:0017169~CDP-alcohol phosphatidyltransferase activity,	IPR000462:CDP-alcohol phosphatidyltransferase,IPR004533:CDP-diacylglycerol--serine O-phosphatidyltransferase,	mra00260:Glycine, serine and threonine metabolism,mra00564:Glycerophospholipid metabolism,mtc00260:Glycine, serine and threonine metabolism,mtc00564:Glycerophospholipid metabolism,mtu00260:Glycine, serine and threonine metabolism,mtu00564:Glycerophospholipid metabolism,	PIRSF000851:CDP-diacylglycerol--serine O-phosphatidyltransferase,,		cell membrane,complete proteome,membrane,phospholipid biosynthesis,transferase,transmembrane,	chain:CDP-diacylglycerol--serine O- phosphatidyltransferase,sequence conflict,transmembrane region,
15608837	CTP synthase	Mycobacterium tuberculosis		GO:0006220~pyrimidine nucleotide metabolic process,GO:0006221~pyrimidine nucleotide biosynthetic process,GO:0006541~glutamine metabolic process,GO:0009064~glutamine family amino acid metabolic process,GO:0009165~nucleotide biosynthetic process,GO:0034404~nucleobase, nucleoside and nucleotide biosynthetic process,GO:0034654~nucleobase, nucleoside, nucleotide and nucleic acid biosynthetic process,G…		GO:0000166~nucleotide binding,GO:0001882~nucleoside binding,GO:0001883~purine nucleoside binding,GO:0003883~CTP synthase activity,GO:0005524~ATP binding,GO:0016879~ligase activity, forming carbon-nitrogen bonds,GO:0017076~purine nucleotide binding,GO:0030554~adenyl nucleotide binding,GO:0032553~ribonucleotide binding,GO:0032555~purine ribonucleotide binding,GO:0032559~adenyl ribonucleotide bindin…	IPR000991:Glutamine amidotransferase class-I, C-terminal,IPR004468:CTP synthase,IPR017456:CTP synthase, N-terminal,IPR017926:Glutamine amidotransferase type 1,	mra00240:Pyrimidine metabolism,mtc00240:Pyrimidine metabolism,mtf00240:Pyrimidine metabolism,mtu00240:Pyrimidine metabolism,	PIRSF001575:CTP synthase,		atp-binding,complete proteome,glutamine amidotransferase,ligase,nucleotide-binding,pyrimidine biosynthesis,	active site:Nucleophile,chain:CTP synthase,domain:Glutamine amidotransferase type-1,region of interest:Aminator domain,sequence conflict,
15608523	Carbamoyl-phosphate synthase small chain	Mycobacterium tuberculosis		GO:0006220~pyrimidine nucleotide metabolic process,GO:0006221~pyrimidine nucleotide biosynthetic process,GO:0006525~arginine metabolic process,GO:0006526~arginine biosynthetic process,GO:0006541~glutamine metabolic process,GO:0008652~cellular amino acid biosynthetic process,GO:0009064~glutamine family amino acid metabolic process,GO:0009084~glutamine family amino acid biosynthetic process,GO:0009…		GO:0000166~nucleotide binding,GO:0001882~nucleoside binding,GO:0001883~purine nucleoside binding,GO:0004086~carbamoyl-phosphate synthase activity,GO:0004088~carbamoyl-phosphate synthase (glutamine-hydrolyzing) activity,GO:0005524~ATP binding,GO:0016879~ligase activity, forming carbon-nitrogen bonds,GO:0016884~carbon-nitrogen ligase activity, with glutamine as amido-N-donor,GO:0017076~purine nucle…	IPR000991:Glutamine amidotransferase class-I, C-terminal,IPR001317:Carbamoyl phosphate synthase, GATase region,IPR002474:Carbamoyl phosphate synthase, small subunit, N-terminal,IPR006220:Anthranilate synthase component II/delta crystallin,IPR006274:Carbamoyl phosphate synthase, small subunit,IPR011702:Glutamine amidotransferase superfamily,IPR017926:Glutamine amidotransferase type 1,	mra00240:Pyrimidine metabolism,mra00250:Alanine, aspartate and glutamate metabolism,mtc00240:Pyrimidine metabolism,mtc00250:Alanine, aspartate and glutamate metabolism,mtu00240:Pyrimidine metabolism,mtu00250:Alanine, aspartate and glutamate metabolism,	PIRSF001380:carbamoyl-phosphate synthase (glutamine-hydrolyzing) small chain,		amino-acid biosynthesis,arginine biosynthesis,atp-binding,complete proteome,glutamine amidotransferase,ligase,nucleotide-binding,pyrimidine biosynthesis,	active site:Nucleophile,chain:Carbamoyl-phosphate synthase small chain,domain:Glutamine amidotransferase type-1,region of interest:CPSase,
15610200	Carbon starvation protein A homolog	Mycobacterium tuberculosis		GO:0009267~cellular response to starvation,GO:0009991~response to extracellular stimulus,GO:0031667~response to nutrient levels,GO:0031668~cellular response to extracellular stimulus,GO:0031669~cellular response to nutrient levels,GO:0033554~cellular response to stress,GO:0042594~response to starvation,	GO:0005886~plasma membrane,GO:0016021~integral to membrane,GO:0031224~intrinsic to membrane,		IPR003706:Carbon starvation protein CstA,		PIRSF004501:carbon starvation protein,		cell membrane,complete proteome,membrane,transmembrane,	chain:Carbon starvation protein A homolog,sequence conflict,transmembrane region,
15609045	Catalase-peroxidase	Mycobacterium tuberculosis	Inorganic ion transport and metabolism,	GO:0000302~response to reactive oxygen species,GO:0006800~oxygen and reactive oxygen species metabolic process,GO:0006979~response to oxidative stress,GO:0010035~response to inorganic substance,GO:0033554~cellular response to stress,GO:0034599~cellular response to oxidative stress,GO:0034614~cellular response to reactive oxygen species,GO:0042542~response to hydrogen peroxide,GO:0042743~hydrogen …		GO:0004096~catalase activity,GO:0004601~peroxidase activity,GO:0005506~iron ion binding,GO:0016209~antioxidant activity,GO:0016684~oxidoreductase activity, acting on peroxide as acceptor,GO:0020037~heme binding,GO:0043167~ion binding,GO:0043169~cation binding,GO:0046872~metal ion binding,GO:0046906~tetrapyrrole binding,GO:0046914~transition metal ion binding,	IPR000763:Catalase-peroxidase haem,IPR002016:Haem peroxidase, plant/fungal/bacterial,IPR019793:Peroxidases heam-ligand binding site,IPR019794:Peroxidase, active site,	mra00380:Tryptophan metabolism,mra00680:Methane metabolism,mtc00380:Tryptophan metabolism,mtc00680:Methane metabolism,mtu00380:Tryptophan metabolism,mtu00680:Methane metabolism,	PIRSF000297:catalase HPI,		3d-structure,chromoprotein,complete proteome,heme,homotetramer,hydrogen peroxide,iron,metal-binding,metalloprotein,organic radical,oxidoreductase,peroxidase,	active site:Proton acceptor,active site:Tryptophan radical intermediate,chain:Catalase-peroxidase,cross-link:Tryptophyl-tyrosyl-methioninium (Trp-Tyr) (with M-255),cross-link:Tryptophyl-tyrosyl-methioninium (Tyr-Met) (with W-107),helix,metal ion-binding site:Iron (heme axial ligand),sequence conflict,sequence variant,site:Transition state stabilizer,strand,turn,
15607245	Cation-transporting P-type ATPase B	Mycobacterium tuberculosis	Inorganic ion transport and metabolism,	GO:0006163~purine nucleotide metabolic process,GO:0006164~purine nucleotide biosynthetic process,GO:0006754~ATP biosynthetic process,GO:0006811~ion transport,GO:0006812~cation transport,GO:0009141~nucleoside triphosphate metabolic process,GO:0009142~nucleoside triphosphate biosynthetic process,GO:0009144~purine nucleoside triphosphate metabolic process,GO:0009145~purine nucleoside triphosphate bi…	GO:0005886~plasma membrane,GO:0016021~integral to membrane,GO:0031224~intrinsic to membrane,	GO:0000166~nucleotide binding,GO:0000287~magnesium ion binding,GO:0001882~nucleoside binding,GO:0001883~purine nucleoside binding,GO:0004008~copper-exporting ATPase activity,GO:0005375~copper ion transmembrane transporter activity,GO:0005524~ATP binding,GO:0015082~di-, tri-valent inorganic cation transmembrane transporter activity,GO:0015399~primary active transmembrane transporter activity,GO:00…	IPR000579:ATPase, P type cation-transporter,IPR001757:ATPase, P-type, K/Mg/Cd/Cu/Zn/Na/Ca/Na/H-transporter,IPR005834:Haloacid dehalogenase-like hydrolase,IPR006121:Heavy metal transport/detoxification protein,IPR006403:ATPase, P type, cation/copper-transporter,IPR006416:ATPase, P-type, heavy metal translocating,IPR008250:ATPase, P-type, ATPase-associated region,IPR017969:Heavy-metal-associated, c…				atp-binding,cell membrane,complete proteome,hydrolase,magnesium,membrane,metal-binding,nucleotide-binding,phosphoprotein,transmembrane,	active site:4-aspartylphosphate intermediate,chain:Cation-transporting P-type ATPase B,domain:HMA,sequence conflict,transmembrane region,
15607525	Chaperone protein clpB	Mycobacterium tuberculosis				GO:0000166~nucleotide binding,GO:0001882~nucleoside binding,GO:0001883~purine nucleoside binding,GO:0005524~ATP binding,GO:0008233~peptidase activity,GO:0017076~purine nucleotide binding,GO:0030554~adenyl nucleotide binding,GO:0032553~ribonucleotide binding,GO:0032555~purine ribonucleotide binding,GO:0032559~adenyl ribonucleotide binding,	IPR001270:Chaperonin clpA/B,IPR003593:ATPase, AAA+ type, core,IPR003959:ATPase, AAA-type, core,IPR004176:Clp, N-terminal,IPR013093:ATPase associated with various cellular activities, AAA-2,IPR017730:Chaperonin ClpB,IPR018368:Chaperonin ClpA/B, conserved site,IPR019489:Clp ATPase, C-terminal,		PIRSF001170:endopeptidase Clp ATP-binding chain,	SM00382:AAA,	ATP,atp-binding,Chaperone,coiled coil,complete proteome,cytoplasm,hydrolase,molecular chaperone,nucleotide binding,nucleotide-binding,P-loop,Protease,repeat,stress response,	chain:Chaperone protein clpB,nucleotide phosphate-binding region:ATP 1,nucleotide phosphate-binding region:ATP 2,region of interest:C-terminal,region of interest:Linker,region of interest:N-terminal,region of interest:NBD1,region of interest:NBD2,
15607491	Chaperone protein dnaK	Mycobacterium tuberculosis		GO:0006457~protein folding,		GO:0000166~nucleotide binding,GO:0001882~nucleoside binding,GO:0001883~purine nucleoside binding,GO:0005524~ATP binding,GO:0017076~purine nucleotide binding,GO:0030554~adenyl nucleotide binding,GO:0032553~ribonucleotide binding,GO:0032555~purine ribonucleotide binding,GO:0032559~adenyl ribonucleotide binding,GO:0051082~unfolded protein binding,	IPR001023:Heat shock protein Hsp70,IPR012725:Chaperone DnaK,IPR013126:Heat shock protein 70,IPR018181:Heat shock protein 70, conserved site,	mra03018:RNA degradation,mtc03018:RNA degradation,mtf03018:RNA degradation,mtu03018:RNA degradation,	PIRSF002581:chaperone HSP70,		ATP,atp-binding,Chaperone,complete proteome,molecular chaperone,nucleotide-binding,phosphoprotein,stress response,	chain:Chaperone protein dnaK,modified residue,sequence conflict,
15609413	Cytochrome P450 121	Mycobacterium tuberculosis	Secondary metabolites biosynthesis, transport, and catabolism,	GO:0055114~oxidation reduction,		GO:0005506~iron ion binding,GO:0009055~electron carrier activity,GO:0020037~heme binding,GO:0043167~ion binding,GO:0043169~cation binding,GO:0046872~metal ion binding,GO:0046906~tetrapyrrole binding,GO:0046914~transition metal ion binding,	IPR001128:Cytochrome P450,IPR002397:Cytochrome P450, B-class,IPR017972:Cytochrome P450, conserved site,	mra00361:gamma-Hexachlorocyclohexane degradation,mra00626:Naphthalene and anthracene degradation,mra00903:Limonene and pinene degradation,mtu00361:gamma-Hexachlorocyclohexane degradation,mtu00626:Naphthalene and anthracene degradation,mtu00903:Limonene and pinene degradation,	PIRSF000059:cytochrome P450 CYP106,		3d-structure,complete proteome,cytoplasm,heme,iron,metal-binding,Monooxygenase,oxidoreductase,	chain:Cytochrome P450 121,helix,metal ion-binding site:Iron (heme axial ligand),strand,turn,
15610118	D-alanine--D-alanine ligase	Mycobacterium tuberculosis		GO:0000270~peptidoglycan metabolic process,GO:0000271~polysaccharide biosynthetic process,GO:0005976~polysaccharide metabolic process,GO:0006022~aminoglycan metabolic process,GO:0006023~aminoglycan biosynthetic process,GO:0006024~glycosaminoglycan biosynthetic process,GO:0007047~cell wall organization,GO:0008360~regulation of cell shape,GO:0009252~peptidoglycan biosynthetic process,GO:0009273~pep…	GO:0005618~cell wall,GO:0030312~external encapsulating structure,	GO:0000166~nucleotide binding,GO:0000287~magnesium ion binding,GO:0001882~nucleoside binding,GO:0001883~purine nucleoside binding,GO:0005524~ATP binding,GO:0008716~D-alanine-D-alanine ligase activity,GO:0016879~ligase activity, forming carbon-nitrogen bonds,GO:0016881~acid-amino acid ligase activity,GO:0017076~purine nucleotide binding,GO:0030145~manganese ion binding,GO:0030554~adenyl nucleotide…	IPR000291:D-alanine--D-alanine ligase/VANA/B/C, conserved site,IPR005905:D-alanine--D-alanine ligase,IPR011095:D-alanine--D-alanine ligase, C-terminal,IPR011127:D-alanine--D-alanine ligase, N-terminal,IPR011761:ATP-grasp fold,IPR013816:ATP-grasp fold, subdomain 2,IPR013817:Pre-ATP-grasp fold,	mra00473:D-Alanine metabolism,mra00550:Peptidoglycan biosynthesis,mtc00473:D-Alanine metabolism,mtc00550:Peptidoglycan biosynthesis,mtf00473:D-Alanine metabolism,mtf00550:Peptidoglycan biosynthesis,mtu00473:D-Alanine metabolism,mtu00550:Peptidoglycan biosynthesis,	PIRSF001560:D-alanine-D-alanine ligase,		atp-binding,cell shape,cell wall biogenesis/degradation,complete proteome,cytoplasm,ligase,magnesium,manganese,metal-binding,nucleotide-binding,peptidoglycan synthesis,	chain:D-alanine--D-alanine ligase,domain:ATP-grasp,metal ion-binding site:Magnesium or manganese 1,metal ion-binding site:Magnesium or manganese 2,nucleotide phosphate-binding region:ATP,sequence conflict,
15610433	DNA glycosylase; Putative DNA glycosylase Rv3297/MT3396	Mycobacterium tuberculosis	DNA replication, recombination, and repair,	GO:0006259~DNA metabolic process,GO:0006281~DNA repair,GO:0006284~base-excision repair,GO:0006289~nucleotide-excision repair,GO:0006974~response to DNA damage stimulus,GO:0033554~cellular response to stress,		GO:0003677~DNA binding,GO:0003684~damaged DNA binding,GO:0003906~DNA-(apurinic or apyrimidinic site) lyase activity,GO:0004518~nuclease activity,GO:0004519~endonuclease activity,GO:0008270~zinc ion binding,GO:0016799~hydrolase activity, hydrolyzing N-glycosyl compounds,GO:0043167~ion binding,GO:0043169~cation binding,GO:0046872~metal ion binding,GO:0046914~transition metal ion binding,	IPR000214:DNA glycosylase/AP lyase, zinc finger domain,IPR012319:DNA glycosylase/AP lyase, catalytic domain,IPR015886:DNA glycosylase/AP lyase, H2TH DNA-binding,IPR015887:DNA glycosylase/AP lyase, zinc finger domain, DNA-binding site,	mra03410:Base excision repair,mtc03410:Base excision repair,mtu03410:Base excision repair,	PIRSF001107:formamidopyrimidine-DNA glycosidase,		complete proteome,DNA damage,dna repair,dna-binding,Endonuclease,glycosidase,hydrolase,lyase,metal-binding,multifunctional enzyme,zinc,zinc-finger,	active site:Proton donor,active site:Proton donor; for beta-elimination activity,active site:Proton donor; for delta-elimination activity,active site:Schiff-base intermediate with DNA,binding site:DNA,chain:Putative DNA glycosylase Rv3297/MT3396,zinc finger region:FPG-type,
15607148	DNA gyrase subunit A	Mycobacterium tuberculosis		GO:0006259~DNA metabolic process,GO:0006265~DNA topological change,GO:0046677~response to antibiotic,	GO:0005694~chromosome,GO:0043228~non-membrane-bounded organelle,GO:0043232~intracellular non-membrane-bounded organelle,	GO:0000166~nucleotide binding,GO:0001882~nucleoside binding,GO:0001883~purine nucleoside binding,GO:0003677~DNA binding,GO:0003916~DNA topoisomerase activity,GO:0003918~DNA topoisomerase (ATP-hydrolyzing) activity,GO:0005524~ATP binding,GO:0017076~purine nucleotide binding,GO:0030554~adenyl nucleotide binding,GO:0032553~ribonucleotide binding,GO:0032555~purine ribonucleotide binding,GO:0032559~ad…	IPR002205:DNA topoisomerase, type IIA, subunit A or C-terminal,IPR005743:DNA gyrase, subunit A,IPR006691:DNA gyrase/topoisomerase IV, subunit A, C-terminal beta-pinwheel,IPR013757:DNA topoisomerase, type IIA, subunit A, alpha-helical,IPR013758:DNA topoisomerase, type IIA, subunit A or C-terminal, alpha-beta,IPR018247:EF-HAND 1,			SM00434:TOP4c,	3d-structure,antibiotic resistance,atp-binding,complete proteome,dna-binding,Isomerase,nucleotide-binding,topoisomerase,	active site:O-(5'-phospho-DNA)-tyrosine intermediate,chain:DNA gyrase subunit A,sequence conflict,sequence variant,
15610857	DNA polymerase III subunit gamma/tau	Mycobacterium tuberculosis		GO:0006259~DNA metabolic process,GO:0006260~DNA replication,	GO:0009360~DNA polymerase III complex,GO:0042575~DNA polymerase complex,	GO:0000166~nucleotide binding,GO:0001882~nucleoside binding,GO:0001883~purine nucleoside binding,GO:0003677~DNA binding,GO:0003887~DNA-directed DNA polymerase activity,GO:0005524~ATP binding,GO:0016779~nucleotidyltransferase activity,GO:0017076~purine nucleotide binding,GO:0030554~adenyl nucleotide binding,GO:0032553~ribonucleotide binding,GO:0032555~purine ribonucleotide binding,GO:0032559~adeny…	IPR003593:ATPase, AAA+ type, core,IPR003959:ATPase, AAA-type, core,IPR012763:DNA polymerase III, subunit gamma/ tau,IPR012763:DNA polymerase III, subunits gamma and tau,	mra00230:Purine metabolism,mra00240:Pyrimidine metabolism,mra03030:DNA replication,mra03430:Mismatch repair,mra03440:Homologous recombination,mtc00230:Purine metabolism,mtc00240:Pyrimidine metabolism,mtc03030:DNA replication,mtc03430:Mismatch repair,mtc03440:Homologous recombination,mtu00230:Purine metabolism,mtu00240:Pyrimidine metabolism,mtu03030:DNA replication,mtu03430:Mismatch repair,mtu0344…	PIRSF000802:DNA-directed DNA polymerase III gamma chain,	SM00382:AAA,	atp-binding,complete proteome,dna replication,dna-directed dna polymerase,nucleotide-binding,nucleotidyltransferase,transferase,	chain:DNA polymerase III subunit gamma/tau,nucleotide phosphate-binding region:ATP,
15610721	DNA repair protein radA; DNA repair protein radA homolog	Mycobacterium tuberculosis		GO:0006259~DNA metabolic process,GO:0006281~DNA repair,GO:0006974~response to DNA damage stimulus,GO:0033554~cellular response to stress,		GO:0000166~nucleotide binding,GO:0001882~nucleoside binding,GO:0001883~purine nucleoside binding,GO:0003677~DNA binding,GO:0003684~damaged DNA binding,GO:0005524~ATP binding,GO:0008270~zinc ion binding,GO:0017076~purine nucleotide binding,GO:0030554~adenyl nucleotide binding,GO:0032553~ribonucleotide binding,GO:0032555~purine ribonucleotide binding,GO:0032559~adenyl ribonucleotide binding,GO:0043…	IPR003593:ATPase, AAA+ type, core,IPR004504:DNA repair protein RadA,		PIRSF003337:DNA repair protein sms,	SM00382:AAA,	atp-binding,complete proteome,DNA damage,dna repair,dna-binding,metal-binding,nucleotide-binding,zinc,zinc-finger,	chain:DNA repair protein radA homolog,nucleotide phosphate-binding region:ATP,zinc finger region:C4-type,
15607145	DNA replication and repair protein recF	Mycobacterium tuberculosis		GO:0006259~DNA metabolic process,GO:0006260~DNA replication,GO:0006281~DNA repair,GO:0006974~response to DNA damage stimulus,GO:0009432~SOS response,GO:0009991~response to extracellular stimulus,GO:0031668~cellular response to extracellular stimulus,GO:0033554~cellular response to stress,	GO:0005694~chromosome,GO:0043228~non-membrane-bounded organelle,GO:0043232~intracellular non-membrane-bounded organelle,	GO:0000166~nucleotide binding,GO:0001882~nucleoside binding,GO:0001883~purine nucleoside binding,GO:0003677~DNA binding,GO:0003697~single-stranded DNA binding,GO:0005524~ATP binding,GO:0017076~purine nucleotide binding,GO:0030554~adenyl nucleotide binding,GO:0032553~ribonucleotide binding,GO:0032555~purine ribonucleotide binding,GO:0032559~adenyl ribonucleotide binding,GO:0043566~structure-specif…	IPR001238:DNA-binding, RecF,IPR003395:RecF/RecN/SMC protein, N-terminal,IPR018078:DNA-binding, RecF, conserved site,	mra03440:Homologous recombination,mtc03440:Homologous recombination,mtf03440:Homologous recombination,mtu03440:Homologous recombination,	PIRSF003130:RecF protein,		atp-binding,complete proteome,cytoplasm,DNA damage,dna repair,dna replication,dna-binding,nucleotide-binding,sos response,	chain:DNA replication and repair protein recF,nucleotide phosphate-binding region:ATP,sequence conflict,
15607807	DNA-directed RNA polymerase; DNA-directed RNA polymerase subunit beta	Mycobacterium tuberculosis		GO:0006350~transcription,GO:0006351~transcription, DNA-dependent,GO:0032774~RNA biosynthetic process,GO:0046677~response to antibiotic,		GO:0001882~nucleoside binding,GO:0003677~DNA binding,GO:0003899~DNA-directed RNA polymerase activity,GO:0016779~nucleotidyltransferase activity,GO:0032549~ribonucleoside binding,GO:0034062~RNA polymerase activity,	IPR007120:DNA-directed RNA polymerase, subunit 2, domain 6,IPR007121:RNA polymerase, beta subunit, conserved site,IPR007641:RNA polymerase Rpb2, domain 7,IPR007642:RNA polymerase Rpb2, domain 2,IPR007644:RNA polymerase, beta subunit, protrusion,IPR007645:RNA polymerase Rpb2, domain 3,IPR010243:DNA-directed RNA polymerase, beta subunit, bacterial-type,IPR015712:DNA-directed RNA polymerase, subunit…	mra00230:Purine metabolism,mra00240:Pyrimidine metabolism,mra03020:RNA polymerase,mtc00230:Purine metabolism,mtc00240:Pyrimidine metabolism,mtc03020:RNA polymerase,mtf00230:Purine metabolism,mtf00240:Pyrimidine metabolism,mtf03020:RNA polymerase,mtu00230:Purine metabolism,mtu00240:Pyrimidine metabolism,mtu03020:RNA polymerase,	PIRSF000753:DNA-directed RNA polymerase beta chain,		antibiotic resistance,complete proteome,dna-directed rna polymerase,nucleotidyltransferase,Transcription,transferase,	chain:DNA-directed RNA polymerase subunit beta,sequence conflict,sequence variant,
15609276	Dihydroorotate dehydrogenase	Mycobacterium tuberculosis	Nucleotide transport and metabolism,	GO:0006206~pyrimidine base metabolic process,GO:0006207~'de novo' pyrimidine base biosynthetic process,GO:0006213~pyrimidine nucleoside metabolic process,GO:0006220~pyrimidine nucleotide metabolic process,GO:0006221~pyrimidine nucleotide biosynthetic process,GO:0006222~UMP biosynthetic process,GO:0009112~nucleobase metabolic process,GO:0009116~nucleoside metabolic process,GO:0009119~ribonucleosid…	GO:0005886~plasma membrane,GO:0019898~extrinsic to membrane,	GO:0004152~dihydroorotate dehydrogenase activity,GO:0004158~dihydroorotate oxidase activity,GO:0016634~oxidoreductase activity, acting on the CH-CH group of donors, oxygen as acceptor,	IPR001295:Dihydroorotate dehydrogenase, conserved site,IPR005719:Dihydroorotate dehydrogenase, class 2,IPR012135:Dihydroorotate dehydrogenase, classes 1 and 2,IPR013785:Aldolase-type TIM barrel,	mra00240:Pyrimidine metabolism,mtc00240:Pyrimidine metabolism,mtu00240:Pyrimidine metabolism,	PIRSF000164:DHO_oxidase,PIRSF000164:dihydroorotate oxidase,		cell membrane,complete proteome,Flavoprotein,fmn,membrane,oxidoreductase,pyrimidine biosynthesis,	active site:Nucleophile,chain:Dihydroorotate dehydrogenase,
15607262	Elongation factor G-like protein	Mycobacterium tuberculosis				GO:0000166~nucleotide binding,GO:0003746~translation elongation factor activity,GO:0003924~GTPase activity,GO:0005525~GTP binding,GO:0008135~translation factor activity, nucleic acid binding,GO:0017076~purine nucleotide binding,GO:0019001~guanyl nucleotide binding,GO:0032553~ribonucleotide binding,GO:0032555~purine ribonucleotide binding,GO:0032561~guanyl ribonucleotide binding,	IPR000640:Translation elongation factor EFG/EF2, C-terminal,IPR000795:Protein synthesis factor, GTP-binding,IPR003593:ATPase, AAA+ type, core,IPR004161:Translation elongation factor EFTu/EF1A, domain 2,IPR005225:Small GTP-binding protein,IPR005517:Translation elongation factor EFG/EF2, domain IV,IPR014721:Ribosomal protein S5 domain 2-type fold,			SM00382:AAA,	complete proteome,elongation factor,GTP binding,gtp-binding,nucleotide binding,nucleotide-binding,P-loop,	chain:Elongation factor G-like protein,nucleotide phosphate-binding region:GTP,sequence conflict,
15608163	Enolase	Mycobacterium tuberculosis		GO:0005996~monosaccharide metabolic process,GO:0006006~glucose metabolic process,GO:0006007~glucose catabolic process,GO:0006091~generation of precursor metabolites and energy,GO:0006096~glycolysis,GO:0016052~carbohydrate catabolic process,GO:0019318~hexose metabolic process,GO:0019320~hexose catabolic process,GO:0044275~cellular carbohydrate catabolic process,GO:0046164~alcohol catabolic process…	GO:0000015~phosphopyruvate hydratase complex,GO:0005576~extracellular region,GO:0005829~cytosol,GO:0009986~cell surface,GO:0044445~cytosolic part,	GO:0000287~magnesium ion binding,GO:0004634~phosphopyruvate hydratase activity,GO:0016836~hydro-lyase activity,GO:0043167~ion binding,GO:0043169~cation binding,GO:0046872~metal ion binding,	IPR000941:Enolase,	mra00010:Glycolysis / Gluconeogenesis,mra03018:RNA degradation,mtc00010:Glycolysis / Gluconeogenesis,mtc03018:RNA degradation,mtf00010:Glycolysis / Gluconeogenesis,mtf03018:RNA degradation,mtu00010:Glycolysis / Gluconeogenesis,mtu03018:RNA degradation,	PIRSF001400:Enolase,		complete proteome,cytoplasm,glycolysis,lyase,magnesium,metal-binding,phosphoprotein,Secreted,	active site:Proton acceptor,active site:Proton donor,binding site:Substrate,binding site:Substrate (covalent); in inhibited form,chain:Enolase,metal ion-binding site:Magnesium,modified residue,region of interest:Substrate binding,
15607946	Exopolysaccharide phosphotransferase cpsY	Mycobacterium tuberculosis		GO:0000271~polysaccharide biosynthetic process,GO:0005976~polysaccharide metabolic process,GO:0016051~carbohydrate biosynthetic process,				mra00052:Galactose metabolism,mra00520:Amino sugar and nucleotide sugar metabolism,mtu00052:Galactose metabolism,mtu00520:Amino sugar and nucleotide sugar metabolism,	PIRSF016351:PIRSF016351,		complete proteome,exopolysaccharide synthesis,transferase,	chain:Exopolysaccharide phosphotransferase cpsY,
15610101	Formyltetrahydrofolate deformylase	Mycobacterium tuberculosis		GO:0006163~purine nucleotide metabolic process,GO:0006164~purine nucleotide biosynthetic process,GO:0006188~IMP biosynthetic process,GO:0006189~'de novo' IMP biosynthetic process,GO:0006730~one-carbon metabolic process,GO:0009123~nucleoside monophosphate metabolic process,GO:0009124~nucleoside monophosphate biosynthetic process,GO:0009126~purine nucleoside monophosphate metabolic process,GO:00091…		GO:0004372~glycine hydroxymethyltransferase activity,GO:0008864~formyltetrahydrofolate deformylase activity,GO:0016597~amino acid binding,GO:0016811~hydrolase activity, acting on carbon-nitrogen (but not peptide) bonds, in linear amides,GO:0031406~carboxylic acid binding,GO:0043176~amine binding,	IPR002376:Formyl transferase, N-terminal,IPR002912:Amino acid-binding ACT,IPR004810:Formyltetrahydrofolate deformylase,	mra00630:Glyoxylate and dicarboxylate metabolism,mra00670:One carbon pool by folate,mtc00630:Glyoxylate and dicarboxylate metabolism,mtc00670:One carbon pool by folate,mtf00630:Glyoxylate and dicarboxylate metabolism,mtf00670:One carbon pool by folate,mtu00630:Glyoxylate and dicarboxylate metabolism,mtu00670:One carbon pool by folate,	PIRSF036480:FormyFH4_hydr,PIRSF036480:formyltetrahydrofolate deformylase,		complete proteome,hydrolase,one-carbon metabolism,purine biosynthesis,	chain:Formyltetrahydrofolate deformylase,domain:ACT,
15607504	Fructose-bisphosphate aldolase	Mycobacterium tuberculosis		GO:0005996~monosaccharide metabolic process,GO:0006006~glucose metabolic process,GO:0006007~glucose catabolic process,GO:0006091~generation of precursor metabolites and energy,GO:0006096~glycolysis,GO:0016052~carbohydrate catabolic process,GO:0019318~hexose metabolic process,GO:0019320~hexose catabolic process,GO:0044275~cellular carbohydrate catabolic process,GO:0046164~alcohol catabolic process…		GO:0004332~fructose-bisphosphate aldolase activity,GO:0008270~zinc ion binding,GO:0016832~aldehyde-lyase activity,GO:0043167~ion binding,GO:0043169~cation binding,GO:0046872~metal ion binding,GO:0046914~transition metal ion binding,	IPR000771:Ketose-bisphosphate aldolase, class-II,IPR006411:Fructose-bisphosphate aldolase, class II, yeast/E. coli subtype,IPR013785:Aldolase-type TIM barrel,	mra00010:Glycolysis / Gluconeogenesis,mra00030:Pentose phosphate pathway,mra00051:Fructose and mannose metabolism,mtc00010:Glycolysis / Gluconeogenesis,mtc00030:Pentose phosphate pathway,mtc00051:Fructose and mannose metabolism,mtu00010:Glycolysis / Gluconeogenesis,mtu00030:Pentose phosphate pathway,mtu00051:Fructose and mannose metabolism,	PIRSF001359:fructose-bisphosphate aldolase II,PIRSF001359:F_bP_aldolase_II,		3d-structure,complete proteome,glycolysis,lyase,metal-binding,zinc,	active site:Proton donor,binding site:Dihydroxyacetone phosphate; via amide nitrogen,binding site:Glyceraldehyde 3-phosphate,chain:Fructose-bisphosphate aldolase,helix,metal ion-binding site:Zinc 1; catalytic,metal ion-binding site:Zinc 2,region of interest:Dihydroxyacetone phosphate binding,strand,turn,
15608690	Fumarate reductase flavoprotein subunit	Mycobacterium tuberculosis		GO:0006091~generation of precursor metabolites and energy,GO:0009061~anaerobic respiration,GO:0015980~energy derivation by oxidation of organic compounds,GO:0022900~electron transport chain,GO:0045333~cellular respiration,GO:0055114~oxidation reduction,		GO:0000104~succinate dehydrogenase activity,GO:0000166~nucleotide binding,GO:0001882~nucleoside binding,GO:0001883~purine nucleoside binding,GO:0009055~electron carrier activity,GO:0017076~purine nucleotide binding,GO:0030554~adenyl nucleotide binding,GO:0048037~cofactor binding,GO:0050660~FAD binding,GO:0050662~coenzyme binding,	IPR003952:Fumarate reductase/succinate dehydrogenase, FAD-binding site,IPR003953:Fumarate reductase/succinate dehydrogenase flavoprotein, N-terminal,IPR004112:Fumarate reductase/succinate dehydrogenase flavoprotein, C-terminal,IPR005884:Fumarate reductase, flavoprotein subunit,IPR013027:FAD-dependent pyridine nucleotide-disulphide oxidoreductase,IPR014006:Succinate dehydrogenase or fumarate reduc…	mra00020:Citrate cycle (TCA cycle),mra00190:Oxidative phosphorylation,mra00632:Benzoate degradation via CoA ligation,mra00650:Butanoate metabolism,mra02020:Two-component system,mtc00020:Citrate cycle (TCA cycle),mtc00190:Oxidative phosphorylation,mtc00632:Benzoate degradation via CoA ligation,mtc00650:Butanoate metabolism,mtc02020:Two-component system,mtu00020:Citrate cycle (TCA cycle),mtu00190:O…	PIRSF000171:succinate dehydrogenase, flavoprotein subunit (SDHA/APRA/LASPO),PIRSF500078:succinate dehydrogenase, flavoprotein subunit,		complete proteome,electron transport,FAD,Flavoprotein,oxidoreductase,transport,	chain:Fumarate reductase flavoprotein subunit,modified residue,nucleotide phosphate-binding region:FAD,
15608692	Fumarate reductase subunit C	Mycobacterium tuberculosis			GO:0005886~plasma membrane,GO:0016021~integral to membrane,GO:0031224~intrinsic to membrane,		IPR003510:Fumarate reductase, subunit C,	mra00020:Citrate cycle (TCA cycle),mra00190:Oxidative phosphorylation,mra00632:Benzoate degradation via CoA ligation,mra00650:Butanoate metabolism,mra02020:Two-component system,mtc00020:Citrate cycle (TCA cycle),mtc00190:Oxidative phosphorylation,mtc00632:Benzoate degradation via CoA ligation,mtc00650:Butanoate metabolism,mtc02020:Two-component system,mtu00020:Citrate cycle (TCA cycle),mtu00190:O…	PIRSF000180:fumarate reductase, subunit C (membrane anchor),		cell membrane,complete proteome,membrane,transmembrane,	chain:Fumarate reductase subunit C,sequence conflict,transmembrane region,
15610532	GMP synthase [glutamine-hydrolyzing]	Mycobacterium tuberculosis		GO:0006163~purine nucleotide metabolic process,GO:0006164~purine nucleotide biosynthetic process,GO:0006177~GMP biosynthetic process,GO:0006541~glutamine metabolic process,GO:0009064~glutamine family amino acid metabolic process,GO:0009123~nucleoside monophosphate metabolic process,GO:0009124~nucleoside monophosphate biosynthetic process,GO:0009126~purine nucleoside monophosphate metabolic proces…		GO:0000166~nucleotide binding,GO:0001882~nucleoside binding,GO:0001883~purine nucleoside binding,GO:0003922~GMP synthase (glutamine-hydrolyzing) activity,GO:0005524~ATP binding,GO:0016879~ligase activity, forming carbon-nitrogen bonds,GO:0016884~carbon-nitrogen ligase activity, with glutamine as amido-N-donor,GO:0017076~purine nucleotide binding,GO:0030554~adenyl nucleotide binding,GO:0032553~rib…	IPR000991:Glutamine amidotransferase class-I, C-terminal,IPR001317:Carbamoyl phosphate synthase, GATase region,IPR001674:GMP synthase, C-terminal,IPR004739:GMP synthase, N-terminal,IPR006220:Anthranilate synthase component II/delta crystallin,IPR011702:Glutamine amidotransferase superfamily,IPR014729:Rossmann-like alpha/beta/alpha sandwich fold,IPR017926:Glutamine amidotransferase type 1,IPR01831…	mra00230:Purine metabolism,mtc00230:Purine metabolism,mtf00230:Purine metabolism,mtu00230:Purine metabolism,			atp-binding,complete proteome,glutamine amidotransferase,GMP biosynthesis,ligase,nucleotide-binding,purine biosynthesis,	active site:Nucleophile,chain:GMP synthase [glutamine-hydrolyzing],domain:Glutamine amidotransferase type-1,domain:GMP-binding,nucleotide phosphate-binding region:ATP,sequence conflict,
15607760	Galactokinase	Mycobacterium tuberculosis		GO:0005996~monosaccharide metabolic process,GO:0006012~galactose metabolic process,GO:0006793~phosphorus metabolic process,GO:0006796~phosphate metabolic process,GO:0016310~phosphorylation,GO:0019318~hexose metabolic process,GO:0046835~carbohydrate phosphorylation,		GO:0000166~nucleotide binding,GO:0001882~nucleoside binding,GO:0001883~purine nucleoside binding,GO:0004335~galactokinase activity,GO:0005524~ATP binding,GO:0017076~purine nucleotide binding,GO:0019200~carbohydrate kinase activity,GO:0030554~adenyl nucleotide binding,GO:0032553~ribonucleotide binding,GO:0032555~purine ribonucleotide binding,GO:0032559~adenyl ribonucleotide binding,	IPR000705:Galactokinase,IPR006203:GHMP kinase, ATP-binding, conserved site,IPR006204:GHMP kinase,IPR006206:Mevalonate and galactokinase,IPR013750:GHMP kinase, C-terminal,IPR014721:Ribosomal protein S5 domain 2-type fold,IPR019539:Galactokinase galactose-binding domain,IPR019741:Galactokinase, conserved site,	mra00052:Galactose metabolism,mra00520:Amino sugar and nucleotide sugar metabolism,mtc00052:Galactose metabolism,mtc00520:Amino sugar and nucleotide sugar metabolism,mtu00052:Galactose metabolism,mtu00520:Amino sugar and nucleotide sugar metabolism,	PIRSF000530:galactokinase,		atp-binding,carbohydrate metabolism,complete proteome,cytoplasm,Galactose metabolism,kinase,nucleotide-binding,transferase,	chain:Galactokinase,nucleotide phosphate-binding region:ATP,
15609358	Glutamate-ammonia-ligase adenylyltransferase	Mycobacterium tuberculosis	Posttranslational modification, protein turnover, chaperones / Signal transduction mechanisms,			GO:0000166~nucleotide binding,GO:0001882~nucleoside binding,GO:0001883~purine nucleoside binding,GO:0005524~ATP binding,GO:0008882~[glutamate-ammonia-ligase] adenylyltransferase activity,GO:0016779~nucleotidyltransferase activity,GO:0017076~purine nucleotide binding,GO:0030554~adenyl nucleotide binding,GO:0032553~ribonucleotide binding,GO:0032555~purine ribonucleotide binding,GO:0032559~adenyl ri…	IPR005190:Glutamate-ammonia ligase adenylyltransferase,IPR013546:PII-uridylyltransferase/Glutamine-synthetase adenylyltransferase,		PIRSF016162:PIRSF016162,		atp-binding,complete proteome,ligase,nucleotide-binding,nucleotidyltransferase,repeat,transferase,	chain:Glutamate-ammonia-ligase adenylyltransferase,region of interest:GlnE 1,region of interest:GlnE 2,sequence conflict,
15610148	Glutamyl-tRNA(Gln) amidotransferase subunit A	Mycobacterium tuberculosis		GO:0006412~translation,		GO:0000166~nucleotide binding,GO:0001882~nucleoside binding,GO:0001883~purine nucleoside binding,GO:0005524~ATP binding,GO:0016879~ligase activity, forming carbon-nitrogen bonds,GO:0016884~carbon-nitrogen ligase activity, with glutamine as amido-N-donor,GO:0017076~purine nucleotide binding,GO:0030554~adenyl nucleotide binding,GO:0032553~ribonucleotide binding,GO:0032555~purine ribonucleotide bind…	IPR000120:Amidase signature enzyme,IPR004412:Glutamyl-tRNA(Gln) amidotransferase A subunit,	mra00970:Aminoacyl-tRNA biosynthesis,mtc00970:Aminoacyl-tRNA biosynthesis,mtf00970:Aminoacyl-tRNA biosynthesis,mtu00970:Aminoacyl-tRNA biosynthesis,			atp-binding,complete proteome,ligase,nucleotide-binding,protein biosynthesis,transferase,	active site:Acyl-ester intermediate,active site:Charge relay system,chain:Glutamyl-tRNA(Gln) amidotransferase subunit A,sequence conflict,
15609619	Glycerol-3-phosphate acyltransferase	Mycobacterium tuberculosis		GO:0006644~phospholipid metabolic process,GO:0008610~lipid biosynthetic process,GO:0008654~phospholipid biosynthetic process,GO:0019637~organophosphate metabolic process,	GO:0005886~plasma membrane,GO:0019898~extrinsic to membrane,	GO:0004366~glycerol-3-phosphate O-acyltransferase activity,GO:0008374~O-acyltransferase activity,	IPR002123:Phospholipid/glycerol acyltransferase,	mra00561:Glycerolipid metabolism,mra00564:Glycerophospholipid metabolism,mtu00561:Glycerolipid metabolism,mtu00564:Glycerophospholipid metabolism,	PIRSF000437:glycerol-3-phosphate O-acyltransferase/dihydroxyacetone phosphate acyltransferase,PIRSF500064:glycerol-3-phosphate acyltransferase,	SM00563:PlsC,	Acyltransferase,cell membrane,complete proteome,membrane,phospholipid biosynthesis,transferase,	chain:Glycerol-3-phosphate acyltransferase,sequence conflict,short sequence motif:HXXXXD motif,
15610119	Glycerol-3-phosphate dehydrogenase [NAD(P)+]; Glycerol-3-phosphate dehydrogenase; Probable glycerol-3-phosphate dehydrogenase 2 [NAD(P)+]	Mycobacterium tuberculosis		GO:0006071~glycerol metabolic process,GO:0006072~glycerol-3-phosphate metabolic process,GO:0006091~generation of precursor metabolites and energy,GO:0006113~fermentation,GO:0006114~glycerol biosynthetic process,GO:0006644~phospholipid metabolic process,GO:0006793~phosphorus metabolic process,GO:0006796~phosphate metabolic process,GO:0008610~lipid biosynthetic process,GO:0008654~phospholipid biosy…	GO:0009331~glycerol-3-phosphate dehydrogenase complex,	GO:0000166~nucleotide binding,GO:0004367~glycerol-3-phosphate dehydrogenase (NAD+) activity,GO:0047952~glycerol-3-phosphate dehydrogenase [NAD(P)+] activity,GO:0048037~cofactor binding,GO:0050662~coenzyme binding,GO:0051287~NAD or NADH binding,	IPR006109:NAD-dependent glycerol-3-phosphate dehydrogenase, C-terminal,IPR006168:NAD-dependent glycerol-3-phosphate dehydrogenase,IPR011128:NAD-dependent glycerol-3-phosphate dehydrogenase, N-terminal,IPR013328:Dehydrogenase, multihelical,IPR016040:NAD(P)-binding domain,	mra00564:Glycerophospholipid metabolism,mtc00564:Glycerophospholipid metabolism,mtf00564:Glycerophospholipid metabolism,mtu00564:Glycerophospholipid metabolism,	PIRSF000114:glycerol-3-phosphate dehydrogenase (NAD),PIRSF000114:Glycerol-3-P_dh,		complete proteome,cytoplasm,nad,oxidoreductase,phospholipid biosynthesis,	active site:Proton acceptor,binding site:NAD,binding site:NAD; via amide nitrogen,binding site:Substrate,chain:Glycerol-3-phosphate dehydrogenase [NAD(P)+],chain:Probable glycerol-3-phosphate dehydrogenase 2 [NAD(P)+],nucleotide phosphate-binding region:NAD,region of interest:Substrate binding,sequence variant,
15608963	Glycine cleavage system H protein	Mycobacterium tuberculosis		GO:0006544~glycine metabolic process,GO:0006546~glycine catabolic process,GO:0009063~cellular amino acid catabolic process,GO:0009069~serine family amino acid metabolic process,GO:0009071~serine family amino acid catabolic process,GO:0009310~amine catabolic process,GO:0016054~organic acid catabolic process,GO:0046395~carboxylic acid catabolic process,	GO:0005960~glycine cleavage complex,	GO:0031405~lipoic acid binding,GO:0031406~carboxylic acid binding,GO:0048037~cofactor binding,GO:0050662~coenzyme binding,	IPR002930:Glycine cleavage H-protein,IPR003016:2-oxo acid dehydrogenase, lipoyl-binding site,IPR017453:Glycine cleavage H-protein, subgroup,		PIRSF002454:glycine cleavage system protein H,		3d-structure,complete proteome,lipoyl,	chain:Glycine cleavage system H protein,helix,modified residue,strand,turn,
15608513	Glycolipid sulfotransferase Rv1373	Mycobacterium tuberculosis				GO:0008146~sulfotransferase activity,GO:0016782~transferase activity, transferring sulfur-containing groups,	IPR000863:Sulfotransferase,				complete proteome,transferase,	active site:Proton acceptor,chain:Glycolipid sulfotransferase Rv1373,nucleotide phosphate-binding region:PAPS,sequence conflict,
15607616	Heparin-binding hemagglutinin	Mycobacterium tuberculosis		GO:0007155~cell adhesion,GO:0009405~pathogenesis,GO:0022610~biological adhesion,	GO:0009986~cell surface,	GO:0001871~pattern binding,GO:0005539~glycosaminoglycan binding,GO:0008201~heparin binding,GO:0030246~carbohydrate binding,GO:0030247~polysaccharide binding,					cell adhesion,complete proteome,direct protein sequencing,glycoprotein,hemagglutinin,heparin-binding,virulence,	chain:Heparin-binding hemagglutinin,compositionally biased region:Ala/Lys-rich,sequence conflict,
15608740	Imidazole glycerol phosphate synthase subunit hisH	Mycobacterium tuberculosis		GO:0000105~histidine biosynthetic process,GO:0006541~glutamine metabolic process,GO:0006547~histidine metabolic process,GO:0008652~cellular amino acid biosynthetic process,GO:0009064~glutamine family amino acid metabolic process,GO:0009075~histidine family amino acid metabolic process,GO:0009076~histidine family amino acid biosynthetic process,GO:0009309~amine biosynthetic process,GO:0016053~orga…		GO:0000107~imidazoleglycerol-phosphate synthase activity,GO:0016763~transferase activity, transferring pentosyl groups,	IPR000991:Glutamine amidotransferase class-I, C-terminal,IPR010139:Imidazole glycerol phosphate synthase, subunit H,IPR016226:Imidazole glycerol phosphate synthase, glutamine amidotransferase subunit H,IPR017926:Glutamine amidotransferase type 1,	mra00340:Histidine metabolism,mtc00340:Histidine metabolism,mtf00340:Histidine metabolism,mtu00340:Histidine metabolism,	PIRSF000495:Amidotransf_hisH,PIRSF000495:imidazole glycerol phosphate synthase, glutamine amidotransferase HisH subunit,		amino-acid biosynthesis,complete proteome,cytoplasm,glutamine amidotransferase,Histidine biosynthesis,transferase,	active site:Nucleophile,chain:Imidazole glycerol phosphate synthase subunit hisH,domain:Glutamine amidotransferase type-1,sequence conflict,
15608833	Inorganic polyphosphate/ATP-NAD kinase	Mycobacterium tuberculosis				GO:0000166~nucleotide binding,GO:0001882~nucleoside binding,GO:0001883~purine nucleoside binding,GO:0003951~NAD+ kinase activity,GO:0005524~ATP binding,GO:0017076~purine nucleotide binding,GO:0030554~adenyl nucleotide binding,GO:0032553~ribonucleotide binding,GO:0032555~purine ribonucleotide binding,GO:0032559~adenyl ribonucleotide binding,GO:0043167~ion binding,GO:0043169~cation binding,GO:00468…	IPR002504:ATP-NAD/AcoX kinase,IPR017437:ATP-NAD kinase, PpnK-type, all-beta,	mra00760:Nicotinate and nicotinamide metabolism,mtc00760:Nicotinate and nicotinamide metabolism,mtf00760:Nicotinate and nicotinamide metabolism,mtu00760:Nicotinate and nicotinamide metabolism,	PIRSF004914:ATP-NAD(H) kinase,PIRSF500155:ATP-NAD(H) kinase, prokaryotic type,		3d-structure,atp-binding,complete proteome,cytoplasm,kinase,nad,nadp,nucleotide-binding,transferase,	chain:Inorganic polyphosphate/ATP-NAD kinase,helix,strand,turn,
15609848	Iron-dependent repressor ideR	Mycobacterium tuberculosis	Transcription,	GO:0006350~transcription,GO:0006355~regulation of transcription, DNA-dependent,GO:0045449~regulation of transcription,GO:0051252~regulation of RNA metabolic process,		GO:0003677~DNA binding,GO:0003700~transcription factor activity,GO:0005506~iron ion binding,GO:0030528~transcription regulator activity,GO:0043167~ion binding,GO:0043169~cation binding,GO:0046872~metal ion binding,GO:0046914~transition metal ion binding,	IPR001367:Iron dependent repressor,IPR007167:Ferrous iron transporter, FeoA subunit,IPR011991:Winged helix repressor DNA-binding,		PIRSF006475:diphtheria toxin repressor,	SM00529:HTH_DTXR,	3d-structure,complete proteome,cytoplasm,dna-binding,iron,repressor,Transcription,transcription regulation,	chain:Iron-dependent repressor ideR,domain:HTH dtxR-type,helix,strand,turn,
57116950	L-asparagine permease 1	Mycobacterium tuberculosis		GO:0006865~amino acid transport,GO:0015837~amine transport,GO:0015849~organic acid transport,GO:0046942~carboxylic acid transport,	GO:0005886~plasma membrane,GO:0016021~integral to membrane,GO:0031224~intrinsic to membrane,	GO:0005275~amine transmembrane transporter activity,GO:0015171~amino acid transmembrane transporter activity,	IPR002293:Amino acid/polyamine transporter I,IPR004840:Amino acid permease, conserved site,IPR004841:Amino acid permease-associated region,		PIRSF006060:AA_transporter,PIRSF006060:amino acid transporter,		amino-acid transport,cell membrane,complete proteome,membrane,transmembrane,transport,	chain:L-asparagine permease 1,transmembrane region,
15607904	Lanosterol 14-alpha demethylase	Mycobacterium tuberculosis	Secondary metabolites biosynthesis, transport, and catabolism,	GO:0006694~steroid biosynthetic process,GO:0008202~steroid metabolic process,GO:0008610~lipid biosynthetic process,GO:0016125~sterol metabolic process,GO:0016126~sterol biosynthetic process,GO:0055114~oxidation reduction,		GO:0005506~iron ion binding,GO:0008398~sterol 14-demethylase activity,GO:0009055~electron carrier activity,GO:0020037~heme binding,GO:0032451~demethylase activity,GO:0043167~ion binding,GO:0043169~cation binding,GO:0046872~metal ion binding,GO:0046906~tetrapyrrole binding,GO:0046914~transition metal ion binding,	IPR001128:Cytochrome P450,IPR002403:Cytochrome P450, E-class, group IV,IPR017972:Cytochrome P450, conserved site,IPR017973:Cytochrome P450, C-terminal region,	mra00100:Steroid biosynthesis,mtu00100:Steroid biosynthesis,	PIRSF000048:cytochrome P450 CYP51,		3d-structure,chromoprotein,complete proteome,cytoplasm,heme,iron,lipid synthesis,metal-binding,metalloprotein,Monooxygenase,nadp,oxidoreductase,Steroid biosynthesis,sterol biosynthesis,	chain:Lanosterol 14-alpha demethylase,helix,metal ion-binding site:Iron (heme axial ligand),strand,turn,
15607183	Leucyl-tRNA synthetase	Mycobacterium tuberculosis		GO:0006399~tRNA metabolic process,GO:0006412~translation,GO:0006418~tRNA aminoacylation for protein translation,GO:0006429~leucyl-tRNA aminoacylation,GO:0034660~ncRNA metabolic process,GO:0043038~amino acid activation,GO:0043039~tRNA aminoacylation,		GO:0000166~nucleotide binding,GO:0001882~nucleoside binding,GO:0001883~purine nucleoside binding,GO:0004812~aminoacyl-tRNA ligase activity,GO:0004823~leucine-tRNA ligase activity,GO:0005524~ATP binding,GO:0016875~ligase activity, forming carbon-oxygen bonds,GO:0016876~ligase activity, forming aminoacyl-tRNA and related compounds,GO:0017076~purine nucleotide binding,GO:0030554~adenyl nucleotide bi…	IPR001412:Aminoacyl-tRNA synthetase, class I, conserved site,IPR002302:Leucyl-tRNA synthetase, class Ia, bacterial/mitochondrial,IPR013155:Valyl/Leucyl/Isoleucyl-tRNA synthetase, class I, anticodon-binding,IPR014729:Rossmann-like alpha/beta/alpha sandwich fold,IPR015413:Aminoacyl-tRNA synthetase, class I (M),	mra00290:Valine, leucine and isoleucine biosynthesis,mra00970:Aminoacyl-tRNA biosynthesis,mtc00290:Valine, leucine and isoleucine biosynthesis,mtc00970:Aminoacyl-tRNA biosynthesis,mtf00290:Valine, leucine and isoleucine biosynthesis,mtf00970:Aminoacyl-tRNA biosynthesis,mtu00290:Valine, leucine and isoleucine biosynthesis,mtu00970:Aminoacyl-tRNA biosynthesis,	PIRSF001523:leucine-tRNA ligase,		Aminoacyl-tRNA synthetase,atp-binding,complete proteome,cytoplasm,ligase,nucleotide-binding,protein biosynthesis,	binding site:ATP,chain:Leucyl-tRNA synthetase,short sequence motif:"HIGH" region,short sequence motif:"KMSKS" region,
15610734, 15608778	Lysyl-tRNA synthetase; Putative lysyl-tRNA synthetase 2; Lysyl-tRNA synthetase 1	Mycobacterium tuberculosis		GO:0006399~tRNA metabolic process,GO:0006412~translation,GO:0006418~tRNA aminoacylation for protein translation,GO:0006430~lysyl-tRNA aminoacylation,GO:0034660~ncRNA metabolic process,GO:0043038~amino acid activation,GO:0043039~tRNA aminoacylation,	GO:0005886~plasma membrane,GO:0016021~integral to membrane,GO:0031224~intrinsic to membrane,	GO:0000166~nucleotide binding,GO:0000287~magnesium ion binding,GO:0001882~nucleoside binding,GO:0001883~purine nucleoside binding,GO:0004812~aminoacyl-tRNA ligase activity,GO:0004824~lysine-tRNA ligase activity,GO:0005524~ATP binding,GO:0016875~ligase activity, forming carbon-oxygen bonds,GO:0016876~ligase activity, forming aminoacyl-tRNA and related compounds,GO:0017076~purine nucleotide binding…	IPR002313:Lysyl-tRNA synthetase, class II,IPR004364:Aminoacyl-tRNA synthetase, class II (D, K and N),IPR004365:Nucleic acid binding, OB-fold, tRNA/helicase-type,IPR006195:Aminoacyl-tRNA synthetase, class II, conserved region,IPR007424:Protein of unknown function DUF470,IPR007425:Protein of unknown function DUF471,IPR007426:Protein of unknown function DUF472,IPR012340:Nucleic acid-binding, OB-fold…	mra00970:Aminoacyl-tRNA biosynthesis,mtc00970:Aminoacyl-tRNA biosynthesis,mtf00970:Aminoacyl-tRNA biosynthesis,mtu00970:Aminoacyl-tRNA biosynthesis,	PIRSF001525:lysine-tRNA ligase,		Aminoacyl-tRNA synthetase,atp-binding,cell membrane,complete proteome,cytoplasm,ligase,magnesium,membrane,metal-binding,nucleotide-binding,protein biosynthesis,transmembrane,	chain:Lysyl-tRNA synthetase,chain:Lysyl-tRNA synthetase 1,chain:Putative lysyl-tRNA synthetase 2,metal ion-binding site:Magnesium 1,metal ion-binding site:Magnesium 2,region of interest:Lysyl-tRNA synthetase,region of interest:Unknown,transmembrane region,
57116685	MRA_0053; Rv0050	Mycobacterium tuberculosis		GO:0000270~peptidoglycan metabolic process,GO:0000271~polysaccharide biosynthetic process,GO:0005976~polysaccharide metabolic process,GO:0006022~aminoglycan metabolic process,GO:0006023~aminoglycan biosynthetic process,GO:0006024~glycosaminoglycan biosynthetic process,GO:0007047~cell wall organization,GO:0008360~regulation of cell shape,GO:0009252~peptidoglycan biosynthetic process,GO:0009273~pep…	GO:0005618~cell wall,GO:0009274~peptidoglycan-based cell wall,GO:0030312~external encapsulating structure,	GO:0008144~drug binding,GO:0008658~penicillin binding,GO:0031406~carboxylic acid binding,	IPR001264:Glycosyl transferase, family 51,IPR001460:Penicillin-binding protein, transpeptidase,				cell shape,cell wall biogenesis/degradation,complete proteome,glycosyltransferase,hydrolase,peptidoglycan synthesis,transferase,
15607257	MRA_0121; Rv0115	Mycobacterium tuberculosis	General function prediction only,	GO:0006793~phosphorus metabolic process,GO:0006796~phosphate metabolic process,GO:0016310~phosphorylation,		GO:0000166~nucleotide binding,GO:0001882~nucleoside binding,GO:0001883~purine nucleoside binding,GO:0005524~ATP binding,GO:0017076~purine nucleotide binding,GO:0030554~adenyl nucleotide binding,GO:0032553~ribonucleotide binding,GO:0032555~purine ribonucleotide binding,GO:0032559~adenyl ribonucleotide binding,	IPR001174:Galactokinase/homoserine kinase,IPR006204:GHMP kinase,IPR013750:GHMP kinase, C-terminal,IPR014606:D,D-heptose 7-phosphate kinase,IPR014721:Ribosomal protein S5 domain 2-type fold,IPR019793:Peroxidases heam-ligand binding site,		PIRSF036406:D,D-heptose 7-phosphate kinase,PIRSF036406:Hept_kin,		atp-binding,complete proteome,kinase,nucleotide-binding,transferase,
15607259	MRA_0124; Rv0117	Mycobacterium tuberculosis	Transcription,	GO:0006350~transcription,GO:0006355~regulation of transcription, DNA-dependent,GO:0045449~regulation of transcription,GO:0051252~regulation of RNA metabolic process,		GO:0003677~DNA binding,GO:0003700~transcription factor activity,GO:0030528~transcription regulator activity,	IPR000847:Bacterial regulatory protein, LysR,IPR005119:LysR, substrate-binding,IPR011991:Winged helix repressor DNA-binding,				complete proteome,dna-binding,Transcription,transcription regulation,
15607313	MRA_0180; Rv0172	Mycobacterium tuberculosis					IPR003399:Mammalian cell entry related,IPR005693:Mammalian cell entry,				complete proteome,
15607314	MRA_0181; Rv0173	Mycobacterium tuberculosis					IPR003399:Mammalian cell entry related,IPR005693:Mammalian cell entry,				complete proteome,lipoprotein,
15607315	MRA_0182; Rv0174	Mycobacterium tuberculosis					IPR003399:Mammalian cell entry related,IPR005693:Mammalian cell entry,				complete proteome,
15607363	MRA_0230; Rv0222	Mycobacterium tuberculosis	Lipid metabolism,			GO:0004300~enoyl-CoA hydratase activity,GO:0016836~hydro-lyase activity,	IPR001753:Crotonase, core,IPR018376:Enoyl-CoA hydratase/isomerase, conserved site,	mra00071:Fatty acid metabolism,mra00280:Valine, leucine and isoleucine degradation,mra00281:Geraniol degradation,mra00310:Lysine degradation,mra00380:Tryptophan metabolism,mra00410:beta-Alanine metabolism,mra00632:Benzoate degradation via CoA ligation,mra00640:Propanoate metabolism,mra00650:Butanoate metabolism,mra00903:Limonene and pinene degradation,mra00930:Caprolactam degradation,mtu00071:Fat…	PIRSF001407:AU-specific RNA-binding protein AUH,		complete proteome,Isomerase,lyase,
15607411	MRA_0278; Rv0270	Mycobacterium tuberculosis					IPR000873:AMP-dependent synthetase and ligase,		PIRSF001552:4-coumarate-CoA ligase,		acid-thiol ligase,complete proteome,ligase,
15607412	MRA_0279; Rv0271c	Mycobacterium tuberculosis	Lipid metabolism,	GO:0055114~oxidation reduction,		GO:0000166~nucleotide binding,GO:0001882~nucleoside binding,GO:0001883~purine nucleoside binding,GO:0003995~acyl-CoA dehydrogenase activity,GO:0009055~electron carrier activity,GO:0017076~purine nucleotide binding,GO:0030554~adenyl nucleotide binding,GO:0048037~cofactor binding,GO:0050660~FAD binding,GO:0050662~coenzyme binding,	IPR006090:Acyl-CoA oxidase/dehydrogenase, type 1,IPR006091:Acyl-CoA oxidase/dehydrogenase, central region,IPR006092:Acyl-CoA dehydrogenase, N-terminal,IPR013764:Acyl-CoA oxidase/dehydrogenase, type1/2, C-terminal,IPR013786:Acyl-CoA dehydrogenase/oxidase, N-terminal,	mra00281:Geraniol degradation,mra00624:1- and 2-Methylnaphthalene degradation,mtu00281:Geraniol degradation,mtu00624:1- and 2-Methylnaphthalene degradation,			complete proteome,FAD,Flavoprotein,oxidoreductase,
15607485	MRA_0353; Rv0344c	Mycobacterium tuberculosis									complete proteome,lipoprotein,
15607545	MRA_0410; Rv0404	Mycobacterium tuberculosis					IPR000873:AMP-dependent synthetase and ligase,		PIRSF001552:4-coumarate-CoA ligase,PIRSF500554:PIRSF500554,		complete proteome,ligase,
15607548	MRA_0413; Rv0407	Mycobacterium tuberculosis		GO:0055114~oxidation reduction,			IPR001307:Thiosulphate sulfurtransferase, conserved site,IPR011251:Luciferase-like,IPR016048:Luciferase-like, subgroup,IPR019944:Glucose-6-phosphate dehydrogenase, F420-dependent,IPR019945:Glucose-6-phosphate dehydrogenase-related, F420-dependent,		PIRSF000334:alkanal monooxygenase [FMN-linked] (bacterial luciferase),		complete proteome,oxidoreductase,
15607560	MRA_0425; Rv0419	Mycobacterium tuberculosis				GO:0004177~aminopeptidase activity,GO:0008233~peptidase activity,GO:0008238~exopeptidase activity,GO:0070011~peptidase activity, acting on L-amino acid peptides,			PIRSF015051:metalloprotease,		Aminopeptidase,complete proteome,hydrolase,lipoprotein,
15607566	MRA_0430; Rv0425c	Mycobacterium tuberculosis	Inorganic ion transport and metabolism,	GO:0006163~purine nucleotide metabolic process,GO:0006164~purine nucleotide biosynthetic process,GO:0006754~ATP biosynthetic process,GO:0006811~ion transport,GO:0006812~cation transport,GO:0009141~nucleoside triphosphate metabolic process,GO:0009142~nucleoside triphosphate biosynthetic process,GO:0009144~purine nucleoside triphosphate metabolic process,GO:0009145~purine nucleoside triphosphate bi…	GO:0016021~integral to membrane,GO:0031224~intrinsic to membrane,	GO:0000166~nucleotide binding,GO:0001882~nucleoside binding,GO:0001883~purine nucleoside binding,GO:0005524~ATP binding,GO:0015082~di-, tri-valent inorganic cation transmembrane transporter activity,GO:0015095~magnesium ion transmembrane transporter activity,GO:0015399~primary active transmembrane transporter activity,GO:0015405~P-P-bond-hydrolysis-driven transmembrane transporter activity,GO:001…	IPR000695:ATPase, P-type, H+ transporting proton pump,IPR001757:ATPase, P-type, K/Mg/Cd/Cu/Zn/Na/Ca/Na/H-transporter,IPR005834:Haloacid dehalogenase-like hydrolase,IPR006068:ATPase, P-type cation-transporter, C-terminal,IPR006415:ATPase, P-type, magnesium-translocating,IPR008250:ATPase, P-type, ATPase-associated region,				complete proteome,hydrolase,
57116751	MRA_0536; Rv0529	Mycobacterium tuberculosis		GO:0006461~protein complex assembly,GO:0008535~respiratory chain complex IV assembly,GO:0034621~cellular macromolecular complex subunit organization,GO:0034622~cellular macromolecular complex assembly,GO:0043623~cellular protein complex assembly,GO:0043933~macromolecular complex subunit organization,GO:0065003~macromolecular complex assembly,GO:0070271~protein complex biogenesis,			IPR002541:Cytochrome c assembly protein,IPR017562:Cytochrome c-type biogenesis protein CcsA,				complete proteome,
15607682	MRA_0549; Rv0542c; MT0567	Mycobacterium tuberculosis				GO:0008756~o-succinylbenzoate-CoA ligase activity,GO:0016405~CoA-ligase activity,GO:0016877~ligase activity, forming carbon-sulfur bonds,GO:0016878~acid-thiol ligase activity,	IPR000873:AMP-dependent synthetase and ligase,	mra00130:Ubiquinone and other terpenoid-quinone biosynthesis,mtc00130:Ubiquinone and other terpenoid-quinone biosynthesis,mtu00130:Ubiquinone and other terpenoid-quinone biosynthesis,			complete proteome,ligase,
15607694	MRA_0561; Rv0554	Mycobacterium tuberculosis		GO:0055114~oxidation reduction,		GO:0004601~peroxidase activity,GO:0016209~antioxidant activity,GO:0016684~oxidoreductase activity, acting on peroxide as acceptor,	IPR000073:Alpha/beta hydrolase fold-1,				complete proteome,oxidoreductase,peroxidase,
15607727	MRA_0594; Rv0587	Mycobacterium tuberculosis					IPR003453:Protein of unknown function DUF140,				complete proteome,
15607728	MRA_0595; Rv0588	Mycobacterium tuberculosis					IPR003453:Protein of unknown function DUF140,				complete proteome,
57116756	MRA_0596; Rv0589	Mycobacterium tuberculosis					IPR003399:Mammalian cell entry related,IPR005693:Mammalian cell entry,				complete proteome,
15607803	MRA_0673; Rv0663	Mycobacterium tuberculosis	Inorganic ion transport and metabolism,			GO:0004065~arylsulfatase activity,GO:0008484~sulfuric ester hydrolase activity,	IPR000917:Sulfatase,IPR017849:Alkaline phosphatase-like, alpha/beta/alpha,	mra00150:Androgen and estrogen metabolism,mtu00150:Androgen and estrogen metabolism,			complete proteome,hydrolase,
15607813	MRA_0683; Rv0673	Mycobacterium tuberculosis	Lipid metabolism,			GO:0004300~enoyl-CoA hydratase activity,GO:0016836~hydro-lyase activity,	IPR001753:Crotonase, core,	mra00071:Fatty acid metabolism,mra00280:Valine, leucine and isoleucine degradation,mra00281:Geraniol degradation,mra00310:Lysine degradation,mra00380:Tryptophan metabolism,mra00410:beta-Alanine metabolism,mra00632:Benzoate degradation via CoA ligation,mra00640:Propanoate metabolism,mra00650:Butanoate metabolism,mra00903:Limonene and pinene degradation,mra00930:Caprolactam degradation,mtu00071:Fat…			complete proteome,Isomerase,lyase,
15607868	MRA_0736; Rv0728c	Mycobacterium tuberculosis	Amino acid transport and metabolism,	GO:0055114~oxidation reduction,		GO:0000166~nucleotide binding,GO:0004617~phosphoglycerate dehydrogenase activity,GO:0048037~cofactor binding,GO:0050662~coenzyme binding,GO:0051287~NAD or NADH binding,	IPR006139:D-isomer specific 2-hydroxyacid dehydrogenase, catalytic region,IPR006140:D-isomer specific 2-hydroxyacid dehydrogenase, NAD-binding,IPR016040:NAD(P)-binding domain,	mra00260:Glycine, serine and threonine metabolism,mtu00260:Glycine, serine and threonine metabolism,	PIRSF000120:phosphoglycerate dehydrogenase,		complete proteome,oxidoreductase,
15607984	MRA_0852; Rv0844c	Mycobacterium tuberculosis	Signal transduction mechanisms / Transcription,	GO:0000160~two-component signal transduction system (phosphorelay),GO:0006350~transcription,GO:0006355~regulation of transcription, DNA-dependent,GO:0045449~regulation of transcription,GO:0051252~regulation of RNA metabolic process,		GO:0000156~two-component response regulator activity,GO:0003677~DNA binding,GO:0003700~transcription factor activity,GO:0030528~transcription regulator activity,GO:0043565~sequence-specific DNA binding,	IPR000792:Transcription regulator LuxR, C-terminal,IPR001789:Signal transduction response regulator, receiver region,IPR011991:Winged helix repressor DNA-binding,	mra02020:Two-component system,mtu02020:Two-component system,		SM00421:HTH_LUXR,SM00448:REC,	complete proteome,dna-binding,Transcription,transcription regulation,
57116791	MRA_0856; Rv0848	Mycobacterium tuberculosis	Amino acid transport and metabolism,			GO:0004124~cysteine synthase activity,GO:0019842~vitamin binding,GO:0030170~pyridoxal phosphate binding,GO:0048037~cofactor binding,GO:0070279~vitamin B6 binding,	IPR001926:Pyridoxal phosphate-dependent enzyme, beta subunit,	mra00270:Cysteine and methionine metabolism,mra00450:Selenoamino acid metabolism,mra00920:Sulfur metabolism,mtu00270:Cysteine and methionine metabolism,mtu00450:Selenoamino acid metabolism,mtu00920:Sulfur metabolism,			complete proteome,lyase,transferase,
15607995	MRA_0863; Rv0855	Mycobacterium tuberculosis					IPR003673:CoA-transferase family III,				complete proteome,Isomerase,
15608114	MRA_0981; Rv0974c	Mycobacterium tuberculosis	Lipid metabolism,				IPR000022:Carboxyl transferase,IPR011762:Acetyl-coenzyme A carboxyltransferase, N-terminal,IPR011763:Acetyl-coenzyme A carboxyltransferase, C-terminal,	mra00280:Valine, leucine and isoleucine degradation,mra00640:Propanoate metabolism,mtu00280:Valine, leucine and isoleucine degradation,mtu00640:Propanoate metabolism,	PIRSF001593:propionyl-CoA carboxylase beta chain,		complete proteome,ligase,
15608133	MRA_1000; Rv0993; MT1022	Mycobacterium tuberculosis				GO:0003983~UTP:glucose-1-phosphate uridylyltransferase activity,GO:0016779~nucleotidyltransferase activity,GO:0051748~UTP-monosaccharide-1-phosphate uridylyltransferase activity,GO:0070569~uridylyltransferase activity,	IPR005835:Nucleotidyl transferase,	mra00040:Pentose and glucuronate interconversions,mra00052:Galactose metabolism,mra00500:Starch and sucrose metabolism,mra00520:Amino sugar and nucleotide sugar metabolism,mtc00040:Pentose and glucuronate interconversions,mtc00052:Galactose metabolism,mtc00500:Starch and sucrose metabolism,mtc00520:Amino sugar and nucleotide sugar metabolism,mtu00040:Pentose and glucuronate interconversions,mtu00…			complete proteome,nucleotidyltransferase,transferase,
15608148	MRA_1017; Rv1008	Mycobacterium tuberculosis				GO:0004518~nuclease activity,GO:0004519~endonuclease activity,GO:0004520~endodeoxyribonuclease activity,GO:0004536~deoxyribonuclease activity,GO:0016888~endodeoxyribonuclease activity, producing 5'-phosphomonoesters,GO:0016893~endonuclease activity, active with either ribo- or deoxyribonucleic acids and producing 5'-phosphomonoesters,	IPR001130:Deoxyribonuclease, TatD-related,IPR012278:Deoxyribonuclease, TatD Mg-dependent,IPR015991:Deoxyribonuclease, TatD Mg-dependent, prokaryote,IPR015992:Deoxyribonuclease, TatD,IPR018228:Deoxyribonuclease, TatD-related, conserved site,		PIRSF005902:DNase_TatD,		complete proteome,hydrolase,
15608167	MRA_1035; MT1056; Rv1027c	Mycobacterium tuberculosis		GO:0000160~two-component signal transduction system (phosphorelay),GO:0006350~transcription,GO:0006355~regulation of transcription, DNA-dependent,GO:0045449~regulation of transcription,GO:0051252~regulation of RNA metabolic process,		GO:0000156~two-component response regulator activity,GO:0003677~DNA binding,GO:0030528~transcription regulator activity,	IPR001789:Signal transduction response regulator, receiver region,IPR001867:Signal transduction response regulator, C-terminal,	mra02020:Two-component system,mtc02020:Two-component system,mtu02020:Two-component system,	PIRSF003173:response regulator, OmpR type,	SM00448:REC,	complete proteome,dna-binding,phosphoprotein,Transcription,transcription regulation,two-component regulatory system,
15608239	MRA_1110; MT1131; Rv1099c; TBFG_11120	Mycobacterium tuberculosis		GO:0006071~glycerol metabolic process,GO:0019400~alditol metabolic process,GO:0019751~polyol metabolic process,			IPR004464:GlpX,	mra00010:Glycolysis / Gluconeogenesis,mra00030:Pentose phosphate pathway,mra00051:Fructose and mannose metabolism,mtc00010:Glycolysis / Gluconeogenesis,mtc00030:Pentose phosphate pathway,mtc00051:Fructose and mannose metabolism,mtf00010:Glycolysis / Gluconeogenesis,mtf00030:Pentose phosphate pathway,mtf00051:Fructose and mannose metabolism,mtu00010:Glycolysis / Gluconeogenesis,mtu00030:Pentose ph…	PIRSF004532:fructose-1,6-bisphosphatase, GlpX type,PIRSF004532:GlpX,		complete proteome,
15608301	MRA_1172; MT1198; Rv1161	Mycobacterium tuberculosis	Energy production and conversion,	GO:0042126~nitrate metabolic process,GO:0055114~oxidation reduction,	GO:0009325~nitrate reductase complex,	GO:0008940~nitrate reductase activity,GO:0009055~electron carrier activity,GO:0016661~oxidoreductase activity, acting on other nitrogenous compounds as donors,GO:0030151~molybdenum ion binding,GO:0043167~ion binding,GO:0043169~cation binding,GO:0046872~metal ion binding,GO:0046914~transition metal ion binding,GO:0051536~iron-sulfur cluster binding,GO:0051539~4 iron, 4 sulfur cluster binding,GO:00…	IPR006468:Nitrate reductase, alpha subunit,IPR006655:Molybdopterin oxidoreductase, prokaryotic, conserved site,IPR006656:Molybdopterin oxidoreductase,IPR006657:Molydopterin dinucleotide-binding region,IPR009010:Aspartate decarboxylase-like fold,	mra00910:Nitrogen metabolism,mra02020:Two-component system,mtc00910:Nitrogen metabolism,mtc02020:Two-component system,mtu00910:Nitrogen metabolism,mtu02020:Two-component system,			complete proteome,metal-binding,Molybdenum,oxidoreductase,
15608302	MRA_1173; Rv1162; MT1199	Mycobacterium tuberculosis	Energy production and conversion,	GO:0042126~nitrate metabolic process,GO:0055114~oxidation reduction,	GO:0009325~nitrate reductase complex,	GO:0008940~nitrate reductase activity,GO:0016661~oxidoreductase activity, acting on other nitrogenous compounds as donors,	IPR006547:Nitrate reductase, beta subunit,IPR017896:4Fe-4S ferredoxin, iron-sulpur binding domain,	mra00910:Nitrogen metabolism,mra02020:Two-component system,mtc00910:Nitrogen metabolism,mtc02020:Two-component system,mtu00910:Nitrogen metabolism,mtu02020:Two-component system,			complete proteome,oxidoreductase,
15608320	MRA_1191; Rv1180	Mycobacterium tuberculosis	Secondary metabolites biosynthesis, transport, and catabolism,	GO:0055114~oxidation reduction,		GO:0000036~acyl carrier activity,GO:0008270~zinc ion binding,GO:0043167~ion binding,GO:0043169~cation binding,GO:0046872~metal ion binding,GO:0046914~transition metal ion binding,GO:0048037~cofactor binding,	IPR000794:Beta-ketoacyl synthase,IPR001227:Acyl transferase region,IPR006163:Phosphopantetheine-binding,IPR009081:Acyl carrier protein-like,IPR013149:Alcohol dehydrogenase, zinc-binding,IPR013154:Alcohol dehydrogenase GroES-like,IPR013968:Polyketide synthase, KR,IPR014030:Beta-ketoacyl synthase, N-terminal,IPR014031:Beta-ketoacyl synthase, C-terminal,IPR014043:Acyl transferase,IPR016038:Thiolase-…				Acyltransferase,complete proteome,transferase,
15608538	MRA_1409; Rv1400c	Mycobacterium tuberculosis	Lipid metabolism,				IPR002168:Lipase, GDXG, active site,IPR013094:Alpha/beta hydrolase fold-3,				complete proteome,hydrolase,
15608580	MRA_1450; Rv1442	Mycobacterium tuberculosis		GO:0055114~oxidation reduction,		GO:0009055~electron carrier activity,GO:0030151~molybdenum ion binding,GO:0043167~ion binding,GO:0043169~cation binding,GO:0046872~metal ion binding,GO:0046914~transition metal ion binding,	IPR006656:Molybdopterin oxidoreductase,IPR006657:Molydopterin dinucleotide-binding region,IPR006658:Molybdopterin guanine dinucleotide-containing S/N-oxide reductase,IPR009010:Aspartate decarboxylase-like fold,				complete proteome,Molybdenum,oxidoreductase,
15608665	MRA_1539; Rv1527c	Mycobacterium tuberculosis	Secondary metabolites biosynthesis, transport, and catabolism,	GO:0055114~oxidation reduction,		GO:0000036~acyl carrier activity,GO:0008270~zinc ion binding,GO:0043167~ion binding,GO:0043169~cation binding,GO:0046872~metal ion binding,GO:0046914~transition metal ion binding,GO:0048037~cofactor binding,	IPR000794:Beta-ketoacyl synthase,IPR001227:Acyl transferase region,IPR002198:Short-chain dehydrogenase/reductase SDR,IPR006163:Phosphopantetheine-binding,IPR009081:Acyl carrier protein-like,IPR013149:Alcohol dehydrogenase, zinc-binding,IPR013154:Alcohol dehydrogenase GroES-like,IPR014030:Beta-ketoacyl synthase, N-terminal,IPR014031:Beta-ketoacyl synthase, C-terminal,IPR014043:Acyl transferase,IPR…				complete proteome,transferase,
15608742	MRA_1614; Rv1604	Mycobacterium tuberculosis				GO:0004437~inositol or phosphatidylinositol phosphatase activity,GO:0008934~inositol-1(or 4)-monophosphatase activity,GO:0016791~phosphatase activity,	IPR000760:Inositol monophosphatase,	mra00521:Streptomycin biosynthesis,mra00562:Inositol phosphate metabolism,mtu00521:Streptomycin biosynthesis,mtu00562:Inositol phosphate metabolism,			complete proteome,hydrolase,
15608756	MRA_1628; Rv1618	Mycobacterium tuberculosis		GO:0006637~acyl-CoA metabolic process,GO:0006732~coenzyme metabolic process,GO:0051186~cofactor metabolic process,		GO:0016289~CoA hydrolase activity,GO:0016291~acyl-CoA thioesterase activity,GO:0016790~thiolester hydrolase activity,	IPR003703:Acyl-CoA thioesterase,	mra01040:Biosynthesis of unsaturated fatty acids,mtu01040:Biosynthesis of unsaturated fatty acids,			complete proteome,hydrolase,
15608799	MRA_1672; Rv1661	Mycobacterium tuberculosis	Secondary metabolites biosynthesis, transport, and catabolism,	GO:0055114~oxidation reduction,		GO:0000036~acyl carrier activity,GO:0008270~zinc ion binding,GO:0016597~amino acid binding,GO:0019842~vitamin binding,GO:0031177~phosphopantetheine binding,GO:0031406~carboxylic acid binding,GO:0043167~ion binding,GO:0043169~cation binding,GO:0043176~amine binding,GO:0046872~metal ion binding,GO:0046914~transition metal ion binding,GO:0048037~cofactor binding,	IPR000794:Beta-ketoacyl synthase,IPR001227:Acyl transferase region,IPR002198:Short-chain dehydrogenase/reductase SDR,IPR006162:Phosphopantetheine attachment site,IPR006163:Phosphopantetheine-binding,IPR009081:Acyl carrier protein-like,IPR013149:Alcohol dehydrogenase, zinc-binding,IPR013154:Alcohol dehydrogenase GroES-like,IPR014030:Beta-ketoacyl synthase, N-terminal,IPR014031:Beta-ketoacyl syntha…		PIRSF005998:mycocerosic acid synthase,		carrier protein,complete proteome,Phosphopantetheine,transferase,
15608800	MRA_1673; Rv1662	Mycobacterium tuberculosis	Secondary metabolites biosynthesis, transport, and catabolism,	GO:0055114~oxidation reduction,		GO:0008270~zinc ion binding,GO:0043167~ion binding,GO:0043169~cation binding,GO:0046872~metal ion binding,GO:0046914~transition metal ion binding,GO:0048037~cofactor binding,	IPR000794:Beta-ketoacyl synthase,IPR001227:Acyl transferase region,IPR002364:Quinone oxidoreductase/zeta-crystallin, conserved site,IPR013149:Alcohol dehydrogenase, zinc-binding,IPR013154:Alcohol dehydrogenase GroES-like,IPR014030:Beta-ketoacyl synthase, N-terminal,IPR014031:Beta-ketoacyl synthase, C-terminal,IPR014043:Acyl transferase,IPR015083:Polyketide synthase, docking,IPR016038:Thiolase-lik…				complete proteome,transferase,
15608802	MRA_1675; Rv1664	Mycobacterium tuberculosis				GO:0000036~acyl carrier activity,GO:0016597~amino acid binding,GO:0019842~vitamin binding,GO:0031177~phosphopantetheine binding,GO:0031406~carboxylic acid binding,GO:0043176~amine binding,GO:0048037~cofactor binding,	IPR000794:Beta-ketoacyl synthase,IPR001227:Acyl transferase region,IPR006162:Phosphopantetheine attachment site,IPR006163:Phosphopantetheine-binding,IPR009081:Acyl carrier protein-like,IPR014030:Beta-ketoacyl synthase, N-terminal,IPR014031:Beta-ketoacyl synthase, C-terminal,IPR014043:Acyl transferase,IPR016038:Thiolase-like, subgroup,				complete proteome,Phosphopantetheine,transferase,
15608803	MRA_1676; Rv1665	Mycobacterium tuberculosis	Secondary metabolites biosynthesis, transport, and catabolism,			GO:0016210~naringenin-chalcone synthase activity,	IPR001099:Chalcone/stilbene synthase, N-terminal,IPR011141:Polyketide synthase, type III,IPR012328:Chalcone and stilbene synthases, C-terminal,IPR016038:Thiolase-like, subgroup,		PIRSF000451:PKS_III,		Acyltransferase,complete proteome,transferase,
15608815	MRA_1688; Rv1677	Mycobacterium tuberculosis		GO:0019725~cellular homeostasis,GO:0042592~homeostatic process,GO:0045454~cell redox homeostasis,			IPR012335:Thioredoxin fold,IPR013740:Redoxin,IPR017936:Thioredoxin-like,IPR017937:Thioredoxin, conserved site,				complete proteome,lipoprotein,
15608842	MRA_1713; Rv1704c	Mycobacterium tuberculosis		GO:0006865~amino acid transport,GO:0015837~amine transport,GO:0015849~organic acid transport,GO:0046942~carboxylic acid transport,	GO:0016021~integral to membrane,GO:0031224~intrinsic to membrane,	GO:0005275~amine transmembrane transporter activity,GO:0015171~amino acid transmembrane transporter activity,	IPR002293:Amino acid/polyamine transporter I,IPR004840:Amino acid permease, conserved site,IPR004841:Amino acid permease-associated region,		PIRSF006060:AA_transporter,		complete proteome,transmembrane,
15609009	MRA_1883; Rv1872c	Mycobacterium tuberculosis	Coenzyme transport and metabolism,	GO:0055114~oxidation reduction,		GO:0000166~nucleotide binding,GO:0004457~lactate dehydrogenase activity,GO:0004460~L-lactate dehydrogenase (cytochrome) activity,GO:0009055~electron carrier activity,GO:0010181~FMN binding,GO:0016898~oxidoreductase activity, acting on the CH-OH group of donors, cytochrome as acceptor,GO:0048037~cofactor binding,GO:0050662~coenzyme binding,	IPR000262:FMN-dependent dehydrogenase,IPR008259:FMN-dependent alpha-hydroxy acid dehydrogenase, active site,IPR012133:Alpha-hydroxy acid dehydrogenase, FMN-dependent,IPR013785:Aldolase-type TIM barrel,IPR017934:FMN-dependent alpha-hydroxy acid dehydrogenase,	mra00620:Pyruvate metabolism,mtu00620:Pyruvate metabolism,	PIRSF000138:Al-hdrx_acd_dh,PIRSF000138:alpha-hydroxy acid dehydrogenase, FMN-dependent,		complete proteome,Flavoprotein,fmn,oxidoreductase,	active site:Proton acceptor,binding site:FMN,binding site:Substrate,chain:Putative L-lactate dehydrogenase [cytochrome] 2,domain:FMN hydroxy acid dehydrogenase,nucleotide phosphate-binding region:FMN,
15609037	MRA_1911; Rv1900c	Mycobacterium tuberculosis		GO:0007242~intracellular signaling cascade,GO:0009123~nucleoside monophosphate metabolic process,GO:0009124~nucleoside monophosphate biosynthetic process,GO:0009165~nucleotide biosynthetic process,GO:0009187~cyclic nucleotide metabolic process,GO:0009190~cyclic nucleotide biosynthetic process,GO:0034404~nucleobase, nucleoside and nucleotide biosynthetic process,GO:0034654~nucleobase, nucleoside, …		GO:0004601~peroxidase activity,GO:0016209~antioxidant activity,GO:0016684~oxidoreductase activity, acting on peroxide as acceptor,GO:0016849~phosphorus-oxygen lyase activity,	IPR000073:Alpha/beta hydrolase fold-1,IPR001054:Adenylyl cyclase class-3/4/guanylyl cyclase,			SM00044:CYCc,	complete proteome,peroxidase,
15609049	MRA_1923; Rv1912c	Mycobacterium tuberculosis	Energy production and conversion / General function prediction only,	GO:0055114~oxidation reduction,		GO:0003960~NADPH:quinone reductase activity,GO:0008270~zinc ion binding,GO:0016651~oxidoreductase activity, acting on NADH or NADPH,GO:0016655~oxidoreductase activity, acting on NADH or NADPH, quinone or similar compound as acceptor,GO:0043167~ion binding,GO:0043169~cation binding,GO:0046872~metal ion binding,GO:0046914~transition metal ion binding,	IPR002085:Alcohol dehydrogenase superfamily, zinc-containing,IPR002364:Quinone oxidoreductase/zeta-crystallin, conserved site,IPR013149:Alcohol dehydrogenase, zinc-binding,IPR013154:Alcohol dehydrogenase GroES-like,				complete proteome,oxidoreductase,
15609062	MRA_1936; Rv1925	Mycobacterium tuberculosis					IPR000873:AMP-dependent synthetase and ligase,		PIRSF001552:4-coumarate-CoA ligase,		complete proteome,ligase,
15609108	MRA_1982; Rv1971	Mycobacterium tuberculosis					IPR003399:Mammalian cell entry related,IPR005693:Mammalian cell entry,				complete proteome,
15609185	MRA_2063; Rv2048c	Mycobacterium tuberculosis	Secondary metabolites biosynthesis, transport, and catabolism,	GO:0055114~oxidation reduction,		GO:0000036~acyl carrier activity,GO:0008270~zinc ion binding,GO:0016597~amino acid binding,GO:0019842~vitamin binding,GO:0031177~phosphopantetheine binding,GO:0031406~carboxylic acid binding,GO:0043167~ion binding,GO:0043169~cation binding,GO:0043176~amine binding,GO:0046872~metal ion binding,GO:0046914~transition metal ion binding,GO:0048037~cofactor binding,	IPR000794:Beta-ketoacyl synthase,IPR001227:Acyl transferase region,IPR002198:Short-chain dehydrogenase/reductase SDR,IPR006162:Phosphopantetheine attachment site,IPR006163:Phosphopantetheine-binding,IPR009081:Acyl carrier protein-like,IPR013149:Alcohol dehydrogenase, zinc-binding,IPR013154:Alcohol dehydrogenase GroES-like,IPR014030:Beta-ketoacyl synthase, N-terminal,IPR014031:Beta-ketoacyl syntha…		PIRSF010352:Mycobacterium tuberculosis probable polyketide synthase Rv2048c,		carrier protein,complete proteome,Phosphopantetheine,transferase,
15609199	MRA_2075; Rv2062c; MT2121; TBFG_12098	Mycobacterium tuberculosis					IPR003672:CobN/magnesium chelatase,IPR011953:Cobaltochelatase, CobN subunit,	mra00860:Porphyrin and chlorophyll metabolism,mtc00860:Porphyrin and chlorophyll metabolism,mtf00860:Porphyrin and chlorophyll metabolism,mtu00860:Porphyrin and chlorophyll metabolism,	PIRSF006572:class I divalent-metal ion chelatase, tetrapyrrole-binding subunit, ChlH/CobN type,PIRSF500296:aerobic cobaltochelatase, CobN subunit,		complete proteome,
15609300	MRA_2178; Rv2163c	Mycobacterium tuberculosis	Cell envelope biogenesis, outer membrane,	GO:0009273~peptidoglycan-based cell wall biogenesis,GO:0042546~cell wall biogenesis,		GO:0008144~drug binding,GO:0008658~penicillin binding,GO:0031406~carboxylic acid binding,	IPR001460:Penicillin-binding protein, transpeptidase,IPR005311:Penicillin-binding protein, dimerisation domain,	mra00550:Peptidoglycan biosynthesis,mtu00550:Peptidoglycan biosynthesis,			complete proteome,
15609587	MRA_2476; Rv2450c	Mycobacterium tuberculosis			GO:0005576~extracellular region,		IPR010618:Transglycosylase-like,				complete proteome,
15609595	MRA_2484; MT2533; TBFG_12483; Rv2458	Mycobacterium tuberculosis				GO:0008172~S-methyltransferase activity,GO:0008898~homocysteine S-methyltransferase activity,	IPR003726:Homocysteine S-methyltransferase,	mra00270:Cysteine and methionine metabolism,mtc00270:Cysteine and methionine metabolism,mtf00270:Cysteine and methionine metabolism,mtu00270:Cysteine and methionine metabolism,			complete proteome,methyltransferase,transferase,
15609620	MRA_2508; Rv2483c	Mycobacterium tuberculosis			GO:0016021~integral to membrane,GO:0031224~intrinsic to membrane,	GO:0016791~phosphatase activity,	IPR002123:Phospholipid/glycerol acyltransferase,IPR006383:HAD-superfamily hydrolase, subfamily IB, PSPase-like,IPR006385:HAD-superfamily hydrolase, subfamily IB, PSPase-like, bacterial,	mra00260:Glycine, serine and threonine metabolism,mra00561:Glycerolipid metabolism,mra00564:Glycerophospholipid metabolism,mra00565:Ether lipid metabolism,mtu00260:Glycine, serine and threonine metabolism,mtu00561:Glycerolipid metabolism,mtu00564:Glycerophospholipid metabolism,mtu00565:Ether lipid metabolism,	PIRSF017060:PIRSF017060,	SM00563:PlsC,	Acyltransferase,complete proteome,hydrolase,transferase,transmembrane,
15609642	MRA_2531; Rv2505c	Mycobacterium tuberculosis					IPR000873:AMP-dependent synthetase and ligase,				complete proteome,ligase,
15610072	MRA_2961; Rv2935	Mycobacterium tuberculosis	Secondary metabolites biosynthesis, transport, and catabolism,			GO:0000036~acyl carrier activity,GO:0048037~cofactor binding,	IPR000794:Beta-ketoacyl synthase,IPR001227:Acyl transferase region,IPR001242:Condensation domain,IPR006163:Phosphopantetheine-binding,IPR009081:Acyl carrier protein-like,IPR014030:Beta-ketoacyl synthase, N-terminal,IPR014031:Beta-ketoacyl synthase, C-terminal,IPR014043:Acyl transferase,IPR016038:Thiolase-like, subgroup,IPR018201:Beta-ketoacyl synthase, active site,				carrier protein,complete proteome,Phosphopantetheine,phosphoprotein,transferase,
15610084	MRA_2974; Rv2947c	Mycobacterium tuberculosis				GO:0048037~cofactor binding,	IPR000794:Beta-ketoacyl synthase,IPR014030:Beta-ketoacyl synthase, N-terminal,IPR014031:Beta-ketoacyl synthase, C-terminal,IPR015083:Polyketide synthase, docking,IPR016038:Thiolase-like, subgroup,IPR018201:Beta-ketoacyl synthase, active site,		PIRSF000447:3-oxoacyl-[acyl-carrier-protein] synthase II,		complete proteome,transferase,
15610136	MRA_3028; Rv2999	Mycobacterium tuberculosis					IPR011094:Protein of unknown function LppY and LpqO,		PIRSF018950:PIRSF018950,		complete proteome,lipoprotein,
15610439	MRA_3344; Rv3303c	Mycobacterium tuberculosis		GO:0019725~cellular homeostasis,GO:0042592~homeostatic process,GO:0045454~cell redox homeostasis,GO:0055114~oxidation reduction,		GO:0000166~nucleotide binding,GO:0001882~nucleoside binding,GO:0001883~purine nucleoside binding,GO:0004148~dihydrolipoyl dehydrogenase activity,GO:0009055~electron carrier activity,GO:0016651~oxidoreductase activity, acting on NADH or NADPH,GO:0016667~oxidoreductase activity, acting on sulfur group of donors,GO:0016668~oxidoreductase activity, acting on sulfur group of donors, NAD or NADP as acc…	IPR000815:Mercuric reductase,IPR001327:Pyridine nucleotide-disulphide oxidoreductase, NAD-binding region,IPR004099:Pyridine nucleotide-disulphide oxidoreductase, dimerisation,IPR006258:Dihydrolipoamide dehydrogenase,IPR013027:FAD-dependent pyridine nucleotide-disulphide oxidoreductase,	mra00010:Glycolysis / Gluconeogenesis,mra00020:Citrate cycle (TCA cycle),mra00260:Glycine, serine and threonine metabolism,mra00280:Valine, leucine and isoleucine degradation,mra00620:Pyruvate metabolism,mtu00010:Glycolysis / Gluconeogenesis,mtu00020:Citrate cycle (TCA cycle),mtu00260:Glycine, serine and threonine metabolism,mtu00280:Valine, leucine and isoleucine degradation,mtu00620:Pyruvate me…	PIRSF000210:dihydrolipoamide dehydrogenase,		3d-structure,complete proteome,FAD,Flavoprotein,nad,oxidoreductase,	binding site:FAD,binding site:FAD; via amide nitrogen,binding site:FAD; via carbonyl oxygen,chain:NAD(P)H dehydrogenase (quinone),nucleotide phosphate-binding region:FAD,
15610464	MRA_3370; Rv3328c	Mycobacterium tuberculosis		GO:0006350~transcription,GO:0006351~transcription, DNA-dependent,GO:0006352~transcription initiation,GO:0006355~regulation of transcription, DNA-dependent,GO:0006461~protein complex assembly,GO:0032774~RNA biosynthetic process,GO:0043933~macromolecular complex subunit organization,GO:0045449~regulation of transcription,GO:0051252~regulation of RNA metabolic process,GO:0065003~macromolecular compl…		GO:0003677~DNA binding,GO:0003700~transcription factor activity,GO:0016987~sigma factor activity,GO:0030528~transcription regulator activity,	IPR007627:RNA polymerase sigma-70 region 2,IPR013249:RNA polymerase sigma factor 70, region 4 type 2,IPR014284:RNA polymerase sigma-70,				complete proteome,dna-binding,Sigma factor,Transcription,transcription regulation,
15610467	MRA_3373; Rv3331	Mycobacterium tuberculosis		GO:0055085~transmembrane transport,	GO:0016021~integral to membrane,GO:0031224~intrinsic to membrane,		IPR003663:Sugar/inositol transporter,IPR005828:General substrate transporter,IPR005829:Sugar transporter, conserved site,		PIRSF005322:glucose transport protein,		complete proteome,transmembrane,
15610519	MRA_3423; Rv3383c	Mycobacterium tuberculosis		GO:0006720~isoprenoid metabolic process,GO:0008299~isoprenoid biosynthetic process,GO:0008610~lipid biosynthetic process,			IPR000092:Polyprenyl synthetase,IPR008949:Terpenoid synthase,IPR017446:Polyprenyl synthetase-related,		PIRSF000496:trans-prenyltransferase,		complete proteome,Isoprene biosynthesis,transferase,
15610581	MRA_3486; Rv3445c	Mycobacterium tuberculosis							PIRSF021623:uncharacterized ESAT-6-like protein, EsxU type,		complete proteome,
15610601	MRA_3506; Rv3465	Mycobacterium tuberculosis		GO:0000271~polysaccharide biosynthetic process,GO:0005976~polysaccharide metabolic process,GO:0008610~lipid biosynthetic process,GO:0008653~lipopolysaccharide metabolic process,GO:0009103~lipopolysaccharide biosynthetic process,GO:0016051~carbohydrate biosynthetic process,GO:0033692~cellular polysaccharide biosynthetic process,GO:0034637~cellular carbohydrate biosynthetic process,GO:0044264~cellu…		GO:0008830~dTDP-4-dehydrorhamnose 3,5-epimerase activity,GO:0016854~racemase and epimerase activity,GO:0016857~racemase and epimerase activity, acting on carbohydrates and derivatives,	IPR000888:dTDP-4-dehydrorhamnose 3,5-epimerase related,IPR014710:RmlC-like jelly roll fold,	mra00521:Streptomycin biosynthesis,mra00523:Polyketide sugar unit biosynthesis,mtu00521:Streptomycin biosynthesis,mtu00523:Polyketide sugar unit biosynthesis,			complete proteome,Isomerase,
15610633	MRA_3537; Rv3497c	Mycobacterium tuberculosis					IPR003399:Mammalian cell entry related,IPR005693:Mammalian cell entry,IPR008360:Mammalian cell entry, mce1C,		PIRSF016135:PIRSF016135,		complete proteome,
15610652	MRA_3555; Rv3516	Mycobacterium tuberculosis	Lipid metabolism,			GO:0004300~enoyl-CoA hydratase activity,GO:0016836~hydro-lyase activity,	IPR001753:Crotonase, core,	mra00071:Fatty acid metabolism,mra00280:Valine, leucine and isoleucine degradation,mra00281:Geraniol degradation,mra00310:Lysine degradation,mra00380:Tryptophan metabolism,mra00410:beta-Alanine metabolism,mra00632:Benzoate degradation via CoA ligation,mra00640:Propanoate metabolism,mra00650:Butanoate metabolism,mra00903:Limonene and pinene degradation,mra00930:Caprolactam degradation,mtu00071:Fat…	PIRSF001407:AU-specific RNA-binding protein AUH,		complete proteome,lyase,
15610679	MRA_3582; Rv3543c	Mycobacterium tuberculosis	Lipid metabolism,	GO:0055114~oxidation reduction,		GO:0000166~nucleotide binding,GO:0001882~nucleoside binding,GO:0001883~purine nucleoside binding,GO:0003995~acyl-CoA dehydrogenase activity,GO:0009055~electron carrier activity,GO:0017076~purine nucleotide binding,GO:0030554~adenyl nucleotide binding,GO:0048037~cofactor binding,GO:0050660~FAD binding,GO:0050662~coenzyme binding,	IPR006090:Acyl-CoA oxidase/dehydrogenase, type 1,IPR006091:Acyl-CoA oxidase/dehydrogenase, central region,IPR006092:Acyl-CoA dehydrogenase, N-terminal,IPR013764:Acyl-CoA oxidase/dehydrogenase, type1/2, C-terminal,IPR013786:Acyl-CoA dehydrogenase/oxidase, N-terminal,	mra00281:Geraniol degradation,mra00624:1- and 2-Methylnaphthalene degradation,mtu00281:Geraniol degradation,mtu00624:1- and 2-Methylnaphthalene degradation,			complete proteome,FAD,Flavoprotein,oxidoreductase,
15610690	MRA_3593; Rv3554	Mycobacterium tuberculosis	Lipid metabolism,	GO:0055114~oxidation reduction,		GO:0005506~iron ion binding,GO:0009055~electron carrier activity,GO:0043167~ion binding,GO:0043169~cation binding,GO:0046872~metal ion binding,GO:0046914~transition metal ion binding,GO:0051536~iron-sulfur cluster binding,GO:0051537~2 iron, 2 sulfur cluster binding,GO:0051540~metal cluster binding,	IPR001041:Ferredoxin,IPR001433:Oxidoreductase FAD/NAD(P)-binding,IPR005804:Fatty acid desaturase, type 1,IPR006058:2Fe-2S ferredoxin, iron-sulphur binding site,IPR008333:Oxidoreductase FAD-binding region,IPR012675:Beta-grasp fold, ferredoxin-type,IPR017927:Ferredoxin reductase-type FAD-binding domain,				2Fe-2S,complete proteome,Flavoprotein,iron,iron-sulfur,metal-binding,oxidoreductase,
15610802	MRA_3700; Rv3666c	Mycobacterium tuberculosis	Amino acid transport and metabolism,				IPR000914:Bacterial extracellular solute-binding protein, family 5,	mra02010:ABC transporters,mtu02010:ABC transporters,	PIRSF002741:dipeptide transport protein,		complete proteome,lipoprotein,
57117145	MRA_3717; Rv3682	Mycobacterium tuberculosis	Cell envelope biogenesis, outer membrane,	GO:0000270~peptidoglycan metabolic process,GO:0000271~polysaccharide biosynthetic process,GO:0005976~polysaccharide metabolic process,GO:0006022~aminoglycan metabolic process,GO:0006023~aminoglycan biosynthetic process,GO:0006024~glycosaminoglycan biosynthetic process,GO:0007047~cell wall organization,GO:0008360~regulation of cell shape,GO:0009252~peptidoglycan biosynthetic process,GO:0009273~pep…	GO:0005618~cell wall,GO:0009274~peptidoglycan-based cell wall,GO:0030312~external encapsulating structure,	GO:0008144~drug binding,GO:0008658~penicillin binding,GO:0031406~carboxylic acid binding,	IPR001264:Glycosyl transferase, family 51,IPR001460:Penicillin-binding protein, transpeptidase,IPR005543:PASTA,		PIRSF002798:penicillin-binding protein 1A,	SM00740:PASTA,	cell shape,cell wall biogenesis/degradation,complete proteome,glycosyltransferase,hydrolase,peptidoglycan synthesis,transferase,
15610849	MRA_3750; Rv3713	Mycobacterium tuberculosis		GO:0006541~glutamine metabolic process,GO:0006766~vitamin metabolic process,GO:0006767~water-soluble vitamin metabolic process,GO:0006778~porphyrin metabolic process,GO:0006779~porphyrin biosynthetic process,GO:0009064~glutamine family amino acid metabolic process,GO:0009110~vitamin biosynthetic process,GO:0009235~cobalamin metabolic process,GO:0009236~cobalamin biosynthetic process,GO:0018130~he…			IPR011698:CobB/CobQ-like glutamine amidotransferase,IPR017929:CobB/CobQ glutamine amidotransferase,				complete proteome,glutamine amidotransferase,
57117149	MRA_3762; Rv3724B	Mycobacterium tuberculosis					IPR000675:Cutinase,				complete proteome,hydrolase,
15610895	MRA_3797; Rv3759c	Mycobacterium tuberculosis					IPR007210:ABC-type glycine betaine transport system, substrate-binding region,	mra02010:ABC transporters,mtu02010:ABC transporters,	PIRSF038031:glycine betaine/carnitine/choline ABC transporter,		complete proteome,lipoprotein,
15610910	MRA_3814; Rv3774	Mycobacterium tuberculosis	Lipid metabolism,			GO:0004300~enoyl-CoA hydratase activity,GO:0016836~hydro-lyase activity,	IPR001753:Crotonase, core,	mra00071:Fatty acid metabolism,mra00280:Valine, leucine and isoleucine degradation,mra00281:Geraniol degradation,mra00310:Lysine degradation,mra00380:Tryptophan metabolism,mra00410:beta-Alanine metabolism,mra00632:Benzoate degradation via CoA ligation,mra00640:Propanoate metabolism,mra00650:Butanoate metabolism,mra00903:Limonene and pinene degradation,mra00930:Caprolactam degradation,mtu00071:Fat…	PIRSF001407:AU-specific RNA-binding protein AUH,		complete proteome,Isomerase,lyase,
15610936	MRA_3840; Rv3800c	Mycobacterium tuberculosis				GO:0000036~acyl carrier activity,GO:0048037~cofactor binding,	IPR000794:Beta-ketoacyl synthase,IPR001031:Thioesterase,IPR001227:Acyl transferase region,IPR006163:Phosphopantetheine-binding,IPR009081:Acyl carrier protein-like,IPR014030:Beta-ketoacyl synthase, N-terminal,IPR014031:Beta-ketoacyl synthase, C-terminal,IPR014043:Acyl transferase,IPR016038:Thiolase-like, subgroup,IPR018201:Beta-ketoacyl synthase, active site,		PIRSF006000:Mycobacterium tuberculosis probable polyketide synthase Pks13,		carrier protein,complete proteome,transferase,
15610937	MRA_3841; Rv3801c	Mycobacterium tuberculosis					IPR000873:AMP-dependent synthetase and ligase,		PIRSF001552:4-coumarate-CoA ligase,PIRSF500554:PIRSF500554,		complete proteome,ligase,
15610977	MRA_3881; Rv3841	Mycobacterium tuberculosis		GO:0000041~transition metal ion transport,GO:0006811~ion transport,GO:0006812~cation transport,GO:0006826~iron ion transport,GO:0006873~cellular ion homeostasis,GO:0006879~cellular iron ion homeostasis,GO:0015674~di-, tri-valent inorganic cation transport,GO:0019725~cellular homeostasis,GO:0030001~metal ion transport,GO:0030003~cellular cation homeostasis,GO:0030005~cellular di-, tri-valent inorg…		GO:0005506~iron ion binding,GO:0008199~ferric iron binding,GO:0043167~ion binding,GO:0043169~cation binding,GO:0046872~metal ion binding,GO:0046914~transition metal ion binding,	IPR001519:Ferritin, N-terminal,IPR008331:Ferritin and Dps,IPR009040:Ferritin-like,IPR012347:Ferritin-related,		PIRSF002559:ferritin,		complete proteome,
15610978	MRA_3882; Rv3842c	Mycobacterium tuberculosis		GO:0006071~glycerol metabolic process,GO:0019400~alditol metabolic process,GO:0019751~polyol metabolic process,		GO:0008081~phosphoric diester hydrolase activity,GO:0008889~glycerophosphodiester phosphodiesterase activity,	IPR004129:Glycerophosphoryl diester phosphodiesterase,IPR017946:PLC-like phosphodiesterase, TIM beta/alpha-barrel domain,	mra00564:Glycerophospholipid metabolism,mtu00564:Glycerophospholipid metabolism,	PIRSF001115:glycerophosphoryl diester phosphodiesterase,		complete proteome,hydrolase,
57117171	MRA_3957; Rv3918c	Mycobacterium tuberculosis	Cell division and chromosome partitioning,	GO:0006766~vitamin metabolic process,GO:0006767~water-soluble vitamin metabolic process,GO:0006778~porphyrin metabolic process,GO:0006779~porphyrin biosynthetic process,GO:0009110~vitamin biosynthetic process,GO:0009235~cobalamin metabolic process,GO:0009236~cobalamin biosynthetic process,GO:0018130~heterocycle biosynthetic process,GO:0033013~tetrapyrrole metabolic process,GO:0033014~tetrapyrrole…		GO:0004359~glutaminase activity,GO:0016811~hydrolase activity, acting on carbon-nitrogen (but not peptide) bonds, in linear amides,GO:0042242~cobyrinic acid a,c-diamide synthase activity,	IPR002586:Cobyrinic acid a,c-diamide synthase,		PIRSF003235:IncC protein,		complete proteome,
15609246	MT2169; MRA_2124; Rv2109c	Mycobacterium tuberculosis	Posttranslational modification, protein turnover, chaperones,	GO:0006508~proteolysis,GO:0009057~macromolecule catabolic process,GO:0030163~protein catabolic process,GO:0044257~cellular protein catabolic process,GO:0044265~cellular macromolecule catabolic process,GO:0051603~proteolysis involved in cellular protein catabolic process,	GO:0000502~proteasome complex,GO:0005829~cytosol,GO:0005839~proteasome core complex,	GO:0004175~endopeptidase activity,GO:0004298~threonine-type endopeptidase activity,GO:0008233~peptidase activity,GO:0070003~threonine-type peptidase activity,GO:0070011~peptidase activity, acting on L-amino acid peptides,	IPR001353:Proteasome, subunit alpha/beta,				3d-structure,complete proteome,cytoplasm,direct protein sequencing,hydrolase,Protease,proteasome,threonine protease,virulence,	chain:Proteasome subunit alpha,helix,mutagenesis site,sequence conflict,strand,turn,
15609535	MT2469; MRA_2422; Rv2398c	Mycobacterium tuberculosis		GO:0006811~ion transport,GO:0006820~anion transport,GO:0008272~sulfate transport,GO:0015698~inorganic anion transport,	GO:0005618~cell wall,GO:0005886~plasma membrane,GO:0009274~peptidoglycan-based cell wall,GO:0009276~Gram-negative-bacterium-type cell wall,GO:0016021~integral to membrane,GO:0030312~external encapsulating structure,GO:0030313~cell envelope,GO:0031224~intrinsic to membrane,GO:0031975~envelope,	GO:0008509~anion transmembrane transporter activity,GO:0015103~inorganic anion transmembrane transporter activity,GO:0015116~sulfate transmembrane transporter activity,GO:0015563~uptake transmembrane transporter activity,	IPR000515:Binding-protein-dependent transport systems inner membrane component,IPR005667:Sulphate ABC transporter permease protein 2,IPR011866:Sulphate ABC transporter, permease protein CysW,	mra02010:ABC transporters,mtc02010:ABC transporters,mtu02010:ABC transporters,			cell membrane,complete proteome,membrane,transmembrane,transport,
15609580	MT2519; Rv2443; MRA_2469	Mycobacterium tuberculosis		GO:0006835~dicarboxylic acid transport,GO:0015849~organic acid transport,GO:0046942~carboxylic acid transport,	GO:0016021~integral to membrane,GO:0031224~intrinsic to membrane,	GO:0005310~dicarboxylic acid transmembrane transporter activity,GO:0005343~organic acid:sodium symporter activity,GO:0008509~anion transmembrane transporter activity,GO:0015293~symporter activity,GO:0015294~solute:cation symporter activity,GO:0015296~anion:cation symporter activity,GO:0015370~solute:sodium symporter activity,GO:0017153~sodium:dicarboxylate symporter activity,	IPR001991:Sodium:dicarboxylate symporter,	mra02020:Two-component system,mtc02020:Two-component system,mtu02020:Two-component system,			complete proteome,membrane,transmembrane,transport,
15609893	MT2826; MRA_2781; Rv2756c	Mycobacterium tuberculosis	Defense mechanisms,	GO:0006259~DNA metabolic process,GO:0006304~DNA modification,GO:0006305~DNA alkylation,GO:0006306~DNA methylation,GO:0006730~one-carbon metabolic process,GO:0032259~methylation,GO:0040029~regulation of gene expression, epigenetic,GO:0043414~biopolymer methylation,		GO:0003677~DNA binding,GO:0008170~N-methyltransferase activity,	IPR002296:N6 adenine-specific DNA methyltransferase, N12 class,IPR003356:N-6 DNA methylase,		PIRSF005845:site-specific DNA methyltransferase, HsdM type,		complete proteome,methyltransferase,transferase,
15610418	Maf-like protein Rv3282/MT3381; Maf-like protein MRA_3323	Mycobacterium tuberculosis					IPR003697:Maf-like protein,		PIRSF006305:Maf,PIRSF006305:septum formation protein Maf,		complete proteome,cytoplasm,	chain:Maf-like protein MRA_3323,chain:Maf-like protein Rv3282/MT3381,
15608974	Malate synthase G	Mycobacterium tuberculosis		GO:0006081~cellular aldehyde metabolic process,GO:0006084~acetyl-CoA metabolic process,GO:0006091~generation of precursor metabolites and energy,GO:0006097~glyoxylate cycle,GO:0006099~tricarboxylic acid cycle,GO:0006732~coenzyme metabolic process,GO:0009060~aerobic respiration,GO:0009109~coenzyme catabolic process,GO:0015980~energy derivation by oxidation of organic compounds,GO:0045333~cellular …		GO:0000287~magnesium ion binding,GO:0004474~malate synthase activity,GO:0043167~ion binding,GO:0043169~cation binding,GO:0046872~metal ion binding,GO:0046912~transferase activity, transferring acyl groups, acyl groups converted into alkyl on transfer,	IPR001465:Malate synthase,IPR006253:Malate synthase G,IPR011076:Malate synthase-like, core,	mra00620:Pyruvate metabolism,mra00630:Glyoxylate and dicarboxylate metabolism,mtu00620:Pyruvate metabolism,mtu00630:Glyoxylate and dicarboxylate metabolism,			3d-structure,complete proteome,cytoplasm,glyoxylate bypass,magnesium,transferase,tricarboxylic acid cycle,	active site:Proton acceptor,active site:Proton donor,chain:Malate synthase G,helix,strand,turn,
15610959	Membrane transport protein mmpL8	Mycobacterium tuberculosis	General function prediction only,	GO:0006869~lipid transport,GO:0010876~lipid localization,	GO:0005886~plasma membrane,GO:0016021~integral to membrane,GO:0031224~intrinsic to membrane,		IPR000731:Sterol-sensing 5TM box,IPR004707:Transport protein,IPR004869:MMPL,				cell membrane,complete proteome,lipid transport,membrane,transmembrane,transport,	chain:Membrane transport protein mmpL8,domain:SSD,transmembrane region,
15608147	Methionyl-tRNA synthetase	Mycobacterium tuberculosis		GO:0006399~tRNA metabolic process,GO:0006412~translation,GO:0006418~tRNA aminoacylation for protein translation,GO:0006431~methionyl-tRNA aminoacylation,GO:0034660~ncRNA metabolic process,GO:0043038~amino acid activation,GO:0043039~tRNA aminoacylation,		GO:0000166~nucleotide binding,GO:0001882~nucleoside binding,GO:0001883~purine nucleoside binding,GO:0004812~aminoacyl-tRNA ligase activity,GO:0004825~methionine-tRNA ligase activity,GO:0005524~ATP binding,GO:0016875~ligase activity, forming carbon-oxygen bonds,GO:0016876~ligase activity, forming aminoacyl-tRNA and related compounds,GO:0017076~purine nucleotide binding,GO:0030554~adenyl nucleotide…	IPR001412:Aminoacyl-tRNA synthetase, class I, conserved site,IPR002304:Methionyl-tRNA synthetase, class Ia,IPR014729:Rossmann-like alpha/beta/alpha sandwich fold,IPR014758:Methionyl-tRNA synthetase, class Ia, N-terminal,IPR015413:Aminoacyl-tRNA synthetase, class I (M),	mra00450:Selenoamino acid metabolism,mra00970:Aminoacyl-tRNA biosynthesis,mtc00450:Selenoamino acid metabolism,mtc00970:Aminoacyl-tRNA biosynthesis,mtu00450:Selenoamino acid metabolism,mtu00970:Aminoacyl-tRNA biosynthesis,	PIRSF036369:methionyl-tRNA synthetase,		Aminoacyl-tRNA synthetase,atp-binding,complete proteome,cytoplasm,ligase,nucleotide-binding,protein biosynthesis,	binding site:ATP,chain:Methionyl-tRNA synthetase,sequence conflict,short sequence motif:"HIGH" region,short sequence motif:"KMSKS" region,
15608456	Methylated-DNA--protein-cysteine methyltransferase	Mycobacterium tuberculosis		GO:0006259~DNA metabolic process,GO:0006281~DNA repair,GO:0006974~response to DNA damage stimulus,GO:0033554~cellular response to stress,		GO:0003908~methylated-DNA-[protein]-cysteine S-methyltransferase activity,GO:0008172~S-methyltransferase activity,	IPR001497:Methylated-DNA-[protein]-cysteine S-methyltransferase, active site,IPR008332:Methylguanine DNA methyltransferase, ribonuclease-like,IPR011991:Winged helix repressor DNA-binding,IPR014048:Methylated-DNA-[protein]-cysteine S-methyltransferase, DNA binding,		PIRSF000407:methylated-DNA--protein-cysteine methyltransferase,		complete proteome,DNA damage,dna repair,methylated amino acid,methyltransferase,transferase,	active site:Nucleophile; methyl group acceptor,chain:Methylated-DNA--protein-cysteine methyltransferase,
57117055	Molybdenum cofactor biosynthesis protein A 1	Mycobacterium tuberculosis	Coenzyme metabolism,	GO:0006732~coenzyme metabolic process,GO:0006777~Mo-molybdopterin cofactor biosynthetic process,GO:0009108~coenzyme biosynthetic process,GO:0018130~heterocycle biosynthetic process,GO:0019438~aromatic compound biosynthetic process,GO:0019720~Mo-molybdopterin cofactor metabolic process,GO:0032324~molybdopterin cofactor biosynthetic process,GO:0042558~pteridine and derivative metabolic process,GO:0…	GO:0019008~molybdopterin synthase complex,	GO:0000166~nucleotide binding,GO:0005506~iron ion binding,GO:0005525~GTP binding,GO:0017076~purine nucleotide binding,GO:0019001~guanyl nucleotide binding,GO:0032553~ribonucleotide binding,GO:0032555~purine ribonucleotide binding,GO:0032561~guanyl ribonucleotide binding,GO:0043167~ion binding,GO:0043169~cation binding,GO:0046872~metal ion binding,GO:0046914~transition metal ion binding,GO:0051536…	IPR000385:MoaA/nifB/pqqE, iron-sulphur binding, conserved site,IPR006638:Elongator protein 3/MiaB/NifB,IPR007197:Radical SAM,IPR010505:Molybdenum cofactor synthesis C-terminal,IPR013483:Molybdenum cofactor biosynthesis protein A,IPR013785:Aldolase-type TIM barrel,		PIRSF004845:molybdenum cofactor precursor Z biosynthesis protein MoaA,	SM00729:Elp3,	4fe-4s,complete proteome,gtp-binding,iron,iron-sulfur,metal-binding,Molybdenum cofactor biosynthesis,nucleotide-binding,s-adenosyl-l-methionine,	binding site:GTP,binding site:S-adenosyl-L-methionine,binding site:S-adenosyl-L-methionine; via amide nitrogen and carbonyl oxygen,binding site:S-adenosyl-L-methionine; via carbonyl oxygen,chain:Molybdenum cofactor biosynthesis protein A 1,metal ion-binding site:Iron-sulfur 1 (4Fe-4S-S-AdoMet),metal ion-binding site:Iron-sulfur 2 (4Fe-4S-substrate),region of interest:GTP binding,
15610287	NADH-quinone oxidoreductase; NADH-quinone oxidoreductase subunit G	Mycobacterium tuberculosis		GO:0006091~generation of precursor metabolites and energy,GO:0006119~oxidative phosphorylation,GO:0006793~phosphorus metabolic process,GO:0006796~phosphate metabolic process,GO:0015980~energy derivation by oxidation of organic compounds,GO:0016310~phosphorylation,GO:0022900~electron transport chain,GO:0022904~respiratory electron transport chain,GO:0042773~ATP synthesis coupled electron transport…		GO:0003954~NADH dehydrogenase activity,GO:0005506~iron ion binding,GO:0008137~NADH dehydrogenase (ubiquinone) activity,GO:0009055~electron carrier activity,GO:0016651~oxidoreductase activity, acting on NADH or NADPH,GO:0016655~oxidoreductase activity, acting on NADH or NADPH, quinone or similar compound as acceptor,GO:0030151~molybdenum ion binding,GO:0043167~ion binding,GO:0043169~cation binding…	IPR000283:NADH:ubiquinone oxidoreductase, 75 kDa subunit, conserved site,IPR001041:Ferredoxin,IPR006058:2Fe-2S ferredoxin, iron-sulphur binding site,IPR006656:Molybdopterin oxidoreductase,IPR006657:Molydopterin dinucleotide-binding region,IPR006963:Molybdopterin oxidoreductase Fe4S4 region,IPR009010:Aspartate decarboxylase-like fold,IPR010228:NADH:ubiquinone oxidoreductase, subunit G,IPR012675:Be…	mra00190:Oxidative phosphorylation,mtc00190:Oxidative phosphorylation,mtu00190:Oxidative phosphorylation,	PIRSF000224:NADH dehydrogenase (ubiquinone) chain 11,		2Fe-2S,4fe-4s,complete proteome,iron,iron-sulfur,metal-binding,nad,oxidoreductase,quinone,	chain:NADH-quinone oxidoreductase subunit G,domain:2Fe-2S ferredoxin-type,metal ion-binding site:Iron-sulfur 1 (2Fe-2S),metal ion-binding site:Iron-sulfur 2 (4Fe-4S),metal ion-binding site:Iron-sulfur 2 (4Fe-4S); via pros nitrogen,metal ion-binding site:Iron-sulfur 3 (4Fe-4S),metal ion-binding site:Iron-sulfur 4 (4Fe-4S),sequence conflict,
57116728	Orotate phosphoribosyltransferase	Mycobacterium tuberculosis		GO:0006220~pyrimidine nucleotide metabolic process,GO:0006221~pyrimidine nucleotide biosynthetic process,GO:0009116~nucleoside metabolic process,GO:0009165~nucleotide biosynthetic process,GO:0034404~nucleobase, nucleoside and nucleotide biosynthetic process,GO:0034654~nucleobase, nucleoside, nucleotide and nucleic acid biosynthetic process,GO:0044271~nitrogen compound biosynthetic process,		GO:0000287~magnesium ion binding,GO:0004588~orotate phosphoribosyltransferase activity,GO:0016763~transferase activity, transferring pentosyl groups,GO:0043167~ion binding,GO:0043169~cation binding,GO:0046872~metal ion binding,	IPR000836:Phosphoribosyltransferase,IPR002375:Purine/pyrimidine phosphoribosyl transferase, conserved site,IPR004467:Orotate phosphoribosyl transferase,	mra00240:Pyrimidine metabolism,mtc00240:Pyrimidine metabolism,mtf00240:Pyrimidine metabolism,mtu00240:Pyrimidine metabolism,	PIRSF006589:Methanococcus jannaschii orotate phosphoribosyltransferase,		complete proteome,glycosyltransferase,magnesium,pentosyltransferase,pyrimidine biosynthesis,transferase,	binding site:5-phosphoribose 1-diphosphate,binding site:5-phosphoribose 1-diphosphate; shared with dimeric partner,binding site:Orotate,chain:Orotate phosphoribosyltransferase,region of interest:5-phosphoribose 1-diphosphate binding,
15610094	PGL/p-HBAD biosynthesis glycosyltransferase Rv2957/MT3031	Mycobacterium tuberculosis					IPR001173:Glycosyl transferase, family 2,				complete proteome,glycosyltransferase,transferase,	chain:PGL/p-HBAD biosynthesis glycosyltransferase Rv2957/MT3031,
15610099	PGL/p-HBAD biosynthesis rhamnosyltransferase	Mycobacterium tuberculosis	Carbohydrate transport and metabolism / Signal transduction mechanisms,				IPR002213:UDP-glucuronosyl/UDP-glucosyltransferase,		PIRSF001023:glycosyltransferase,		complete proteome,glycosyltransferase,transferase,	chain:PGL/p-HBAD biosynthesis rhamnosyltransferase,
15607160	PP2C-family Ser/Thr phosphatase	Mycobacterium tuberculosis			GO:0005886~plasma membrane,GO:0016021~integral to membrane,GO:0031224~intrinsic to membrane,	GO:0004721~phosphoprotein phosphatase activity,GO:0016791~phosphatase activity,GO:0030145~manganese ion binding,GO:0043167~ion binding,GO:0043169~cation binding,GO:0046872~metal ion binding,GO:0046914~transition metal ion binding,	IPR001932:Protein phosphatase 2C-related,IPR014045:Protein phosphatase 2C, N-terminal,IPR015655:Protein phosphatase 2C,			SM00331:PP2C_SIG,SM00332:PP2Cc,	3d-structure,cell membrane,complete proteome,hydrolase,manganese,membrane,metal-binding,protein phosphatase,transmembrane,	chain:PP2C-family Ser/Thr phosphatase,compositionally biased region:Pro-rich,domain:PP2C-like,helix,metal ion-binding site:Manganese 1,metal ion-binding site:Manganese 1; via carbonyl oxygen,metal ion-binding site:Manganese 2,metal ion-binding site:Manganese 3,metal ion-binding site:Manganese 3; via carbonyl oxygen,mutagenesis site,sequence conflict,strand,topological domain:Cytoplasmic,topologic…
15610068	Phenolpthiocerol synthesis polyketide synthase ppsA	Mycobacterium tuberculosis	Secondary metabolites biosynthesis, transport, and catabolism,	GO:0055114~oxidation reduction,		GO:0000036~acyl carrier activity,GO:0016597~amino acid binding,GO:0019842~vitamin binding,GO:0031177~phosphopantetheine binding,GO:0031406~carboxylic acid binding,GO:0043176~amine binding,GO:0048037~cofactor binding,	IPR000794:Beta-ketoacyl synthase,IPR001227:Acyl transferase region,IPR002198:Short-chain dehydrogenase/reductase SDR,IPR006162:Phosphopantetheine attachment site,IPR006163:Phosphopantetheine-binding,IPR009081:Acyl carrier protein-like,IPR014030:Beta-ketoacyl synthase, N-terminal,IPR014031:Beta-ketoacyl synthase, C-terminal,IPR014043:Acyl transferase,IPR016038:Thiolase-like, subgroup,IPR016040:NAD…		PIRSF005999:Streptomyces hygroscopicus probable polyketide synthase module 4,		carrier protein,complete proteome,multifunctional enzyme,nadp,oxidoreductase,Phosphopantetheine,repeat,transferase,	active site:For beta-ketoacyl synthase activity,active site:For malonyltransferase activity,chain:Phenolpthiocerol synthesis polyketide synthase ppsA,domain:Acyl carrier 1,domain:Acyl carrier 2,modified residue,nucleotide phosphate-binding region:NADP,sequence conflict,
15610069	Phenolpthiocerol synthesis polyketide synthase ppsB	Mycobacterium tuberculosis		GO:0055114~oxidation reduction,		GO:0000036~acyl carrier activity,GO:0048037~cofactor binding,	IPR000794:Beta-ketoacyl synthase,IPR001227:Acyl transferase region,IPR006162:Phosphopantetheine attachment site,IPR006163:Phosphopantetheine-binding,IPR009081:Acyl carrier protein-like,IPR013968:Polyketide synthase, KR,IPR014030:Beta-ketoacyl synthase, N-terminal,IPR014031:Beta-ketoacyl synthase, C-terminal,IPR014043:Acyl transferase,IPR016038:Thiolase-like, subgroup,IPR016040:NAD(P)-binding doma…		PIRSF005999:Streptomyces hygroscopicus probable polyketide synthase module 4,		carrier protein,complete proteome,multifunctional enzyme,nadp,oxidoreductase,Phosphopantetheine,transferase,	chain:Phenolpthiocerol synthesis polyketide synthase ppsB,domain:Acyl carrier,modified residue,
15608787	Phenylalanyl-tRNA synthetase alpha chain	Mycobacterium tuberculosis		GO:0006399~tRNA metabolic process,GO:0006412~translation,GO:0006418~tRNA aminoacylation for protein translation,GO:0006432~phenylalanyl-tRNA aminoacylation,GO:0034660~ncRNA metabolic process,GO:0043038~amino acid activation,GO:0043039~tRNA aminoacylation,		GO:0000166~nucleotide binding,GO:0000287~magnesium ion binding,GO:0001882~nucleoside binding,GO:0001883~purine nucleoside binding,GO:0004812~aminoacyl-tRNA ligase activity,GO:0004826~phenylalanine-tRNA ligase activity,GO:0005524~ATP binding,GO:0016875~ligase activity, forming carbon-oxygen bonds,GO:0016876~ligase activity, forming aminoacyl-tRNA and related compounds,GO:0017076~purine nucleotide …	IPR002319:Phenylalanyl-tRNA synthetase, class IIc-related,IPR004188:Phenylalanyl-tRNA synthetase, class II, N-terminal,IPR004529:Phenylalanyl-tRNA synthetase, class IIc, alpha subunit,IPR006195:Aminoacyl-tRNA synthetase, class II, conserved region,IPR018157:Phenylalanyl-tRNA synthetase, class IIc, C-terminal,	mra00970:Aminoacyl-tRNA biosynthesis,mtc00970:Aminoacyl-tRNA biosynthesis,mtf00970:Aminoacyl-tRNA biosynthesis,mtu00970:Aminoacyl-tRNA biosynthesis,	PIRSF001545:phenylalanine-tRNA ligase alpha chain,		Aminoacyl-tRNA synthetase,atp-binding,complete proteome,cytoplasm,ligase,magnesium,metal-binding,nucleotide-binding,protein biosynthesis,	chain:Phenylalanyl-tRNA synthetase alpha chain,metal ion-binding site:Magnesium,
15607549	Phosphate acetyltransferase	Mycobacterium tuberculosis				GO:0008959~phosphate acetyltransferase activity,GO:0016407~acetyltransferase activity,	IPR002505:Phosphate acetyl/butaryl transferase,IPR004614:Phosphate acetyltransferase,IPR010766:DRTGG,IPR016475:Phosphate acetyltransferase, bacteria,	mra00430:Taurine and hypotaurine metabolism,mra00620:Pyruvate metabolism,mra00640:Propanoate metabolism,mtc00430:Taurine and hypotaurine metabolism,mtc00620:Pyruvate metabolism,mtc00640:Propanoate metabolism,mtu00430:Taurine and hypotaurine metabolism,mtu00620:Pyruvate metabolism,mtu00640:Propanoate metabolism,	PIRSF006107:PhpActrans_proteobac,		Acyltransferase,complete proteome,cytoplasm,transferase,	chain:Phosphate acetyltransferase,region of interest:Phosphate acetyltransferase,
57116799	Phosphate transport system permease protein pstA 1	Mycobacterium tuberculosis		GO:0006811~ion transport,GO:0006817~phosphate transport,GO:0006820~anion transport,GO:0015698~inorganic anion transport,	GO:0005618~cell wall,GO:0005886~plasma membrane,GO:0009274~peptidoglycan-based cell wall,GO:0009276~Gram-negative-bacterium-type cell wall,GO:0016021~integral to membrane,GO:0030312~external encapsulating structure,GO:0030313~cell envelope,GO:0031224~intrinsic to membrane,GO:0031975~envelope,	GO:0005315~inorganic phosphate transmembrane transporter activity,GO:0008509~anion transmembrane transporter activity,GO:0015103~inorganic anion transmembrane transporter activity,GO:0015114~phosphate transmembrane transporter activity,	IPR000515:Binding-protein-dependent transport systems inner membrane component,IPR005672:Phosphate transport system permease protein 2,	mra02010:ABC transporters,mtu02010:ABC transporters,	PIRSF003105:PhoW protein,		cell membrane,complete proteome,membrane,phosphate transport,transmembrane,transport,	chain:Phosphate transport system permease protein pstA 1,domain:ABC transmembrane type-1,sequence conflict,transmembrane region,
57116800	Phosphate-binding protein pstS 2	Mycobacterium tuberculosis		GO:0006811~ion transport,GO:0006817~phosphate transport,GO:0006820~anion transport,GO:0015698~inorganic anion transport,	GO:0005886~plasma membrane,GO:0031224~intrinsic to membrane,GO:0031225~anchored to membrane,	GO:0005315~inorganic phosphate transmembrane transporter activity,GO:0008509~anion transmembrane transporter activity,GO:0015103~inorganic anion transmembrane transporter activity,GO:0015114~phosphate transmembrane transporter activity,	IPR005673:Periplasmic phosphate binding protein,IPR006059:Bacterial extracellular solute-binding, family 1,	mra02010:ABC transporters,mra02020:Two-component system,mtu02010:ABC transporters,mtu02020:Two-component system,	PIRSF002756:phosphate-binding protein,		blocked amino end,cell membrane,complete proteome,lipoprotein,membrane,palmitate,phosphate transport,signal,transport,	chain:Phosphate-binding protein pstS 2,lipid moiety-binding region:N-palmitoyl cysteine,lipid moiety-binding region:S-diacylglycerol cysteine,signal peptide,
15609488	Phospholipase C 1	Mycobacterium tuberculosis	Cell envelope biogenesis, outer membrane,	GO:0009405~pathogenesis,	GO:0005886~plasma membrane,GO:0009897~external side of plasma membrane,GO:0009986~cell surface,GO:0044459~plasma membrane part,	GO:0004620~phospholipase activity,GO:0004629~phospholipase C activity,GO:0008081~phosphoric diester hydrolase activity,GO:0016298~lipase activity,GO:0034480~phosphatidylcholine phospholipase C activity,	IPR006311:Twin-arginine translocation pathway signal,IPR007312:Phosphoesterase,IPR017909:Twin arginine translocation signal, Tat,	mra00562:Inositol phosphate metabolism,mra00564:Glycerophospholipid metabolism,mra00565:Ether lipid metabolism,mtu00562:Inositol phosphate metabolism,mtu00564:Glycerophospholipid metabolism,mtu00565:Ether lipid metabolism,	PIRSF016701:phospholipase C,		cell membrane,complete proteome,hydrolase,membrane,signal,virulence,	chain:Phospholipase C 1,sequence conflict,signal peptide,
15609486	Phospholipase C 3	Mycobacterium tuberculosis	Cell envelope biogenesis, outer membrane,			GO:0004620~phospholipase activity,GO:0004629~phospholipase C activity,GO:0008081~phosphoric diester hydrolase activity,GO:0016298~lipase activity,GO:0034480~phosphatidylcholine phospholipase C activity,	IPR006311:Twin-arginine translocation pathway signal,IPR007312:Phosphoesterase,IPR017909:Twin arginine translocation signal, Tat,	mra00562:Inositol phosphate metabolism,mra00564:Glycerophospholipid metabolism,mra00565:Ether lipid metabolism,mtu00562:Inositol phosphate metabolism,mtu00564:Glycerophospholipid metabolism,mtu00565:Ether lipid metabolism,	PIRSF016701:phospholipase C,		complete proteome,hydrolase,signal,	chain:Phospholipase C 3,signal peptide,
15607949	Phosphoribosylformylglycinamidine cyclo-ligase	Mycobacterium tuberculosis		GO:0006163~purine nucleotide metabolic process,GO:0006164~purine nucleotide biosynthetic process,GO:0006188~IMP biosynthetic process,GO:0006189~'de novo' IMP biosynthetic process,GO:0009123~nucleoside monophosphate metabolic process,GO:0009124~nucleoside monophosphate biosynthetic process,GO:0009126~purine nucleoside monophosphate metabolic process,GO:0009127~purine nucleoside monophosphate biosy…		GO:0000166~nucleotide binding,GO:0001882~nucleoside binding,GO:0001883~purine nucleoside binding,GO:0004641~phosphoribosylformylglycinamidine cyclo-ligase activity,GO:0005524~ATP binding,GO:0016879~ligase activity, forming carbon-nitrogen bonds,GO:0016882~cyclo-ligase activity,GO:0017076~purine nucleotide binding,GO:0030554~adenyl nucleotide binding,GO:0032553~ribonucleotide binding,GO:0032555~pu…	IPR000728:AIR synthase related protein,IPR004733:Phosphoribosylformylglycinamidine cyclo-ligase,IPR010918:AIR synthase related protein, C-terminal,	mra00230:Purine metabolism,mtc00230:Purine metabolism,mtu00230:Purine metabolism,			atp-binding,complete proteome,cytoplasm,ligase,nucleotide-binding,purine biosynthesis,
15610961	Phthioceranic/hydroxyphthioceranic acid synthase	Mycobacterium tuberculosis	Secondary metabolites biosynthesis, transport, and catabolism,Secondary metabolites biosynthesis, transport, and catabolism / General function prediction only,	GO:0006631~fatty acid metabolic process,GO:0006633~fatty acid biosynthetic process,GO:0008610~lipid biosynthetic process,GO:0016053~organic acid biosynthetic process,GO:0046394~carboxylic acid biosynthetic process,GO:0055114~oxidation reduction,		GO:0000036~acyl carrier activity,GO:0008270~zinc ion binding,GO:0016597~amino acid binding,GO:0019842~vitamin binding,GO:0031177~phosphopantetheine binding,GO:0031406~carboxylic acid binding,GO:0043167~ion binding,GO:0043169~cation binding,GO:0043176~amine binding,GO:0046872~metal ion binding,GO:0046914~transition metal ion binding,GO:0048037~cofactor binding,	IPR000794:Beta-ketoacyl synthase,IPR001227:Acyl transferase region,IPR002198:Short-chain dehydrogenase/reductase SDR,IPR006162:Phosphopantetheine attachment site,IPR006163:Phosphopantetheine-binding,IPR009081:Acyl carrier protein-like,IPR013149:Alcohol dehydrogenase, zinc-binding,IPR013154:Alcohol dehydrogenase GroES-like,IPR014030:Beta-ketoacyl synthase, N-terminal,IPR014031:Beta-ketoacyl syntha…		PIRSF005998:mycocerosic acid synthase,		Acyltransferase,carrier protein,complete proteome,Fatty acid biosynthesis,lipid synthesis,multifunctional enzyme,nadp,Phosphopantetheine,transferase,	active site:For acyltransferase activity,active site:For beta-ketoacyl synthase activity,chain:Phthioceranic/hydroxyphthioceranic acid synthase,domain:Acyl carrier,modified residue,nucleotide phosphate-binding region:NADP (ER),nucleotide phosphate-binding region:NADP (KR),region of interest:Acyltransferase,region of interest:Beta-ketoacyl synthase,
15609839	Polyphosphate glucokinase	Mycobacterium tuberculosis				GO:0000166~nucleotide binding,GO:0001882~nucleoside binding,GO:0001883~purine nucleoside binding,GO:0005524~ATP binding,GO:0017076~purine nucleotide binding,GO:0030554~adenyl nucleotide binding,GO:0032553~ribonucleotide binding,GO:0032555~purine ribonucleotide binding,GO:0032559~adenyl ribonucleotide binding,GO:0047330~polyphosphate-glucose phosphotransferase activity,	IPR000600:ROK,	mra00010:Glycolysis / Gluconeogenesis,mra00520:Amino sugar and nucleotide sugar metabolism,mtc00010:Glycolysis / Gluconeogenesis,mtc00520:Amino sugar and nucleotide sugar metabolism,mtu00010:Glycolysis / Gluconeogenesis,mtu00520:Amino sugar and nucleotide sugar metabolism,			atp-binding,complete proteome,cytoplasm,direct protein sequencing,kinase,nucleotide-binding,transferase,	chain:Polyphosphate glucokinase,nucleotide phosphate-binding region:ATP,sequence conflict,sequence variant,
15609208	Precorrin-4 C(11)-methyltransferase	Mycobacterium tuberculosis		GO:0006766~vitamin metabolic process,GO:0006767~water-soluble vitamin metabolic process,GO:0006778~porphyrin metabolic process,GO:0006779~porphyrin biosynthetic process,GO:0009110~vitamin biosynthetic process,GO:0009235~cobalamin metabolic process,GO:0009236~cobalamin biosynthetic process,GO:0018130~heterocycle biosynthetic process,GO:0033013~tetrapyrrole metabolic process,GO:0033014~tetrapyrrole…		GO:0046026~precorrin-4 C11-methyltransferase activity,	IPR000878:Tetrapyrrole methylase,IPR003043:Uroporphiryn-III C-methyltransferase, conserved site,IPR006362:Cobalamin (vitamin B12) biosynthesis CobM/CbiF, precorrin-4 C11-methyltransferase, core,IPR014776:Tetrapyrrole methylase, subdomain 2,IPR014777:Tetrapyrrole methylase, subdomain 1,	mra00860:Porphyrin and chlorophyll metabolism,mtc00860:Porphyrin and chlorophyll metabolism,mtu00860:Porphyrin and chlorophyll metabolism,	PIRSF005628:precorrin-4 C11-methyltransferase,		cobalamin biosynthesis,complete proteome,methyltransferase,s-adenosyl-l-methionine,transferase,	chain:Precorrin-4 C(11)-methyltransferase,
15609209	Precorrin-6Y C(5,15)-methyltransferase [decarboxylating]	Mycobacterium tuberculosis		GO:0006766~vitamin metabolic process,GO:0006767~water-soluble vitamin metabolic process,GO:0006778~porphyrin metabolic process,GO:0006779~porphyrin biosynthetic process,GO:0009110~vitamin biosynthetic process,GO:0009235~cobalamin metabolic process,GO:0009236~cobalamin biosynthetic process,GO:0018130~heterocycle biosynthetic process,GO:0033013~tetrapyrrole metabolic process,GO:0033014~tetrapyrrole…		GO:0008276~protein methyltransferase activity,GO:0046025~precorrin-6Y C5,15-methyltransferase (decarboxylating) activity,	IPR000878:Tetrapyrrole methylase,IPR006365:Cobalamin (vitamin B12) biosynthesis CobL, precorrin-6Y C5,15-methyltransferase,IPR012818:Cobalamin (vitamin B12) biosynthesis CbiE, precorrin-6Y methyltransferase, core,IPR014008:Cobalamin (vitamin B12) biosynthesis CbiT, precorrin-6Y methyltransferase-core,IPR014777:Tetrapyrrole methylase, subdomain 1,	mra00860:Porphyrin and chlorophyll metabolism,mtc00860:Porphyrin and chlorophyll metabolism,mtu00860:Porphyrin and chlorophyll metabolism,	PIRSF036428:CobL,PIRSF036428:precorrin-6Y C5,15-methyltransferase (decarboxylating) CobL,		cobalamin biosynthesis,complete proteome,methyltransferase,s-adenosyl-l-methionine,transferase,	chain:Precorrin-6Y C(5,15)-methyltransferase [decarboxylating],sequence conflict,
15608469	Probable ATP-dependent helicase dinG homolog	Mycobacterium tuberculosis	Transcription / DNA replication, recombination, and repair,	GO:0006259~DNA metabolic process,GO:0006281~DNA repair,GO:0006310~DNA recombination,GO:0006974~response to DNA damage stimulus,GO:0033554~cellular response to stress,		GO:0000166~nucleotide binding,GO:0001882~nucleoside binding,GO:0001883~purine nucleoside binding,GO:0003677~DNA binding,GO:0004386~helicase activity,GO:0005524~ATP binding,GO:0008026~ATP-dependent helicase activity,GO:0016887~ATPase activity,GO:0017076~purine nucleotide binding,GO:0030554~adenyl nucleotide binding,GO:0032553~ribonucleotide binding,GO:0032555~purine ribonucleotide binding,GO:00325…	IPR002464:DNA/RNA helicase, ATP-dependent, DEAH-box type, conserved site,IPR006555:Helicase, ATP-dependent, c2 type,IPR011545:DNA/RNA helicase, DEAD/DEAH box type, N-terminal,IPR014001:DEAD-like helicase, N-terminal,IPR014013:Helicase, superfamily 1 and 2, ATP-binding, DinG/Rad3-type,			SM00487:DEXDc,SM00491:HELICc2,	atp-binding,complete proteome,DNA damage,dna recombination,dna repair,dna-binding,helicase,hydrolase,nucleotide-binding,	chain:Probable ATP-dependent helicase dinG homolog,domain:Helicase ATP-binding,nucleotide phosphate-binding region:ATP,short sequence motif:DEAH box,
15610199	Probable DNA ligase	Mycobacterium tuberculosis		GO:0006259~DNA metabolic process,GO:0006260~DNA replication,GO:0006281~DNA repair,GO:0006310~DNA recombination,GO:0006974~response to DNA damage stimulus,GO:0007049~cell cycle,GO:0033554~cellular response to stress,GO:0051301~cell division,		GO:0000166~nucleotide binding,GO:0001882~nucleoside binding,GO:0001883~purine nucleoside binding,GO:0003677~DNA binding,GO:0003909~DNA ligase activity,GO:0003910~DNA ligase (ATP) activity,GO:0005524~ATP binding,GO:0016886~ligase activity, forming phosphoric ester bonds,GO:0017076~purine nucleotide binding,GO:0030554~adenyl nucleotide binding,GO:0032553~ribonucleotide binding,GO:0032555~purine rib…	IPR000977:ATP-dependent DNA ligase,IPR012308:DNA ligase, N-terminal,IPR012309:ATP dependent DNA ligase, C-terminal,IPR012310:ATP dependent DNA ligase, central,IPR012340:Nucleic acid-binding, OB-fold,IPR016059:ATP-dependent DNA ligase, conserved site,	mra03410:Base excision repair,mra03420:Nucleotide excision repair,mra03430:Mismatch repair,mra03450:Non-homologous end-joining,mtc03410:Base excision repair,mtc03420:Nucleotide excision repair,mtc03430:Mismatch repair,mtc03450:Non-homologous end-joining,mtf03410:Base excision repair,mtf03420:Nucleotide excision repair,mtf03430:Mismatch repair,mtf03450:Non-homologous end-joining,mtu03410:Base exci…			atp-binding,cell cycle,cell division,complete proteome,DNA damage,dna recombination,dna repair,dna replication,ligase,metal-binding,nucleotide-binding,	active site:N6-AMP-lysine intermediate,binding site:ATP,chain:Probable DNA ligase,sequence conflict,
15607940	Probable M18-family aminopeptidase 2; Probable M18 family aminopeptidase 2	Mycobacterium tuberculosis		GO:0006508~proteolysis,	GO:0005773~vacuole,	GO:0004177~aminopeptidase activity,GO:0008233~peptidase activity,GO:0008237~metallopeptidase activity,GO:0008238~exopeptidase activity,GO:0008270~zinc ion binding,GO:0043167~ion binding,GO:0043169~cation binding,GO:0046872~metal ion binding,GO:0046914~transition metal ion binding,GO:0070011~peptidase activity, acting on L-amino acid peptides,	IPR001948:Peptidase M18, aminopeptidase I,				Aminopeptidase,complete proteome,hydrolase,metal-binding,metalloprotease,Protease,zinc,	chain:Probable M18 family aminopeptidase 2,metal ion-binding site:Zinc,sequence conflict,
15610930	Probable arabinosyltransferase A	Mycobacterium tuberculosis		GO:0000270~peptidoglycan metabolic process,GO:0000271~polysaccharide biosynthetic process,GO:0005976~polysaccharide metabolic process,GO:0006022~aminoglycan metabolic process,GO:0006023~aminoglycan biosynthetic process,GO:0006024~glycosaminoglycan biosynthetic process,GO:0007047~cell wall organization,GO:0009252~peptidoglycan biosynthetic process,GO:0009273~peptidoglycan-based cell wall biogenesi…	GO:0005886~plasma membrane,GO:0016021~integral to membrane,GO:0031224~intrinsic to membrane,	GO:0016763~transferase activity, transferring pentosyl groups,	IPR007680:Mycobacterial cell wall arabinan synthesis protein,				antibiotic resistance,cell membrane,cell wall biogenesis/degradation,complete proteome,glycosyltransferase,membrane,transferase,transmembrane,	chain:Probable arabinosyltransferase A,sequence conflict,sequence variant,transmembrane region,
15609129	Probable cation-transporting ATPase G	Mycobacterium tuberculosis		GO:0006163~purine nucleotide metabolic process,GO:0006164~purine nucleotide biosynthetic process,GO:0006754~ATP biosynthetic process,GO:0006811~ion transport,GO:0006812~cation transport,GO:0009141~nucleoside triphosphate metabolic process,GO:0009142~nucleoside triphosphate biosynthetic process,GO:0009144~purine nucleoside triphosphate metabolic process,GO:0009145~purine nucleoside triphosphate bi…	GO:0005886~plasma membrane,GO:0016021~integral to membrane,GO:0031224~intrinsic to membrane,	GO:0000166~nucleotide binding,GO:0000287~magnesium ion binding,GO:0001882~nucleoside binding,GO:0001883~purine nucleoside binding,GO:0005524~ATP binding,GO:0015399~primary active transmembrane transporter activity,GO:0015405~P-P-bond-hydrolysis-driven transmembrane transporter activity,GO:0015662~ATPase activity, coupled to transmembrane movement of ions, phosphorylative mechanism,GO:0016820~hydr…	IPR001757:ATPase, P-type, K/Mg/Cd/Cu/Zn/Na/Ca/Na/H-transporter,IPR005834:Haloacid dehalogenase-like hydrolase,IPR006404:ATPase, P-type, heavy metal-(Cd/Co/Hg/Pb/Zn)-translocating,IPR006416:ATPase, P-type, heavy metal translocating,IPR008250:ATPase, P-type, ATPase-associated region,IPR018303:ATPase, P-type phosphorylation site,				atp-binding,cell membrane,complete proteome,hydrolase,magnesium,membrane,metal-binding,nucleotide-binding,phosphoprotein,transmembrane,	active site:4-aspartylphosphate intermediate,chain:Probable cation-transporting ATPase G,metal ion-binding site:Magnesium,transmembrane region,
15608109	Probable cation-transporting ATPase V	Mycobacterium tuberculosis	Inorganic ion transport and metabolism,	GO:0006163~purine nucleotide metabolic process,GO:0006164~purine nucleotide biosynthetic process,GO:0006754~ATP biosynthetic process,GO:0006811~ion transport,GO:0006812~cation transport,GO:0009141~nucleoside triphosphate metabolic process,GO:0009142~nucleoside triphosphate biosynthetic process,GO:0009144~purine nucleoside triphosphate metabolic process,GO:0009145~purine nucleoside triphosphate bi…	GO:0005886~plasma membrane,GO:0016021~integral to membrane,GO:0031224~intrinsic to membrane,	GO:0000166~nucleotide binding,GO:0000287~magnesium ion binding,GO:0001882~nucleoside binding,GO:0001883~purine nucleoside binding,GO:0004008~copper-exporting ATPase activity,GO:0005375~copper ion transmembrane transporter activity,GO:0005524~ATP binding,GO:0015082~di-, tri-valent inorganic cation transmembrane transporter activity,GO:0015399~primary active transmembrane transporter activity,GO:00…	IPR000695:ATPase, P-type, H+ transporting proton pump,IPR001757:ATPase, P-type, K/Mg/Cd/Cu/Zn/Na/Ca/Na/H-transporter,IPR005834:Haloacid dehalogenase-like hydrolase,IPR006403:ATPase, P type, cation/copper-transporter,IPR006416:ATPase, P-type, heavy metal translocating,IPR008250:ATPase, P-type, ATPase-associated region,IPR018303:ATPase, P-type phosphorylation site,				atp-binding,cell membrane,complete proteome,hydrolase,magnesium,membrane,metal-binding,nucleotide-binding,phosphoprotein,transmembrane,	active site:4-aspartylphosphate intermediate,chain:Probable cation-transporting ATPase V,metal ion-binding site:Magnesium,transmembrane region,
15610180	Probable cytochrome c oxidase subunit 1	Mycobacterium tuberculosis	Energy production and conversion,	GO:0006091~generation of precursor metabolites and energy,GO:0009060~aerobic respiration,GO:0015980~energy derivation by oxidation of organic compounds,GO:0022900~electron transport chain,GO:0045333~cellular respiration,GO:0055114~oxidation reduction,	GO:0005886~plasma membrane,GO:0016021~integral to membrane,GO:0031224~intrinsic to membrane,GO:0070469~respiratory chain,	GO:0004129~cytochrome-c oxidase activity,GO:0005506~iron ion binding,GO:0005507~copper ion binding,GO:0009055~electron carrier activity,GO:0015002~heme-copper terminal oxidase activity,GO:0015077~monovalent inorganic cation transmembrane transporter activity,GO:0015078~hydrogen ion transmembrane transporter activity,GO:0016675~oxidoreductase activity, acting on heme group of donors,GO:0016676~oxi…	IPR000883:Cytochrome c oxidase, subunit I,IPR014241:Cytochrome c oxidase, subunit I bacterial type,	mra00190:Oxidative phosphorylation,mtc00190:Oxidative phosphorylation,mtu00190:Oxidative phosphorylation,	PIRSF000265:cytochrome-c oxidase, subunit I,		cell membrane,chromoprotein,complete proteome,copper,electron transfer,electron transport,heme,iron,magnesium,membrane,membrane-associated complex,metal-binding,metalloprotein,oxidative phosphorylation,oxidoreductase,respiratory chain,transmembrane,transmembrane protein,transport,	chain:Probable cytochrome c oxidase subunit 1,cross-link:1'-histidyl-3'-tyrosine (His-Tyr),metal ion-binding site:Copper B,metal ion-binding site:Iron (heme A axial ligand),metal ion-binding site:Iron (heme A3 axial ligand),transmembrane region,
15609226	Probable dipeptidase pepE	Mycobacterium tuberculosis	Amino acid transport and metabolism,	GO:0006508~proteolysis,	GO:0005886~plasma membrane,GO:0016021~integral to membrane,GO:0031224~intrinsic to membrane,	GO:0008233~peptidase activity,GO:0008235~metalloexopeptidase activity,GO:0008237~metallopeptidase activity,GO:0008238~exopeptidase activity,GO:0030145~manganese ion binding,GO:0043167~ion binding,GO:0043169~cation binding,GO:0046872~metal ion binding,GO:0046914~transition metal ion binding,GO:0070011~peptidase activity, acting on L-amino acid peptides,	IPR000994:Peptidase M24, structural domain,IPR001131:Peptidase M24B, X-Pro dipeptidase/aminopeptidase P, conserved site,		PIRSF005014:X-Pro aminopeptidase,		cell membrane,complete proteome,hydrolase,manganese,membrane,metal-binding,transmembrane,	chain:Probable dipeptidase pepE,metal ion-binding site:Manganese 1,metal ion-binding site:Manganese 2,transmembrane region,
57117104	Probable geranylgeranyl pyrophosphate synthetase	Mycobacterium tuberculosis		GO:0006720~isoprenoid metabolic process,GO:0008299~isoprenoid biosynthetic process,GO:0008610~lipid biosynthetic process,		GO:0004161~dimethylallyltranstransferase activity,GO:0004311~farnesyltranstransferase activity,GO:0004337~geranyltranstransferase activity,GO:0004659~prenyltransferase activity,GO:0016765~transferase activity, transferring alkyl or aryl (other than methyl) groups,	IPR000092:Polyprenyl synthetase,IPR008949:Terpenoid synthase,IPR017446:Polyprenyl synthetase-related,	mra00900:Terpenoid backbone biosynthesis,mtu00900:Terpenoid backbone biosynthesis,	PIRSF000496:trans-prenyltransferase,		complete proteome,Isoprene biosynthesis,lipid synthesis,magnesium,metal-binding,multifunctional enzyme,transferase,	binding site:Dimethylallyl diphosphate,binding site:Isopentenyl diphosphate,chain:Probable geranylgeranyl pyrophosphate synthetase,metal ion-binding site:Magnesium 1,metal ion-binding site:Magnesium 2,metal ion-binding site:Magnesium 3,
57116832	Probable glucose-6-phosphate 1-dehydrogenase; Glucose-6-phosphate 1-dehydrogenase	Mycobacterium tuberculosis		GO:0005996~monosaccharide metabolic process,GO:0006006~glucose metabolic process,GO:0019318~hexose metabolic process,GO:0055114~oxidation reduction,		GO:0004345~glucose-6-phosphate dehydrogenase activity,	IPR001282:Glucose-6-phosphate dehydrogenase,IPR016040:NAD(P)-binding domain,IPR019796:Glucose-6-phosphate dehydrogenase, active site,	mra00030:Pentose phosphate pathway,mra00480:Glutathione metabolism,mtu00030:Pentose phosphate pathway,mtu00480:Glutathione metabolism,	PIRSF000110:G6PD,PIRSF000110:glucose-6-phosphate dehydrogenase,		carbohydrate metabolism,complete proteome,glucose metabolism,nadp,oxidoreductase,	active site:Proton acceptor,binding site:NADP,binding site:Substrate,chain:Probable glucose-6-phosphate 1- dehydrogenase,sequence conflict,
15607685	Probable low-affinity inorganic phosphate transporter	Mycobacterium tuberculosis		GO:0006811~ion transport,GO:0006817~phosphate transport,GO:0006820~anion transport,GO:0015698~inorganic anion transport,	GO:0005886~plasma membrane,GO:0016021~integral to membrane,GO:0031224~intrinsic to membrane,	GO:0005315~inorganic phosphate transmembrane transporter activity,GO:0008509~anion transmembrane transporter activity,GO:0015103~inorganic anion transmembrane transporter activity,GO:0015114~phosphate transmembrane transporter activity,	IPR001204:Phosphate transporter,				cell membrane,complete proteome,membrane,phosphate transport,transmembrane,transport,	chain:Probable low-affinity inorganic phosphate transporter,sequence conflict,transmembrane region,
15609384	Probable propionyl-CoA carboxylase beta chain 6	Mycobacterium tuberculosis	Lipid metabolism,			GO:0000166~nucleotide binding,GO:0001882~nucleoside binding,GO:0001883~purine nucleoside binding,GO:0004658~propionyl-CoA carboxylase activity,GO:0005524~ATP binding,GO:0016885~ligase activity, forming carbon-carbon bonds,GO:0017076~purine nucleotide binding,GO:0030554~adenyl nucleotide binding,GO:0032553~ribonucleotide binding,GO:0032555~purine ribonucleotide binding,GO:0032559~adenyl ribonucleo…	IPR000022:Carboxyl transferase,IPR011762:Acetyl-coenzyme A carboxyltransferase, N-terminal,IPR011763:Acetyl-coenzyme A carboxyltransferase, C-terminal,	mra00280:Valine, leucine and isoleucine degradation,mra00640:Propanoate metabolism,mtu00280:Valine, leucine and isoleucine degradation,mtu00640:Propanoate metabolism,			atp-binding,complete proteome,ligase,nucleotide-binding,	chain:Probable propionyl-CoA carboxylase beta chain 6,domain:Carboxyltransferase,
15608406	Probable serine/threonine-protein kinase pknH	Mycobacterium tuberculosis		GO:0006468~protein amino acid phosphorylation,GO:0006793~phosphorus metabolic process,GO:0006796~phosphate metabolic process,GO:0016310~phosphorylation,		GO:0000166~nucleotide binding,GO:0001882~nucleoside binding,GO:0001883~purine nucleoside binding,GO:0004672~protein kinase activity,GO:0004674~protein serine/threonine kinase activity,GO:0005524~ATP binding,GO:0017076~purine nucleotide binding,GO:0030554~adenyl nucleotide binding,GO:0032553~ribonucleotide binding,GO:0032555~purine ribonucleotide binding,GO:0032559~adenyl ribonucleotide binding,	IPR000719:Protein kinase, core,IPR008271:Serine/threonine protein kinase, active site,IPR017441:Protein kinase, ATP binding site,IPR017442:Serine/threonine protein kinase-related,		PIRSF000569:serine/threonine-protein kinases, mycobacterial,		atp-binding,complete proteome,kinase,nucleotide-binding,phosphoprotein,serine/threonine-protein kinase,transferase,	active site:Proton acceptor,binding site:ATP,chain:Probable serine/threonine-protein kinase pknH,domain:Protein kinase,modified residue,mutagenesis site,nucleotide phosphate-binding region:ATP,sequence conflict,
15609225	Probable serine/threonine-protein kinase pknJ	Mycobacterium tuberculosis		GO:0006468~protein amino acid phosphorylation,GO:0006793~phosphorus metabolic process,GO:0006796~phosphate metabolic process,GO:0016310~phosphorylation,	GO:0005886~plasma membrane,GO:0016021~integral to membrane,GO:0031224~intrinsic to membrane,	GO:0000166~nucleotide binding,GO:0001882~nucleoside binding,GO:0001883~purine nucleoside binding,GO:0004672~protein kinase activity,GO:0004674~protein serine/threonine kinase activity,GO:0005524~ATP binding,GO:0017076~purine nucleotide binding,GO:0030554~adenyl nucleotide binding,GO:0032553~ribonucleotide binding,GO:0032555~purine ribonucleotide binding,GO:0032559~adenyl ribonucleotide binding,	IPR000719:Protein kinase, core,IPR008271:Serine/threonine protein kinase, active site,IPR017441:Protein kinase, ATP binding site,IPR017442:Serine/threonine protein kinase-related,		PIRSF000569:serine/threonine-protein kinases, mycobacterial,		atp-binding,cell membrane,complete proteome,kinase,membrane,nucleotide-binding,serine/threonine-protein kinase,transferase,transmembrane,	active site:Proton acceptor,binding site:ATP,chain:Probable serine/threonine-protein kinase pknJ,domain:Protein kinase,nucleotide phosphate-binding region:ATP,transmembrane region,
15609640	Probable succinyl-CoA:3-ketoacid-coenzyme A transferase subunit B	Mycobacterium tuberculosis				GO:0008260~3-oxoacid CoA-transferase activity,GO:0008410~CoA-transferase activity,GO:0016782~transferase activity, transferring sulfur-containing groups,	IPR004164:Coenzyme A transferase active site,IPR004165:Coenzyme A transferase,IPR012791:3-oxoacid CoA-transferase, subunit B,	mra00072:Synthesis and degradation of ketone bodies,mra00280:Valine, leucine and isoleucine degradation,mra00650:Butanoate metabolism,mtc00072:Synthesis and degradation of ketone bodies,mtc00280:Valine, leucine and isoleucine degradation,mtc00650:Butanoate metabolism,mtu00072:Synthesis and degradation of ketone bodies,mtu00280:Valine, leucine and isoleucine degradation,mtu00650:Butanoate metaboli…	PIRSF012663:CoA-transferase, beta subunit,		complete proteome,transferase,	chain:Probable succinyl-CoA:3-ketoacid-coenzyme A transferase subunit B,
57116684	Proline-rich 28 kDa antigen	Mycobacterium tuberculosis					IPR019674:Lipoprotein LpqT, predicted,		PIRSF028920:proline-rich 28 kDa antigen,		complete proteome,signal,	chain:Proline-rich 28 kDa antigen,signal peptide,
15610538	Protein Rv3402c/MT3510	Mycobacterium tuberculosis	Cell envelope biogenesis, outer membrane,			GO:0019842~vitamin binding,GO:0030170~pyridoxal phosphate binding,GO:0048037~cofactor binding,GO:0070279~vitamin B6 binding,	IPR000653:DegT/DnrJ/EryC1/StrS aminotransferase,IPR015421:Pyridoxal phosphate-dependent transferase, major region, subdomain 1,IPR015422:Pyridoxal phosphate-dependent transferase, major region, subdomain 2,		PIRSF000390:PLP_StrS,PIRSF000390:pyridoxal dependent aminotransferase, DegT/DnrJ/EryC1/StrS types,		complete proteome,pyridoxal phosphate,	chain:Protein Rv3402c/MT3510,modified residue,
15610011	Protein dipZ	Mycobacterium tuberculosis		GO:0006461~protein complex assembly,GO:0017004~cytochrome complex assembly,GO:0019725~cellular homeostasis,GO:0034621~cellular macromolecular complex subunit organization,GO:0034622~cellular macromolecular complex assembly,GO:0042592~homeostatic process,GO:0043623~cellular protein complex assembly,GO:0043933~macromolecular complex subunit organization,GO:0045454~cell redox homeostasis,GO:0065003~…	GO:0005886~plasma membrane,GO:0016021~integral to membrane,GO:0031224~intrinsic to membrane,	GO:0016209~antioxidant activity,	IPR000866:Alkyl hydroperoxide reductase/ Thiol specific antioxidant/ Mal allergen,IPR003834:Cytochrome c assembly protein, transmembrane region,IPR012335:Thioredoxin fold,IPR017936:Thioredoxin-like,				3d-structure,cell membrane,complete proteome,membrane,transmembrane,	chain:Protein dipZ,domain:Thioredoxin,helix,sequence conflict,strand,transmembrane region,turn,
15610036	Protein fdhD homolog	Mycobacterium tuberculosis			GO:0009326~formate dehydrogenase complex,	GO:0008863~formate dehydrogenase activity,GO:0016620~oxidoreductase activity, acting on the aldehyde or oxo group of donors, NAD or NADP as acceptor,	IPR003786:Formate dehydrogenase, subunit FdhD,		PIRSF015626:formate dehydrogenase accessory protein FdhD,		complete proteome,cytoplasm,	chain:Protein fdhD homolog,
15608440	Protein hemK homolog	Mycobacterium tuberculosis		GO:0006479~protein amino acid methylation,GO:0006730~one-carbon metabolic process,GO:0008213~protein amino acid alkylation,GO:0032259~methylation,GO:0043414~biopolymer methylation,		GO:0008276~protein methyltransferase activity,	IPR002052:N-6 adenine-specific DNA methylase, conserved site,IPR004556:Modification methylase HemK,IPR007848:Methyltransferase small,		PIRSF037013:(N5)-glutamine methyltransferase, Hemk type,		complete proteome,methyltransferase,transferase,	chain:Protein hemK homolog,sequence conflict,
15609514	Protein mbtH	Mycobacterium tuberculosis					IPR005153:MbtH-like protein,		PIRSF004495:Escherichia coli hypothetical 8K protein (fes 3' region),		3d-structure,complete proteome,	chain:Protein mbtH,helix,sequence conflict,strand,
15608958	Protein translocase subunit secA 2	Mycobacterium tuberculosis		GO:0006605~protein targeting,GO:0006886~intracellular protein transport,GO:0008104~protein localization,GO:0015031~protein transport,GO:0017038~protein import,GO:0034613~cellular protein localization,GO:0045184~establishment of protein localization,GO:0046907~intracellular transport,GO:0055085~transmembrane transport,GO:0065002~intracellular protein transmembrane transport,GO:0070727~cellular mac…	GO:0005886~plasma membrane,GO:0009898~internal side of plasma membrane,GO:0044459~plasma membrane part,	GO:0000166~nucleotide binding,GO:0001882~nucleoside binding,GO:0001883~purine nucleoside binding,GO:0005524~ATP binding,GO:0017076~purine nucleotide binding,GO:0030554~adenyl nucleotide binding,GO:0032553~ribonucleotide binding,GO:0032555~purine ribonucleotide binding,GO:0032559~adenyl ribonucleotide binding,	IPR000185:SecA protein,IPR011115:SecA DEAD-like,IPR011116:SecA Wing and Scaffold,IPR011130:SecA preprotein cross-linking region,IPR014018:SecA motor DEAD,	mra03060:Protein export,mra03070:Bacterial secretion system,mtu03060:Protein export,mtu03070:Bacterial secretion system,	PIRSF002824:preprotein translocase, SecA subunit,		ATP,atp-binding,cell membrane,complete proteome,cytoplasm,membrane,nucleotide binding,nucleotide-binding,P-loop,protein transport,translocation,transport,	chain:Protein translocase subunit secA 2,nucleotide phosphate-binding region:ATP,
161352464	Putative 2-dehydropantoate 2-reductase	Mycobacterium tuberculosis		GO:0006575~cellular amino acid derivative metabolic process,GO:0006732~coenzyme metabolic process,GO:0009108~coenzyme biosynthetic process,GO:0015939~pantothenate metabolic process,GO:0015940~pantothenate biosynthetic process,GO:0042398~cellular amino acid derivative biosynthetic process,GO:0051186~cofactor metabolic process,GO:0051188~cofactor biosynthetic process,GO:0055114~oxidation reduction,		GO:0000166~nucleotide binding,GO:0008677~2-dehydropantoate 2-reductase activity,GO:0048037~cofactor binding,GO:0050661~NADP or NADPH binding,GO:0050662~coenzyme binding,	IPR003710:Ketopantoate reductase ApbA/PanE,IPR013328:Dehydrogenase, multihelical,IPR013332:Ketopantoate reductase ApbA/PanE, N-terminal,IPR013752:Ketopantoate reductase ApbA/PanE, C-terminal,IPR016040:NAD(P)-binding domain,	mtu00770:Pantothenate and CoA biosynthesis,	PIRSF028745:PIRSF028745,		complete proteome,cytoplasm,nadp,oxidoreductase,pantothenate biosynthesis,	active site:Proton donor,binding site:NADP,binding site:NADP; via amide nitrogen,binding site:Substrate,chain:Putative 2-dehydropantoate 2-reductase,nucleotide phosphate-binding region:NADP,
15608078	Putative DNA ligase-like protein Rv0938/MT0965	Mycobacterium tuberculosis		GO:0006259~DNA metabolic process,GO:0006260~DNA replication,GO:0006261~DNA-dependent DNA replication,GO:0006269~DNA replication, synthesis of RNA primer,GO:0006281~DNA repair,GO:0006310~DNA recombination,GO:0006974~response to DNA damage stimulus,GO:0032774~RNA biosynthetic process,GO:0033554~cellular response to stress,		GO:0000166~nucleotide binding,GO:0001882~nucleoside binding,GO:0001883~purine nucleoside binding,GO:0003896~DNA primase activity,GO:0003899~DNA-directed RNA polymerase activity,GO:0003909~DNA ligase activity,GO:0003910~DNA ligase (ATP) activity,GO:0005524~ATP binding,GO:0016779~nucleotidyltransferase activity,GO:0016886~ligase activity, forming phosphoric ester bonds,GO:0017076~purine nucleotide …	IPR002755:DNA primase, small subunit,IPR012309:ATP dependent DNA ligase, C-terminal,IPR012310:ATP dependent DNA ligase, central,IPR012340:Nucleic acid-binding, OB-fold,IPR014144:DNA ligase D, 3'-phosphoesterase domain,IPR014145:DNA polymerase LigD, polymerase domain,IPR014146:DNA polymerase LigD, ligase region,	mtu03410:Base excision repair,mtu03420:Nucleotide excision repair,mtu03430:Mismatch repair,mtu03450:Non-homologous end-joining,	PIRSF037209:DNA-ligase protein,PIRSF500388:DNA-ligase like protein,		3d-structure,atp-binding,complete proteome,ligase,nucleotide-binding,	active site:N6-AMP-lysine intermediate,chain:Putative DNA ligase-like protein Rv0938/MT0965,helix,sequence conflict,strand,turn,
15610756	Putative ESAT-6-like protein 10	Mycobacterium tuberculosis					IPR010310:Protein of unknown function DUF909,				complete proteome,	chain:Putative ESAT-6-like protein 10,
15608030	Putative HTH-type transcriptional regulator Rv0890c/MT0914	Mycobacterium tuberculosis		GO:0000160~two-component signal transduction system (phosphorelay),GO:0006350~transcription,GO:0006355~regulation of transcription, DNA-dependent,GO:0006952~defense response,GO:0045449~regulation of transcription,GO:0051252~regulation of RNA metabolic process,		GO:0000156~two-component response regulator activity,GO:0003677~DNA binding,GO:0003700~transcription factor activity,GO:0030528~transcription regulator activity,GO:0043565~sequence-specific DNA binding,	IPR000792:Transcription regulator LuxR, C-terminal,IPR011991:Winged helix repressor DNA-binding,			SM00421:HTH_LUXR,	complete proteome,dna-binding,Transcription,transcription regulation,	chain:Putative HTH-type transcriptional regulator Rv0890c/MT0914,DNA-binding region:H-T-H motif,domain:HTH luxR-type,sequence conflict,
15607288	Putative S-adenosyl-L-methionine-dependent methyltransferase Rv0146	Mycobacterium tuberculosis					IPR003455:O-methyltransferase, N-terminal,IPR011610:Conserved hypothetical protein CHP00027, methylltransferase,		PIRSF015570:Mycobacterium tuberculosis hypothetical protein Rv0731c,		complete proteome,methyltransferase,s-adenosyl-l-methionine,transferase,	binding site:S-adenosyl-L-methionine,chain:Putative S-adenosyl-L-methionine- dependent methyltransferase Rv0146,region of interest:S-adenosyl-L-methionine binding,
15608033	Putative S-adenosyl-L-methionine-dependent methyltransferase Rv0893c/MT0917	Mycobacterium tuberculosis					IPR003455:O-methyltransferase, N-terminal,IPR011610:Conserved hypothetical protein CHP00027, methylltransferase,		PIRSF015570:Mycobacterium tuberculosis hypothetical protein Rv0731c,		complete proteome,methyltransferase,s-adenosyl-l-methionine,transferase,	binding site:S-adenosyl-L-methionine,chain:Putative S-adenosyl-L-methionine- dependent methyltransferase Rv0893c/MT0917,region of interest:S-adenosyl-L-methionine binding,
15610535	Putative S-adenosyl-L-methionine-dependent methyltransferase Rv3399/MT3507	Mycobacterium tuberculosis					IPR003455:O-methyltransferase, N-terminal,IPR011610:Conserved hypothetical protein CHP00027, methylltransferase,		PIRSF015570:Mycobacterium tuberculosis hypothetical protein Rv0731c,		complete proteome,methyltransferase,s-adenosyl-l-methionine,transferase,	binding site:S-adenosyl-L-methionine,chain:Putative S-adenosyl-L-methionine- dependent methyltransferase Rv3399/MT3507,region of interest:S-adenosyl-L-methionine binding,sequence conflict,
15608403	Putative amidase amiB2	Mycobacterium tuberculosis				GO:0004040~amidase activity,GO:0016811~hydrolase activity, acting on carbon-nitrogen (but not peptide) bonds, in linear amides,GO:0016879~ligase activity, forming carbon-nitrogen bonds,GO:0016884~carbon-nitrogen ligase activity, with glutamine as amido-N-donor,	IPR000120:Amidase signature enzyme,	mra00330:Arginine and proline metabolism,mra00360:Phenylalanine metabolism,mra00380:Tryptophan metabolism,mra00460:Cyanoamino acid metabolism,mra00632:Benzoate degradation via CoA ligation,mra00643:Styrene degradation,mtu00330:Arginine and proline metabolism,mtu00360:Phenylalanine metabolism,mtu00380:Tryptophan metabolism,mtu00460:Cyanoamino acid metabolism,mtu00632:Benzoate degradation via CoA l…	PIRSF001329:indoleacetamide hydrolase,		complete proteome,hydrolase,	active site:Acyl-ester intermediate,active site:Charge relay system,chain:Putative amidase amiB2,
15609123	Putative amino-acid transporter Rv1986/MT2040	Mycobacterium tuberculosis		GO:0006865~amino acid transport,GO:0015837~amine transport,GO:0015849~organic acid transport,GO:0046942~carboxylic acid transport,	GO:0005886~plasma membrane,GO:0016021~integral to membrane,GO:0031224~intrinsic to membrane,		IPR001123:Lysine exporter protein (LYSE/YGGA),IPR004777:L-lysine exporter,		PIRSF004531:Escherichia coli hypothetical 23K protein (sbm-fba intergenic region),		amino-acid transport,cell membrane,complete proteome,membrane,transmembrane,transport,	chain:Putative amino-acid transporter Rv1986/MT2040,transmembrane region,
15610681	Putative cytochrome P450 125	Mycobacterium tuberculosis	Secondary metabolites biosynthesis, transport, and catabolism,	GO:0055114~oxidation reduction,		GO:0005506~iron ion binding,GO:0009055~electron carrier activity,GO:0020037~heme binding,GO:0043167~ion binding,GO:0043169~cation binding,GO:0046872~metal ion binding,GO:0046906~tetrapyrrole binding,GO:0046914~transition metal ion binding,	IPR001128:Cytochrome P450,IPR002397:Cytochrome P450, B-class,IPR017972:Cytochrome P450, conserved site,	mra00361:gamma-Hexachlorocyclohexane degradation,mra00626:Naphthalene and anthracene degradation,mra00903:Limonene and pinene degradation,mtu00361:gamma-Hexachlorocyclohexane degradation,mtu00626:Naphthalene and anthracene degradation,mtu00903:Limonene and pinene degradation,	PIRSF000059:cytochrome P450 CYP106,		3d-structure,complete proteome,heme,iron,metal-binding,Monooxygenase,oxidoreductase,	chain:Putative cytochrome P450 125,metal ion-binding site:Iron (heme axial ligand),
15609405	Putative cytochrome P450 128	Mycobacterium tuberculosis	Secondary metabolites biosynthesis, transport, and catabolism,	GO:0055114~oxidation reduction,	GO:0005886~plasma membrane,GO:0016021~integral to membrane,GO:0031224~intrinsic to membrane,	GO:0005506~iron ion binding,GO:0009055~electron carrier activity,GO:0020037~heme binding,GO:0043167~ion binding,GO:0043169~cation binding,GO:0046872~metal ion binding,GO:0046906~tetrapyrrole binding,GO:0046914~transition metal ion binding,	IPR001128:Cytochrome P450,IPR002397:Cytochrome P450, B-class,IPR017972:Cytochrome P450, conserved site,	mra00361:gamma-Hexachlorocyclohexane degradation,mra00626:Naphthalene and anthracene degradation,mra00903:Limonene and pinene degradation,mtu00361:gamma-Hexachlorocyclohexane degradation,mtu00626:Naphthalene and anthracene degradation,mtu00903:Limonene and pinene degradation,	PIRSF000059:cytochrome P450 CYP106,		cell membrane,complete proteome,heme,iron,membrane,metal-binding,Monooxygenase,oxidoreductase,transmembrane,	chain:Putative cytochrome P450 128,metal ion-binding site:Iron (heme axial ligand),transmembrane region,
57116859	Putative cytochrome P450 132	Mycobacterium tuberculosis	Secondary metabolites biosynthesis, transport, and catabolism,	GO:0055114~oxidation reduction,		GO:0005506~iron ion binding,GO:0009055~electron carrier activity,GO:0020037~heme binding,GO:0043167~ion binding,GO:0043169~cation binding,GO:0046872~metal ion binding,GO:0046906~tetrapyrrole binding,GO:0046914~transition metal ion binding,	IPR001128:Cytochrome P450,IPR002401:Cytochrome P450, E-class, group I,IPR017972:Cytochrome P450, conserved site,IPR017973:Cytochrome P450, C-terminal region,	mra00361:gamma-Hexachlorocyclohexane degradation,mra00626:Naphthalene and anthracene degradation,mra00903:Limonene and pinene degradation,mtu00361:gamma-Hexachlorocyclohexane degradation,mtu00626:Naphthalene and anthracene degradation,mtu00903:Limonene and pinene degradation,	PIRSF000050:cytochrome P450 CYP4B1,		complete proteome,heme,iron,metal-binding,metalloprotein,Monooxygenase,oxidoreductase,	chain:Putative cytochrome P450 132,metal ion-binding site:Iron (heme axial ligand),sequence conflict,
15610196	Putative cytochrome P450 136	Mycobacterium tuberculosis	Secondary metabolites biosynthesis, transport, and catabolism,	GO:0055114~oxidation reduction,		GO:0005506~iron ion binding,GO:0009055~electron carrier activity,GO:0020037~heme binding,GO:0043167~ion binding,GO:0043169~cation binding,GO:0046872~metal ion binding,GO:0046906~tetrapyrrole binding,GO:0046914~transition metal ion binding,	IPR001128:Cytochrome P450,IPR002403:Cytochrome P450, E-class, group IV,IPR017972:Cytochrome P450, conserved site,	mra00361:gamma-Hexachlorocyclohexane degradation,mra00626:Naphthalene and anthracene degradation,mra00903:Limonene and pinene degradation,mtu00361:gamma-Hexachlorocyclohexane degradation,mtu00626:Naphthalene and anthracene degradation,mtu00903:Limonene and pinene degradation,	PIRSF000063:cytochrome P450,		chromoprotein,complete proteome,heme,iron,metal-binding,metalloprotein,Monooxygenase,oxidoreductase,	chain:Putative cytochrome P450 136,metal ion-binding site:Iron (heme axial ligand),
15610258	Putative cytochrome P450 141	Mycobacterium tuberculosis	Secondary metabolites biosynthesis, transport, and catabolism,	GO:0055114~oxidation reduction,	GO:0005886~plasma membrane,GO:0016021~integral to membrane,GO:0031224~intrinsic to membrane,	GO:0005506~iron ion binding,GO:0009055~electron carrier activity,GO:0020037~heme binding,GO:0043167~ion binding,GO:0043169~cation binding,GO:0046872~metal ion binding,GO:0046906~tetrapyrrole binding,GO:0046914~transition metal ion binding,	IPR001128:Cytochrome P450,IPR002397:Cytochrome P450, B-class,IPR017972:Cytochrome P450, conserved site,	mra00361:gamma-Hexachlorocyclohexane degradation,mra00626:Naphthalene and anthracene degradation,mra00903:Limonene and pinene degradation,mtu00361:gamma-Hexachlorocyclohexane degradation,mtu00626:Naphthalene and anthracene degradation,mtu00903:Limonene and pinene degradation,	PIRSF000059:cytochrome P450 CYP106,		cell membrane,complete proteome,heme,iron,membrane,metal-binding,Monooxygenase,oxidoreductase,transmembrane,	chain:Putative cytochrome P450 141,metal ion-binding site:Iron (heme axial ligand),sequence conflict,transmembrane region,
15608923	Putative cytochrome P450 143	Mycobacterium tuberculosis	Secondary metabolites biosynthesis, transport, and catabolism,	GO:0055114~oxidation reduction,		GO:0005506~iron ion binding,GO:0009055~electron carrier activity,GO:0020037~heme binding,GO:0043167~ion binding,GO:0043169~cation binding,GO:0046872~metal ion binding,GO:0046906~tetrapyrrole binding,GO:0046914~transition metal ion binding,	IPR001128:Cytochrome P450,IPR002397:Cytochrome P450, B-class,IPR017972:Cytochrome P450, conserved site,IPR017973:Cytochrome P450, C-terminal region,	mra00361:gamma-Hexachlorocyclohexane degradation,mra00626:Naphthalene and anthracene degradation,mra00903:Limonene and pinene degradation,mtu00361:gamma-Hexachlorocyclohexane degradation,mtu00626:Naphthalene and anthracene degradation,mtu00903:Limonene and pinene degradation,	PIRSF000059:cytochrome P450 CYP106,		complete proteome,heme,iron,metal-binding,Monooxygenase,oxidoreductase,	chain:Putative cytochrome P450 143,metal ion-binding site:Iron (heme axial ligand),
15608915	Putative cytochrome P450 144	Mycobacterium tuberculosis	Secondary metabolites biosynthesis, transport, and catabolism,	GO:0055114~oxidation reduction,		GO:0005506~iron ion binding,GO:0009055~electron carrier activity,GO:0020037~heme binding,GO:0043167~ion binding,GO:0043169~cation binding,GO:0046872~metal ion binding,GO:0046906~tetrapyrrole binding,GO:0046914~transition metal ion binding,	IPR001128:Cytochrome P450,IPR002397:Cytochrome P450, B-class,IPR017972:Cytochrome P450, conserved site,IPR017973:Cytochrome P450, C-terminal region,	mra00361:gamma-Hexachlorocyclohexane degradation,mra00626:Naphthalene and anthracene degradation,mra00903:Limonene and pinene degradation,mtu00361:gamma-Hexachlorocyclohexane degradation,mtu00626:Naphthalene and anthracene degradation,mtu00903:Limonene and pinene degradation,	PIRSF000059:cytochrome P450 CYP106,		complete proteome,heme,iron,metal-binding,Monooxygenase,oxidoreductase,	chain:Putative cytochrome P450 144,metal ion-binding site:Iron (heme axial ligand),
15608325	Putative fatty-acid--CoA ligase fadD21	Mycobacterium tuberculosis		GO:0006631~fatty acid metabolic process,			IPR000873:AMP-dependent synthetase and ligase,		PIRSF001552:4-coumarate-CoA ligase,PIRSF500554:PIRSF500554,		complete proteome,fatty acid metabolism,ligase,lipid metabolism,	chain:Putative fatty-acid--CoA ligase fadD21,
15608659	Putative fatty-acid--CoA ligase fadD25	Mycobacterium tuberculosis		GO:0006631~fatty acid metabolic process,	GO:0005886~plasma membrane,GO:0016021~integral to membrane,GO:0031224~intrinsic to membrane,		IPR000873:AMP-dependent synthetase and ligase,		PIRSF001552:4-coumarate-CoA ligase,PIRSF500554:PIRSF500554,		cell membrane,complete proteome,fatty acid metabolism,ligase,lipid metabolism,membrane,transmembrane,	chain:Putative fatty-acid--CoA ligase fadD25,transmembrane region,
15609680	Putative lipoprotein lppA	Mycobacterium tuberculosis			GO:0005886~plasma membrane,GO:0031224~intrinsic to membrane,GO:0031225~anchored to membrane,				PIRSF019358:PIRSF019358,		3d-structure,cell membrane,complete proteome,lipoprotein,membrane,palmitate,signal,	chain:Putative lipoprotein lppA,helix,lipid moiety-binding region:N-palmitoyl cysteine,lipid moiety-binding region:S-diacylglycerol cysteine,signal peptide,strand,turn,
15609681	Putative lipoprotein lppB	Mycobacterium tuberculosis			GO:0005886~plasma membrane,GO:0031224~intrinsic to membrane,GO:0031225~anchored to membrane,				PIRSF019358:PIRSF019358,		cell membrane,complete proteome,lipoprotein,membrane,palmitate,signal,	chain:Putative lipoprotein lppB,lipid moiety-binding region:N-palmitoyl cysteine,lipid moiety-binding region:S-diacylglycerol cysteine,signal peptide,
15609427	Putative lipoprotein lppO	Mycobacterium tuberculosis			GO:0005886~plasma membrane,GO:0031224~intrinsic to membrane,GO:0031225~anchored to membrane,						cell membrane,complete proteome,lipoprotein,membrane,palmitate,signal,	chain:Putative lipoprotein lppO,lipid moiety-binding region:N-palmitoyl cysteine,lipid moiety-binding region:S-diacylglycerol cysteine,signal peptide,
15608508	Putative lipoprotein lprF	Mycobacterium tuberculosis			GO:0005886~plasma membrane,GO:0031224~intrinsic to membrane,GO:0031225~anchored to membrane,		IPR009830:Protein of unknown function DUF1396, LppX/LprAFG lipoprotein,		PIRSF016697:PIRSF016697,		cell membrane,complete proteome,lipoprotein,membrane,palmitate,signal,	chain:Putative lipoprotein lprF,lipid moiety-binding region:N-palmitoyl cysteine,lipid moiety-binding region:S-diacylglycerol cysteine,signal peptide,
15608323	Putative membrane protein mmpL10	Mycobacterium tuberculosis	General function prediction only,		GO:0005886~plasma membrane,GO:0016021~integral to membrane,GO:0031224~intrinsic to membrane,		IPR004707:Transport protein,IPR004869:MMPL,		PIRSF031736:PIRSF031736,		cell membrane,complete proteome,membrane,transmembrane,	chain:Putative membrane protein mmpL10,transmembrane region,
15608660	Putative membrane protein mmpL12	Mycobacterium tuberculosis			GO:0005886~plasma membrane,GO:0016021~integral to membrane,GO:0031224~intrinsic to membrane,		IPR000731:Sterol-sensing 5TM box,IPR004707:Transport protein,IPR004869:MMPL,				cell membrane,complete proteome,membrane,transmembrane,	chain:Putative membrane protein mmpL12,transmembrane region,
15607648	Putative membrane protein mmpL2	Mycobacterium tuberculosis	General function prediction only,		GO:0005886~plasma membrane,GO:0016021~integral to membrane,GO:0031224~intrinsic to membrane,		IPR004707:Transport protein,IPR004869:MMPL,		PIRSF031736:PIRSF031736,		cell membrane,complete proteome,membrane,transmembrane,	chain:Putative membrane protein mmpL2,sequence conflict,transmembrane region,
15607591	Putative membrane protein mmpL4	Mycobacterium tuberculosis			GO:0005886~plasma membrane,GO:0016021~integral to membrane,GO:0031224~intrinsic to membrane,		IPR004707:Transport protein,IPR004869:MMPL,IPR017871:ABC transporter, conserved site,		PIRSF031736:PIRSF031736,		cell membrane,complete proteome,membrane,transmembrane,	chain:Putative membrane protein mmpL4,transmembrane region,
15607816	Putative membrane protein mmpL5	Mycobacterium tuberculosis	General function prediction only,		GO:0005886~plasma membrane,GO:0016021~integral to membrane,GO:0031224~intrinsic to membrane,		IPR004707:Transport protein,IPR004869:MMPL,		PIRSF031736:PIRSF031736,		cell membrane,complete proteome,membrane,transmembrane,	chain:Putative membrane protein mmpL5,sequence conflict,transmembrane region,
15609335	Putative membrane protein mmpS3	Mycobacterium tuberculosis			GO:0016021~integral to membrane,GO:0031224~intrinsic to membrane,				PIRSF037695:uncharacterized conserved protein,		complete proteome,membrane,transmembrane,	chain:Putative membrane protein mmpS3,compositionally biased region:Pro/Thr-rich,transmembrane region,
15610908	Putative phenylalanine aminotransferase	Mycobacterium tuberculosis				GO:0008483~transaminase activity,GO:0016769~transferase activity, transferring nitrogenous groups,GO:0019842~vitamin binding,GO:0030170~pyridoxal phosphate binding,GO:0048037~cofactor binding,GO:0070279~vitamin B6 binding,	IPR001917:Aminotransferase, class-II, pyridoxal-phosphate binding site,IPR004839:Aminotransferase, class I and II,IPR015421:Pyridoxal phosphate-dependent transferase, major region, subdomain 1,	mra00340:Histidine metabolism,mra00350:Tyrosine metabolism,mra00360:Phenylalanine metabolism,mra00400:Phenylalanine, tyrosine and tryptophan biosynthesis,mra00401:Novobiocin biosynthesis,mtu00340:Histidine metabolism,mtu00350:Tyrosine metabolism,mtu00360:Phenylalanine metabolism,mtu00400:Phenylalanine, tyrosine and tryptophan biosynthesis,mtu00401:Novobiocin biosynthesis,	PIRSF000518:histidinol-phosphate aminotransferase,		Aminotransferase,complete proteome,pyridoxal phosphate,transferase,	chain:Putative phenylalanine aminotransferase,modified residue,
[truncated: 523 more rows]
