# Supplementary material for: Genetic heterogeneity revealed by sequence analysis of Mycobacterium tuberculosis isolates from extra-pulmonary tuberculosis patients
Source: BMC Genomics. 2013 Jun 17;14:404. doi: 10.1186/1471-2164-14-404 (PMC3699378; doi:10.1186/1471-2164-14-404)
Supplement: Additional file 8 — David analysis of isolates F99. [file 1471-2164-14-404-S8.xls]

## Sheet: Readme
DAVID ANAlYSIS OF ISOLATES F99

## Sheet: Functional_annotation_clusterin
Annotation Cluster 1	Enrichment Score: 2.7591924605500133
Category	Term	Count	%	PValue	Genes	List Total	Pop Hits	Pop Total	Fold Enrichment	Bonferroni	Benjamini	FDR
SP_PIR_KEYWORDS	carrier protein	9	1.90678	5.45976e-06	15610936, 15609381, 15607243, 15610068, 15610069, 15607546, 15609185, 15610070, 15610072	472	28	12695	8.6452	0.000949549	0.000474887	0.00668675
INTERPRO	IPR000794:Beta-ketoacyl synthase	12	2.54237	1.27927e-05	15610936, 15608800, 15608321, 15610068, 15610069, 15607546, 15610084, 15609185, 15609519, 15608320, 15610070, 15610072	376	48	7774	5.16888	0.00825543	0.00825543	0.019091
INTERPRO	IPR014030:Beta-ketoacyl synthase, N-terminal	11	2.33051	1.76989e-05	15610936, 15608800, 15610068, 15610069, 15607546, 15610084, 15609185, 15609519, 15608320, 15610070, 15610072	376	41	7774	5.54709	0.0114035	0.00571808	0.0264119
INTERPRO	IPR014031:Beta-ketoacyl synthase, C-terminal	11	2.33051	1.76989e-05	15610936, 15608800, 15610068, 15610069, 15607546, 15610084, 15609185, 15609519, 15608320, 15610070, 15610072	376	41	7774	5.54709	0.0114035	0.00571808	0.0264119
INTERPRO	IPR018201:Beta-ketoacyl synthase, active site	10	2.11864	2.29964e-05	15610936, 15608800, 15610068, 15610069, 15607546, 15610084, 15609185, 15608320, 15610070, 15610072	376	34	7774	6.08104	0.0147913	0.00495495	0.034316
INTERPRO	IPR009081:Acyl carrier protein-like	12	2.54237	5.95281e-05	15610936, 15609381, 15607243, 15608321, 15610068, 15610069, 15607546, 15609516, 15609185, 15608320, 15610070, 15610072	376	56	7774	4.43047	0.0378408	0.00959748	0.0888074
INTERPRO	IPR001227:Acyl transferase region	10	2.11864	9.26841e-05	15610936, 15608800, 15608321, 15610068, 15610069, 15607546, 15609185, 15608320, 15610070, 15610072	376	40	7774	5.16888	0.058294	0.0119406	0.13824
INTERPRO	IPR014043:Acyl transferase	10	2.11864	9.26841e-05	15610936, 15608800, 15608321, 15610068, 15610069, 15607546, 15609185, 15608320, 15610070, 15610072	376	40	7774	5.16888	0.058294	0.0119406	0.13824
INTERPRO	IPR006163:Phosphopantetheine-binding	12	2.54237	0.000115163	15610936, 15609381, 15607243, 15608321, 15610068, 15610069, 15607546, 15609516, 15609185, 15608320, 15610070, 15610072	376	60	7774	4.13511	0.071913	0.0123613	0.17174
INTERPRO	IPR016038:Thiolase-like, subgroup	13	2.75424	0.000193683	15610936, 15608800, 15607546, 15610084, 15609519, 15609185, 15610070, 15610072, 15610068, 15610069, 15610658, 15610659, 15608320	376	74	7774	3.63219	0.117961	0.0177714	0.288677
GOTERM_MF_FAT	GO:0000036~acyl carrier activity	12	2.54237	0.000830916	15610936, 15609381, 15607243, 15608321, 15610068, 15610069, 15607546, 15609516, 15609185, 15608320, 15610070, 15610072	232	78	4983	3.30438	0.265377	0.265377	1.14019
SP_PIR_KEYWORDS	Phosphopantetheine	8	1.69492	0.00492004	15609381, 15607243, 15610068, 15610069, 15607546, 15609185, 15610070, 15610072	472	57	12695	3.7749	0.576076	0.0750524	5.86196
INTERPRO	IPR013149:Alcohol dehydrogenase, zinc-binding	8	1.69492	0.00955629	15609032, 15608800, 15608321, 15608592, 15609185, 15608320, 15610913, 15610070	376	50	7774	3.30809	0.998015	0.540576	13.3516
INTERPRO	IPR013154:Alcohol dehydrogenase GroES-like	8	1.69492	0.00955629	15609032, 15608800, 15608321, 15608592, 15609185, 15608320, 15610913, 15610070	376	50	7774	3.30809	0.998015	0.540576	13.3516
INTERPRO	IPR013968:Polyketide synthase, KR	4	0.847458	0.0137529	15608321, 15610069, 15608320, 15610070	376	11	7774	7.51838	0.999873	0.631045	18.6723
INTERPRO	IPR006162:Phosphopantetheine attachment site	7	1.48305	0.0200636	15609381, 15607243, 15610068, 15610069, 15607546, 15609185, 15610070	376	45	7774	3.21619	0.999998	0.696978	26.1024
GOTERM_MF_FAT	GO:0031177~phosphopantetheine binding	5	1.05932	0.162681	15607243, 15610068, 15607546, 15609185, 15610070	232	46	4983	2.33461	1	0.949921	91.365
GOTERM_MF_FAT	GO:0043176~amine binding	6	1.27119	0.231701	15607243, 15610068, 15607546, 15609185, 15610179, 15610070	232	71	4983	1.81508	1	0.952917	97.3645
GOTERM_MF_FAT	GO:0016597~amino acid binding	6	1.27119	0.231701	15607243, 15610068, 15607546, 15609185, 15610179, 15610070	232	71	4983	1.81508	1	0.952917	97.3645
GOTERM_MF_FAT	GO:0031406~carboxylic acid binding	8	1.69492	0.233559	57116685, 15607243, 15610068, 15607546, 15609185, 15609632, 15610179, 15610070	232	108	4983	1.591	1	0.949736	97.4511
GOTERM_MF_FAT	GO:0048037~cofactor binding	34	7.20339	0.369879	15610119, 15608800, 15608468, 15610465, 15610084, 15609185, 15610439, 15610538, 15607243, 15610844, 15608024, 15608315, 57116827, 15609564, 15610936, 15607546, 15610070, 15607393, 15610606, 15610072, 15609381, 57117000, 15608690, 15610132, 15608321, 15610068, 15607828, 15610069, 15609516, 15609388, 15609632, 15608320, 15607254, 57116791	232	667	4983	1.09485	1	0.975884	99.829
INTERPRO	IPR002085:Alcohol dehydrogenase superfamily, zinc-containing	3	0.635593	0.445028	15609032, 15608592, 15610913	376	31	7774	2.00086	1	0.99986	99.9847
Annotation Cluster 2	Enrichment Score: 2.4805060735682707
Category	Term	Count	%	PValue	Genes	List Total	Pop Hits	Pop Total	Fold Enrichment	Bonferroni	Benjamini	FDR
SP_PIR_KEYWORDS	nucleotide-binding	45	9.5339	3.8565e-05	15609594, 15611020, 15608169, 15610900, 15609463, 57116872, 15610782, 15608168, 15609976, 15607200, 15609825, 15610081, 15607949, 15608147, 15608426, 15610118, 15607148, 15607262, 15608109, 15607245, 15608391, 15608353, 15607145, 15610121, 15607249, 15610721, 15607425, 15610199, 15610532, 15610178, 15608358, 57116947, 15610148, 15607491, 15610146, 15609839, 15608958, 15607335, 15610583, 15608078,…	472	630	12695	1.92116	0.00668797	0.00111778	0.0472231
INTERPRO	IPR003593:ATPase, AAA+ type, core	16	3.38983	0.0270696	15609594, 15611020, 57116872, 15609463, 15610081, 15607335, 15607200, 15610583, 15607262, 15607215, 15608391, 15610053, 15610721, 15607425, 15608358, 15610178	376	180	7774	1.83783	1	0.745363	33.6069
SMART	SM00382:AAA	16	3.38983	0.0346582	15609594, 15611020, 57116872, 15609463, 15610081, 15607335, 15607200, 15610583, 15607262, 15607215, 15608391, 15610053, 15610721, 15607425, 15608358, 15610178	52	180	975	1.66667	0.738253	0.738253	27.2961
Annotation Cluster 3	Enrichment Score: 1.990702738956258
Category	Term	Count	%	PValue	Genes	List Total	Pop Hits	Pop Total	Fold Enrichment	Bonferroni	Benjamini	FDR
SP_PIR_KEYWORDS	membrane	52	11.0169	1.747e-05	15608659, 15610946, 15610180, 15610900, 15609463, 15608460, 15609470, 15610539, 15608660, 15609374, 15607577, 15609619, 15608430, 15609453, 15608156, 15609116, 15607685, 15609697, 15607150, 15610258, 15609722, 15610766, 15609444, 57116799, 15608110, 15608169, 15608168, 15609825, 15610929, 15607206, 15607591, 15608877, 15608109, 15607648, 15607245, 15610200, 15609580, 57117164, 15608025, 15607249,…	472	748	12695	1.86979	0.00303518	0.00101275	0.0213946
SP_PIR_KEYWORDS	cell membrane	46	9.74576	2.86708e-05	15608659, 15610766, 15609444, 15610946, 57116799, 15608110, 15610180, 15608169, 15609463, 15608168, 15610929, 15609825, 15608460, 15609470, 15607206, 15607591, 15608109, 15610539, 15607648, 15607245, 15610200, 57117164, 15607249, 15608025, 15608660, 15609374, 15607577, 15608069, 15609619, 15608430, 15609136, 15608102, 15609453, 57116882, 15608958, 15608156, 15607332, 15609116, 15607685, 15609535,…	472	642	12695	1.92714	0.00497637	0.00124642	0.0351095
SP_PIR_KEYWORDS	transmembrane	62	13.1356	0.00123379	15608659, 15610467, 15610946, 15610180, 15610900, 15609463, 57117112, 15610941, 15608460, 15609470, 15610805, 15607228, 15610539, 15608660, 15609374, 15608379, 15607577, 15608430, 15609453, 15609116, 15607685, 15609697, 15607150, 15610258, 15608842, 15610766, 15609444, 57116799, 15608110, 15608169, 15610929, 15608168, 15607206, 15607193, 15607591, 15608877, 15608109, 15607648, 15607245, 15610200,…	472	1113	12695	1.49826	0.193307	0.0235855	1.50067
GOTERM_CC_FAT	GO:0005886~plasma membrane	43	9.11017	0.0504739	15610766, 15608659, 15609444, 15610946, 57116799, 15608110, 15610180, 15608169, 15609463, 15608168, 15610929, 15608460, 15607206, 15607591, 15608109, 15610539, 15607648, 15607245, 15610200, 57117164, 15608025, 15608660, 15609374, 15607249, 15607577, 15608069, 15609619, 15608430, 15609136, 15608102, 15609453, 57116882, 15608958, 15608156, 15609116, 15607685, 15609535, 57116689, 15608692, 15609697,…	97	577	1630	1.2523	0.91676	0.711487	38.9992
UP_SEQ_FEATURE	transmembrane region	39	8.26271	0.387305	15610766, 15608659, 15609444, 15610946, 57116799, 15608110, 15610180, 15608169, 15609463, 15608168, 15610929, 15608460, 15609470, 15607206, 15607591, 15608109, 15610539, 15607648, 15607245, 15610200, 15608025, 15608660, 15609374, 15607249, 15607577, 15608069, 15608430, 15609136, 57116882, 15607332, 15609116, 15607685, 15609335, 57116689, 15608692, 15609697, 15609225, 15607150, 15610258	192	506	2678	1.07504	1	1	99.8759
GOTERM_CC_FAT	GO:0016021~integral to membrane	66	13.9831	0.97669	15608659, 15610467, 15610946, 15610180, 15610900, 15609463, 57117112, 15610941, 15608460, 15609470, 15610805, 15607228, 15610539, 15608660, 15609374, 15609748, 15607425, 15608379, 15607577, 15608430, 15609453, 15609116, 15607685, 15609697, 15607150, 15610258, 15611030, 15608842, 15610766, 15609444, 57116799, 15608110, 15608169, 15610929, 15608168, 15607206, 15607193, 15607591, 15608877, 15608109,…	97	1236	1630	0.897308	1	1	100
GOTERM_CC_FAT	GO:0031224~intrinsic to membrane	69	14.6186	0.984533	15608659, 15610467, 15610946, 15610180, 15610900, 15609463, 57117112, 15610941, 15608460, 15609470, 15610805, 15607228, 15610539, 15608660, 15609374, 15609748, 15607425, 15608379, 15607577, 15608430, 15609453, 15608156, 15609116, 15607685, 15609697, 15607150, 15610258, 15609722, 15611030, 15608842, 15610766, 15609444, 57116799, 15608110, 15608169, 15610929, 15608168, 15607206, 15607193, 15607591,…	97	1292	1630	0.897434	1	1	100
Annotation Cluster 4	Enrichment Score: 1.8968880052876707
Category	Term	Count	%	PValue	Genes	List Total	Pop Hits	Pop Total	Fold Enrichment	Bonferroni	Benjamini	FDR
KEGG_PATHWAY	mtu02020:Two-component system	11	2.33051	0.00213409	15609015, 15608692, 15608302, 15608691, 15608690, 15609580, 15609004, 15608169, 15610659, 15608168, 15608123	139	57	2223	3.08633	0.404967	0.0828856	2.72513
KEGG_PATHWAY	mra02020:Two-component system	10	2.11864	0.00734059	15609015, 15608692, 15608302, 15608691, 15608690, 15609580, 15608169, 15610659, 15608168, 15608123	139	57	2223	2.80576	0.833097	0.163923	9.08865
KEGG_PATHWAY	mtc02020:Two-component system	7	1.48305	0.130134	15608692, 15608302, 15608691, 15608690, 15609580, 15608169, 15608168	139	56	2223	1.9991	1	0.609787	83.5206
Annotation Cluster 5	Enrichment Score: 1.7799011735274521
Category	Term	Count	%	PValue	Genes	List Total	Pop Hits	Pop Total	Fold Enrichment	Bonferroni	Benjamini	FDR
SP_PIR_KEYWORDS	nucleotide-binding	45	9.5339	3.8565e-05	15609594, 15611020, 15608169, 15610900, 15609463, 57116872, 15610782, 15608168, 15609976, 15607200, 15609825, 15610081, 15607949, 15608147, 15608426, 15610118, 15607148, 15607262, 15608109, 15607245, 15608391, 15608353, 15607145, 15610121, 15607249, 15610721, 15607425, 15610199, 15610532, 15610178, 15608358, 57116947, 15610148, 15607491, 15610146, 15609839, 15608958, 15607335, 15610583, 15608078,…	472	630	12695	1.92116	0.00668797	0.00111778	0.0472231
SP_PIR_KEYWORDS	atp-binding	41	8.68644	0.000203912	15609594, 15611020, 15608169, 15610900, 15609463, 57116872, 15610782, 15608168, 15607200, 15610081, 15609825, 15608147, 15607949, 15608426, 15610118, 15607148, 15608109, 15607245, 15608391, 15608353, 15607145, 15610121, 15607249, 15610721, 15607425, 15610199, 15610532, 15610178, 15608358, 57116947, 15610148, 15607491, 15610146, 15609839, 15608958, 15607335, 15610583, 15608078, 15607215, 15609384,…	472	596	12695	1.85024	0.034862	0.00505635	0.249459
GOTERM_MF_FAT	GO:0032553~ribonucleotide binding	51	10.8051	0.01047	15610900, 15609463, 15610782, 15610081, 15608147, 15608426, 15607262, 15608391, 57117039, 15607425, 15610532, 15610178, 15610148, 15607491, 15610146, 15607215, 57116853, 15609384, 15610053, 15611030, 15610867, 15609594, 15611020, 15608267, 15608169, 57116872, 15608168, 15607200, 15609976, 15609825, 15607949, 15610118, 15607148, 15608109, 15607245, 15608353, 15607145, 15610121, 15607249, 15610721,…	232	789	4983	1.38834	0.979856	0.858071	13.5149
GOTERM_MF_FAT	GO:0032555~purine ribonucleotide binding	51	10.8051	0.01047	15610900, 15609463, 15610782, 15610081, 15608147, 15608426, 15607262, 15608391, 57117039, 15607425, 15610532, 15610178, 15610148, 15607491, 15610146, 15607215, 57116853, 15609384, 15610053, 15611030, 15610867, 15609594, 15611020, 15608267, 15608169, 57116872, 15608168, 15607200, 15609976, 15609825, 15607949, 15610118, 15607148, 15608109, 15607245, 15608353, 15607145, 15610121, 15607249, 15610721,…	232	789	4983	1.38834	0.979856	0.858071	13.5149
GOTERM_MF_FAT	GO:0005524~ATP binding	47	9.95763	0.0192318	15610867, 15609594, 15611020, 15608267, 15608169, 15610900, 15609463, 57116872, 15610782, 15608168, 15607200, 15609825, 15610081, 15607949, 15608147, 15608426, 15610118, 15607148, 15608109, 15607245, 15608391, 15608353, 15607145, 15610121, 15607249, 57117039, 15610721, 15607425, 15610199, 15610532, 15610178, 15608358, 57116947, 15607566, 15610148, 15607491, 15610146, 15609839, 15608958, 15607335,…	232	739	4983	1.36602	0.999257	0.909418	23.5009
GOTERM_MF_FAT	GO:0032559~adenyl ribonucleotide binding	47	9.95763	0.0196669	15610867, 15609594, 15611020, 15608267, 15608169, 15610900, 15609463, 57116872, 15610782, 15608168, 15607200, 15609825, 15610081, 15607949, 15608147, 15608426, 15610118, 15607148, 15608109, 15607245, 15608391, 15608353, 15607145, 15610121, 15607249, 57117039, 15610721, 15607425, 15610199, 15610532, 15610178, 15608358, 57116947, 15607566, 15610148, 15607491, 15610146, 15609839, 15608958, 15607335,…	232	740	4983	1.36417	0.99937	0.841545	23.9678
GOTERM_MF_FAT	GO:0017076~purine nucleotide binding	56	11.8644	0.107758	15610900, 15609463, 15610782, 15610081, 15608147, 15610439, 15608426, 15607262, 15608391, 57117039, 15607425, 15610532, 15610178, 15610148, 15607491, 15610146, 15607393, 15607215, 57116853, 15609384, 15607828, 15610053, 15609388, 15611030, 15610867, 15609594, 15611020, 15608267, 15608169, 57116872, 15608168, 15607200, 15609976, 15609825, 15607949, 15610118, 15607148, 15608109, 15607245, 15608353,…	232	1015	4983	1.18502	1	0.916946	79.2557
GOTERM_MF_FAT	GO:0001882~nucleoside binding	53	11.2288	0.128643	15610900, 15609463, 15610782, 15610081, 15608147, 15610439, 15608426, 15608391, 57117039, 15607425, 15610532, 15610178, 15610148, 15607491, 15610146, 15607393, 15607215, 57116853, 15609384, 15607828, 15609388, 15611030, 15610867, 15609594, 15611020, 15608267, 15608169, 57116872, 15608168, 15607200, 15609825, 15607949, 15610118, 15607148, 15608109, 15607245, 15608353, 15607145, 15610121, 15607249,…	232	967	4983	1.17721	1	0.912206	85.0379
GOTERM_MF_FAT	GO:0030554~adenyl nucleotide binding	52	11.0169	0.164596	15610900, 15609463, 15610782, 15610081, 15608147, 15610439, 15608426, 15608391, 57117039, 15607425, 15610532, 15610178, 15610148, 15607491, 15610146, 15607393, 15607215, 57116853, 15609384, 15607828, 15609388, 15611030, 15610867, 15609594, 15611020, 15608267, 15608169, 57116872, 15608168, 15607200, 15609825, 15607949, 15610118, 15607148, 15608109, 15607245, 15608353, 15607145, 15610121, 15607249,…	232	966	4983	1.15619	1	0.945026	91.6334
GOTERM_MF_FAT	GO:0001883~purine nucleoside binding	52	11.0169	0.164596	15610900, 15609463, 15610782, 15610081, 15608147, 15610439, 15608426, 15608391, 57117039, 15607425, 15610532, 15610178, 15610148, 15607491, 15610146, 15607393, 15607215, 57116853, 15609384, 15607828, 15609388, 15611030, 15610867, 15609594, 15611020, 15608267, 15608169, 57116872, 15608168, 15607200, 15609825, 15607949, 15610118, 15607148, 15608109, 15607245, 15608353, 15607145, 15610121, 15607249,…	232	966	4983	1.15619	1	0.945026	91.6334
GOTERM_MF_FAT	GO:0000166~nucleotide binding	61	12.9237	0.215342	15610900, 15609463, 15610081, 15610782, 15608147, 15610439, 15608426, 15607262, 15610844, 15608391, 57117039, 15607425, 15610532, 15609564, 15610178, 15610148, 15607491, 15610146, 15607393, 15607215, 57116853, 15609384, 15607828, 15610053, 15609388, 15611030, 15610119, 15610867, 15609594, 15611020, 15608267, 15608169, 57116872, 15608168, 15607200, 15609976, 15609825, 15607949, 15610118, 15607148,…	232	1177	4983	1.11316	1	0.945101	96.4755
Annotation Cluster 6	Enrichment Score: 1.6289940874305255
Category	Term	Count	%	PValue	Genes	List Total	Pop Hits	Pop Total	Fold Enrichment	Bonferroni	Benjamini	FDR
UP_SEQ_FEATURE	sequence variant	10	2.11864	0.00763685	15610119, 15607148, 15607807, 15610946, 15607822, 15609839, 15609825, 15610929, 15609470, 15607332	192	50	2678	2.78958	0.930063	0.930063	9.94182
SP_PIR_KEYWORDS	antibiotic resistance	6	1.27119	0.0100378	15607148, 15607807, 15607822, 15609825, 15610929, 15609470	472	36	12695	4.4827	0.827162	0.103908	11.6233
GOTERM_BP_FAT	GO:0046677~response to antibiotic	5	1.05932	0.169225	15607148, 15607807, 15607822, 15610929, 15609470	190	48	4188	2.29605	1	0.951016	92.6241
Annotation Cluster 7	Enrichment Score: 1.5128314960036022
Category	Term	Count	%	PValue	Genes	List Total	Pop Hits	Pop Total	Fold Enrichment	Bonferroni	Benjamini	FDR
KEGG_PATHWAY	mtu00230:Purine metabolism	14	2.9661	6.90074e-05	15609920, 15610760, 15607374, 15607949, 15608460, 15607948, 15608426, 15608096, 15607807, 15607808, 15608097, 161352461, 15610532, 15610546	139	62	2223	3.61128	0.0166295	0.0166295	0.0892098
KEGG_PATHWAY	mra00230:Purine metabolism	13	2.75424	0.000253774	15609920, 15610760, 15607374, 15607949, 15607948, 15608426, 15608096, 15607807, 15607808, 15608097, 161352461, 15610532, 15610546	139	61	2223	3.4083	0.0598115	0.0153005	0.327707
KEGG_PATHWAY	mtc00230:Purine metabolism	11	2.33051	0.00359726	15607807, 15608096, 15607808, 15609920, 15608097, 15610760, 161352461, 15610532, 15607949, 15607948, 15608426	139	61	2223	2.88395	0.583434	0.103685	4.55375
GOTERM_BP_FAT	GO:0006164~purine nucleotide biosynthetic process	10	2.11864	0.0233253	15609363, 15607566, 15608096, 15608109, 15607245, 15608097, 15607249, 15610532, 15607949, 15607948	190	93	4188	2.37012	0.999954	0.999954	28.2422
GOTERM_BP_FAT	GO:0006163~purine nucleotide metabolic process	10	2.11864	0.0297276	15609363, 15607566, 15608096, 15608109, 15607245, 15608097, 15607249, 15610532, 15607949, 15607948	190	97	4188	2.27238	0.999997	0.985809	34.5808
SP_PIR_KEYWORDS	purine biosynthesis	4	0.847458	0.0361851	15608097, 15610532, 15607949, 15607948	472	20	12695	5.37924	0.99836	0.234485	36.3265
GOTERM_BP_FAT	GO:0009126~purine nucleoside monophosphate metabolic process	4	0.847458	0.0514585	15608096, 15608097, 15610532, 15607949	190	19	4188	4.64044	1	0.958928	52.4252
GOTERM_BP_FAT	GO:0009127~purine nucleoside monophosphate biosynthetic process	4	0.847458	0.0514585	15608096, 15608097, 15610532, 15607949	190	19	4188	4.64044	1	0.958928	52.4252
GOTERM_BP_FAT	GO:0009168~purine ribonucleoside monophosphate biosynthetic process	4	0.847458	0.0514585	15608096, 15608097, 15610532, 15607949	190	19	4188	4.64044	1	0.958928	52.4252
GOTERM_BP_FAT	GO:0009167~purine ribonucleoside monophosphate metabolic process	4	0.847458	0.0514585	15608096, 15608097, 15610532, 15607949	190	19	4188	4.64044	1	0.958928	52.4252
GOTERM_BP_FAT	GO:0009152~purine ribonucleotide biosynthetic process	8	1.69492	0.0640537	15607566, 15608096, 15608109, 15607245, 15608097, 15607249, 15610532, 15607949	190	79	4188	2.23211	1	0.955456	60.5775
GOTERM_BP_FAT	GO:0009150~purine ribonucleotide metabolic process	8	1.69492	0.0751778	15607566, 15608096, 15608109, 15607245, 15608097, 15607249, 15610532, 15607949	190	82	4188	2.15045	1	0.936386	66.6782
GOTERM_BP_FAT	GO:0009156~ribonucleoside monophosphate biosynthetic process	4	0.847458	0.0825731	15608096, 15608097, 15610532, 15607949	190	23	4188	3.83341	1	0.939447	70.2355
GOTERM_BP_FAT	GO:0009161~ribonucleoside monophosphate metabolic process	4	0.847458	0.0825731	15608096, 15608097, 15610532, 15607949	190	23	4188	3.83341	1	0.939447	70.2355
GOTERM_BP_FAT	GO:0009260~ribonucleotide biosynthetic process	8	1.69492	0.0831893	15607566, 15608096, 15608109, 15607245, 15608097, 15607249, 15610532, 15607949	190	84	4188	2.09925	1	0.927505	70.5154
GOTERM_BP_FAT	GO:0009259~ribonucleotide metabolic process	8	1.69492	0.0960941	15607566, 15608096, 15608109, 15607245, 15608097, 15607249, 15610532, 15607949	190	87	4188	2.02686	1	0.942101	75.8439
GOTERM_BP_FAT	GO:0046040~IMP metabolic process	3	0.635593	0.114053	15608096, 15608097, 15607949	190	13	4188	5.08664	1	0.9593	81.7831
GOTERM_BP_FAT	GO:0006188~IMP biosynthetic process	3	0.635593	0.114053	15608096, 15608097, 15607949	190	13	4188	5.08664	1	0.9593	81.7831
KEGG_PATHWAY	mtf00230:Purine metabolism	5	1.05932	0.476708	15607807, 15608096, 15608097, 161352461, 15610532	139	57	2223	1.40288	1	0.907856	99.977
Annotation Cluster 8	Enrichment Score: 1.418430606466256
Category	Term	Count	%	PValue	Genes	List Total	Pop Hits	Pop Total	Fold Enrichment	Bonferroni	Benjamini	FDR
SP_PIR_KEYWORDS	metal-binding	30	6.35593	0.00247606	15609594, 15607904, 15610760, 15610180, 15608587, 15610681, 15607948, 15610118, 15608109, 15607245, 15609834, 15607570, 15608915, 57117104, 15607249, 15610721, 15610199, 15607330, 15609032, 15607338, 15607374, 15609114, 15607393, 15607940, 15608691, 15610717, 15610132, 15607278, 57116859, 15610258	472	447	12695	1.80511	0.350381	0.0422198	2.99074
GOTERM_MF_FAT	GO:0046872~metal ion binding	45	9.5339	0.0398615	15608800, 15609594, 15607904, 15610760, 15610180, 15608169, 15609185, 15608587, 15610681, 15610251, 15607948, 15607867, 15610118, 15607400, 57116761, 15608109, 15607245, 15609834, 57117015, 15608915, 15607570, 15607249, 15610721, 15610199, 15607330, 15609032, 57116728, 57116786, 15608592, 15607338, 15607374, 15609114, 15610913, 15610070, 15607393, 15610606, 15607940, 15610717, 15608691, 15610132,…	232	735	4983	1.31501	1	0.884203	42.9452
GOTERM_MF_FAT	GO:0043167~ion binding	45	9.5339	0.0624744	15608800, 15609594, 15607904, 15610760, 15610180, 15608169, 15609185, 15608587, 15610681, 15610251, 15607948, 15607867, 15610118, 15607400, 57116761, 15608109, 15607245, 15609834, 57117015, 15608915, 15607570, 15607249, 15610721, 15610199, 15607330, 15609032, 57116728, 57116786, 15608592, 15607338, 15607374, 15609114, 15610913, 15610070, 15607393, 15610606, 15607940, 15610717, 15608691, 15610132,…	232	759	4983	1.27343	1	0.930003	58.9322
GOTERM_MF_FAT	GO:0043169~cation binding	45	9.5339	0.0624744	15608800, 15609594, 15607904, 15610760, 15610180, 15608169, 15609185, 15608587, 15610681, 15610251, 15607948, 15607867, 15610118, 15607400, 57116761, 15608109, 15607245, 15609834, 57117015, 15608915, 15607570, 15607249, 15610721, 15610199, 15607330, 15609032, 57116728, 57116786, 15608592, 15607338, 15607374, 15609114, 15610913, 15610070, 15607393, 15610606, 15607940, 15610717, 15608691, 15610132,…	232	759	4983	1.27343	1	0.930003	58.9322
GOTERM_MF_FAT	GO:0046914~transition metal ion binding	31	6.5678	0.209955	15608800, 15609594, 15607904, 15610180, 15609185, 15610681, 15607948, 15610251, 15610118, 57116761, 15607570, 15608915, 15610721, 15607330, 15609032, 57116786, 15608592, 15607338, 15607374, 15609114, 15610913, 15610070, 15607393, 15607940, 15608691, 15610132, 15608321, 15607278, 57116859, 15610258, 15608320	232	556	4983	1.19754	1	0.950949	96.1267
Annotation Cluster 9	Enrichment Score: 1.233136009832651
Category	Term	Count	%	PValue	Genes	List Total	Pop Hits	Pop Total	Fold Enrichment	Bonferroni	Benjamini	FDR
KEGG_PATHWAY	mtu00450:Selenoamino acid metabolism	8	1.69492	0.00651649	15610340, 15607700, 15609531, 15608661, 15608636, 15608147, 15608426, 57116791	139	37	2223	3.4579	0.795807	0.161819	8.1077
KEGG_PATHWAY	mtu00340:Histidine metabolism	7	1.48305	0.0306455	57116947, 15610340, 15607700, 15608661, 15608636, 15607908, 15608740	139	39	2223	2.8705	0.999481	0.359114	33.1377
KEGG_PATHWAY	mtu00350:Tyrosine metabolism	5	1.05932	0.233997	15610340, 15607658, 15607700, 15608661, 15608636	139	40	2223	1.9991	1	0.762948	96.8176
KEGG_PATHWAY	mtu00150:Androgen and estrogen metabolism	4	0.847458	0.249956	15610340, 15607700, 15608661, 15608636	139	28	2223	2.28469	1	0.781158	97.5761
Annotation Cluster 10	Enrichment Score: 1.2281472685222423
Category	Term	Count	%	PValue	Genes	List Total	Pop Hits	Pop Total	Fold Enrichment	Bonferroni	Benjamini	FDR
SP_PIR_KEYWORDS	nucleotidyltransferase	8	1.69492	0.00715477	15608133, 57116761, 15607807, 15607808, 15608353, 15609920, 161352461, 15608426	472	61	12695	3.52737	0.713325	0.0916341	8.41884
KEGG_PATHWAY	mtu00240:Pyrimidine metabolism	7	1.48305	0.042333	57116728, 15607807, 15607808, 15609834, 15609920, 161352461, 15607374	139	42	2223	2.66547	0.999973	0.379837	42.8456
KEGG_PATHWAY	mra00240:Pyrimidine metabolism	7	1.48305	0.042333	57116728, 15607807, 15607808, 15609834, 15609920, 161352461, 15607374	139	42	2223	2.66547	0.999973	0.379837	42.8456
KEGG_PATHWAY	mtc00240:Pyrimidine metabolism	6	1.27119	0.1152	57116728, 15607807, 15607808, 15609834, 15609920, 161352461	139	42	2223	2.28469	1	0.583034	79.4621
KEGG_PATHWAY	mtf00240:Pyrimidine metabolism	4	0.847458	0.489621	57116728, 15607807, 15609834, 161352461	139	42	2223	1.52312	1	0.909604	99.9833
Annotation Cluster 11	Enrichment Score: 1.208357240207321
Category	Term	Count	%	PValue	Genes	List Total	Pop Hits	Pop Total	Fold Enrichment	Bonferroni	Benjamini	FDR
KEGG_PATHWAY	mtu00626:Naphthalene and anthracene degradation	12	2.54237	0.000236733	15609433, 15609032, 15610340, 15607700, 15608915, 15608661, 15608636, 15607278, 57116859, 15610258, 15607705, 15610681	139	52	2223	3.69065	0.0559093	0.018995	0.305733
KEGG_PATHWAY	mtu00903:Limonene and pinene degradation	13	2.75424	0.0010864	15609032, 15607363, 15607908, 15610681, 15607658, 15610652, 57117119, 15608915, 15607278, 57116859, 15610258, 15607705, 15610642	139	71	2223	2.92826	0.232132	0.0514565	1.39595
KEGG_PATHWAY	mtu00361:gamma-Hexachlorocyclohexane degradation	8	1.69492	0.00227708	15609433, 15609032, 15608915, 15607278, 57116859, 15610258, 15607705, 15610681	139	31	2223	4.12718	0.425331	0.076087	2.90524
COG_ONTOLOGY	Secondary metabolites biosynthesis, transport, and catabolism	15	3.17797	0.0230154	15608800, 15607904, 15609185, 15610681, 15610070, 15610072, 15607243, 15607216, 15610068, 15608915, 15609516, 15607278, 57116859, 15610258, 15608320	112	294	4166	1.89778	0.428119	0.428119	17.0377
SP_PIR_KEYWORDS	heme	8	1.69492	0.0341949	15607904, 15608915, 15610180, 15607278, 57116859, 15610258, 15610681, 15607393	472	83	12695	2.5924	0.997652	0.240567	34.6974
SP_PIR_KEYWORDS	metalloprotein	5	1.05932	0.0360193	15610995, 15607904, 15610180, 15607278, 57116859	472	34	12695	3.95532	0.99831	0.242341	36.1922
SP_PIR_KEYWORDS	iron	14	2.9661	0.0507126	15607330, 15607904, 15610180, 15607338, 15607374, 15610681, 15607948, 15607393, 15608691, 15608915, 15607570, 15607278, 57116859, 15610258	472	211	12695	1.78458	0.999883	0.276326	47.1344
INTERPRO	IPR001128:Cytochrome P450	6	1.27119	0.0544693	15607904, 15608915, 15607278, 57116859, 15610258, 15610681	376	43	7774	2.88496	1	0.881747	56.6524
INTERPRO	IPR017972:Cytochrome P450, conserved site	6	1.27119	0.0640156	15607904, 15608915, 15607278, 57116859, 15610258, 15610681	376	45	7774	2.75674	1	0.895261	62.7444
SP_PIR_KEYWORDS	Monooxygenase	8	1.69492	0.0748513	15607904, 15608915, 15607715, 15607278, 57116859, 15610258, 15607705, 15610681	472	99	12695	2.17343	0.999999	0.344949	61.4372
KEGG_PATHWAY	mra00361:gamma-Hexachlorocyclohexane degradation	5	1.05932	0.101129	15608915, 15607278, 57116859, 15610258, 15610681	139	29	2223	2.75738	1	0.578355	74.8134
GOTERM_MF_FAT	GO:0020037~heme binding	8	1.69492	0.102482	15607904, 15608915, 15610180, 15607278, 57116859, 15610258, 15610681, 15607393	232	86	4983	1.998	1	0.918494	77.498
KEGG_PATHWAY	mra00903:Limonene and pinene degradation	8	1.69492	0.104466	15610652, 15608915, 15607363, 15607278, 15607908, 57116859, 15610258, 15610681	139	65	2223	1.96835	1	0.567365	75.9962
INTERPRO	IPR017973:Cytochrome P450, C-terminal region	4	0.847458	0.139056	15607904, 15608915, 15607278, 57116859	376	27	7774	3.06304	1	0.976046	89.2968
SP_PIR_KEYWORDS	chromoprotein	3	0.635593	0.142378	15607904, 15610180, 15607278	472	18	12695	4.4827	1	0.505044	84.7584
UP_SEQ_FEATURE	metal ion-binding site:Iron (heme axial ligand)	6	1.27119	0.188549	15607904, 15608915, 15607278, 57116859, 15610258, 15610681	192	43	2678	1.94622	1	1	94.2378
GOTERM_MF_FAT	GO:0046906~tetrapyrrole binding	8	1.69492	0.199704	15607904, 15608915, 15610180, 15607278, 57116859, 15610258, 15610681, 15607393	232	103	4983	1.66823	1	0.958365	95.3728
KEGG_PATHWAY	mra00626:Naphthalene and anthracene degradation	5	1.05932	0.304405	15608915, 15607278, 57116859, 15610258, 15610681	139	45	2223	1.77698	1	0.840805	99.0854
GOTERM_MF_FAT	GO:0005506~iron ion binding	14	2.9661	0.338311	15607330, 15607904, 15610180, 15607338, 15607374, 15610681, 15607948, 15607393, 15608691, 15608915, 15607570, 15607278, 57116859, 15610258	232	244	4983	1.23237	1	0.980325	99.6644
INTERPRO	IPR002397:Cytochrome P450, B-class	3	0.635593	0.341412	15608915, 15610258, 15610681	376	25	7774	2.48106	1	0.999334	99.8037
PIR_SUPERFAMILY	PIRSF000059:cytochrome P450 CYP106	3	0.635593	0.488872	15608915, 15610258, 15610681	216	29	3842	1.84004	1	1	99.9818
GOTERM_MF_FAT	GO:0009055~electron carrier activity	17	3.60169	0.855187	15607904, 15607479, 15610180, 15610681, 15610439, 15607393, 15607925, 15608691, 15608690, 15610673, 15607828, 15608915, 15608315, 15607278, 57116859, 15610258, 15607705	232	429	4983	0.851127	1	0.99992	100
Annotation Cluster 12	Enrichment Score: 1.0810205600062468
Category	Term	Count	%	PValue	Genes	List Total	Pop Hits	Pop Total	Fold Enrichment	Bonferroni	Benjamini	FDR
GOTERM_BP_FAT	GO:0034654~nucleobase, nucleoside, nucleotide and nucleic acid biosynthetic process	17	3.60169	0.0294321	15607566, 57116728, 15608499, 15610760, 15608498, 15607949, 15608460, 15609037, 15607948, 15609363, 15608109, 15608096, 15608785, 15607245, 15608097, 15607249, 15610532	190	213	4188	1.75923	0.999997	0.998197	34.3001
GOTERM_BP_FAT	GO:0034404~nucleobase, nucleoside and nucleotide biosynthetic process	17	3.60169	0.0294321	15607566, 57116728, 15608499, 15610760, 15608498, 15607949, 15608460, 15609037, 15607948, 15609363, 15608109, 15608096, 15608785, 15607245, 15608097, 15607249, 15610532	190	213	4188	1.75923	0.999997	0.998197	34.3001
GOTERM_BP_FAT	GO:0009124~nucleoside monophosphate biosynthetic process	10	2.11864	0.0297276	15609363, 15608096, 15608785, 15608499, 15608097, 15608498, 15610532, 15607949, 15608460, 15609037	190	97	4188	2.27238	0.999997	0.985809	34.5808
GOTERM_BP_FAT	GO:0009123~nucleoside monophosphate metabolic process	10	2.11864	0.0297276	15609363, 15608096, 15608785, 15608499, 15608097, 15608498, 15610532, 15607949, 15608460, 15609037	190	97	4188	2.27238	0.999997	0.985809	34.5808
GOTERM_BP_FAT	GO:0009165~nucleotide biosynthetic process	16	3.38983	0.0348539	15607566, 57116728, 15608499, 15608498, 15607949, 15608460, 15609037, 15607948, 15609363, 15608109, 15608096, 15608785, 15607245, 15608097, 15607249, 15610532	190	200	4188	1.76337	1	0.950275	39.2767
GOTERM_BP_FAT	GO:0044271~nitrogen compound biosynthetic process	34	7.20339	0.0502079	15607558, 15610760, 15608740, 15608460, 15607949, 15607948, 15607400, 15610844, 15608109, 15608785, 15607245, 15608024, 15607401, 15607249, 15610349, 15610532, 15609564, 15610179, 15607330, 57116947, 57116728, 15607566, 15608499, 15607641, 15608498, 15609037, 15609315, 15610995, 15609363, 15608096, 15608328, 15610132, 15608097, 15607705	190	551	4188	1.36013	1	0.973526	51.5355
GOTERM_MF_FAT	GO:0016849~phosphorus-oxygen lyase activity	7	1.48305	0.0988979	15609363, 15608785, 15610717, 15608499, 15608498, 15608460, 15609037	232	69	4983	2.17897	1	0.923895	76.2263
GOTERM_BP_FAT	GO:0009190~cyclic nucleotide biosynthetic process	6	1.27119	0.19126	15609363, 15608785, 15608499, 15608498, 15608460, 15609037	190	68	4188	1.94489	1	0.939556	94.9457
GOTERM_BP_FAT	GO:0009187~cyclic nucleotide metabolic process	6	1.27119	0.19126	15609363, 15608785, 15608499, 15608498, 15608460, 15609037	190	68	4188	1.94489	1	0.939556	94.9457
INTERPRO	IPR001054:Adenylyl cyclase class-3/4/guanylyl cyclase	5	1.05932	0.230601	15608785, 15608499, 15608498, 15608460, 15609037	376	51	7774	2.02701	1	0.996526	98.0009
SMART	SM00044:CYCc	5	1.05932	0.274347	15608785, 15608499, 15608498, 15608460, 15609037	52	51	975	1.83824	0.999995	0.997741	94.4874
GOTERM_BP_FAT	GO:0007242~intracellular signaling cascade	5	1.05932	0.347675	15608785, 15608499, 15608498, 15608460, 15609037	190	66	4188	1.66986	1	0.971084	99.7539
Annotation Cluster 13	Enrichment Score: 1.0334556705451556
Category	Term	Count	%	PValue	Genes	List Total	Pop Hits	Pop Total	Fold Enrichment	Bonferroni	Benjamini	FDR
INTERPRO	IPR002375:Purine/pyrimidine phosphoribosyl transferase, conserved site	3	0.635593	0.0210609	57116728, 15610760, 15607948	376	5	7774	12.4053	0.999999	0.683184	27.2168
SP_PIR_KEYWORDS	glycosyltransferase	8	1.69492	0.0223896	57116685, 57116728, 15607697, 15608468, 15608652, 15610760, 15610929, 15607948	472	76	12695	2.83118	0.980553	0.187283	24.2202
GOTERM_MF_FAT	GO:0016763~transferase activity, transferring pentosyl groups	5	1.05932	0.112195	57116728, 15610760, 15608740, 15610929, 15607948	232	40	4983	2.68481	1	0.902088	80.6344
INTERPRO	IPR000836:Phosphoribosyltransferase	3	0.635593	0.214568	57116728, 15610760, 15607948	376	18	7774	3.44592	1	0.995469	97.2803
GOTERM_BP_FAT	GO:0009116~nucleoside metabolic process	4	0.847458	0.599323	57116728, 15609834, 15610760, 15607948	190	68	4188	1.29659	1	0.994249	99.9997
Annotation Cluster 14	Enrichment Score: 0.9998206673967831
Category	Term	Count	%	PValue	Genes	List Total	Pop Hits	Pop Total	Fold Enrichment	Bonferroni	Benjamini	FDR
KEGG_PATHWAY	mtu00632:Benzoate degradation via CoA ligation	14	2.9661	0.000219745	15609032, 15607363, 15610453, 15609004, 57117037, 15607658, 15608692, 15610652, 15608403, 15608691, 15608690, 57117119, 15610659, 15610642	139	69	2223	3.24492	0.052003	0.0263486	0.283822
KEGG_PATHWAY	mtu00650:Butanoate metabolism	11	2.33051	0.00797859	15610652, 15608692, 15608691, 15608690, 15609640, 15610453, 15607363, 15609004, 15607908, 15610659, 15610606	139	68	2223	2.58707	0.857238	0.149741	9.84143
KEGG_PATHWAY	mra00650:Butanoate metabolism	10	2.11864	0.0224698	15610652, 15608692, 15608691, 15608690, 15609640, 15610453, 15607363, 15607908, 15610659, 15610606	139	68	2223	2.35188	0.996004	0.325956	25.4659
KEGG_PATHWAY	mtu00280:Valine, leucine and isoleucine degradation	9	1.90678	0.0295568	15610652, 15609384, 15609640, 15607363, 57117158, 15609004, 15607908, 15610659, 15610439	139	60	2223	2.39892	0.999318	0.365972	32.16
KEGG_PATHWAY	mtu00640:Propanoate metabolism	9	1.90678	0.0485622	15610652, 15609384, 57117119, 15607363, 57117158, 15609004, 15607908, 15610659, 15610642	139	66	2223	2.18084	0.999994	0.409005	47.4714
KEGG_PATHWAY	mra00632:Benzoate degradation via CoA ligation	9	1.90678	0.0523602	15610652, 15608692, 15608403, 15608691, 15608690, 15610453, 15607363, 15610659, 57117037	139	67	2223	2.14829	0.999998	0.407112	50.1196
KEGG_PATHWAY	mra00280:Valine, leucine and isoleucine degradation	8	1.69492	0.0746933	15610652, 15609384, 15609640, 15607363, 57117158, 15607908, 15610659, 15610439	139	60	2223	2.13237	1	0.502754	63.3582
KEGG_PATHWAY	mtu00380:Tryptophan metabolism	6	1.27119	0.173743	15610652, 15608403, 15607363, 15609004, 15607908, 15610659	139	48	2223	1.9991	1	0.677333	91.5266
KEGG_PATHWAY	mtu00310:Lysine degradation	5	1.05932	0.333287	15610652, 15607363, 15609004, 15607908, 15610659	139	47	2223	1.70136	1	0.855083	99.4715
KEGG_PATHWAY	mra00380:Tryptophan metabolism	5	1.05932	0.347791	15610652, 15608403, 15607363, 15607908, 15610659	139	48	2223	1.66592	1	0.859077	99.6024
KEGG_PATHWAY	mra00640:Propanoate metabolism	6	1.27119	0.390785	15610652, 15609384, 15607363, 57117158, 15607908, 15610659	139	66	2223	1.45389	1	0.870119	99.8354
KEGG_PATHWAY	mtu00071:Fatty acid metabolism	5	1.05932	0.405747	15610652, 15607363, 15609004, 15607908, 15610659	139	52	2223	1.53777	1	0.874226	99.8807
KEGG_PATHWAY	mra00310:Lysine degradation	4	0.847458	0.473343	15610652, 15607363, 15607908, 15610659	139	41	2223	1.56027	1	0.909021	99.975
KEGG_PATHWAY	mra00071:Fatty acid metabolism	4	0.847458	0.636994	15610652, 15607363, 15607908, 15610659	139	52	2223	1.23022	1	0.967288	99.9998
KEGG_PATHWAY	mtu00410:beta-Alanine metabolism	3	0.635593	0.680463	15610652, 15607363, 15607908	139	37	2223	1.29671	1	0.973952	100
KEGG_PATHWAY	mra00410:beta-Alanine metabolism	3	0.635593	0.694754	15610652, 15607363, 15607908	139	38	2223	1.26259	1	0.975198	100
Annotation Cluster 15	Enrichment Score: 0.9993219998449373
Category	Term	Count	%	PValue	Genes	List Total	Pop Hits	Pop Total	Fold Enrichment	Bonferroni	Benjamini	FDR
KEGG_PATHWAY	mtu03430:Mismatch repair	5	1.05932	0.0316268	15608248, 15608078, 15610867, 161352461, 15610199	139	20	2223	3.9982	0.999594	0.351997	34.0078
KEGG_PATHWAY	mtc03430:Mismatch repair	4	0.847458	0.123224	15608248, 15610867, 161352461, 15610199	139	20	2223	3.19856	1	0.598686	81.7449
KEGG_PATHWAY	mtf03430:Mismatch repair	4	0.847458	0.123224	15608248, 15610867, 161352461, 15610199	139	20	2223	3.19856	1	0.598686	81.7449
KEGG_PATHWAY	mra03430:Mismatch repair	4	0.847458	0.123224	15608248, 15610867, 161352461, 15610199	139	20	2223	3.19856	1	0.598686	81.7449
GOTERM_BP_FAT	GO:0006260~DNA replication	7	1.48305	0.170313	15608078, 15610867, 15607145, 161352461, 15610199, 15610782, 15607200	190	83	4188	1.85897	1	0.946339	92.7588
Annotation Cluster 16	Enrichment Score: 0.9944886830733991
Category	Term	Count	%	PValue	Genes	List Total	Pop Hits	Pop Total	Fold Enrichment	Bonferroni	Benjamini	FDR
GOTERM_BP_FAT	GO:0009064~glutamine family amino acid metabolic process	8	1.69492	0.0345959	15610995, 15609996, 15608328, 15607641, 15608740, 15610532, 15609564, 15607948	190	69	4188	2.55561	1	0.975846	39.048
GOTERM_BP_FAT	GO:0006560~proline metabolic process	3	0.635593	0.129264	15608328, 15607641, 15609564	190	14	4188	4.72331	1	0.968067	85.7205
GOTERM_BP_FAT	GO:0009084~glutamine family amino acid biosynthetic process	4	0.847458	0.232291	15610995, 15608328, 15607641, 15609564	190	37	4188	2.38293	1	0.951301	97.5695
Annotation Cluster 17	Enrichment Score: 0.9866123926121221
Category	Term	Count	%	PValue	Genes	List Total	Pop Hits	Pop Total	Fold Enrichment	Bonferroni	Benjamini	FDR
KEGG_PATHWAY	mtu00520:Amino sugar and nucleotide sugar metabolism	6	1.27119	0.0228391	15608133, 57116761, 15608353, 15609839, 15607946, 15607254	139	27	2223	3.55396	0.996355	0.312219	25.8293
KEGG_PATHWAY	mra00520:Amino sugar and nucleotide sugar metabolism	6	1.27119	0.0228391	15608133, 57116761, 15608353, 15609839, 15607946, 15607254	139	27	2223	3.55396	0.996355	0.312219	25.8293
KEGG_PATHWAY	mra00052:Galactose metabolism	3	0.635593	0.214303	15608133, 57116761, 15607946	139	14	2223	3.42703	1	0.744101	95.5808
KEGG_PATHWAY	mtu00052:Galactose metabolism	3	0.635593	0.214303	15608133, 57116761, 15607946	139	14	2223	3.42703	1	0.744101	95.5808
KEGG_PATHWAY	mtc00520:Amino sugar and nucleotide sugar metabolism	3	0.635593	0.486993	15608133, 15608353, 15609839	139	26	2223	1.84532	1	0.91115	99.9822
Annotation Cluster 18	Enrichment Score: 0.9855198761289339
Category	Term	Count	%	PValue	Genes	List Total	Pop Hits	Pop Total	Fold Enrichment	Bonferroni	Benjamini	FDR
KEGG_PATHWAY	mtc03018:RNA degradation	3	0.635593	0.10339	15609920, 15607491, 15610121	139	9	2223	5.33094	1	0.574919	75.6205
KEGG_PATHWAY	mra03018:RNA degradation	3	0.635593	0.10339	15609920, 15607491, 15610121	139	9	2223	5.33094	1	0.574919	75.6205
KEGG_PATHWAY	mtu03018:RNA degradation	3	0.635593	0.10339	15609920, 15607491, 15610121	139	9	2223	5.33094	1	0.574919	75.6205
Annotation Cluster 19	Enrichment Score: 0.9569274673985789
Category	Term	Count	%	PValue	Genes	List Total	Pop Hits	Pop Total	Fold Enrichment	Bonferroni	Benjamini	FDR
KEGG_PATHWAY	mra00260:Glycine, serine and threonine metabolism	6	1.27119	0.01956	15610844, 15608024, 57116827, 15610179, 15607577, 15610439	139	26	2223	3.69065	0.991772	0.308744	22.5451
KEGG_PATHWAY	mtu00260:Glycine, serine and threonine metabolism	6	1.27119	0.01956	15610844, 15608024, 57116827, 15610179, 15607577, 15610439	139	26	2223	3.69065	0.991772	0.308744	22.5451
GOTERM_BP_FAT	GO:0006563~L-serine metabolic process	3	0.635593	0.160925	15608024, 57116827, 15610179	190	16	4188	4.13289	1	0.94863	91.5175
KEGG_PATHWAY	mtc00260:Glycine, serine and threonine metabolism	3	0.635593	0.466163	15610844, 57116827, 15607577	139	25	2223	1.91914	1	0.907742	99.9702
GOTERM_BP_FAT	GO:0009069~serine family amino acid metabolic process	3	0.635593	0.572087	15608024, 57116827, 15610179	190	42	4188	1.57444	1	0.993636	99.9993
Annotation Cluster 20	Enrichment Score: 0.9116114438181178
Category	Term	Count	%	PValue	Genes	List Total	Pop Hits	Pop Total	Fold Enrichment	Bonferroni	Benjamini	FDR
GOTERM_BP_FAT	GO:0009064~glutamine family amino acid metabolic process	8	1.69492	0.0345959	15610995, 15609996, 15608328, 15607641, 15608740, 15610532, 15609564, 15607948	190	69	4188	2.55561	1	0.975846	39.048
INTERPRO	IPR017926:Glutamine amidotransferase type 1	3	0.635593	0.0957301	15609996, 15608740, 15610532	376	11	7774	5.63878	1	0.955179	77.728
GOTERM_BP_FAT	GO:0006541~glutamine metabolic process	4	0.847458	0.244489	15609996, 15608740, 15610532, 15607948	190	38	4188	2.32022	1	0.94843	98.0596
SP_PIR_KEYWORDS	glutamine amidotransferase	3	0.635593	0.278755	15608740, 15610532, 15607948	472	28	12695	2.88173	1	0.709475	98.1726
Annotation Cluster 21	Enrichment Score: 0.9101396599398582
Category	Term	Count	%	PValue	Genes	List Total	Pop Hits	Pop Total	Fold Enrichment	Bonferroni	Benjamini	FDR
KEGG_PATHWAY	mtu00910:Nitrogen metabolism	5	1.05932	0.0372399	15609015, 15610995, 15609613, 15608302, 15607393	139	21	2223	3.80781	0.999901	0.369413	38.7874
KEGG_PATHWAY	mra00910:Nitrogen metabolism	5	1.05932	0.0500776	15609015, 15610995, 15609613, 15608302, 15607393	139	23	2223	3.4767	0.999996	0.405582	48.5432
KEGG_PATHWAY	mtu00250:Alanine, aspartate and glutamate metabolism	4	0.847458	0.199717	15609015, 15610995, 15609613, 15607948	139	25	2223	2.55885	1	0.724453	94.3939
KEGG_PATHWAY	mra00250:Alanine, aspartate and glutamate metabolism	4	0.847458	0.199717	15609015, 15610995, 15609613, 15607948	139	25	2223	2.55885	1	0.724453	94.3939
KEGG_PATHWAY	mtc00910:Nitrogen metabolism	3	0.635593	0.378287	15610995, 15608302, 15607393	139	21	2223	2.28469	1	0.868162	99.7859
Annotation Cluster 22	Enrichment Score: 0.9036043872529754
Category	Term	Count	%	PValue	Genes	List Total	Pop Hits	Pop Total	Fold Enrichment	Bonferroni	Benjamini	FDR
SP_PIR_KEYWORDS	GTP binding	3	0.635593	0.0507465	15607262, 15609976, 15608426	472	10	12695	8.06886	0.999884	0.268367	47.1575
UP_SEQ_FEATURE	nucleotide phosphate-binding region:GTP	5	1.05932	0.0575877	15607262, 15610053, 15609976, 15608426, 15609577	192	21	2678	3.32093	1	0.998952	55.5215
SP_PIR_KEYWORDS	nucleotide binding	4	0.847458	0.0768895	15607262, 15608958, 15609976, 15608426	472	27	12695	3.98462	0.999999	0.344169	62.465
SP_PIR_KEYWORDS	P-loop	4	0.847458	0.0768895	15607262, 15608958, 15609976, 15608426	472	27	12695	3.98462	0.999999	0.344169	62.465
INTERPRO	IPR000795:Protein synthesis factor, GTP-binding	3	0.635593	0.0957301	15607262, 15609976, 15608426	376	11	7774	5.63878	1	0.955179	77.728
INTERPRO	IPR004161:Translation elongation factor EFTu/EF1A, domain 2	3	0.635593	0.0957301	15607262, 15609976, 15608426	376	11	7774	5.63878	1	0.955179	77.728
SP_PIR_KEYWORDS	gtp-binding	5	1.05932	0.107551	15607262, 15610053, 15609976, 15608426, 15609577	472	49	12695	2.74451	1	0.42303	75.1824
GOTERM_MF_FAT	GO:0003924~GTPase activity	3	0.635593	0.271635	15607262, 15609976, 15608426	232	22	4983	2.92888	1	0.961855	98.7379
GOTERM_MF_FAT	GO:0019001~guanyl nucleotide binding	5	1.05932	0.291784	15607262, 15610053, 15609976, 15608426, 15609577	232	59	4983	1.82021	1	0.968551	99.143
GOTERM_MF_FAT	GO:0005525~GTP binding	5	1.05932	0.291784	15607262, 15610053, 15609976, 15608426, 15609577	232	59	4983	1.82021	1	0.968551	99.143
GOTERM_MF_FAT	GO:0032561~guanyl ribonucleotide binding	5	1.05932	0.291784	15607262, 15610053, 15609976, 15608426, 15609577	232	59	4983	1.82021	1	0.968551	99.143
Annotation Cluster 23	Enrichment Score: 0.8987777116838845
Category	Term	Count	%	PValue	Genes	List Total	Pop Hits	Pop Total	Fold Enrichment	Bonferroni	Benjamini	FDR
INTERPRO	IPR012309:ATP dependent DNA ligase, C-terminal	3	0.635593	0.0210609	15608078, 15610867, 15610199	376	5	7774	12.4053	0.999999	0.683184	27.2168
INTERPRO	IPR012310:ATP dependent DNA ligase, central	3	0.635593	0.0210609	15608078, 15610867, 15610199	376	5	7774	12.4053	0.999999	0.683184	27.2168
GOTERM_MF_FAT	GO:0003910~DNA ligase (ATP) activity	3	0.635593	0.0283644	15608078, 15610867, 15610199	232	6	4983	10.7392	0.999977	0.881763	32.7633
KEGG_PATHWAY	mtu03430:Mismatch repair	5	1.05932	0.0316268	15608248, 15608078, 15610867, 161352461, 15610199	139	20	2223	3.9982	0.999594	0.351997	34.0078
KEGG_PATHWAY	mtu03450:Non-homologous end-joining	3	0.635593	0.033798	15608078, 15610867, 15610199	139	5	2223	9.59568	0.999765	0.355791	35.896
GOTERM_MF_FAT	GO:0016886~ligase activity, forming phosphoric ester bonds	3	0.635593	0.0385118	15608078, 15610867, 15610199	232	7	4983	9.20505	1	0.91182	41.8288
GOTERM_MF_FAT	GO:0003909~DNA ligase activity	3	0.635593	0.0385118	15608078, 15610867, 15610199	232	7	4983	9.20505	1	0.91182	41.8288
GOTERM_BP_FAT	GO:0006260~DNA replication	7	1.48305	0.170313	15608078, 15610867, 15607145, 161352461, 15610199, 15610782, 15607200	190	83	4188	1.85897	1	0.946339	92.7588
KEGG_PATHWAY	mtu03420:Nucleotide excision repair	3	0.635593	0.214303	15608078, 15610867, 15610199	139	14	2223	3.42703	1	0.744101	95.5808
GOTERM_BP_FAT	GO:0033554~cellular response to stress	10	2.11864	0.223195	15609227, 15610340, 15608078, 15610867, 15610200, 15607145, 161352461, 15610721, 15610199, 15608456	190	148	4188	1.48933	1	0.948576	97.1317
SP_PIR_KEYWORDS	dna replication	4	0.847458	0.232896	15607145, 161352461, 15610199, 15607200	472	45	12695	2.39077	1	0.675411	96.112
SP_PIR_KEYWORDS	dna repair	5	1.05932	0.253189	15607145, 161352461, 15610721, 15610199, 15608456	472	69	12695	1.949	1	0.676594	97.2002
SP_PIR_KEYWORDS	DNA damage	5	1.05932	0.286287	15607145, 161352461, 15610721, 15610199, 15608456	472	73	12695	1.8422	1	0.705543	98.3931
GOTERM_BP_FAT	GO:0006974~response to DNA damage stimulus	9	1.90678	0.303425	15609227, 15610340, 15608078, 15610867, 15607145, 161352461, 15610721, 15610199, 15608456	190	141	4188	1.40694	1	0.969072	99.3807
GOTERM_BP_FAT	GO:0006281~DNA repair	9	1.90678	0.303425	15609227, 15610340, 15608078, 15610867, 15607145, 161352461, 15610721, 15610199, 15608456	190	141	4188	1.40694	1	0.969072	99.3807
KEGG_PATHWAY	mtu03410:Base excision repair	3	0.635593	0.308708	15608078, 15610867, 15610199	139	18	2223	2.66547	1	0.839731	99.156
GOTERM_BP_FAT	GO:0006259~DNA metabolic process	19	4.02542	0.873737	15610340, 15610867, 15609893, 15609898, 15608599, 15610782, 15607200, 15608456, 15608453, 15607148, 15609227, 15609949, 15608248, 15608078, 15607145, 15609561, 161352461, 15610721, 15610199	190	497	4188	0.842656	1	0.999952	100
GOTERM_BP_FAT	GO:0006310~DNA recombination	7	1.48305	0.974402	15608078, 15610867, 15609561, 15608599, 15610199, 15607200, 15608453	190	250	4188	0.617179	1	1	100
Annotation Cluster 24	Enrichment Score: 0.8817468559896925
Category	Term	Count	%	PValue	Genes	List Total	Pop Hits	Pop Total	Fold Enrichment	Bonferroni	Benjamini	FDR
SP_PIR_KEYWORDS	magnesium	11	2.33051	0.0178471	57116728, 15608109, 15607245, 15609834, 15610132, 15610760, 57117104, 15607249, 15610180, 15607948, 15610118	472	125	12695	2.36686	0.956432	0.15977	19.7931
GOTERM_MF_FAT	GO:0000287~magnesium ion binding	10	2.11864	0.211608	57116728, 15608109, 15607245, 15609834, 15610132, 15610760, 15607249, 15607948, 15610118, 15610606	232	142	4983	1.51257	1	0.94715	96.237
GOTERM_BP_FAT	GO:0009116~nucleoside metabolic process	4	0.847458	0.599323	57116728, 15609834, 15610760, 15607948	190	68	4188	1.29659	1	0.994249	99.9997
Annotation Cluster 25	Enrichment Score: 0.836253431881876
Category	Term	Count	%	PValue	Genes	List Total	Pop Hits	Pop Total	Fold Enrichment	Bonferroni	Benjamini	FDR
KEGG_PATHWAY	mra00632:Benzoate degradation via CoA ligation	9	1.90678	0.0523602	15610652, 15608692, 15608403, 15608691, 15608690, 15610453, 15607363, 15610659, 57117037	139	67	2223	2.14829	0.999998	0.407112	50.1196
KEGG_PATHWAY	mtu00020:Citrate cycle (TCA cycle)	6	1.27119	0.055678	15608692, 15608691, 15608690, 15610453, 15609632, 15610439	139	34	2223	2.82226	0.999999	0.414578	52.3316
KEGG_PATHWAY	mra00020:Citrate cycle (TCA cycle)	6	1.27119	0.055678	15608692, 15608691, 15608690, 15610453, 15609632, 15610439	139	34	2223	2.82226	0.999999	0.414578	52.3316
GOTERM_MF_FAT	GO:0000104~succinate dehydrogenase activity	3	0.635593	0.0621187	15608691, 15608690, 15610453	232	9	4983	7.15948	1	0.948907	58.7167
KEGG_PATHWAY	mtc00190:Oxidative phosphorylation	6	1.27119	0.14315	15608692, 15608691, 15608690, 15610453, 15610121, 15610180	139	45	2223	2.13237	1	0.637468	86.4399
KEGG_PATHWAY	mtu00190:Oxidative phosphorylation	6	1.27119	0.153072	15608692, 15608691, 15608690, 15610453, 15610121, 15610180	139	46	2223	2.08602	1	0.644835	88.336
KEGG_PATHWAY	mra00190:Oxidative phosphorylation	6	1.27119	0.153072	15608692, 15608691, 15608690, 15610453, 15610121, 15610180	139	46	2223	2.08602	1	0.644835	88.336
KEGG_PATHWAY	mtc00020:Citrate cycle (TCA cycle)	4	0.847458	0.354232	15608692, 15608691, 15608690, 15610453	139	34	2223	1.88151	1	0.860252	99.6503
KEGG_PATHWAY	mtc00650:Butanoate metabolism	5	1.05932	0.557299	15608692, 15608691, 15608690, 15609640, 15610453	139	63	2223	1.26927	1	0.943286	99.9974
KEGG_PATHWAY	mtc00632:Benzoate degradation via CoA ligation	4	0.847458	0.650006	15608692, 15608691, 15608690, 15610453	139	53	2223	1.207	1	0.969641	99.9999
Annotation Cluster 26	Enrichment Score: 0.8292246770997006
Category	Term	Count	%	PValue	Genes	List Total	Pop Hits	Pop Total	Fold Enrichment	Bonferroni	Benjamini	FDR
GOTERM_MF_FAT	GO:0004372~glycine hydroxymethyltransferase activity	3	0.635593	0.0893397	15608096, 15608097, 57116827	232	11	4983	5.85776	1	0.930802	72.5013
KEGG_PATHWAY	mra00670:One carbon pool by folate	3	0.635593	0.168154	15608096, 15608097, 57116827	139	12	2223	3.9982	1	0.673217	90.7547
KEGG_PATHWAY	mtf00670:One carbon pool by folate	3	0.635593	0.168154	15608096, 15608097, 57116827	139	12	2223	3.9982	1	0.673217	90.7547
KEGG_PATHWAY	mtc00670:One carbon pool by folate	3	0.635593	0.168154	15608096, 15608097, 57116827	139	12	2223	3.9982	1	0.673217	90.7547
KEGG_PATHWAY	mtu00670:One carbon pool by folate	3	0.635593	0.168154	15608096, 15608097, 57116827	139	12	2223	3.9982	1	0.673217	90.7547
Annotation Cluster 27	Enrichment Score: 0.8077137363672096
Category	Term	Count	%	PValue	Genes	List Total	Pop Hits	Pop Total	Fold Enrichment	Bonferroni	Benjamini	FDR
KEGG_PATHWAY	mtu00620:Pyruvate metabolism	7	1.48305	0.0381663	15609004, 15608267, 15607908, 15610659, 15609632, 15610439, 57117037	139	41	2223	2.73048	0.999922	0.362555	39.5448
KEGG_PATHWAY	mra00620:Pyruvate metabolism	6	1.27119	0.106525	15608267, 15607908, 15610659, 15609632, 15610439, 57117037	139	41	2223	2.34041	1	0.563696	76.7001
KEGG_PATHWAY	mra00010:Glycolysis / Gluconeogenesis	4	0.847458	0.371635	15607908, 15609839, 15609632, 15610439	139	35	2223	1.82775	1	0.866836	99.7544
KEGG_PATHWAY	mtu00010:Glycolysis / Gluconeogenesis	4	0.847458	0.388953	15607908, 15609839, 15609632, 15610439	139	36	2223	1.77698	1	0.873023	99.8289
Annotation Cluster 28	Enrichment Score: 0.7724704486263319
Category	Term	Count	%	PValue	Genes	List Total	Pop Hits	Pop Total	Fold Enrichment	Bonferroni	Benjamini	FDR
GOTERM_MF_FAT	GO:0016779~nucleotidyltransferase activity	9	1.90678	0.0951703	15608133, 57116761, 15607807, 15608078, 15607808, 15608353, 15609920, 161352461, 15608426	232	101	4983	1.91392	1	0.929365	74.8331
GOTERM_BP_FAT	GO:0032774~RNA biosynthetic process	6	1.27119	0.132279	15607807, 15608078, 15611047, 15607808, 15610464, 15607200	190	60	4188	2.20421	1	0.964361	86.4003
GOTERM_MF_FAT	GO:0034062~RNA polymerase activity	3	0.635593	0.254134	15607807, 15608078, 15607808	232	21	4983	3.06835	1	0.959214	98.2488
GOTERM_MF_FAT	GO:0003899~DNA-directed RNA polymerase activity	3	0.635593	0.254134	15607807, 15608078, 15607808	232	21	4983	3.06835	1	0.959214	98.2488
Annotation Cluster 29	Enrichment Score: 0.7425620925090618
Category	Term	Count	%	PValue	Genes	List Total	Pop Hits	Pop Total	Fold Enrichment	Bonferroni	Benjamini	FDR
SP_PIR_KEYWORDS	protein biosynthesis	6	1.27119	0.0155314	15610148, 15607570, 15610146, 15607822, 15609976, 15608147	472	40	12695	4.03443	0.934367	0.14804	17.446
GOTERM_BP_FAT	GO:0006412~translation	9	1.90678	0.156652	15607850, 15610592, 15610148, 15607570, 15610146, 15607822, 15609976, 15608147, 15607849	190	117	4188	1.69555	1	0.950356	90.8895
KEGG_PATHWAY	mtc00970:Aminoacyl-tRNA biosynthesis	3	0.635593	0.423073	15610148, 15610146, 15608147	139	23	2223	2.08602	1	0.88419	99.9186
KEGG_PATHWAY	mtu00970:Aminoacyl-tRNA biosynthesis	3	0.635593	0.423073	15610148, 15610146, 15608147	139	23	2223	2.08602	1	0.88419	99.9186
KEGG_PATHWAY	mra00970:Aminoacyl-tRNA biosynthesis	3	0.635593	0.444848	15610148, 15610146, 15608147	139	24	2223	1.9991	1	0.896685	99.9505
Annotation Cluster 30	Enrichment Score: 0.7261205208487082
Category	Term	Count	%	PValue	Genes	List Total	Pop Hits	Pop Total	Fold Enrichment	Bonferroni	Benjamini	FDR
SP_PIR_KEYWORDS	amino-acid biosynthesis	8	1.69492	0.0657054	15607330, 57116947, 15610844, 15610132, 15608024, 15607641, 15608740, 15609564	472	96	12695	2.24135	0.999993	0.317145	56.4995
GOTERM_BP_FAT	GO:0008652~cellular amino acid biosynthetic process	12	2.54237	0.187649	15607330, 15610995, 57116947, 15610844, 15608328, 15610132, 15608024, 15607641, 15608740, 15609564, 15610179, 15609315	190	180	4188	1.46947	1	0.941327	94.619
GOTERM_BP_FAT	GO:0009309~amine biosynthetic process	12	2.54237	0.211813	15607330, 15610995, 57116947, 15610844, 15608328, 15610132, 15608024, 15607641, 15608740, 15609564, 15610179, 15609315	190	185	4188	1.42976	1	0.943676	96.4807
GOTERM_BP_FAT	GO:0016053~organic acid biosynthetic process	13	2.75424	0.299398	57116947, 15607330, 15607641, 15608740, 15609315, 15610995, 15609381, 15610844, 15608328, 15610132, 15608024, 15609564, 15610179	190	222	4188	1.29075	1	0.969809	99.3284
GOTERM_BP_FAT	GO:0046394~carboxylic acid biosynthetic process	13	2.75424	0.299398	57116947, 15607330, 15607641, 15608740, 15609315, 15610995, 15609381, 15610844, 15608328, 15610132, 15608024, 15609564, 15610179	190	222	4188	1.29075	1	0.969809	99.3284
Annotation Cluster 31	Enrichment Score: 0.714928991365156
Category	Term	Count	%	PValue	Genes	List Total	Pop Hits	Pop Total	Fold Enrichment	Bonferroni	Benjamini	FDR
GOTERM_BP_FAT	GO:0006164~purine nucleotide biosynthetic process	10	2.11864	0.0233253	15609363, 15607566, 15608096, 15608109, 15607245, 15608097, 15607249, 15610532, 15607949, 15607948	190	93	4188	2.37012	0.999954	0.999954	28.2422
GOTERM_BP_FAT	GO:0034654~nucleobase, nucleoside, nucleotide and nucleic acid biosynthetic process	17	3.60169	0.0294321	15607566, 57116728, 15608499, 15610760, 15608498, 15607949, 15608460, 15609037, 15607948, 15609363, 15608109, 15608096, 15608785, 15607245, 15608097, 15607249, 15610532	190	213	4188	1.75923	0.999997	0.998197	34.3001
GOTERM_BP_FAT	GO:0034404~nucleobase, nucleoside and nucleotide biosynthetic process	17	3.60169	0.0294321	15607566, 57116728, 15608499, 15610760, 15608498, 15607949, 15608460, 15609037, 15607948, 15609363, 15608109, 15608096, 15608785, 15607245, 15608097, 15607249, 15610532	190	213	4188	1.75923	0.999997	0.998197	34.3001
GOTERM_BP_FAT	GO:0006163~purine nucleotide metabolic process	10	2.11864	0.0297276	15609363, 15607566, 15608096, 15608109, 15607245, 15608097, 15607249, 15610532, 15607949, 15607948	190	97	4188	2.27238	0.999997	0.985809	34.5808
GOTERM_BP_FAT	GO:0009165~nucleotide biosynthetic process	16	3.38983	0.0348539	15607566, 57116728, 15608499, 15608498, 15607949, 15608460, 15609037, 15607948, 15609363, 15608109, 15608096, 15608785, 15607245, 15608097, 15607249, 15610532	190	200	4188	1.76337	1	0.950275	39.2767
GOTERM_BP_FAT	GO:0044271~nitrogen compound biosynthetic process	34	7.20339	0.0502079	15607558, 15610760, 15608740, 15608460, 15607949, 15607948, 15607400, 15610844, 15608109, 15608785, 15607245, 15608024, 15607401, 15607249, 15610349, 15610532, 15609564, 15610179, 15607330, 57116947, 57116728, 15607566, 15608499, 15607641, 15608498, 15609037, 15609315, 15610995, 15609363, 15608096, 15608328, 15610132, 15608097, 15607705	190	551	4188	1.36013	1	0.973526	51.5355
INTERPRO	IPR005834:Haloacid dehalogenase-like hydrolase	7	1.48305	0.055465	15607566, 15608109, 15607245, 15607249, 57116935, 15610179, 15610250	376	57	7774	2.5391	1	0.871811	57.3287
GOTERM_BP_FAT	GO:0009152~purine ribonucleotide biosynthetic process	8	1.69492	0.0640537	15607566, 15608096, 15608109, 15607245, 15608097, 15607249, 15610532, 15607949	190	79	4188	2.23211	1	0.955456	60.5775
GOTERM_MF_FAT	GO:0015082~di-, tri-valent inorganic cation transmembrane transporter activity	5	1.05932	0.0642591	15607566, 15608109, 15607245, 15607249, 15608379	232	33	4983	3.25431	1	0.914911	59.9977
GOTERM_BP_FAT	GO:0015693~magnesium ion transport	3	0.635593	0.0718229	15607566, 15607249, 15608379	190	10	4188	6.61263	1	0.943081	64.9376
GOTERM_BP_FAT	GO:0009150~purine ribonucleotide metabolic process	8	1.69492	0.0751778	15607566, 15608096, 15608109, 15607245, 15608097, 15607249, 15610532, 15607949	190	82	4188	2.15045	1	0.936386	66.6782
GOTERM_MF_FAT	GO:0015095~magnesium ion transmembrane transporter activity	3	0.635593	0.0753331	15607566, 15607249, 15608379	232	10	4983	6.44353	1	0.928751	66.0563
GOTERM_BP_FAT	GO:0009260~ribonucleotide biosynthetic process	8	1.69492	0.0831893	15607566, 15608096, 15608109, 15607245, 15608097, 15607249, 15610532, 15607949	190	84	4188	2.09925	1	0.927505	70.5154
GOTERM_MF_FAT	GO:0046873~metal ion transmembrane transporter activity	6	1.27119	0.0856044	15607566, 15608109, 15607245, 15607249, 15608169, 15608379	232	51	4983	2.52688	1	0.937137	70.9038
GOTERM_BP_FAT	GO:0009259~ribonucleotide metabolic process	8	1.69492	0.0960941	15607566, 15608096, 15608109, 15607245, 15608097, 15607249, 15610532, 15607949	190	87	4188	2.02686	1	0.942101	75.8439
GOTERM_MF_FAT	GO:0022890~inorganic cation transmembrane transporter activity	7	1.48305	0.109689	15607566, 15608109, 15607245, 15607249, 15610180, 15608169, 15608379	232	71	4983	2.11759	1	0.908799	79.8665
INTERPRO	IPR000695:ATPase, P-type, H+ transporting proton pump	3	0.635593	0.111338	15607566, 15608109, 15607249	376	12	7774	5.16888	1	0.958706	82.8245
INTERPRO	IPR001757:ATPase, P-type, K/Mg/Cd/Cu/Zn/Na/Ca/Na/H-transporter	4	0.847458	0.117126	15607566, 15608109, 15607245, 15607249	376	25	7774	3.30809	1	0.9604	84.4205
INTERPRO	IPR008250:ATPase, P-type, ATPase-associated region	4	0.847458	0.117126	15607566, 15608109, 15607245, 15607249	376	25	7774	3.30809	1	0.9604	84.4205
GOTERM_MF_FAT	GO:0015662~ATPase activity, coupled to transmembrane movement of ions, phosphorylative mechanism	5	1.05932	0.12816	15607566, 15608109, 15607245, 15607249, 15608169	232	42	4983	2.55696	1	0.921458	84.9231
GOTERM_BP_FAT	GO:0030001~metal ion transport	8	1.69492	0.152152	15607566, 15608109, 15607245, 57117015, 15607249, 15608169, 15610336, 15608379	190	98	4188	1.79936	1	0.951952	90.1815
GOTERM_BP_FAT	GO:0006811~ion transport	14	2.9661	0.251307	15607566, 57116799, 15607465, 15608169, 15607685, 15609535, 15608877, 15608109, 15607245, 57117015, 15607249, 15610336, 15608379, 15608069	190	233	4188	1.32442	1	0.949513	98.2919
INTERPRO	IPR018303:ATPase, P-type phosphorylation site	3	0.635593	0.305404	15608109, 15607245, 15607249	376	23	7774	2.69681	1	0.998826	99.5656
GOTERM_BP_FAT	GO:0009141~nucleoside triphosphate metabolic process	5	1.05932	0.337252	15607566, 15608109, 15607245, 15609834, 15607249	190	65	4188	1.69555	1	0.971308	99.6925
GOTERM_MF_FAT	GO:0046915~transition metal ion transmembrane transporter activity	3	0.635593	0.341163	15608109, 15607245, 15608379	232	26	4983	2.47828	1	0.979147	99.6838
GOTERM_MF_FAT	GO:0042625~ATPase activity, coupled to transmembrane movement of ions	5	1.05932	0.366416	15607566, 15608109, 15607245, 15607249, 15608169	232	66	4983	1.62716	1	0.978677	99.8156
UP_SEQ_FEATURE	active site:4-aspartylphosphate intermediate	3	0.635593	0.397488	15608109, 15607245, 15607249	192	19	2678	2.2023	1	1	99.9013
GOTERM_BP_FAT	GO:0006812~cation transport	8	1.69492	0.439057	15607566, 15608109, 15607245, 57117015, 15607249, 15608169, 15610336, 15608379	190	139	4188	1.26861	1	0.985248	99.9705
GOTERM_BP_FAT	GO:0046034~ATP metabolic process	4	0.847458	0.478877	15607566, 15608109, 15607245, 15607249	190	57	4188	1.54681	1	0.989107	99.9895
GOTERM_BP_FAT	GO:0006754~ATP biosynthetic process	4	0.847458	0.478877	15607566, 15608109, 15607245, 15607249	190	57	4188	1.54681	1	0.989107	99.9895
GOTERM_BP_FAT	GO:0009145~purine nucleoside triphosphate biosynthetic process	4	0.847458	0.490535	15607566, 15608109, 15607245, 15607249	190	58	4188	1.52015	1	0.989199	99.9924
GOTERM_BP_FAT	GO:0009201~ribonucleoside triphosphate biosynthetic process	4	0.847458	0.490535	15607566, 15608109, 15607245, 15607249	190	58	4188	1.52015	1	0.989199	99.9924
GOTERM_BP_FAT	GO:0009206~purine ribonucleoside triphosphate biosynthetic process	4	0.847458	0.490535	15607566, 15608109, 15607245, 15607249	190	58	4188	1.52015	1	0.989199	99.9924
GOTERM_BP_FAT	GO:0009144~purine nucleoside triphosphate metabolic process	4	0.847458	0.524723	15607566, 15608109, 15607245, 15607249	190	61	4188	1.44538	1	0.990871	99.9971
GOTERM_BP_FAT	GO:0009142~nucleoside triphosphate biosynthetic process	4	0.847458	0.524723	15607566, 15608109, 15607245, 15607249	190	61	4188	1.44538	1	0.990871	99.9971
GOTERM_BP_FAT	GO:0009199~ribonucleoside triphosphate metabolic process	4	0.847458	0.524723	15607566, 15608109, 15607245, 15607249	190	61	4188	1.44538	1	0.990871	99.9971
GOTERM_BP_FAT	GO:0009205~purine ribonucleoside triphosphate metabolic process	4	0.847458	0.524723	15607566, 15608109, 15607245, 15607249	190	61	4188	1.44538	1	0.990871	99.9971
GOTERM_BP_FAT	GO:0015674~di-, tri-valent inorganic cation transport	3	0.635593	0.558851	15607566, 15607249, 15608379	190	41	4188	1.61284	1	0.992883	99.999
GOTERM_MF_FAT	GO:0042626~ATPase activity, coupled to transmembrane movement of substances	6	1.27119	0.566755	15607566, 15608109, 15607245, 15607249, 15608169, 15607335	232	108	4983	1.19325	1	0.996807	99.999
GOTERM_MF_FAT	GO:0043492~ATPase activity, coupled to movement of substances	6	1.27119	0.575083	15607566, 15608109, 15607245, 15607249, 15608169, 15607335	232	109	4983	1.1823	1	0.99689	99.9993
GOTERM_MF_FAT	GO:0016887~ATPase activity	13	2.75424	0.630427	15607566, 15609594, 15608169, 15609463, 57116872, 15609825, 15607335, 15608109, 15607215, 15607245, 15607249, 15608358, 15610178	232	275	4983	1.01534	1	0.997877	99.9999
GOTERM_MF_FAT	GO:0015399~primary active transmembrane transporter activity	6	1.27119	0.630931	15607566, 15608109, 15607245, 15607249, 15608169, 15607335	232	116	4983	1.11095	1	0.997671	99.9999
GOTERM_MF_FAT	GO:0015405~P-P-bond-hydrolysis-driven transmembrane transporter activity	6	1.27119	0.630931	15607566, 15608109, 15607245, 15607249, 15608169, 15607335	232	116	4983	1.11095	1	0.997671	99.9999
GOTERM_MF_FAT	GO:0016820~hydrolase activity, acting on acid anhydrides, catalyzing transmembrane movement of substances	6	1.27119	0.667998	15607566, 15608109, 15607245, 15607249, 15608169, 15607335	232	121	4983	1.06505	1	0.998637	100
GOTERM_MF_FAT	GO:0042623~ATPase activity, coupled	6	1.27119	0.871993	15607566, 15608109, 15607245, 15607249, 15608169, 15607335	232	160	4983	0.805442	1	0.999943	100
Annotation Cluster 32	Enrichment Score: 0.7025160935189302
Category	Term	Count	%	PValue	Genes	List Total	Pop Hits	Pop Total	Fold Enrichment	Bonferroni	Benjamini	FDR
INTERPRO	IPR012340:Nucleic acid-binding, OB-fold	5	1.05932	0.0436603	15607850, 15608078, 15609920, 15607822, 15610199	376	28	7774	3.69206	1	0.836019	48.638
SP_PIR_KEYWORDS	ribonucleoprotein	5	1.05932	0.182455	15607850, 15610592, 15610053, 15607822, 15607849	472	60	12695	2.24135	1	0.592932	91.5186
SP_PIR_KEYWORDS	rna-binding	5	1.05932	0.236951	15607850, 15609920, 15610053, 15607822, 15608678	472	67	12695	2.00718	1	0.67384	96.3564
GOTERM_MF_FAT	GO:0003723~RNA binding	5	1.05932	0.820415	15607850, 15609920, 15610053, 15607822, 15608678	232	121	4983	0.887539	1	0.999856	100
Annotation Cluster 33	Enrichment Score: 0.6976782349057736
Category	Term	Count	%	PValue	Genes	List Total	Pop Hits	Pop Total	Fold Enrichment	Bonferroni	Benjamini	FDR
GOTERM_CC_FAT	GO:0005618~cell wall	5	1.05932	0.078033	15609535, 57116685, 57116799, 57117164, 15610118	97	28	1630	3.00074	0.979754	0.622789	53.947
GOTERM_CC_FAT	GO:0030312~external encapsulating structure	5	1.05932	0.311996	15609535, 57116685, 57116799, 57117164, 15610118	97	48	1630	1.75043	1	0.949797	97.1814
GOTERM_CC_FAT	GO:0009274~peptidoglycan-based cell wall	3	0.635593	0.331541	15609535, 57116685, 57116799	97	20	1630	2.52062	1	0.93683	97.8591
Annotation Cluster 34	Enrichment Score: 0.6781231367517303
Category	Term	Count	%	PValue	Genes	List Total	Pop Hits	Pop Total	Fold Enrichment	Bonferroni	Benjamini	FDR
SP_PIR_KEYWORDS	phospholipid biosynthesis	3	0.635593	0.129597	15610119, 15607577, 15609619	472	17	12695	4.74639	1	0.479376	81.731
GOTERM_BP_FAT	GO:0006644~phospholipid metabolic process	5	1.05932	0.135021	15610119, 15607188, 15609702, 15607577, 15609619	190	44	4188	2.50478	1	0.960414	86.9922
GOTERM_BP_FAT	GO:0008654~phospholipid biosynthetic process	4	0.847458	0.173437	15610119, 15607188, 15607577, 15609619	190	32	4188	2.75526	1	0.94373	93.1329
GOTERM_BP_FAT	GO:0019637~organophosphate metabolic process	5	1.05932	0.19667	15610119, 15607188, 15609702, 15607577, 15609619	190	51	4188	2.16099	1	0.939617	95.401
KEGG_PATHWAY	mtu00564:Glycerophospholipid metabolism	4	0.847458	0.232965	15610119, 15607658, 15607577, 15609619	139	27	2223	2.3693	1	0.768866	96.7617
GOTERM_BP_FAT	GO:0008610~lipid biosynthetic process	10	2.11864	0.264514	15610119, 15609381, 15610717, 15607188, 15607904, 57117104, 15609748, 15610519, 15607577, 15609619	190	155	4188	1.42207	1	0.954688	98.67
KEGG_PATHWAY	mra00564:Glycerophospholipid metabolism	3	0.635593	0.486993	15610119, 15607577, 15609619	139	26	2223	1.84532	1	0.91115	99.9822
Annotation Cluster 35	Enrichment Score: 0.6586372634666195
Category	Term	Count	%	PValue	Genes	List Total	Pop Hits	Pop Total	Fold Enrichment	Bonferroni	Benjamini	FDR
KEGG_PATHWAY	mtu00640:Propanoate metabolism	9	1.90678	0.0485622	15610652, 15609384, 57117119, 15607363, 57117158, 15609004, 15607908, 15610659, 15610642	139	66	2223	2.18084	0.999994	0.409005	47.4714
KEGG_PATHWAY	mtu00930:Caprolactam degradation	4	0.847458	0.301842	15610652, 57117119, 15607363, 15610642	139	31	2223	2.06359	1	0.84397	99.0409
KEGG_PATHWAY	mtu00281:Geraniol degradation	4	0.847458	0.721124	15610652, 57117119, 15607363, 15610642	139	59	2223	1.08426	1	0.979325	100
Annotation Cluster 36	Enrichment Score: 0.6163162020523296
Category	Term	Count	%	PValue	Genes	List Total	Pop Hits	Pop Total	Fold Enrichment	Bonferroni	Benjamini	FDR
INTERPRO	IPR013027:FAD-dependent pyridine nucleotide-disulphide oxidoreductase	8	1.69492	0.036134	15608690, 15610673, 15607828, 15608315, 15607705, 15610439, 15607472, 15607393	376	65	7774	2.54468	1	0.796052	42.2632
INTERPRO	IPR001327:Pyridine nucleotide-disulphide oxidoreductase, NAD-binding region	3	0.635593	0.394223	15607828, 15610439, 15607393	376	28	7774	2.21524	1	0.999703	99.9436
GOTERM_MF_FAT	GO:0050660~FAD binding	5	1.05932	0.994016	15608690, 15607828, 15609388, 15610439, 15607393	232	224	4983	0.47943	1	1	100
Annotation Cluster 37	Enrichment Score: 0.6147931313430205
Category	Term	Count	%	PValue	Genes	List Total	Pop Hits	Pop Total	Fold Enrichment	Bonferroni	Benjamini	FDR
GOTERM_CC_FAT	GO:0043232~intracellular non-membrane-bounded organelle	10	2.11864	0.0473649	15607850, 15607148, 15610592, 15607145, 15607822, 15610556, 15610782, 15607200, 15608135, 15607849	97	82	1630	2.04928	0.902619	0.902619	37.0662
GOTERM_CC_FAT	GO:0043228~non-membrane-bounded organelle	10	2.11864	0.0473649	15607850, 15607148, 15610592, 15607145, 15607822, 15610556, 15610782, 15607200, 15608135, 15607849	97	82	1630	2.04928	0.902619	0.902619	37.0662
GOTERM_CC_FAT	GO:0005694~chromosome	4	0.847458	0.0634107	15607148, 15607145, 15610782, 15607200	97	16	1630	4.20103	0.956912	0.64942	46.4848
SP_PIR_KEYWORDS	ribosomal protein	6	1.27119	0.0929809	15607850, 15610592, 15607822, 15610556, 15608135, 15607849	472	65	12695	2.48272	1	0.39313	69.738
GOTERM_BP_FAT	GO:0006412~translation	9	1.90678	0.156652	15607850, 15610592, 15610148, 15607570, 15610146, 15607822, 15609976, 15608147, 15607849	190	117	4188	1.69555	1	0.950356	90.8895
SP_PIR_KEYWORDS	ribonucleoprotein	5	1.05932	0.182455	15607850, 15610592, 15610053, 15607822, 15607849	472	60	12695	2.24135	1	0.592932	91.5186
GOTERM_CC_FAT	GO:0030529~ribonucleoprotein complex	7	1.48305	0.216762	15607850, 15610592, 15610053, 15607822, 15610556, 15608135, 15607849	97	69	1630	1.70477	0.999992	0.904197	90.2867
GOTERM_CC_FAT	GO:0005840~ribosome	6	1.27119	0.347635	15607850, 15610592, 15607822, 15610556, 15608135, 15607849	97	66	1630	1.52765	1	0.922919	98.3034
GOTERM_MF_FAT	GO:0003735~structural constituent of ribosome	4	0.847458	0.531657	15607850, 15610592, 15607822, 15607849	232	60	4983	1.4319	1	0.995537	99.9971
GOTERM_MF_FAT	GO:0005198~structural molecule activity	4	0.847458	0.617523	15607850, 15610592, 15607822, 15607849	232	68	4983	1.26344	1	0.997861	99.9998
KEGG_PATHWAY	mra03010:Ribosome	4	0.847458	0.662688	15607850, 15610592, 15607822, 15607849	139	54	2223	1.18465	1	0.971806	99.9999
KEGG_PATHWAY	mtu03010:Ribosome	4	0.847458	0.675037	15607850, 15610592, 15607822, 15607849	139	55	2223	1.16311	1	0.973797	100
KEGG_PATHWAY	mtc03010:Ribosome	4	0.847458	0.687054	15607850, 15610592, 15607822, 15607849	139	56	2223	1.14234	1	0.974427	100
KEGG_PATHWAY	mtf03010:Ribosome	3	0.635593	0.859639	15607850, 15610592, 15607822	139	54	2223	0.888489	1	0.997235	100
Annotation Cluster 38	Enrichment Score: 0.5969216527640014
Category	Term	Count	%	PValue	Genes	List Total	Pop Hits	Pop Total	Fold Enrichment	Bonferroni	Benjamini	FDR
GOTERM_BP_FAT	GO:0015980~energy derivation by oxidation of organic compounds	7	1.48305	0.138517	15610119, 15607228, 15608691, 15608353, 15608468, 15608690, 15610180	190	78	4188	1.97814	1	0.957296	87.7123
KEGG_PATHWAY	mtc00190:Oxidative phosphorylation	6	1.27119	0.14315	15608692, 15608691, 15608690, 15610453, 15610121, 15610180	139	45	2223	2.13237	1	0.637468	86.4399
KEGG_PATHWAY	mtu00190:Oxidative phosphorylation	6	1.27119	0.153072	15608692, 15608691, 15608690, 15610453, 15610121, 15610180	139	46	2223	2.08602	1	0.644835	88.336
KEGG_PATHWAY	mra00190:Oxidative phosphorylation	6	1.27119	0.153072	15608692, 15608691, 15608690, 15610453, 15610121, 15610180	139	46	2223	2.08602	1	0.644835	88.336
SP_PIR_KEYWORDS	electron transport	3	0.635593	0.250911	15608691, 15608690, 15610180	472	26	12695	3.10341	1	0.680966	97.0938
GOTERM_BP_FAT	GO:0022900~electron transport chain	4	0.847458	0.381865	15607228, 15608691, 15608690, 15610180	190	49	4188	1.79936	1	0.976907	99.8846
GOTERM_BP_FAT	GO:0045333~cellular respiration	4	0.847458	0.589141	15607228, 15608691, 15608690, 15610180	190	67	4188	1.31595	1	0.994225	99.9996
GOTERM_BP_FAT	GO:0006091~generation of precursor metabolites and energy	7	1.48305	0.639578	15610119, 15607228, 15608691, 15608353, 15608468, 15608690, 15610180	190	144	4188	1.07149	1	0.99605	99.9999
Annotation Cluster 39	Enrichment Score: 0.5850562090752431
Category	Term	Count	%	PValue	Genes	List Total	Pop Hits	Pop Total	Fold Enrichment	Bonferroni	Benjamini	FDR
COG_ONTOLOGY	Cell division and chromosome partitioning	5	1.05932	0.128888	15610583, 15607425, 15608921, 15610349, 15611030	112	73	4166	2.5477	0.963543	0.668417	66.9416
GOTERM_BP_FAT	GO:0007049~cell cycle	6	1.27119	0.183418	15610583, 15609284, 15607425, 15610199, 15611030, 15611055	190	67	4188	1.97392	1	0.942562	94.2112
INTERPRO	IPR002543:Cell divisionFtsK/SpoIIIE	3	0.635593	0.250835	15610583, 15607425, 15611030	376	20	7774	3.10133	1	0.997115	98.6569
GOTERM_BP_FAT	GO:0051301~cell division	5	1.05932	0.410088	15610583, 15609284, 15607425, 15610199, 15611030	190	72	4188	1.5307	1	0.982736	99.9402
GOTERM_BP_FAT	GO:0007059~chromosome segregation	3	0.635593	0.488429	15610583, 15607425, 15611030	190	36	4188	1.83684	1	0.989673	99.9919
Annotation Cluster 40	Enrichment Score: 0.5231864492862756
Category	Term	Count	%	PValue	Genes	List Total	Pop Hits	Pop Total	Fold Enrichment	Bonferroni	Benjamini	FDR
INTERPRO	IPR004840:Amino acid permease, conserved site	3	0.635593	0.111338	15609136, 15608842, 15609116	376	12	7774	5.16888	1	0.958706	82.8245
INTERPRO	IPR002293:Amino acid/polyamine transporter I	3	0.635593	0.250835	15609136, 15608842, 15609116	376	20	7774	3.10133	1	0.997115	98.6569
INTERPRO	IPR004841:Amino acid permease-associated region	3	0.635593	0.250835	15609136, 15608842, 15609116	376	20	7774	3.10133	1	0.997115	98.6569
GOTERM_BP_FAT	GO:0015849~organic acid transport	4	0.847458	0.306658	15609580, 15609136, 15608842, 15609116	190	43	4188	2.05043	1	0.968018	99.4199
GOTERM_BP_FAT	GO:0046942~carboxylic acid transport	4	0.847458	0.306658	15609580, 15609136, 15608842, 15609116	190	43	4188	2.05043	1	0.968018	99.4199
PIR_SUPERFAMILY	PIRSF006060:AA_transporter	3	0.635593	0.309241	15609136, 15608842, 15609116	216	20	3842	2.66806	1	1	99.1317
GOTERM_MF_FAT	GO:0015171~amino acid transmembrane transporter activity	3	0.635593	0.358269	15609136, 15608842, 15609116	232	27	4983	2.38649	1	0.97823	99.78
GOTERM_MF_FAT	GO:0005275~amine transmembrane transporter activity	3	0.635593	0.358269	15609136, 15608842, 15609116	232	27	4983	2.38649	1	0.97823	99.78
GOTERM_BP_FAT	GO:0006865~amino acid transport	3	0.635593	0.473528	15609136, 15608842, 15609116	190	35	4188	1.88932	1	0.989143	99.9879
GOTERM_BP_FAT	GO:0015837~amine transport	3	0.635593	0.473528	15609136, 15608842, 15609116	190	35	4188	1.88932	1	0.989143	99.9879
Annotation Cluster 41	Enrichment Score: 0.4753216517852365
Category	Term	Count	%	PValue	Genes	List Total	Pop Hits	Pop Total	Fold Enrichment	Bonferroni	Benjamini	FDR
GOTERM_BP_FAT	GO:0030001~metal ion transport	8	1.69492	0.152152	15607566, 15608109, 15607245, 57117015, 15607249, 15608169, 15610336, 15608379	190	98	4188	1.79936	1	0.951952	90.1815
GOTERM_BP_FAT	GO:0006813~potassium ion transport	3	0.635593	0.210544	57117015, 15608169, 15610336	190	19	4188	3.48033	1	0.9472	96.4002
GOTERM_BP_FAT	GO:0006812~cation transport	8	1.69492	0.439057	15607566, 15608109, 15607245, 57117015, 15607249, 15608169, 15610336, 15608379	190	139	4188	1.26861	1	0.985248	99.9705
SP_PIR_KEYWORDS	ion transport	3	0.635593	0.489639	57117015, 15608169, 15610336	472	44	12695	1.83383	1	0.871691	99.9736
GOTERM_BP_FAT	GO:0015672~monovalent inorganic cation transport	3	0.635593	0.610061	57117015, 15608169, 15610336	190	45	4188	1.46947	1	0.994709	99.9998
Annotation Cluster 42	Enrichment Score: 0.43581465059573865
Category	Term	Count	%	PValue	Genes	List Total	Pop Hits	Pop Total	Fold Enrichment	Bonferroni	Benjamini	FDR
GOTERM_BP_FAT	GO:0015031~protein transport	3	0.635593	0.346033	15609594, 15610053, 15608958	190	27	4188	2.44912	1	0.972483	99.7451
GOTERM_BP_FAT	GO:0045184~establishment of protein localization	3	0.635593	0.346033	15609594, 15610053, 15608958	190	27	4188	2.44912	1	0.972483	99.7451
GOTERM_BP_FAT	GO:0008104~protein localization	3	0.635593	0.411454	15609594, 15610053, 15608958	190	31	4188	2.13311	1	0.980433	99.9421
Annotation Cluster 43	Enrichment Score: 0.431252552042952
Category	Term	Count	%	PValue	Genes	List Total	Pop Hits	Pop Total	Fold Enrichment	Bonferroni	Benjamini	FDR
GOTERM_BP_FAT	GO:0016051~carbohydrate biosynthetic process	9	1.90678	0.0514855	15610119, 57116685, 15607188, 15608353, 15609748, 57116935, 15607946, 15610929, 15610118	190	91	4188	2.17999	1	0.938878	52.4442
GOTERM_BP_FAT	GO:0005976~polysaccharide metabolic process	9	1.90678	0.0698666	57117169, 57116685, 15608353, 15608468, 15609748, 15607946, 15610929, 15610118, 15609539	190	97	4188	2.04514	1	0.953284	63.8841
GOTERM_BP_FAT	GO:0000271~polysaccharide biosynthetic process	6	1.27119	0.175699	57116685, 15608353, 15609748, 15607946, 15610929, 15610118	190	66	4188	2.00383	1	0.940295	93.3925
SP_PIR_KEYWORDS	cell wall biogenesis/degradation	3	0.635593	0.401336	57116685, 15610929, 15610118	472	37	12695	2.18077	1	0.814438	99.8134
GOTERM_BP_FAT	GO:0045229~external encapsulating structure organization	3	0.635593	0.411454	57116685, 15610929, 15610118	190	31	4188	2.13311	1	0.980433	99.9421
GOTERM_BP_FAT	GO:0007047~cell wall organization	3	0.635593	0.411454	57116685, 15610929, 15610118	190	31	4188	2.13311	1	0.980433	99.9421
GOTERM_BP_FAT	GO:0000270~peptidoglycan metabolic process	4	0.847458	0.443202	57117169, 57116685, 15610929, 15610118	190	54	4188	1.63275	1	0.984976	99.9734
GOTERM_BP_FAT	GO:0006022~aminoglycan metabolic process	4	0.847458	0.443202	57117169, 57116685, 15610929, 15610118	190	54	4188	1.63275	1	0.984976	99.9734
GOTERM_BP_FAT	GO:0030203~glycosaminoglycan metabolic process	4	0.847458	0.443202	57117169, 57116685, 15610929, 15610118	190	54	4188	1.63275	1	0.984976	99.9734
GOTERM_BP_FAT	GO:0010382~cellular cell wall macromolecule metabolic process	3	0.635593	0.517431	57116685, 15610929, 15610118	190	38	4188	1.74017	1	0.990626	99.9964
GOTERM_BP_FAT	GO:0009252~peptidoglycan biosynthetic process	3	0.635593	0.517431	57116685, 15610929, 15610118	190	38	4188	1.74017	1	0.990626	99.9964
GOTERM_BP_FAT	GO:0044038~cell wall macromolecule biosynthetic process	3	0.635593	0.517431	57116685, 15610929, 15610118	190	38	4188	1.74017	1	0.990626	99.9964
GOTERM_BP_FAT	GO:0070589~cellular component macromolecule biosynthetic process	3	0.635593	0.517431	57116685, 15610929, 15610118	190	38	4188	1.74017	1	0.990626	99.9964
GOTERM_BP_FAT	GO:0006024~glycosaminoglycan biosynthetic process	3	0.635593	0.517431	57116685, 15610929, 15610118	190	38	4188	1.74017	1	0.990626	99.9964
GOTERM_BP_FAT	GO:0006023~aminoglycan biosynthetic process	3	0.635593	0.517431	57116685, 15610929, 15610118	190	38	4188	1.74017	1	0.990626	99.9964
GOTERM_BP_FAT	GO:0009273~peptidoglycan-based cell wall biogenesis	3	0.635593	0.622139	57116685, 15610929, 15610118	190	46	4188	1.43753	1	0.995235	99.9999
GOTERM_BP_FAT	GO:0042546~cell wall biogenesis	3	0.635593	0.622139	57116685, 15610929, 15610118	190	46	4188	1.43753	1	0.995235	99.9999
GOTERM_BP_FAT	GO:0044036~cell wall macromolecule metabolic process	3	0.635593	0.622139	57116685, 15610929, 15610118	190	46	4188	1.43753	1	0.995235	99.9999
Annotation Cluster 44	Enrichment Score: 0.387666813044124
Category	Term	Count	%	PValue	Genes	List Total	Pop Hits	Pop Total	Fold Enrichment	Bonferroni	Benjamini	FDR
GOTERM_MF_FAT	GO:0008509~anion transmembrane transporter activity	6	1.27119	0.258017	15609535, 15608877, 57116799, 15609580, 15608069, 15607685	232	74	4983	1.7415	1	0.957716	98.3705
SP_PIR_KEYWORDS	phosphate transport	3	0.635593	0.278755	57116799, 15608069, 15607685	472	28	12695	2.88173	1	0.709475	98.1726
GOTERM_BP_FAT	GO:0015698~inorganic anion transport	6	1.27119	0.356123	15609535, 15608877, 57116799, 15607465, 15608069, 15607685	190	87	4188	1.52015	1	0.972159	99.7951
INTERPRO	IPR000515:Binding-protein-dependent transport systems inner membrane component	4	0.847458	0.383914	15609535, 57116799, 15609453, 15608069	376	46	7774	1.79787	1	0.99968	99.9275
GOTERM_MF_FAT	GO:0015103~inorganic anion transmembrane transporter activity	5	1.05932	0.387791	15609535, 15608877, 57116799, 15608069, 15607685	232	68	4983	1.5793	1	0.979209	99.8851
GOTERM_BP_FAT	GO:0006820~anion transport	6	1.27119	0.410784	15609535, 15608877, 57116799, 15607465, 15608069, 15607685	190	93	4188	1.42207	1	0.981603	99.9412
GOTERM_MF_FAT	GO:0015114~phosphate transmembrane transporter activity	3	0.635593	0.456806	57116799, 15608069, 15607685	232	33	4983	1.95259	1	0.989201	99.9779
GOTERM_MF_FAT	GO:0005315~inorganic phosphate transmembrane transporter activity	3	0.635593	0.456806	57116799, 15608069, 15607685	232	33	4983	1.95259	1	0.989201	99.9779
GOTERM_BP_FAT	GO:0008272~sulfate transport	3	0.635593	0.473528	15609535, 15608877, 15607465	190	35	4188	1.88932	1	0.989143	99.9879
GOTERM_BP_FAT	GO:0006817~phosphate transport	3	0.635593	0.503065	57116799, 15608069, 15607685	190	37	4188	1.7872	1	0.989441	99.9946
KEGG_PATHWAY	mra02010:ABC transporters	4	0.847458	0.69874	15609535, 15610895, 57116799, 15608069	139	57	2223	1.1223	1	0.97504	100
Annotation Cluster 45	Enrichment Score: 0.38384302680645577
Category	Term	Count	%	PValue	Genes	List Total	Pop Hits	Pop Total	Fold Enrichment	Bonferroni	Benjamini	FDR
SP_PIR_KEYWORDS	Isoprene biosynthesis	3	0.635593	0.278755	15610717, 57117104, 15610519	472	28	12695	2.88173	1	0.709475	98.1726
GOTERM_BP_FAT	GO:0008299~isoprenoid biosynthetic process	3	0.635593	0.503065	15610717, 57117104, 15610519	190	37	4188	1.7872	1	0.989441	99.9946
GOTERM_BP_FAT	GO:0006720~isoprenoid metabolic process	3	0.635593	0.503065	15610717, 57117104, 15610519	190	37	4188	1.7872	1	0.989441	99.9946
Annotation Cluster 46	Enrichment Score: 0.3489655181362196
Category	Term	Count	%	PValue	Genes	List Total	Pop Hits	Pop Total	Fold Enrichment	Bonferroni	Benjamini	FDR
GOTERM_MF_FAT	GO:0019842~vitamin binding	13	2.75424	0.366994	15608468, 15607546, 15610465, 15609185, 15610070, 15610606, 15607243, 15610538, 57117000, 15610068, 15608024, 57116827, 57116791	232	228	4983	1.22465	1	0.976947	99.8179
SP_PIR_KEYWORDS	pyridoxal phosphate	5	1.05932	0.413172	15610538, 15608468, 15608024, 15610465, 57116827	472	88	12695	1.52819	1	0.820489	99.8539
INTERPRO	IPR015421:Pyridoxal phosphate-dependent transferase, major region, subdomain 1	5	1.05932	0.417016	15610538, 57117000, 15608024, 15610465, 57116827	376	68	7774	1.52026	1	0.999758	99.9682
GOTERM_MF_FAT	GO:0030170~pyridoxal phosphate binding	7	1.48305	0.533476	15610538, 57117000, 15608468, 15608024, 15610465, 57116827, 57116791	232	126	4983	1.19325	1	0.99519	99.9973
GOTERM_MF_FAT	GO:0070279~vitamin B6 binding	7	1.48305	0.533476	15610538, 57117000, 15608468, 15608024, 15610465, 57116827, 57116791	232	126	4983	1.19325	1	0.99519	99.9973
Annotation Cluster 47	Enrichment Score: 0.31309263064254383
Category	Term	Count	%	PValue	Genes	List Total	Pop Hits	Pop Total	Fold Enrichment	Bonferroni	Benjamini	FDR
INTERPRO	IPR000792:Transcription regulator LuxR, C-terminal	3	0.635593	0.305404	15608498, 15607336, 15608030	376	23	7774	2.69681	1	0.998826	99.5656
SMART	SM00421:HTH_LUXR	3	0.635593	0.341068	15608498, 15607336, 15608030	52	23	975	2.44565	1	0.994926	97.6943
GOTERM_BP_FAT	GO:0000160~two-component signal transduction system (phosphorelay)	7	1.48305	0.377372	57116853, 15608498, 15607401, 15610900, 15607336, 15608168, 15608030	190	110	4188	1.40268	1	0.977212	99.8722
GOTERM_MF_FAT	GO:0043565~sequence-specific DNA binding	6	1.27119	0.583327	15610969, 15608498, 15609154, 15607336, 15610872, 15608030	232	110	4983	1.17155	1	0.996972	99.9994
GOTERM_MF_FAT	GO:0000156~two-component response regulator activity	4	0.847458	0.732952	15608498, 15607401, 15607336, 15608030	232	81	4983	1.06066	1	0.999466	100
INTERPRO	IPR011991:Winged helix repressor DNA-binding	8	1.69492	0.786991	15610340, 15608498, 15607465, 15607401, 15607336, 15607259, 15608456, 15608030	376	183	7774	0.903848	1	1	100
Annotation Cluster 48	Enrichment Score: 0.3031110734374949
Category	Term	Count	%	PValue	Genes	List Total	Pop Hits	Pop Total	Fold Enrichment	Bonferroni	Benjamini	FDR
SP_PIR_KEYWORDS	4fe-4s	4	0.847458	0.283286	15607330, 15608691, 15607948, 15607393	472	50	12695	2.15169	1	0.708612	98.3083
GOTERM_MF_FAT	GO:0051539~4 iron, 4 sulfur cluster binding	5	1.05932	0.398448	15607330, 15608691, 15607338, 15607948, 15607393	232	69	4983	1.55641	1	0.980323	99.9098
SP_PIR_KEYWORDS	iron-sulfur	5	1.05932	0.503403	15607330, 15608691, 15607338, 15607948, 15607393	472	99	12695	1.35839	1	0.877535	99.9811
GOTERM_MF_FAT	GO:0051536~iron-sulfur cluster binding	7	1.48305	0.732767	15607330, 15608691, 15607479, 15607338, 15610865, 15607948, 15607393	232	155	4983	0.969994	1	0.999524	100
GOTERM_MF_FAT	GO:0051540~metal cluster binding	7	1.48305	0.732767	15607330, 15608691, 15607479, 15607338, 15610865, 15607948, 15607393	232	155	4983	0.969994	1	0.999524	100
Annotation Cluster 49	Enrichment Score: 0.262829881298761
Category	Term	Count	%	PValue	Genes	List Total	Pop Hits	Pop Total	Fold Enrichment	Bonferroni	Benjamini	FDR
GOTERM_BP_FAT	GO:0019318~hexose metabolic process	5	1.05932	0.491145	57116761, 57116832, 15608353, 15608468, 15608586	190	80	4188	1.37763	1	0.988498	99.9925
GOTERM_BP_FAT	GO:0006006~glucose metabolic process	4	0.847458	0.557627	57116832, 15608353, 15608468, 15608586	190	64	4188	1.37763	1	0.993262	99.999
GOTERM_BP_FAT	GO:0005996~monosaccharide metabolic process	5	1.05932	0.594233	57116761, 57116832, 15608353, 15608468, 15608586	190	91	4188	1.2111	1	0.994235	99.9997
Annotation Cluster 50	Enrichment Score: 0.2538544224686166
Category	Term	Count	%	PValue	Genes	List Total	Pop Hits	Pop Total	Fold Enrichment	Bonferroni	Benjamini	FDR
GOTERM_BP_FAT	GO:0000160~two-component signal transduction system (phosphorelay)	7	1.48305	0.377372	57116853, 15608498, 15607401, 15610900, 15607336, 15608168, 15608030	190	110	4188	1.40268	1	0.977212	99.8722
INTERPRO	IPR003594:ATP-binding region, ATPase-like	3	0.635593	0.477554	57116853, 15610900, 15608168	376	33	7774	1.87959	1	0.99993	99.9938
SMART	SM00387:HATPase_c	3	0.635593	0.524501	57116853, 15610900, 15608168	52	33	975	1.70455	1	0.999143	99.8791
GOTERM_MF_FAT	GO:0016775~phosphotransferase activity, nitrogenous group as acceptor	3	0.635593	0.624719	57116853, 15610900, 15608168	232	45	4983	1.4319	1	0.997894	99.9999
GOTERM_MF_FAT	GO:0000155~two-component sensor activity	3	0.635593	0.624719	57116853, 15610900, 15608168	232	45	4983	1.4319	1	0.997894	99.9999
GOTERM_MF_FAT	GO:0004673~protein histidine kinase activity	3	0.635593	0.624719	57116853, 15610900, 15608168	232	45	4983	1.4319	1	0.997894	99.9999
GOTERM_MF_FAT	GO:0004672~protein kinase activity	4	0.847458	0.725146	57116853, 15609225, 15610900, 15608168	232	80	4983	1.07392	1	0.999502	100
Annotation Cluster 51	Enrichment Score: 0.2465690151821861
Category	Term	Count	%	PValue	Genes	List Total	Pop Hits	Pop Total	Fold Enrichment	Bonferroni	Benjamini	FDR
SP_PIR_KEYWORDS	nad	5	1.05932	0.345407	15610119, 15610132, 15610546, 15609139, 15610439	472	80	12695	1.68101	1	0.77792	99.4427
UP_SEQ_FEATURE	nucleotide phosphate-binding region:NAD	3	0.635593	0.563479	15610119, 15610132, 15609139	192	26	2678	1.60938	1	1	99.9988
UP_SEQ_FEATURE	binding site:Substrate	5	1.05932	0.935586	15610119, 57116832, 15609834, 15610132, 15609139	192	100	2678	0.697396	1	1	100
Annotation Cluster 52	Enrichment Score: 0.23105282202879734
Category	Term	Count	%	PValue	Genes	List Total	Pop Hits	Pop Total	Fold Enrichment	Bonferroni	Benjamini	FDR
INTERPRO	IPR003615:HNH nuclease	4	0.847458	0.511538	15608268, 15608518, 15610603, 15610912	376	56	7774	1.47682	1	0.999967	99.9977
SMART	SM00507:HNHc	4	0.847458	0.572624	15608268, 15608518, 15610603, 15610912	52	56	975	1.33929	1	0.998436	99.9539
INTERPRO	IPR003870:Protein of unknown function DUF222	3	0.635593	0.691981	15608268, 15610603, 15610912	376	49	7774	1.26585	1	1	100
Annotation Cluster 53	Enrichment Score: 0.22327814653979433
Category	Term	Count	%	PValue	Genes	List Total	Pop Hits	Pop Total	Fold Enrichment	Bonferroni	Benjamini	FDR
PIR_SUPERFAMILY	PIRSF017061:uncharacterized conserved protein	3	0.635593	0.524824	15610225, 15608898, 15610870	216	31	3842	1.72133	1	1	99.9929
INTERPRO	IPR014292:Acyltransferase, WS/DGAT/MGAT	3	0.635593	0.608481	15610225, 15608898, 15610870	376	42	7774	1.47682	1	0.999998	99.9999
INTERPRO	IPR004255:Uncharacterised protein family UPF0089	3	0.635593	0.669738	15610225, 15608898, 15610870	376	47	7774	1.31971	1	1	100
Annotation Cluster 54	Enrichment Score: 0.12790797684374056
Category	Term	Count	%	PValue	Genes	List Total	Pop Hits	Pop Total	Fold Enrichment	Bonferroni	Benjamini	FDR
GOTERM_BP_FAT	GO:0045454~cell redox homeostasis	4	0.847458	0.656897	15607828, 15608815, 15607956, 15610439	190	74	4188	1.19147	1	0.996746	100
GOTERM_BP_FAT	GO:0019725~cellular homeostasis	4	0.847458	0.793212	15607828, 15608815, 15607956, 15610439	190	92	4188	0.958352	1	0.999734	100
GOTERM_BP_FAT	GO:0042592~homeostatic process	4	0.847458	0.793212	15607828, 15608815, 15607956, 15610439	190	92	4188	0.958352	1	0.999734	100
Annotation Cluster 55	Enrichment Score: 0.12704956931912054
Category	Term	Count	%	PValue	Genes	List Total	Pop Hits	Pop Total	Fold Enrichment	Bonferroni	Benjamini	FDR
SP_PIR_KEYWORDS	kinase	7	1.48305	0.607401	15610121, 15609225, 15608267, 15610900, 15609839, 15608168, 15608426	472	170	12695	1.10749	1	0.933556	99.9989
GOTERM_MF_FAT	GO:0004672~protein kinase activity	4	0.847458	0.725146	57116853, 15609225, 15610900, 15608168	232	80	4983	1.07392	1	0.999502	100
GOTERM_BP_FAT	GO:0006796~phosphate metabolic process	7	1.48305	0.732312	15610119, 15607228, 15610121, 15609225, 15608267, 15610900, 15608168	190	159	4188	0.970407	1	0.999059	100
GOTERM_BP_FAT	GO:0006793~phosphorus metabolic process	7	1.48305	0.732312	15610119, 15607228, 15610121, 15609225, 15608267, 15610900, 15608168	190	159	4188	0.970407	1	0.999059	100
GOTERM_BP_FAT	GO:0006468~protein amino acid phosphorylation	3	0.635593	0.844007	15609225, 15610900, 15608168	190	72	4188	0.918421	1	0.999904	100
GOTERM_BP_FAT	GO:0016310~phosphorylation	5	1.05932	0.867089	15607228, 15609225, 15608267, 15610900, 15608168	190	135	4188	0.816374	1	0.999945	100
Annotation Cluster 56	Enrichment Score: 0.12237635197087693
Category	Term	Count	%	PValue	Genes	List Total	Pop Hits	Pop Total	Fold Enrichment	Bonferroni	Benjamini	FDR
SP_PIR_KEYWORDS	Aminotransferase	3	0.635593	0.64891	57116785, 15608024, 15610465	472	59	12695	1.3676	1	0.947005	99.9997
GOTERM_MF_FAT	GO:0008483~transaminase activity	3	0.635593	0.790295	57116785, 15608024, 15610465	232	62	4983	1.03928	1	0.999775	100
GOTERM_MF_FAT	GO:0016769~transferase activity, transferring nitrogenous groups	3	0.635593	0.837331	57116785, 15608024, 15610465	232	69	4983	0.933846	1	0.999902	100
Annotation Cluster 57	Enrichment Score: 0.11488144704063843
Category	Term	Count	%	PValue	Genes	List Total	Pop Hits	Pop Total	Fold Enrichment	Bonferroni	Benjamini	FDR
INTERPRO	IPR016181:Acyl-CoA N-acyltransferase	3	0.635593	0.658138	15608059, 15610556, 15608135	376	46	7774	1.3484	1	1	100
INTERPRO	IPR000182:GCN5-related N-acetyltransferase	3	0.635593	0.702632	15608059, 15610556, 15608135	376	50	7774	1.24053	1	1	100
GOTERM_MF_FAT	GO:0016407~acetyltransferase activity	4	0.847458	0.769394	15608059, 15610556, 15609632, 15608135	232	86	4983	0.998998	1	0.999704	100
GOTERM_MF_FAT	GO:0008080~N-acetyltransferase activity	3	0.635593	0.843216	15608059, 15610556, 15608135	232	70	4983	0.920505	1	0.999908	100
GOTERM_MF_FAT	GO:0016410~N-acyltransferase activity	3	0.635593	0.888096	15608059, 15610556, 15608135	232	79	4983	0.815637	1	0.999966	100
Annotation Cluster 58	Enrichment Score: 0.1060347310010378
Category	Term	Count	%	PValue	Genes	List Total	Pop Hits	Pop Total	Fold Enrichment	Bonferroni	Benjamini	FDR
GOTERM_BP_FAT	GO:0018130~heterocycle biosynthetic process	10	2.11864	0.529198	15607400, 57116947, 15607558, 15610760, 15607641, 15607401, 15610349, 15608740, 15609564, 15607705	190	196	4188	1.1246	1	0.990777	99.9975
GOTERM_BP_FAT	GO:0006767~water-soluble vitamin metabolic process	5	1.05932	0.846987	15607400, 15607558, 15608024, 15610349, 15607705	190	130	4188	0.847773	1	0.999902	100
GOTERM_BP_FAT	GO:0042364~water-soluble vitamin biosynthetic process	5	1.05932	0.846987	15607400, 15607558, 15608024, 15610349, 15607705	190	130	4188	0.847773	1	0.999902	100
GOTERM_BP_FAT	GO:0009110~vitamin biosynthetic process	5	1.05932	0.88151	15607400, 15607558, 15608024, 15610349, 15607705	190	139	4188	0.792881	1	0.99996	100
GOTERM_BP_FAT	GO:0006766~vitamin metabolic process	5	1.05932	0.88151	15607400, 15607558, 15608024, 15610349, 15607705	190	139	4188	0.792881	1	0.99996	100
Annotation Cluster 59	Enrichment Score: 0.10488069730649208
Category	Term	Count	%	PValue	Genes	List Total	Pop Hits	Pop Total	Fold Enrichment	Bonferroni	Benjamini	FDR
SP_PIR_KEYWORDS	Protease	5	1.05932	0.471199	15607940, 15609594, 15609246, 15609114, 15608123	472	95	12695	1.41559	1	0.866772	99.9592
GOTERM_MF_FAT	GO:0008237~metallopeptidase activity	4	0.847458	0.801696	15607940, 57117087, 15609114, 15607500	232	91	4983	0.944108	1	0.999811	100
GOTERM_MF_FAT	GO:0004175~endopeptidase activity	4	0.847458	0.855018	15609246, 15609114, 15607500, 15608123	232	101	4983	0.850632	1	0.999929	100
GOTERM_MF_FAT	GO:0008233~peptidase activity	8	1.69492	0.860675	15607940, 15609594, 57117087, 15609246, 15607938, 15609114, 15607500, 15608123	232	209	4983	0.822142	1	0.999925	100
GOTERM_BP_FAT	GO:0006508~proteolysis	6	1.27119	0.907135	15607940, 57117087, 15609246, 15609114, 15607500, 15608123	190	176	4188	0.751435	1	0.999984	100
GOTERM_MF_FAT	GO:0070011~peptidase activity, acting on L-amino acid peptides	6	1.27119	0.93114	15607940, 57117087, 15609246, 15609114, 15607500, 15608123	232	182	4983	0.708081	1	0.999996	100
Annotation Cluster 60	Enrichment Score: 0.08025232832203849
Category	Term	Count	%	PValue	Genes	List Total	Pop Hits	Pop Total	Fold Enrichment	Bonferroni	Benjamini	FDR
SP_PIR_KEYWORDS	palmitate	3	0.635593	0.639637	15608102, 15608156, 15609722	472	58	12695	1.39118	1	0.945598	99.9996
GOTERM_CC_FAT	GO:0031225~anchored to membrane	3	0.635593	0.867797	15608102, 15608156, 15609722	97	58	1630	0.869179	1	0.999939	100
UP_SEQ_FEATURE	lipid moiety-binding region:N-palmitoyl cysteine	3	0.635593	0.927512	15608102, 15608156, 15609722	192	58	2678	0.721444	1	1	100
UP_SEQ_FEATURE	lipid moiety-binding region:S-diacylglycerol cysteine	3	0.635593	0.927512	15608102, 15608156, 15609722	192	58	2678	0.721444	1	1	100
Annotation Cluster 61	Enrichment Score: 0.01427052859490678
Category	Term	Count	%	PValue	Genes	List Total	Pop Hits	Pop Total	Fold Enrichment	Bonferroni	Benjamini	FDR
INTERPRO	IPR011991:Winged helix repressor DNA-binding	8	1.69492	0.786991	15610340, 15608498, 15607465, 15607401, 15607336, 15607259, 15608456, 15608030	376	183	7774	0.903848	1	1	100
SP_PIR_KEYWORDS	dna-binding	18	3.81356	0.931164	15611047, 15610464, 15610969, 15607465, 15607821, 15607336, 15610782, 15607200, 15608911, 15610872, 15608453, 15607148, 15609227, 15607300, 15607145, 15610721, 15607259, 15608030	472	624	12695	0.775852	1	0.999226	100
SP_PIR_KEYWORDS	Transcription	13	2.75424	0.951341	15611047, 15610464, 15610969, 15607465, 15607821, 15607336, 15610872, 15608911, 15607807, 15607808, 15607300, 15607259, 15608030	472	485	12695	0.720929	1	0.999654	100
SP_PIR_KEYWORDS	transcription regulation	11	2.33051	0.985222	15611047, 15607300, 15610464, 15610969, 15607465, 15607821, 15607336, 15607259, 15608911, 15610872, 15608030	472	478	12695	0.61895	1	0.999979	100
INTERPRO	IPR012287:Homeodomain-related	4	0.847458	0.99016	15607300, 15610969, 15607821, 15610872	376	170	7774	0.486483	1	1	100
GOTERM_BP_FAT	GO:0006350~transcription	13	2.75424	0.992531	15611047, 15610464, 15610969, 15607465, 15607821, 15607336, 15610872, 15608911, 15607807, 15607808, 15607300, 15607259, 15608030	190	469	4188	0.610975	1	1	100
GOTERM_MF_FAT	GO:0003700~transcription factor activity	11	2.33051	0.999324	15611047, 15607300, 15610464, 15610969, 15608498, 15607465, 15607821, 15607336, 15607259, 15610872, 15608030	232	480	4983	0.492214	1	1	100
GOTERM_BP_FAT	GO:0006355~regulation of transcription, DNA-dependent	14	2.9661	0.999794	15611047, 15610464, 15610969, 15607465, 15608498, 15607821, 15607336, 15608911, 15610872, 57116853, 15607300, 15607401, 15607259, 15608030	190	619	4188	0.498529	1	1	100
GOTERM_BP_FAT	GO:0051252~regulation of RNA metabolic process	14	2.9661	0.999813	15611047, 15610464, 15610969, 15607465, 15608498, 15607821, 15607336, 15608911, 15610872, 57116853, 15607300, 15607401, 15607259, 15608030	190	622	4188	0.496125	1	1	100
GOTERM_MF_FAT	GO:0030528~transcription regulator activity	12	2.54237	0.999855	15611047, 15607300, 15610464, 15610969, 15608498, 15607465, 15607401, 15607821, 15607336, 15607259, 15610872, 15608030	232	557	4983	0.462731	1	1	100
GOTERM_BP_FAT	GO:0045449~regulation of transcription	14	2.9661	0.999943	15611047, 15610464, 15610969, 15607465, 15608498, 15607821, 15607336, 15608911, 15610872, 57116853, 15607300, 15607401, 15607259, 15608030	190	658	4188	0.468981	1	1	100
GOTERM_MF_FAT	GO:0003677~DNA binding	32	6.77966	0.999974	15609893, 15610464, 15610969, 15607465, 15609898, 15607821, 15610782, 15607200, 15609949, 15607148, 15607300, 15607145, 15609561, 161352461, 15607401, 15607425, 15610721, 15610199, 15611047, 15608498, 15609154, 15607336, 15608911, 15610872, 15608453, 15609227, 15610583, 15607807, 15607808, 15607259, 15611030, 15608030	232	1178	4983	0.583455	1	1	100

## Sheet: Functional_annotation_chart
Category	Term	Count	%	PValue	Genes	List Total	Pop Hits	Pop Total	Fold Enrichment	Bonferroni	Benjamini	FDR
SP_PIR_KEYWORDS	transferase	76	16.1017	2.91213e-08	15608133, 15608800, 15607700, 15609893, 15608468, 15607465, 15610465, 15610084, 15610900, 15609519, 15608135, 15608426, 57116685, 15609996, 15608661, 57117104, 15609748, 15607577, 15610535, 15609619, 15610936, 57116728, 15610148, 15610146, 15609920, 15607546, 15609280, 15609315, 15610606, 15608096, 15608321, 15608097, 15608320, 15609595, 15608440, 15610760, 15608267, 15608586, 15609185, 15608587,…	472	1059	12695	1.93023	5.0671e-06	5.0671e-06	3.5667e-05
SP_PIR_KEYWORDS	carrier protein	9	1.90678	5.45976e-06	15610936, 15609381, 15607243, 15610068, 15610069, 15607546, 15609185, 15610070, 15610072	472	28	12695	8.6452	0.000949549	0.000474887	0.00668675
INTERPRO	IPR000794:Beta-ketoacyl synthase	12	2.54237	1.27927e-05	15610936, 15608800, 15608321, 15610068, 15610069, 15607546, 15610084, 15609185, 15609519, 15608320, 15610070, 15610072	376	48	7774	5.16888	0.00825543	0.00825543	0.019091
SP_PIR_KEYWORDS	membrane	52	11.0169	1.747e-05	15608659, 15610946, 15610180, 15610900, 15609463, 15608460, 15609470, 15610539, 15608660, 15609374, 15607577, 15609619, 15608430, 15609453, 15608156, 15609116, 15607685, 15609697, 15607150, 15610258, 15609722, 15610766, 15609444, 57116799, 15608110, 15608169, 15608168, 15609825, 15610929, 15607206, 15607591, 15608877, 15608109, 15607648, 15607245, 15610200, 15609580, 57117164, 15608025, 15607249,…	472	748	12695	1.86979	0.00303518	0.00101275	0.0213946
INTERPRO	IPR014030:Beta-ketoacyl synthase, N-terminal	11	2.33051	1.76989e-05	15610936, 15608800, 15610068, 15610069, 15607546, 15610084, 15609185, 15609519, 15608320, 15610070, 15610072	376	41	7774	5.54709	0.0114035	0.00571808	0.0264119
INTERPRO	IPR014031:Beta-ketoacyl synthase, C-terminal	11	2.33051	1.76989e-05	15610936, 15608800, 15610068, 15610069, 15607546, 15610084, 15609185, 15609519, 15608320, 15610070, 15610072	376	41	7774	5.54709	0.0114035	0.00571808	0.0264119
INTERPRO	IPR018201:Beta-ketoacyl synthase, active site	10	2.11864	2.29964e-05	15610936, 15608800, 15610068, 15610069, 15607546, 15610084, 15609185, 15608320, 15610070, 15610072	376	34	7774	6.08104	0.0147913	0.00495495	0.034316
SP_PIR_KEYWORDS	cell membrane	46	9.74576	2.86708e-05	15608659, 15610766, 15609444, 15610946, 57116799, 15608110, 15610180, 15608169, 15609463, 15608168, 15610929, 15609825, 15608460, 15609470, 15607206, 15607591, 15608109, 15610539, 15607648, 15607245, 15610200, 57117164, 15607249, 15608025, 15608660, 15609374, 15607577, 15608069, 15609619, 15608430, 15609136, 15608102, 15609453, 57116882, 15608958, 15608156, 15607332, 15609116, 15607685, 15609535,…	472	642	12695	1.92714	0.00497637	0.00124642	0.0351095
SP_PIR_KEYWORDS	ligase	23	4.87288	3.28184e-05	15608659, 15609015, 15610867, 15609062, 15610148, 15610146, 15610415, 15607307, 15608147, 15607949, 15610118, 15610226, 15608325, 15607243, 15609996, 15608078, 15609384, 57117119, 57117158, 15610199, 15610532, 15608667, 15610642	472	225	12695	2.74939	0.00569422	0.00114145	0.0401876
SP_PIR_KEYWORDS	nucleotide-binding	45	9.5339	3.8565e-05	15609594, 15611020, 15608169, 15610900, 15609463, 57116872, 15610782, 15608168, 15609976, 15607200, 15609825, 15610081, 15607949, 15608147, 15608426, 15610118, 15607148, 15607262, 15608109, 15607245, 15608391, 15608353, 15607145, 15610121, 15607249, 15610721, 15607425, 15610199, 15610532, 15610178, 15608358, 57116947, 15610148, 15607491, 15610146, 15609839, 15608958, 15607335, 15610583, 15608078,…	472	630	12695	1.92116	0.00668797	0.00111778	0.0472231
INTERPRO	IPR009081:Acyl carrier protein-like	12	2.54237	5.95281e-05	15610936, 15609381, 15607243, 15608321, 15610068, 15610069, 15607546, 15609516, 15609185, 15608320, 15610070, 15610072	376	56	7774	4.43047	0.0378408	0.00959748	0.0888074
KEGG_PATHWAY	mtu00230:Purine metabolism	14	2.9661	6.90074e-05	15609920, 15610760, 15607374, 15607949, 15608460, 15607948, 15608426, 15608096, 15607807, 15607808, 15608097, 161352461, 15610532, 15610546	139	62	2223	3.61128	0.0166295	0.0166295	0.0892098
INTERPRO	IPR001227:Acyl transferase region	10	2.11864	9.26841e-05	15610936, 15608800, 15608321, 15610068, 15610069, 15607546, 15609185, 15608320, 15610070, 15610072	376	40	7774	5.16888	0.058294	0.0119406	0.13824
INTERPRO	IPR014043:Acyl transferase	10	2.11864	9.26841e-05	15610936, 15608800, 15608321, 15610068, 15610069, 15607546, 15609185, 15608320, 15610070, 15610072	376	40	7774	5.16888	0.058294	0.0119406	0.13824
INTERPRO	IPR006163:Phosphopantetheine-binding	12	2.54237	0.000115163	15610936, 15609381, 15607243, 15608321, 15610068, 15610069, 15607546, 15609516, 15609185, 15608320, 15610070, 15610072	376	60	7774	4.13511	0.071913	0.0123613	0.17174
INTERPRO	IPR016038:Thiolase-like, subgroup	13	2.75424	0.000193683	15610936, 15608800, 15607546, 15610084, 15609519, 15609185, 15610070, 15610072, 15610068, 15610069, 15610658, 15610659, 15608320	376	74	7774	3.63219	0.117961	0.0177714	0.288677
SP_PIR_KEYWORDS	atp-binding	41	8.68644	0.000203912	15609594, 15611020, 15608169, 15610900, 15609463, 57116872, 15610782, 15608168, 15607200, 15610081, 15609825, 15608147, 15607949, 15608426, 15610118, 15607148, 15608109, 15607245, 15608391, 15608353, 15607145, 15610121, 15607249, 15610721, 15607425, 15610199, 15610532, 15610178, 15608358, 57116947, 15610148, 15607491, 15610146, 15609839, 15608958, 15607335, 15610583, 15608078, 15607215, 15609384,…	472	596	12695	1.85024	0.034862	0.00505635	0.249459
KEGG_PATHWAY	mtu00632:Benzoate degradation via CoA ligation	14	2.9661	0.000219745	15609032, 15607363, 15610453, 15609004, 57117037, 15607658, 15608692, 15610652, 15608403, 15608691, 15608690, 57117119, 15610659, 15610642	139	69	2223	3.24492	0.052003	0.0263486	0.283822
KEGG_PATHWAY	mtu00626:Naphthalene and anthracene degradation	12	2.54237	0.000236733	15609433, 15609032, 15610340, 15607700, 15608915, 15608661, 15608636, 15607278, 57116859, 15610258, 15607705, 15610681	139	52	2223	3.69065	0.0559093	0.018995	0.305733
KEGG_PATHWAY	mra00230:Purine metabolism	13	2.75424	0.000253774	15609920, 15610760, 15607374, 15607949, 15607948, 15608426, 15608096, 15607807, 15607808, 15608097, 161352461, 15610532, 15610546	139	61	2223	3.4083	0.0598115	0.0153005	0.327707
SP_PIR_KEYWORDS	cytoplasm	27	5.72034	0.000359475	15607558, 15610119, 15607904, 15610760, 15608586, 15608740, 15609976, 15608147, 15607949, 15610118, 15607145, 15608024, 161352461, 57116827, 15609564, 57116947, 15609920, 15607641, 15609839, 15608958, 15608248, 15609381, 15610132, 15609246, 15609284, 15611055, 15609577	472	338	12695	2.14851	0.0606432	0.00778949	0.439386
GOTERM_MF_FAT	GO:0000036~acyl carrier activity	12	2.54237	0.000830916	15610936, 15609381, 15607243, 15608321, 15610068, 15610069, 15607546, 15609516, 15609185, 15608320, 15610070, 15610072	232	78	4983	3.30438	0.265377	0.265377	1.14019
KEGG_PATHWAY	mtu00903:Limonene and pinene degradation	13	2.75424	0.0010864	15609032, 15607363, 15607908, 15610681, 15607658, 15610652, 57117119, 15608915, 15607278, 57116859, 15610258, 15607705, 15610642	139	71	2223	2.92826	0.232132	0.0514565	1.39595
SP_PIR_KEYWORDS	transmembrane	62	13.1356	0.00123379	15608659, 15610467, 15610946, 15610180, 15610900, 15609463, 57117112, 15610941, 15608460, 15609470, 15610805, 15607228, 15610539, 15608660, 15609374, 15608379, 15607577, 15608430, 15609453, 15609116, 15607685, 15609697, 15607150, 15610258, 15608842, 15610766, 15609444, 57116799, 15608110, 15608169, 15610929, 15608168, 15607206, 15607193, 15607591, 15608877, 15608109, 15607648, 15607245, 15610200,…	472	1113	12695	1.49826	0.193307	0.0235855	1.50067
KEGG_PATHWAY	mtu02020:Two-component system	11	2.33051	0.00213409	15609015, 15608692, 15608302, 15608691, 15608690, 15609580, 15609004, 15608169, 15610659, 15608168, 15608123	139	57	2223	3.08633	0.404967	0.0828856	2.72513
KEGG_PATHWAY	mtu00361:gamma-Hexachlorocyclohexane degradation	8	1.69492	0.00227708	15609433, 15609032, 15608915, 15607278, 57116859, 15610258, 15607705, 15610681	139	31	2223	4.12718	0.425331	0.076087	2.90524
SP_PIR_KEYWORDS	metal-binding	30	6.35593	0.00247606	15609594, 15607904, 15610760, 15610180, 15608587, 15610681, 15607948, 15610118, 15608109, 15607245, 15609834, 15607570, 15608915, 57117104, 15607249, 15610721, 15610199, 15607330, 15609032, 15607338, 15607374, 15609114, 15607393, 15607940, 15608691, 15610717, 15610132, 15607278, 57116859, 15610258	472	447	12695	1.80511	0.350381	0.0422198	2.99074
KEGG_PATHWAY	mtc00230:Purine metabolism	11	2.33051	0.00359726	15607807, 15608096, 15607808, 15609920, 15608097, 15610760, 161352461, 15610532, 15607949, 15607948, 15608426	139	61	2223	2.88395	0.583434	0.103685	4.55375
SP_PIR_KEYWORDS	Phosphopantetheine	8	1.69492	0.00492004	15609381, 15607243, 15610068, 15610069, 15607546, 15609185, 15610070, 15610072	472	57	12695	3.7749	0.576076	0.0750524	5.86196
KEGG_PATHWAY	mtu00450:Selenoamino acid metabolism	8	1.69492	0.00651649	15610340, 15607700, 15609531, 15608661, 15608636, 15608147, 15608426, 57116791	139	37	2223	3.4579	0.795807	0.161819	8.1077
SP_PIR_KEYWORDS	hydrolase	37	7.83898	0.00657503	15610273, 57117087, 15608169, 15608742, 57116935, 15607200, 15609825, 15610250, 15608148, 57117169, 57116685, 15608109, 15608403, 57117108, 15607245, 15609834, 15610221, 15607570, 15607249, 15610179, 15609433, 57116947, 15607566, 15607456, 15608635, 15608599, 15609114, 57117053, 15608123, 57117037, 15608756, 57117054, 15609227, 15608248, 15607940, 15608097, 15609246	472	630	12695	1.57962	0.682677	0.0912205	7.76173
SP_PIR_KEYWORDS	nucleotidyltransferase	8	1.69492	0.00715477	15608133, 57116761, 15607807, 15607808, 15608353, 15609920, 161352461, 15608426	472	61	12695	3.52737	0.713325	0.0916341	8.41884
SP_PIR_KEYWORDS	phosphoprotein	12	2.54237	0.00715881	15609381, 15607243, 15608109, 15607245, 15607491, 15610121, 15607249, 15610900, 57116827, 15608168, 15610070, 15610072	472	126	12695	2.56154	0.713527	0.0854231	8.4234
KEGG_PATHWAY	mra02020:Two-component system	10	2.11864	0.00734059	15609015, 15608692, 15608302, 15608691, 15608690, 15609580, 15608169, 15610659, 15608168, 15608123	139	57	2223	2.80576	0.833097	0.163923	9.08865
KEGG_PATHWAY	mtu02010:ABC transporters	10	2.11864	0.00734059	15609535, 15610895, 57116799, 15609463, 15607335, 15609825, 15609722, 15608069, 15610178, 15608358	139	57	2223	2.80576	0.833097	0.163923	9.08865
SP_PIR_KEYWORDS	ATP	7	1.48305	0.00746921	15607215, 15607491, 15608958, 15607335, 15609825, 15610178, 15608358	472	47	12695	4.00582	0.728698	0.0832936	8.77345
KEGG_PATHWAY	mtu00330:Arginine and proline metabolism	8	1.69492	0.0075825	15609015, 15609613, 57117000, 15608328, 15608403, 15607641, 15607908, 15609564	139	38	2223	3.36691	0.842695	0.154767	9.37476
UP_SEQ_FEATURE	sequence variant	10	2.11864	0.00763685	15610119, 15607148, 15607807, 15610946, 15607822, 15609839, 15609825, 15610929, 15609470, 15607332	192	50	2678	2.78958	0.930063	0.930063	9.94182
KEGG_PATHWAY	mtu00650:Butanoate metabolism	11	2.33051	0.00797859	15610652, 15608692, 15608691, 15608690, 15609640, 15610453, 15607363, 15609004, 15607908, 15610659, 15610606	139	68	2223	2.58707	0.857238	0.149741	9.84143
INTERPRO	IPR013154:Alcohol dehydrogenase GroES-like	8	1.69492	0.00955629	15609032, 15608800, 15608321, 15608592, 15609185, 15608320, 15610913, 15610070	376	50	7774	3.30809	0.998015	0.540576	13.3516
INTERPRO	IPR013149:Alcohol dehydrogenase, zinc-binding	8	1.69492	0.00955629	15609032, 15608800, 15608321, 15608592, 15609185, 15608320, 15610913, 15610070	376	50	7774	3.30809	0.998015	0.540576	13.3516
SP_PIR_KEYWORDS	antibiotic resistance	6	1.27119	0.0100378	15607148, 15607807, 15607822, 15609825, 15610929, 15609470	472	36	12695	4.4827	0.827162	0.103908	11.6233
GOTERM_MF_FAT	GO:0032555~purine ribonucleotide binding	51	10.8051	0.01047	15610900, 15609463, 15610782, 15610081, 15608147, 15608426, 15607262, 15608391, 57117039, 15607425, 15610532, 15610178, 15610148, 15607491, 15610146, 15607215, 57116853, 15609384, 15610053, 15611030, 15610867, 15609594, 15611020, 15608267, 15608169, 57116872, 15608168, 15607200, 15609976, 15609825, 15607949, 15610118, 15607148, 15608109, 15607245, 15608353, 15607145, 15610121, 15607249, 15610721,…	232	789	4983	1.38834	0.979856	0.858071	13.5149
GOTERM_MF_FAT	GO:0032553~ribonucleotide binding	51	10.8051	0.01047	15610900, 15609463, 15610782, 15610081, 15608147, 15608426, 15607262, 15608391, 57117039, 15607425, 15610532, 15610178, 15610148, 15607491, 15610146, 15607215, 57116853, 15609384, 15610053, 15611030, 15610867, 15609594, 15611020, 15608267, 15608169, 57116872, 15608168, 15607200, 15609976, 15609825, 15607949, 15610118, 15607148, 15608109, 15607245, 15608353, 15607145, 15610121, 15607249, 15610721,…	232	789	4983	1.38834	0.979856	0.858071	13.5149
INTERPRO	IPR013968:Polyketide synthase, KR	4	0.847458	0.0137529	15608321, 15610069, 15608320, 15610070	376	11	7774	7.51838	0.999873	0.631045	18.6723
SP_PIR_KEYWORDS	protein biosynthesis	6	1.27119	0.0155314	15610148, 15607570, 15610146, 15607822, 15609976, 15608147	472	40	12695	4.03443	0.934367	0.14804	17.446
SP_PIR_KEYWORDS	magnesium	11	2.33051	0.0178471	57116728, 15608109, 15607245, 15609834, 15610132, 15610760, 57117104, 15607249, 15610180, 15607948, 15610118	472	125	12695	2.36686	0.956432	0.15977	19.7931
INTERPRO	IPR002989:Mycobacterial pentapeptide repeat	8	1.69492	0.0189937	57117067, 57116928, 57117092, 57116882, 57117121, 57117095, 57116731, 57116726	376	57	7774	2.90183	0.999996	0.711376	24.889
GOTERM_MF_FAT	GO:0005524~ATP binding	47	9.95763	0.0192318	15610867, 15609594, 15611020, 15608267, 15608169, 15610900, 15609463, 57116872, 15610782, 15608168, 15607200, 15609825, 15610081, 15607949, 15608147, 15608426, 15610118, 15607148, 15608109, 15607245, 15608391, 15608353, 15607145, 15610121, 15607249, 57117039, 15610721, 15607425, 15610199, 15610532, 15610178, 15608358, 57116947, 15607566, 15610148, 15607491, 15610146, 15609839, 15608958, 15607335,…	232	739	4983	1.36602	0.999257	0.909418	23.5009
KEGG_PATHWAY	mtu00260:Glycine, serine and threonine metabolism	6	1.27119	0.01956	15610844, 15608024, 57116827, 15610179, 15607577, 15610439	139	26	2223	3.69065	0.991772	0.308744	22.5451
KEGG_PATHWAY	mra00260:Glycine, serine and threonine metabolism	6	1.27119	0.01956	15610844, 15608024, 57116827, 15610179, 15607577, 15610439	139	26	2223	3.69065	0.991772	0.308744	22.5451
GOTERM_MF_FAT	GO:0032559~adenyl ribonucleotide binding	47	9.95763	0.0196669	15610867, 15609594, 15611020, 15608267, 15608169, 15610900, 15609463, 57116872, 15610782, 15608168, 15607200, 15609825, 15610081, 15607949, 15608147, 15608426, 15610118, 15607148, 15608109, 15607245, 15608391, 15608353, 15607145, 15610121, 15607249, 57117039, 15610721, 15607425, 15610199, 15610532, 15610178, 15608358, 57116947, 15607566, 15610148, 15607491, 15610146, 15609839, 15608958, 15607335,…	232	740	4983	1.36417	0.99937	0.841545	23.9678
INTERPRO	IPR006162:Phosphopantetheine attachment site	7	1.48305	0.0200636	15609381, 15607243, 15610068, 15610069, 15607546, 15609185, 15610070	376	45	7774	3.21619	0.999998	0.696978	26.1024
INTERPRO	IPR012310:ATP dependent DNA ligase, central	3	0.635593	0.0210609	15608078, 15610867, 15610199	376	5	7774	12.4053	0.999999	0.683184	27.2168
INTERPRO	IPR002375:Purine/pyrimidine phosphoribosyl transferase, conserved site	3	0.635593	0.0210609	57116728, 15610760, 15607948	376	5	7774	12.4053	0.999999	0.683184	27.2168
INTERPRO	IPR012309:ATP dependent DNA ligase, C-terminal	3	0.635593	0.0210609	15608078, 15610867, 15610199	376	5	7774	12.4053	0.999999	0.683184	27.2168
SP_PIR_KEYWORDS	glycosyltransferase	8	1.69492	0.0223896	57116685, 57116728, 15607697, 15608468, 15608652, 15610760, 15610929, 15607948	472	76	12695	2.83118	0.980553	0.187283	24.2202
KEGG_PATHWAY	mra00650:Butanoate metabolism	10	2.11864	0.0224698	15610652, 15608692, 15608691, 15608690, 15609640, 15610453, 15607363, 15607908, 15610659, 15610606	139	68	2223	2.35188	0.996004	0.325956	25.4659
KEGG_PATHWAY	mtu00520:Amino sugar and nucleotide sugar metabolism	6	1.27119	0.0228391	15608133, 57116761, 15608353, 15609839, 15607946, 15607254	139	27	2223	3.55396	0.996355	0.312219	25.8293
KEGG_PATHWAY	mra00520:Amino sugar and nucleotide sugar metabolism	6	1.27119	0.0228391	15608133, 57116761, 15608353, 15609839, 15607946, 15607254	139	27	2223	3.55396	0.996355	0.312219	25.8293
COG_ONTOLOGY	Secondary metabolites biosynthesis, transport, and catabolism	15	3.17797	0.0230154	15608800, 15607904, 15609185, 15610681, 15610070, 15610072, 15607243, 15607216, 15610068, 15608915, 15609516, 15607278, 57116859, 15610258, 15608320	112	294	4166	1.89778	0.428119	0.428119	17.0377
GOTERM_BP_FAT	GO:0006164~purine nucleotide biosynthetic process	10	2.11864	0.0233253	15609363, 15607566, 15608096, 15608109, 15607245, 15608097, 15607249, 15610532, 15607949, 15607948	190	93	4188	2.37012	0.999954	0.999954	28.2422
PIR_SUPERFAMILY	PIRSF001552:4-coumarate-CoA ligase	6	1.27119	0.0237154	15608325, 15608659, 15610226, 15609062, 57117119, 15610642	216	30	3842	3.55741	0.99609	0.99609	26.5025
INTERPRO	IPR003593:ATPase, AAA+ type, core	16	3.38983	0.0270696	15609594, 15611020, 57116872, 15609463, 15610081, 15607335, 15607200, 15610583, 15607262, 15607215, 15608391, 15610053, 15610721, 15607425, 15608358, 15610178	376	180	7774	1.83783	1	0.745363	33.6069
SP_PIR_KEYWORDS	oxidoreductase	44	9.32203	0.0278621	15610119, 15607904, 15609065, 15610180, 15607908, 15610681, 15610439, 15610844, 15607228, 15610673, 15608915, 15608315, 15607715, 15609564, 15607548, 15609032, 15609613, 57116786, 15608592, 15607479, 15610453, 15607641, 15607338, 15607374, 15607956, 15610913, 15609139, 15607472, 15607393, 15610995, 57116832, 15608328, 15608691, 15608302, 15610132, 15608690, 15610068, 15607828, 15610069, 15607278,…	472	861	12695	1.37449	0.992678	0.217954	29.2552
GOTERM_MF_FAT	GO:0003910~DNA ligase (ATP) activity	3	0.635593	0.0283644	15608078, 15610867, 15610199	232	6	4983	10.7392	0.999977	0.881763	32.7633
SP_PIR_KEYWORDS	nadp	7	1.48305	0.0288815	57116832, 15610844, 15607904, 15610068, 15610069, 15607641, 15609564	472	63	12695	2.98847	0.9939	0.215594	30.1585
GOTERM_BP_FAT	GO:0034404~nucleobase, nucleoside and nucleotide biosynthetic process	17	3.60169	0.0294321	15607566, 57116728, 15608499, 15610760, 15608498, 15607949, 15608460, 15609037, 15607948, 15609363, 15608109, 15608096, 15608785, 15607245, 15608097, 15607249, 15610532	190	213	4188	1.75923	0.999997	0.998197	34.3001
GOTERM_BP_FAT	GO:0034654~nucleobase, nucleoside, nucleotide and nucleic acid biosynthetic process	17	3.60169	0.0294321	15607566, 57116728, 15608499, 15610760, 15608498, 15607949, 15608460, 15609037, 15607948, 15609363, 15608109, 15608096, 15608785, 15607245, 15608097, 15607249, 15610532	190	213	4188	1.75923	0.999997	0.998197	34.3001
KEGG_PATHWAY	mtu00280:Valine, leucine and isoleucine degradation	9	1.90678	0.0295568	15610652, 15609384, 15609640, 15607363, 57117158, 15609004, 15607908, 15610659, 15610439	139	60	2223	2.39892	0.999318	0.365972	32.16
GOTERM_BP_FAT	GO:0006163~purine nucleotide metabolic process	10	2.11864	0.0297276	15609363, 15607566, 15608096, 15608109, 15607245, 15608097, 15607249, 15610532, 15607949, 15607948	190	97	4188	2.27238	0.999997	0.985809	34.5808
GOTERM_BP_FAT	GO:0009123~nucleoside monophosphate metabolic process	10	2.11864	0.0297276	15609363, 15608096, 15608785, 15608499, 15608097, 15608498, 15610532, 15607949, 15608460, 15609037	190	97	4188	2.27238	0.999997	0.985809	34.5808
GOTERM_BP_FAT	GO:0009124~nucleoside monophosphate biosynthetic process	10	2.11864	0.0297276	15609363, 15608096, 15608785, 15608499, 15608097, 15608498, 15610532, 15607949, 15608460, 15609037	190	97	4188	2.27238	0.999997	0.985809	34.5808
KEGG_PATHWAY	mtu00340:Histidine metabolism	7	1.48305	0.0306455	57116947, 15610340, 15607700, 15608661, 15608636, 15607908, 15608740	139	39	2223	2.8705	0.999481	0.359114	33.1377
KEGG_PATHWAY	mtu03430:Mismatch repair	5	1.05932	0.0316268	15608248, 15608078, 15610867, 161352461, 15610199	139	20	2223	3.9982	0.999594	0.351997	34.0078
INTERPRO	IPR000873:AMP-dependent synthetase and ligase	10	2.11864	0.0327467	15608325, 15608659, 15610226, 15607243, 15609062, 57117119, 15609516, 15607307, 15610642, 15608667	376	92	7774	2.24734	1	0.785849	39.1597
KEGG_PATHWAY	mtu03450:Non-homologous end-joining	3	0.635593	0.033798	15608078, 15610867, 15610199	139	5	2223	9.59568	0.999765	0.355791	35.896
SP_PIR_KEYWORDS	heme	8	1.69492	0.0341949	15607904, 15608915, 15610180, 15607278, 57116859, 15610258, 15610681, 15607393	472	83	12695	2.5924	0.997652	0.240567	34.6974
GOTERM_BP_FAT	GO:0009064~glutamine family amino acid metabolic process	8	1.69492	0.0345959	15610995, 15609996, 15608328, 15607641, 15608740, 15610532, 15609564, 15607948	190	69	4188	2.55561	1	0.975846	39.048
SMART	SM00382:AAA	16	3.38983	0.0346582	15609594, 15611020, 57116872, 15609463, 15610081, 15607335, 15607200, 15610583, 15607262, 15607215, 15608391, 15610053, 15610721, 15607425, 15608358, 15610178	52	180	975	1.66667	0.738253	0.738253	27.2961
GOTERM_BP_FAT	GO:0009165~nucleotide biosynthetic process	16	3.38983	0.0348539	15607566, 57116728, 15608499, 15608498, 15607949, 15608460, 15609037, 15607948, 15609363, 15608109, 15608096, 15608785, 15607245, 15608097, 15607249, 15610532	190	200	4188	1.76337	1	0.950275	39.2767
SP_PIR_KEYWORDS	metalloprotein	5	1.05932	0.0360193	15610995, 15607904, 15610180, 15607278, 57116859	472	34	12695	3.95532	0.99831	0.242341	36.1922
INTERPRO	IPR013027:FAD-dependent pyridine nucleotide-disulphide oxidoreductase	8	1.69492	0.036134	15608690, 15610673, 15607828, 15608315, 15607705, 15610439, 15607472, 15607393	376	65	7774	2.54468	1	0.796052	42.2632
SP_PIR_KEYWORDS	purine biosynthesis	4	0.847458	0.0361851	15608097, 15610532, 15607949, 15607948	472	20	12695	5.37924	0.99836	0.234485	36.3265
KEGG_PATHWAY	mtu00910:Nitrogen metabolism	5	1.05932	0.0372399	15609015, 15610995, 15609613, 15608302, 15607393	139	21	2223	3.80781	0.999901	0.369413	38.7874
SP_PIR_KEYWORDS	transport	19	4.02542	0.0372424	57116799, 15610180, 15609136, 15608169, 15609463, 15609453, 15609825, 15608958, 15609470, 15609116, 15607332, 15607685, 15609535, 15608691, 15608690, 57117015, 15609580, 15610336, 15608069	472	307	12695	1.66458	0.998645	0.232147	37.1768
KEGG_PATHWAY	mtu00620:Pyruvate metabolism	7	1.48305	0.0381663	15609004, 15608267, 15607908, 15610659, 15609632, 15610439, 57117037	139	41	2223	2.73048	0.999922	0.362555	39.5448
GOTERM_MF_FAT	GO:0016886~ligase activity, forming phosphoric ester bonds	3	0.635593	0.0385118	15608078, 15610867, 15610199	232	7	4983	9.20505	1	0.91182	41.8288
GOTERM_MF_FAT	GO:0003909~DNA ligase activity	3	0.635593	0.0385118	15608078, 15610867, 15610199	232	7	4983	9.20505	1	0.91182	41.8288
GOTERM_MF_FAT	GO:0046872~metal ion binding	45	9.5339	0.0398615	15608800, 15609594, 15607904, 15610760, 15610180, 15608169, 15609185, 15608587, 15610681, 15610251, 15607948, 15607867, 15610118, 15607400, 57116761, 15608109, 15607245, 15609834, 57117015, 15608915, 15607570, 15607249, 15610721, 15610199, 15607330, 15609032, 57116728, 57116786, 15608592, 15607338, 15607374, 15609114, 15610913, 15610070, 15607393, 15610606, 15607940, 15610717, 15608691, 15610132,…	232	735	4983	1.31501	1	0.884203	42.9452
KEGG_PATHWAY	mtu00240:Pyrimidine metabolism	7	1.48305	0.042333	57116728, 15607807, 15607808, 15609834, 15609920, 161352461, 15607374	139	42	2223	2.66547	0.999973	0.379837	42.8456
KEGG_PATHWAY	mra00240:Pyrimidine metabolism	7	1.48305	0.042333	57116728, 15607807, 15607808, 15609834, 15609920, 161352461, 15607374	139	42	2223	2.66547	0.999973	0.379837	42.8456
SP_PIR_KEYWORDS	multifunctional enzyme	5	1.05932	0.0432024	15610068, 15608097, 15610069, 57117104, 15608426	472	36	12695	3.73558	0.99954	0.255881	41.7776
SP_PIR_KEYWORDS	Acyltransferase	11	2.33051	0.0435596	15607658, 15608321, 15609531, 15610658, 15609748, 15610556, 15610659, 15609632, 15608320, 15608135, 15609619	472	145	12695	2.0404	0.999569	0.249499	42.0433
INTERPRO	IPR012340:Nucleic acid-binding, OB-fold	5	1.05932	0.0436603	15607850, 15608078, 15609920, 15607822, 15610199	376	28	7774	3.69206	1	0.836019	48.638
GOTERM_CC_FAT	GO:0043232~intracellular non-membrane-bounded organelle	10	2.11864	0.0473649	15607850, 15607148, 15610592, 15607145, 15607822, 15610556, 15610782, 15607200, 15608135, 15607849	97	82	1630	2.04928	0.902619	0.902619	37.0662
GOTERM_CC_FAT	GO:0043228~non-membrane-bounded organelle	10	2.11864	0.0473649	15607850, 15607148, 15610592, 15607145, 15607822, 15610556, 15610782, 15607200, 15608135, 15607849	97	82	1630	2.04928	0.902619	0.902619	37.0662
KEGG_PATHWAY	mtu00640:Propanoate metabolism	9	1.90678	0.0485622	15610652, 15609384, 57117119, 15607363, 57117158, 15609004, 15607908, 15610659, 15610642	139	66	2223	2.18084	0.999994	0.409005	47.4714
KEGG_PATHWAY	mra00910:Nitrogen metabolism	5	1.05932	0.0500776	15609015, 15610995, 15609613, 15608302, 15607393	139	23	2223	3.4767	0.999996	0.405582	48.5432
GOTERM_BP_FAT	GO:0044271~nitrogen compound biosynthetic process	34	7.20339	0.0502079	15607558, 15610760, 15608740, 15608460, 15607949, 15607948, 15607400, 15610844, 15608109, 15608785, 15607245, 15608024, 15607401, 15607249, 15610349, 15610532, 15609564, 15610179, 15607330, 57116947, 57116728, 15607566, 15608499, 15607641, 15608498, 15609037, 15609315, 15610995, 15609363, 15608096, 15608328, 15610132, 15608097, 15607705	190	551	4188	1.36013	1	0.973526	51.5355
GOTERM_CC_FAT	GO:0005886~plasma membrane	43	9.11017	0.0504739	15610766, 15608659, 15609444, 15610946, 57116799, 15608110, 15610180, 15608169, 15609463, 15608168, 15610929, 15608460, 15607206, 15607591, 15608109, 15610539, 15607648, 15607245, 15610200, 57117164, 15608025, 15608660, 15609374, 15607249, 15607577, 15608069, 15609619, 15608430, 15609136, 15608102, 15609453, 57116882, 15608958, 15608156, 15609116, 15607685, 15609535, 57116689, 15608692, 15609697,…	97	577	1630	1.2523	0.91676	0.711487	38.9992
SP_PIR_KEYWORDS	iron	14	2.9661	0.0507126	15607330, 15607904, 15610180, 15607338, 15607374, 15610681, 15607948, 15607393, 15608691, 15608915, 15607570, 15607278, 57116859, 15610258	472	211	12695	1.78458	0.999883	0.276326	47.1344
SP_PIR_KEYWORDS	GTP binding	3	0.635593	0.0507465	15607262, 15609976, 15608426	472	10	12695	8.06886	0.999884	0.268367	47.1575
GOTERM_BP_FAT	GO:0009168~purine ribonucleoside monophosphate biosynthetic process	4	0.847458	0.0514585	15608096, 15608097, 15610532, 15607949	190	19	4188	4.64044	1	0.958928	52.4252
GOTERM_BP_FAT	GO:0009127~purine nucleoside monophosphate biosynthetic process	4	0.847458	0.0514585	15608096, 15608097, 15610532, 15607949	190	19	4188	4.64044	1	0.958928	52.4252
GOTERM_BP_FAT	GO:0009126~purine nucleoside monophosphate metabolic process	4	0.847458	0.0514585	15608096, 15608097, 15610532, 15607949	190	19	4188	4.64044	1	0.958928	52.4252
GOTERM_BP_FAT	GO:0009167~purine ribonucleoside monophosphate metabolic process	4	0.847458	0.0514585	15608096, 15608097, 15610532, 15607949	190	19	4188	4.64044	1	0.958928	52.4252
GOTERM_BP_FAT	GO:0016051~carbohydrate biosynthetic process	9	1.90678	0.0514855	15610119, 57116685, 15607188, 15608353, 15609748, 57116935, 15607946, 15610929, 15610118	190	91	4188	2.17999	1	0.938878	52.4442
UP_SEQ_FEATURE	compositionally biased region:Ala-rich	12	2.54237	0.0523206	15609219, 57117166, 57117164, 15609439, 57117092, 57116904, 57116922, 57116915, 57117120, 57117121, 15610546, 57116909	192	90	2678	1.85972	1	0.999911	52.0032
KEGG_PATHWAY	mra00632:Benzoate degradation via CoA ligation	9	1.90678	0.0523602	15610652, 15608692, 15608403, 15608691, 15608690, 15610453, 15607363, 15610659, 57117037	139	67	2223	2.14829	0.999998	0.407112	50.1196
INTERPRO	IPR001128:Cytochrome P450	6	1.27119	0.0544693	15607904, 15608915, 15607278, 57116859, 15610258, 15610681	376	43	7774	2.88496	1	0.881747	56.6524
INTERPRO	IPR005834:Haloacid dehalogenase-like hydrolase	7	1.48305	0.055465	15607566, 15608109, 15607245, 15607249, 57116935, 15610179, 15610250	376	57	7774	2.5391	1	0.871811	57.3287
KEGG_PATHWAY	mra00020:Citrate cycle (TCA cycle)	6	1.27119	0.055678	15608692, 15608691, 15608690, 15610453, 15609632, 15610439	139	34	2223	2.82226	0.999999	0.414578	52.3316
KEGG_PATHWAY	mtu00020:Citrate cycle (TCA cycle)	6	1.27119	0.055678	15608692, 15608691, 15608690, 15610453, 15609632, 15610439	139	34	2223	2.82226	0.999999	0.414578	52.3316
UP_SEQ_FEATURE	nucleotide phosphate-binding region:GTP	5	1.05932	0.0575877	15607262, 15610053, 15609976, 15608426, 15609577	192	21	2678	3.32093	1	0.998952	55.5215
SP_PIR_KEYWORDS	Secreted	5	1.05932	0.059802	57117108, 57117164, 57116926, 15611010, 15610012	472	40	12695	3.36202	0.999978	0.300686	53.0108
GOTERM_MF_FAT	GO:0000104~succinate dehydrogenase activity	3	0.635593	0.0621187	15608691, 15608690, 15610453	232	9	4983	7.15948	1	0.948907	58.7167
GOTERM_MF_FAT	GO:0043169~cation binding	45	9.5339	0.0624744	15608800, 15609594, 15607904, 15610760, 15610180, 15608169, 15609185, 15608587, 15610681, 15610251, 15607948, 15607867, 15610118, 15607400, 57116761, 15608109, 15607245, 15609834, 57117015, 15608915, 15607570, 15607249, 15610721, 15610199, 15607330, 15609032, 57116728, 57116786, 15608592, 15607338, 15607374, 15609114, 15610913, 15610070, 15607393, 15610606, 15607940, 15610717, 15608691, 15610132,…	232	759	4983	1.27343	1	0.930003	58.9322
GOTERM_MF_FAT	GO:0043167~ion binding	45	9.5339	0.0624744	15608800, 15609594, 15607904, 15610760, 15610180, 15608169, 15609185, 15608587, 15610681, 15610251, 15607948, 15607867, 15610118, 15607400, 57116761, 15608109, 15607245, 15609834, 57117015, 15608915, 15607570, 15607249, 15610721, 15610199, 15607330, 15609032, 57116728, 57116786, 15608592, 15607338, 15607374, 15609114, 15610913, 15610070, 15607393, 15610606, 15607940, 15610717, 15608691, 15610132,…	232	759	4983	1.27343	1	0.930003	58.9322
GOTERM_CC_FAT	GO:0005694~chromosome	4	0.847458	0.0634107	15607148, 15607145, 15610782, 15607200	97	16	1630	4.20103	0.956912	0.64942	46.4848
INTERPRO	IPR017972:Cytochrome P450, conserved site	6	1.27119	0.0640156	15607904, 15608915, 15607278, 57116859, 15610258, 15610681	376	45	7774	2.75674	1	0.895261	62.7444
GOTERM_BP_FAT	GO:0009152~purine ribonucleotide biosynthetic process	8	1.69492	0.0640537	15607566, 15608096, 15608109, 15607245, 15608097, 15607249, 15610532, 15607949	190	79	4188	2.23211	1	0.955456	60.5775
GOTERM_MF_FAT	GO:0015082~di-, tri-valent inorganic cation transmembrane transporter activity	5	1.05932	0.0642591	15607566, 15608109, 15607245, 15607249, 15608379	232	33	4983	3.25431	1	0.914911	59.9977
SP_PIR_KEYWORDS	amino-acid biosynthesis	8	1.69492	0.0657054	15607330, 57116947, 15610844, 15610132, 15608024, 15607641, 15608740, 15609564	472	96	12695	2.24135	0.999993	0.317145	56.4995
GOTERM_BP_FAT	GO:0005976~polysaccharide metabolic process	9	1.90678	0.0698666	57117169, 57116685, 15608353, 15608468, 15609748, 15607946, 15610929, 15610118, 15609539	190	97	4188	2.04514	1	0.953284	63.8841
GOTERM_BP_FAT	GO:0015693~magnesium ion transport	3	0.635593	0.0718229	15607566, 15607249, 15608379	190	10	4188	6.61263	1	0.943081	64.9376
KEGG_PATHWAY	mra00280:Valine, leucine and isoleucine degradation	8	1.69492	0.0746933	15610652, 15609384, 15609640, 15607363, 57117158, 15607908, 15610659, 15610439	139	60	2223	2.13237	1	0.502754	63.3582
SP_PIR_KEYWORDS	Monooxygenase	8	1.69492	0.0748513	15607904, 15608915, 15607715, 15607278, 57116859, 15610258, 15607705, 15610681	472	99	12695	2.17343	0.999999	0.344949	61.4372
GOTERM_BP_FAT	GO:0009150~purine ribonucleotide metabolic process	8	1.69492	0.0751778	15607566, 15608096, 15608109, 15607245, 15608097, 15607249, 15610532, 15607949	190	82	4188	2.15045	1	0.936386	66.6782
GOTERM_MF_FAT	GO:0015095~magnesium ion transmembrane transporter activity	3	0.635593	0.0753331	15607566, 15607249, 15608379	232	10	4983	6.44353	1	0.928751	66.0563
SP_PIR_KEYWORDS	P-loop	4	0.847458	0.0768895	15607262, 15608958, 15609976, 15608426	472	27	12695	3.98462	0.999999	0.344169	62.465
SP_PIR_KEYWORDS	nucleotide binding	4	0.847458	0.0768895	15607262, 15608958, 15609976, 15608426	472	27	12695	3.98462	0.999999	0.344169	62.465
GOTERM_CC_FAT	GO:0005618~cell wall	5	1.05932	0.078033	15609535, 57116685, 57116799, 57117164, 15610118	97	28	1630	3.00074	0.979754	0.622789	53.947
INTERPRO	IPR004365:Nucleic acid binding, OB-fold, tRNA/helicase-type	3	0.635593	0.0808251	15609831, 15608248, 161352461	376	10	7774	6.20266	1	0.934822	71.5733
KEGG_PATHWAY	mra00330:Arginine and proline metabolism	6	1.27119	0.0825639	15609015, 15609613, 15608403, 15607641, 15607908, 15609564	139	38	2223	2.52518	1	0.526618	67.1907
GOTERM_BP_FAT	GO:0009156~ribonucleoside monophosphate biosynthetic process	4	0.847458	0.0825731	15608096, 15608097, 15610532, 15607949	190	23	4188	3.83341	1	0.939447	70.2355
GOTERM_BP_FAT	GO:0009161~ribonucleoside monophosphate metabolic process	4	0.847458	0.0825731	15608096, 15608097, 15610532, 15607949	190	23	4188	3.83341	1	0.939447	70.2355
GOTERM_BP_FAT	GO:0009260~ribonucleotide biosynthetic process	8	1.69492	0.0831893	15607566, 15608096, 15608109, 15607245, 15608097, 15607249, 15610532, 15607949	190	84	4188	2.09925	1	0.927505	70.5154
GOTERM_MF_FAT	GO:0046873~metal ion transmembrane transporter activity	6	1.27119	0.0856044	15607566, 15608109, 15607245, 15607249, 15608169, 15608379	232	51	4983	2.52688	1	0.937137	70.9038
COG_ONTOLOGY	Defense mechanisms	7	1.48305	0.0876775	15607215, 15609893, 15608635, 15609898, 15607335, 15609825, 15608358	112	116	4166	2.24461	0.889449	0.667508	52.1022
GOTERM_MF_FAT	GO:0004372~glycine hydroxymethyltransferase activity	3	0.635593	0.0893397	15608096, 15608097, 57116827	232	11	4983	5.85776	1	0.930802	72.5013
SP_PIR_KEYWORDS	ribosomal protein	6	1.27119	0.0929809	15607850, 15610592, 15607822, 15610556, 15608135, 15607849	472	65	12695	2.48272	1	0.39313	69.738
GOTERM_MF_FAT	GO:0016779~nucleotidyltransferase activity	9	1.90678	0.0951703	15608133, 57116761, 15607807, 15608078, 15607808, 15608353, 15609920, 161352461, 15608426	232	101	4983	1.91392	1	0.929365	74.8331
INTERPRO	IPR004161:Translation elongation factor EFTu/EF1A, domain 2	3	0.635593	0.0957301	15607262, 15609976, 15608426	376	11	7774	5.63878	1	0.955179	77.728
INTERPRO	IPR000795:Protein synthesis factor, GTP-binding	3	0.635593	0.0957301	15607262, 15609976, 15608426	376	11	7774	5.63878	1	0.955179	77.728
INTERPRO	IPR017926:Glutamine amidotransferase type 1	3	0.635593	0.0957301	15609996, 15608740, 15610532	376	11	7774	5.63878	1	0.955179	77.728
GOTERM_BP_FAT	GO:0009259~ribonucleotide metabolic process	8	1.69492	0.0960941	15607566, 15608096, 15608109, 15607245, 15608097, 15607249, 15610532, 15607949	190	87	4188	2.02686	1	0.942101	75.8439
KEGG_PATHWAY	mtu00051:Fructose and mannose metabolism	4	0.847458	0.096389	15610273, 15610250, 15607254, 15607867	139	18	2223	3.55396	1	0.572284	73.0404
INTERPRO	IPR016040:NAD(P)-binding domain	21	4.44915	0.0971822	15610119, 15608800, 15609613, 15607188, 15608592, 15607641, 15609065, 15609185, 15610913, 15609139, 15610070, 15607243, 57116832, 15608321, 15610068, 57117015, 15610069, 15608315, 15610336, 15608320, 15607254	376	304	7774	1.42824	1	0.950771	78.2558
GOTERM_MF_FAT	GO:0016849~phosphorus-oxygen lyase activity	7	1.48305	0.0988979	15609363, 15608785, 15610717, 15608499, 15608498, 15608460, 15609037	232	69	4983	2.17897	1	0.923895	76.2263

## Sheet: Functional_annotation_table
ID	Gene Name	Species	COG_ONTOLOGY	GOTERM_BP_FAT	GOTERM_CC_FAT	GOTERM_MF_FAT	INTERPRO	KEGG_PATHWAY	PIR_SUPERFAMILY	SMART	SP_PIR_KEYWORDS	UP_SEQ_FEATURE
15610717	2-C-methyl-D-erythritol 2,4-cyclodiphosphate synthase	Mycobacterium tuberculosis		GO:0006720~isoprenoid metabolic process,GO:0006721~terpenoid metabolic process,GO:0008299~isoprenoid biosynthetic process,GO:0008610~lipid biosynthetic process,GO:0016114~terpenoid biosynthetic process,GO:0019748~secondary metabolic process,		GO:0008685~2-C-methyl-D-erythritol 2,4-cyclodiphosphate synthase activity,GO:0016849~phosphorus-oxygen lyase activity,GO:0043167~ion binding,GO:0043169~cation binding,GO:0046872~metal ion binding,	IPR003526:2-C-methyl-D-erythritol 2,4-cyclodiphosphate synthase, core,	mra00900:Terpenoid backbone biosynthesis,mtc00900:Terpenoid backbone biosynthesis,mtf00900:Terpenoid backbone biosynthesis,mtu00900:Terpenoid backbone biosynthesis,	PIRSF005911:2C-methyl-D-erythritol 2,4-cyclodiphosphate synthase,		complete proteome,Isoprene biosynthesis,lyase,metal-binding,	chain:2-C-methyl-D-erythritol 2,4- cyclodiphosphate synthase,metal ion-binding site:Divalent metal cation,site:Transition state stabilizer,
15609139	3-alpha-(or 20-beta)-hydroxysteroid dehydrogenase	Mycobacterium tuberculosis		GO:0008202~steroid metabolic process,GO:0055114~oxidation reduction,		GO:0016229~steroid dehydrogenase activity,GO:0033764~steroid dehydrogenase activity, acting on the CH-OH group of donors, NAD or NADP as acceptor,GO:0047044~3-alpha(or 20-beta)-hydroxysteroid dehydrogenase activity,	IPR002198:Short-chain dehydrogenase/reductase SDR,IPR002347:Glucose/ribitol dehydrogenase,IPR016040:NAD(P)-binding domain,				3d-structure,complete proteome,lipid metabolism,nad,oxidoreductase,steroid metabolism,	active site:Proton acceptor,binding site:Substrate,chain:3-alpha-(or 20-beta)-hydroxysteroid dehydrogenase,helix,nucleotide phosphate-binding region:NAD,sequence conflict,strand,turn,
15610132	3-isopropylmalate dehydrogenase	Mycobacterium tuberculosis		GO:0006551~leucine metabolic process,GO:0008652~cellular amino acid biosynthetic process,GO:0009081~branched chain family amino acid metabolic process,GO:0009082~branched chain family amino acid biosynthetic process,GO:0009098~leucine biosynthetic process,GO:0009309~amine biosynthetic process,GO:0016053~organic acid biosynthetic process,GO:0044271~nitrogen compound biosynthetic process,GO:0046394…		GO:0000166~nucleotide binding,GO:0000287~magnesium ion binding,GO:0003862~3-isopropylmalate dehydrogenase activity,GO:0030145~manganese ion binding,GO:0043167~ion binding,GO:0043169~cation binding,GO:0046872~metal ion binding,GO:0046914~transition metal ion binding,GO:0048037~cofactor binding,GO:0050662~coenzyme binding,GO:0051287~NAD or NADH binding,	IPR001804:Isocitrate/isopropylmalate dehydrogenase,IPR019818:Isocitrate/isopropylmalate dehydrogenase, conserved site,	mra00290:Valine, leucine and isoleucine biosynthesis,mtc00290:Valine, leucine and isoleucine biosynthesis,mtu00290:Valine, leucine and isoleucine biosynthesis,	PIRSF000107:3-isopropylmalate dehydrogenase,PIRSF500544:tartrate dehydrogenase,		3d-structure,amino-acid biosynthesis,branched-chain amino acid biosynthesis,complete proteome,cytoplasm,leucine biosynthesis,magnesium,manganese,metal-binding,nad,oxidoreductase,	binding site:Substrate,chain:3-isopropylmalate dehydrogenase,helix,metal ion-binding site:Magnesium or manganese,nucleotide phosphate-binding region:NAD,site:Important for catalysis,strand,turn,
15607822	30S ribosomal protein S12	Mycobacterium tuberculosis		GO:0006412~translation,GO:0046677~response to antibiotic,	GO:0005840~ribosome,GO:0015935~small ribosomal subunit,GO:0030529~ribonucleoprotein complex,GO:0033279~ribosomal subunit,GO:0043228~non-membrane-bounded organelle,GO:0043232~intracellular non-membrane-bounded organelle,	GO:0000049~tRNA binding,GO:0003723~RNA binding,GO:0003735~structural constituent of ribosome,GO:0005198~structural molecule activity,GO:0019843~rRNA binding,	IPR005679:Ribosomal protein S12, bacterial-type,IPR006032:Ribosomal protein S12/S23,IPR012340:Nucleic acid-binding, OB-fold,	mra03010:Ribosome,mtc03010:Ribosome,mtf03010:Ribosome,mtu03010:Ribosome,	PIRSF002133:ribosomal protein, S12p/S12a/S23e/organellar S12 types,PIRSF002133:Ribosomal_S12/S23,		antibiotic resistance,complete proteome,protein biosynthesis,ribonucleoprotein,ribosomal protein,ribosome,rna-binding,rrna-binding,trna-binding,	chain:30S ribosomal protein S12,modified residue,sequence variant,
15607850	30S ribosomal protein S17	Mycobacterium tuberculosis		GO:0006412~translation,	GO:0005840~ribosome,GO:0030529~ribonucleoprotein complex,GO:0043228~non-membrane-bounded organelle,GO:0043232~intracellular non-membrane-bounded organelle,	GO:0003723~RNA binding,GO:0003735~structural constituent of ribosome,GO:0005198~structural molecule activity,GO:0019843~rRNA binding,	IPR000266:Ribosomal protein S17,IPR012340:Nucleic acid-binding, OB-fold,IPR019979:Ribosomal protein S17, conserved site,IPR019984:Ribosomal protein S17, bacterial-type,	mra03010:Ribosome,mtc03010:Ribosome,mtf03010:Ribosome,mtu03010:Ribosome,			complete proteome,ribonucleoprotein,ribosomal protein,rna-binding,rrna-binding,	chain:30S ribosomal protein S17,
15609227	5'-3' exonuclease	Mycobacterium tuberculosis		GO:0006259~DNA metabolic process,GO:0006281~DNA repair,GO:0006974~response to DNA damage stimulus,GO:0033554~cellular response to stress,		GO:0003677~DNA binding,GO:0004518~nuclease activity,GO:0004527~exonuclease activity,GO:0008409~5'-3' exonuclease activity,	IPR002421:5'-3' exonuclease, N-terminal,IPR003583:Helix-hairpin-helix DNA-binding, class 1,IPR008918:Helix-hairpin-helix motif, class 2,IPR020046:5'-3' exonuclease, N-terminal resolvase-like domain,IPR020047:5'-3' exonuclease, SAM-fold domain,			SM00278:HhH1,SM00279:HhH2,SM00475:53EXOc,	complete proteome,dna-binding,exonuclease,hydrolase,nuclease,	chain:5'-3' exonuclease,sequence conflict,
15610592	50S ribosomal protein L17	Mycobacterium tuberculosis		GO:0006412~translation,	GO:0005840~ribosome,GO:0030529~ribonucleoprotein complex,GO:0043228~non-membrane-bounded organelle,GO:0043232~intracellular non-membrane-bounded organelle,	GO:0003735~structural constituent of ribosome,GO:0005198~structural molecule activity,	IPR000456:Ribosomal protein L17,	mra03010:Ribosome,mtc03010:Ribosome,mtf03010:Ribosome,mtu03010:Ribosome,	PIRSF002186:Escherichia coli ribosomal protein L17,		complete proteome,ribonucleoprotein,ribosomal protein,	chain:50S ribosomal protein L17,sequence conflict,
15607849	50S ribosomal protein L29	Mycobacterium tuberculosis		GO:0006412~translation,	GO:0005840~ribosome,GO:0030529~ribonucleoprotein complex,GO:0043228~non-membrane-bounded organelle,GO:0043232~intracellular non-membrane-bounded organelle,	GO:0003735~structural constituent of ribosome,GO:0005198~structural molecule activity,	IPR001854:Ribosomal protein L29,IPR018254:Ribosomal protein L29, conserved site,	mra03010:Ribosome,mtc03010:Ribosome,mtu03010:Ribosome,	PIRSF002210:50S ribosomal protein L29,		complete proteome,ribonucleoprotein,ribosomal protein,	chain:50S ribosomal protein L29,
15609594	ATP-dependent Clp protease ATP-binding subunit clpX	Mycobacterium tuberculosis		GO:0006457~protein folding,GO:0008104~protein localization,GO:0015031~protein transport,GO:0045184~establishment of protein localization,		GO:0000166~nucleotide binding,GO:0001882~nucleoside binding,GO:0001883~purine nucleoside binding,GO:0005524~ATP binding,GO:0008233~peptidase activity,GO:0008270~zinc ion binding,GO:0016887~ATPase activity,GO:0017076~purine nucleotide binding,GO:0030554~adenyl nucleotide binding,GO:0032553~ribonucleotide binding,GO:0032555~purine ribonucleotide binding,GO:0032559~adenyl ribonucleotide binding,GO:0…	IPR003593:ATPase, AAA+ type, core,IPR004487:ClpX, ATPase regulatory subunit,IPR010603:Zinc finger, C4-type,IPR013093:ATPase associated with various cellular activities, AAA-2,IPR019489:Clp ATPase, C-terminal,		PIRSF002586:ATP-dependent protease ATP-binding subunit,PIRSF500087:ATP-dependent Clp protease ATP-binding subunit ClpX,	SM00382:AAA,	atp-binding,Chaperone,complete proteome,metal-binding,nucleotide-binding,Protease,zinc,zinc-finger,	chain:ATP-dependent Clp protease ATP-binding subunit clpX,nucleotide phosphate-binding region:ATP,sequence conflict,zinc finger region:C4-type,
57117037	Acylphosphatase	Mycobacterium tuberculosis				GO:0003998~acylphosphatase activity,	IPR001792:Acylphosphatase,IPR001792:Acylphosphatase-like,IPR017968:Acylphosphatase, conserved site,	mra00620:Pyruvate metabolism,mra00632:Benzoate degradation via CoA ligation,mtu00620:Pyruvate metabolism,mtu00632:Benzoate degradation via CoA ligation,	PIRSF001266:acylphosphatase,		complete proteome,hydrolase,	chain:Acylphosphatase,domain:Acylphosphatase-like,
57116926	Alanine and proline-rich secreted protein apa	Mycobacterium tuberculosis			GO:0005576~extracellular region,	GO:0050840~extracellular matrix binding,	IPR010801:Fibronectin-attachment,				complete proteome,direct protein sequencing,glycoprotein,repeat,Secreted,signal,	chain:Alanine and proline-rich secreted protein apa,glycosylation site:O-linked (Man),glycosylation site:O-linked (Man...),region of interest:3 X 4 AA approximate repeats of [DA]-P-N- A,repeat:1,repeat:2,repeat:3,sequence conflict,signal peptide,
15607948	Amidophosphoribosyltransferase	Mycobacterium tuberculosis		GO:0006144~purine base metabolic process,GO:0006163~purine nucleotide metabolic process,GO:0006164~purine nucleotide biosynthetic process,GO:0006541~glutamine metabolic process,GO:0009064~glutamine family amino acid metabolic process,GO:0009112~nucleobase metabolic process,GO:0009113~purine base biosynthetic process,GO:0009116~nucleoside metabolic process,GO:0009165~nucleotide biosynthetic proces…		GO:0000287~magnesium ion binding,GO:0004044~amidophosphoribosyltransferase activity,GO:0005506~iron ion binding,GO:0016763~transferase activity, transferring pentosyl groups,GO:0043167~ion binding,GO:0043169~cation binding,GO:0046872~metal ion binding,GO:0046914~transition metal ion binding,GO:0051536~iron-sulfur cluster binding,GO:0051539~4 iron, 4 sulfur cluster binding,GO:0051540~metal cluster…	IPR000583:Glutamine amidotransferase, class-II,IPR000836:Phosphoribosyltransferase,IPR002375:Purine/pyrimidine phosphoribosyl transferase, conserved site,IPR005854:Amidophosphoribosyl transferase,IPR017932:Glutamine amidotransferase, type II,	mra00230:Purine metabolism,mra00250:Alanine, aspartate and glutamate metabolism,mtc00230:Purine metabolism,mtc00250:Alanine, aspartate and glutamate metabolism,mtu00230:Purine metabolism,mtu00250:Alanine, aspartate and glutamate metabolism,	PIRSF000485:Amd_phspho_trans,		4fe-4s,complete proteome,glutamine amidotransferase,glycosyltransferase,iron,iron-sulfur,magnesium,metal-binding,purine biosynthesis,transferase,	active site:For GATase activity,chain:Amidophosphoribosyltransferase,domain:Glutamine amidotransferase type-2,metal ion-binding site:Iron-sulfur (4Fe-4S),metal ion-binding site:Magnesium,
15610844	Aspartate-semialdehyde dehydrogenase	Mycobacterium tuberculosis		GO:0000096~sulfur amino acid metabolic process,GO:0000097~sulfur amino acid biosynthetic process,GO:0006553~lysine metabolic process,GO:0006555~methionine metabolic process,GO:0006566~threonine metabolic process,GO:0006790~sulfur metabolic process,GO:0008652~cellular amino acid biosynthetic process,GO:0009066~aspartate family amino acid metabolic process,GO:0009067~aspartate family amino acid bio…		GO:0000166~nucleotide binding,GO:0004073~aspartate-semialdehyde dehydrogenase activity,GO:0016620~oxidoreductase activity, acting on the aldehyde or oxo group of donors, NAD or NADP as acceptor,GO:0046983~protein dimerization activity,GO:0048037~cofactor binding,GO:0050661~NADP or NADPH binding,GO:0050662~coenzyme binding,GO:0051287~NAD or NADH binding,	IPR000319:Aspartate-semialdehyde dehydrogenase, conserved site,IPR000534:Semialdehyde dehydrogenase, NAD-binding,IPR005986:Aspartate-semialdehyde dehydrogenase, bacterial,IPR012080:Aspartate-semialdehyde dehydrogenase,IPR012280:Semialdehyde dehydrogenase, dimerisation region,	mra00260:Glycine, serine and threonine metabolism,mra00270:Cysteine and methionine metabolism,mra00300:Lysine biosynthesis,mtc00260:Glycine, serine and threonine metabolism,mtc00270:Cysteine and methionine metabolism,mtc00300:Lysine biosynthesis,mtu00260:Glycine, serine and threonine metabolism,mtu00270:Cysteine and methionine metabolism,mtu00300:Lysine biosynthesis,	PIRSF000148:ASA_dh,PIRSF000148:aspartate-semialdehyde dehydrogenase,		3d-structure,amino-acid biosynthesis,complete proteome,Diaminopimelate biosynthesis,Lysine biosynthesis,nadp,oxidoreductase,	active site:Acyl-thioester intermediate,chain:Aspartate-semialdehyde dehydrogenase,
15610146	Aspartyl/glutamyl-tRNA(Asn/Gln) amidotransferase subunit B	Mycobacterium tuberculosis		GO:0006412~translation,		GO:0000166~nucleotide binding,GO:0001882~nucleoside binding,GO:0001883~purine nucleoside binding,GO:0005524~ATP binding,GO:0016879~ligase activity, forming carbon-nitrogen bonds,GO:0016884~carbon-nitrogen ligase activity, with glutamine as amido-N-donor,GO:0017076~purine nucleotide binding,GO:0030554~adenyl nucleotide binding,GO:0032553~ribonucleotide binding,GO:0032555~purine ribonucleotide bind…	IPR004413:Glutamyl-tRNA(Gln) amidotransferase, B subunit,IPR006075:Glutamyl-tRNA(Gln) amidotransferase, subunit B/E, N-terminal,IPR006107:Glutamyl-tRNA(Gln) amidotransferase, subunit B/E, central region,IPR017958:Glutamyl-tRNA(Gln) amidotransferase, subunit B, conserved site,IPR017959:Aspartyl/glutamyl-tRNA(Asn/Gln) amidotransferase, subunit B /E,IPR018027:Asn/Gln amidotransferase,	mra00970:Aminoacyl-tRNA biosynthesis,mtc00970:Aminoacyl-tRNA biosynthesis,mtf00970:Aminoacyl-tRNA biosynthesis,mtu00970:Aminoacyl-tRNA biosynthesis,			atp-binding,complete proteome,ligase,nucleotide-binding,protein biosynthesis,transferase,	chain:Aspartyl/glutamyl-tRNA(Asn/Gln) amidotransferase subunit B,
15608426	Bifunctional enzyme cysN/cysC	Mycobacterium tuberculosis		GO:0000103~sulfate assimilation,GO:0006790~sulfur metabolic process,		GO:0000166~nucleotide binding,GO:0001882~nucleoside binding,GO:0001883~purine nucleoside binding,GO:0003924~GTPase activity,GO:0004020~adenylylsulfate kinase activity,GO:0004779~sulfate adenylyltransferase activity,GO:0004781~sulfate adenylyltransferase (ATP) activity,GO:0005524~ATP binding,GO:0005525~GTP binding,GO:0016779~nucleotidyltransferase activity,GO:0017076~purine nucleotide binding,GO:0…	IPR000795:Protein synthesis factor, GTP-binding,IPR002891:Adenylylsulphate kinase, C-terminal,IPR004161:Translation elongation factor EFTu/EF1A, domain 2,IPR011779:Sulphate adenylyltransferase, large subunit,	mra00230:Purine metabolism,mra00450:Selenoamino acid metabolism,mra00920:Sulfur metabolism,mtc00230:Purine metabolism,mtc00450:Selenoamino acid metabolism,mtc00920:Sulfur metabolism,mtu00230:Purine metabolism,mtu00450:Selenoamino acid metabolism,mtu00920:Sulfur metabolism,	PIRSF003009:nodulation protein NodQ,		atp-binding,complete proteome,GTP binding,gtp-binding,kinase,multifunctional enzyme,nucleotide binding,nucleotide-binding,nucleotidyltransferase,P-loop,phosphotransferase,transferase,	active site:Phosphoserine intermediate,chain:Bifunctional enzyme cysN/cysC,nucleotide phosphate-binding region:ATP,nucleotide phosphate-binding region:GTP,region of interest:Adenylyl-sulfate kinase,region of interest:Sulfate adenylyltransferase,
15608097	Bifunctional purine biosynthesis protein purH	Mycobacterium tuberculosis		GO:0006163~purine nucleotide metabolic process,GO:0006164~purine nucleotide biosynthetic process,GO:0006188~IMP biosynthetic process,GO:0009123~nucleoside monophosphate metabolic process,GO:0009124~nucleoside monophosphate biosynthetic process,GO:0009126~purine nucleoside monophosphate metabolic process,GO:0009127~purine nucleoside monophosphate biosynthetic process,GO:0009150~purine ribonucleoti…		GO:0003937~IMP cyclohydrolase activity,GO:0004372~glycine hydroxymethyltransferase activity,GO:0004643~phosphoribosylaminoimidazolecarboxamide formyltransferase activity,GO:0016814~hydrolase activity, acting on carbon-nitrogen (but not peptide) bonds, in cyclic amidines,	IPR002695:AICARFT/IMPCHase bienzyme,IPR011607:MGS-like,IPR013982:AICARFT/IMPCHase bienzyme, formylation region,	mra00230:Purine metabolism,mra00670:One carbon pool by folate,mtc00230:Purine metabolism,mtc00670:One carbon pool by folate,mtf00230:Purine metabolism,mtf00670:One carbon pool by folate,mtu00230:Purine metabolism,mtu00670:One carbon pool by folate,	PIRSF000414:AICARFT_IMPCHas,PIRSF000414:bifunctional purine biosynthesis protein, PurH type,	SM00798:AICARFT_IMPCHas,	complete proteome,hydrolase,multifunctional enzyme,purine biosynthesis,transferase,	chain:Bifunctional purine biosynthesis protein PURH,
15607577	CDP-diacylglycerol--serine O-phosphatidyltransferase	Mycobacterium tuberculosis	Lipid metabolism,	GO:0006638~neutral lipid metabolic process,GO:0006639~acylglycerol metabolic process,GO:0006644~phospholipid metabolic process,GO:0006650~glycerophospholipid metabolic process,GO:0006662~glycerol ether metabolic process,GO:0008610~lipid biosynthetic process,GO:0008654~phospholipid biosynthetic process,GO:0018904~organic ether metabolic process,GO:0019637~organophosphate metabolic process,GO:00463…	GO:0005886~plasma membrane,GO:0016021~integral to membrane,GO:0031224~intrinsic to membrane,	GO:0003882~CDP-diacylglycerol-serine O-phosphatidyltransferase activity,GO:0016780~phosphotransferase activity, for other substituted phosphate groups,GO:0017169~CDP-alcohol phosphatidyltransferase activity,	IPR000462:CDP-alcohol phosphatidyltransferase,IPR004533:CDP-diacylglycerol--serine O-phosphatidyltransferase,	mra00260:Glycine, serine and threonine metabolism,mra00564:Glycerophospholipid metabolism,mtc00260:Glycine, serine and threonine metabolism,mtc00564:Glycerophospholipid metabolism,mtu00260:Glycine, serine and threonine metabolism,mtu00564:Glycerophospholipid metabolism,	PIRSF000851:CDP-diacylglycerol--serine O-phosphatidyltransferase,,		cell membrane,complete proteome,membrane,phospholipid biosynthesis,transferase,transmembrane,	chain:CDP-diacylglycerol--serine O- phosphatidyltransferase,sequence conflict,transmembrane region,
15610200	Carbon starvation protein A homolog	Mycobacterium tuberculosis		GO:0009267~cellular response to starvation,GO:0009991~response to extracellular stimulus,GO:0031667~response to nutrient levels,GO:0031668~cellular response to extracellular stimulus,GO:0031669~cellular response to nutrient levels,GO:0033554~cellular response to stress,GO:0042594~response to starvation,	GO:0005886~plasma membrane,GO:0016021~integral to membrane,GO:0031224~intrinsic to membrane,		IPR003706:Carbon starvation protein CstA,		PIRSF004501:carbon starvation protein,		cell membrane,complete proteome,membrane,transmembrane,	chain:Carbon starvation protein A homolog,sequence conflict,transmembrane region,
15607245	Cation-transporting P-type ATPase B	Mycobacterium tuberculosis	Inorganic ion transport and metabolism,	GO:0006163~purine nucleotide metabolic process,GO:0006164~purine nucleotide biosynthetic process,GO:0006754~ATP biosynthetic process,GO:0006811~ion transport,GO:0006812~cation transport,GO:0009141~nucleoside triphosphate metabolic process,GO:0009142~nucleoside triphosphate biosynthetic process,GO:0009144~purine nucleoside triphosphate metabolic process,GO:0009145~purine nucleoside triphosphate bi…	GO:0005886~plasma membrane,GO:0016021~integral to membrane,GO:0031224~intrinsic to membrane,	GO:0000166~nucleotide binding,GO:0000287~magnesium ion binding,GO:0001882~nucleoside binding,GO:0001883~purine nucleoside binding,GO:0004008~copper-exporting ATPase activity,GO:0005375~copper ion transmembrane transporter activity,GO:0005524~ATP binding,GO:0015082~di-, tri-valent inorganic cation transmembrane transporter activity,GO:0015399~primary active transmembrane transporter activity,GO:00…	IPR000579:ATPase, P type cation-transporter,IPR001757:ATPase, P-type, K/Mg/Cd/Cu/Zn/Na/Ca/Na/H-transporter,IPR005834:Haloacid dehalogenase-like hydrolase,IPR006121:Heavy metal transport/detoxification protein,IPR006403:ATPase, P type, cation/copper-transporter,IPR006416:ATPase, P-type, heavy metal translocating,IPR008250:ATPase, P-type, ATPase-associated region,IPR017969:Heavy-metal-associated, c…				atp-binding,cell membrane,complete proteome,hydrolase,magnesium,membrane,metal-binding,nucleotide-binding,phosphoprotein,transmembrane,	active site:4-aspartylphosphate intermediate,chain:Cation-transporting P-type ATPase B,domain:HMA,sequence conflict,transmembrane region,
15609284	Cell division protein sepF	Mycobacterium tuberculosis		GO:0000910~cytokinesis,GO:0000917~barrier septum formation,GO:0007049~cell cycle,GO:0019954~asexual reproduction,GO:0032505~reproduction of a single-celled organism,GO:0032506~cytokinetic process,GO:0043093~binary fission,GO:0051301~cell division,			IPR007561:Cell division protein SepF,				cell cycle,cell division,complete proteome,cytoplasm,septation,	chain:Cell division protein sepF,
15607491	Chaperone protein dnaK	Mycobacterium tuberculosis		GO:0006457~protein folding,		GO:0000166~nucleotide binding,GO:0001882~nucleoside binding,GO:0001883~purine nucleoside binding,GO:0005524~ATP binding,GO:0017076~purine nucleotide binding,GO:0030554~adenyl nucleotide binding,GO:0032553~ribonucleotide binding,GO:0032555~purine ribonucleotide binding,GO:0032559~adenyl ribonucleotide binding,GO:0051082~unfolded protein binding,	IPR001023:Heat shock protein Hsp70,IPR012725:Chaperone DnaK,IPR013126:Heat shock protein 70,IPR018181:Heat shock protein 70, conserved site,	mra03018:RNA degradation,mtc03018:RNA degradation,mtf03018:RNA degradation,mtu03018:RNA degradation,	PIRSF002581:chaperone HSP70,		ATP,atp-binding,Chaperone,complete proteome,molecular chaperone,nucleotide-binding,phosphoprotein,stress response,	chain:Chaperone protein dnaK,modified residue,sequence conflict,
15610118	D-alanine--D-alanine ligase	Mycobacterium tuberculosis		GO:0000270~peptidoglycan metabolic process,GO:0000271~polysaccharide biosynthetic process,GO:0005976~polysaccharide metabolic process,GO:0006022~aminoglycan metabolic process,GO:0006023~aminoglycan biosynthetic process,GO:0006024~glycosaminoglycan biosynthetic process,GO:0007047~cell wall organization,GO:0008360~regulation of cell shape,GO:0009252~peptidoglycan biosynthetic process,GO:0009273~pep…	GO:0005618~cell wall,GO:0030312~external encapsulating structure,	GO:0000166~nucleotide binding,GO:0000287~magnesium ion binding,GO:0001882~nucleoside binding,GO:0001883~purine nucleoside binding,GO:0005524~ATP binding,GO:0008716~D-alanine-D-alanine ligase activity,GO:0016879~ligase activity, forming carbon-nitrogen bonds,GO:0016881~acid-amino acid ligase activity,GO:0017076~purine nucleotide binding,GO:0030145~manganese ion binding,GO:0030554~adenyl nucleotide…	IPR000291:D-alanine--D-alanine ligase/VANA/B/C, conserved site,IPR005905:D-alanine--D-alanine ligase,IPR011095:D-alanine--D-alanine ligase, C-terminal,IPR011127:D-alanine--D-alanine ligase, N-terminal,IPR011761:ATP-grasp fold,IPR013816:ATP-grasp fold, subdomain 2,IPR013817:Pre-ATP-grasp fold,	mra00473:D-Alanine metabolism,mra00550:Peptidoglycan biosynthesis,mtc00473:D-Alanine metabolism,mtc00550:Peptidoglycan biosynthesis,mtf00473:D-Alanine metabolism,mtf00550:Peptidoglycan biosynthesis,mtu00473:D-Alanine metabolism,mtu00550:Peptidoglycan biosynthesis,	PIRSF001560:D-alanine-D-alanine ligase,		atp-binding,cell shape,cell wall biogenesis/degradation,complete proteome,cytoplasm,ligase,magnesium,manganese,metal-binding,nucleotide-binding,peptidoglycan synthesis,	chain:D-alanine--D-alanine ligase,domain:ATP-grasp,metal ion-binding site:Magnesium or manganese 1,metal ion-binding site:Magnesium or manganese 2,nucleotide phosphate-binding region:ATP,sequence conflict,
15607148	DNA gyrase subunit A	Mycobacterium tuberculosis		GO:0006259~DNA metabolic process,GO:0006265~DNA topological change,GO:0046677~response to antibiotic,	GO:0005694~chromosome,GO:0043228~non-membrane-bounded organelle,GO:0043232~intracellular non-membrane-bounded organelle,	GO:0000166~nucleotide binding,GO:0001882~nucleoside binding,GO:0001883~purine nucleoside binding,GO:0003677~DNA binding,GO:0003916~DNA topoisomerase activity,GO:0003918~DNA topoisomerase (ATP-hydrolyzing) activity,GO:0005524~ATP binding,GO:0017076~purine nucleotide binding,GO:0030554~adenyl nucleotide binding,GO:0032553~ribonucleotide binding,GO:0032555~purine ribonucleotide binding,GO:0032559~ad…	IPR002205:DNA topoisomerase, type IIA, subunit A or C-terminal,IPR005743:DNA gyrase, subunit A,IPR006691:DNA gyrase/topoisomerase IV, subunit A, C-terminal beta-pinwheel,IPR013757:DNA topoisomerase, type IIA, subunit A, alpha-helical,IPR013758:DNA topoisomerase, type IIA, subunit A or C-terminal, alpha-beta,IPR018247:EF-HAND 1,			SM00434:TOP4c,	3d-structure,antibiotic resistance,atp-binding,complete proteome,dna-binding,Isomerase,nucleotide-binding,topoisomerase,	active site:O-(5'-phospho-DNA)-tyrosine intermediate,chain:DNA gyrase subunit A,sequence conflict,sequence variant,
15610721	DNA repair protein radA; DNA repair protein radA homolog	Mycobacterium tuberculosis		GO:0006259~DNA metabolic process,GO:0006281~DNA repair,GO:0006974~response to DNA damage stimulus,GO:0033554~cellular response to stress,		GO:0000166~nucleotide binding,GO:0001882~nucleoside binding,GO:0001883~purine nucleoside binding,GO:0003677~DNA binding,GO:0003684~damaged DNA binding,GO:0005524~ATP binding,GO:0008270~zinc ion binding,GO:0017076~purine nucleotide binding,GO:0030554~adenyl nucleotide binding,GO:0032553~ribonucleotide binding,GO:0032555~purine ribonucleotide binding,GO:0032559~adenyl ribonucleotide binding,GO:0043…	IPR003593:ATPase, AAA+ type, core,IPR004504:DNA repair protein RadA,		PIRSF003337:DNA repair protein sms,	SM00382:AAA,	atp-binding,complete proteome,DNA damage,dna repair,dna-binding,metal-binding,nucleotide-binding,zinc,zinc-finger,	chain:DNA repair protein radA homolog,nucleotide phosphate-binding region:ATP,zinc finger region:C4-type,
15607145	DNA replication and repair protein recF	Mycobacterium tuberculosis		GO:0006259~DNA metabolic process,GO:0006260~DNA replication,GO:0006281~DNA repair,GO:0006974~response to DNA damage stimulus,GO:0009432~SOS response,GO:0009991~response to extracellular stimulus,GO:0031668~cellular response to extracellular stimulus,GO:0033554~cellular response to stress,	GO:0005694~chromosome,GO:0043228~non-membrane-bounded organelle,GO:0043232~intracellular non-membrane-bounded organelle,	GO:0000166~nucleotide binding,GO:0001882~nucleoside binding,GO:0001883~purine nucleoside binding,GO:0003677~DNA binding,GO:0003697~single-stranded DNA binding,GO:0005524~ATP binding,GO:0017076~purine nucleotide binding,GO:0030554~adenyl nucleotide binding,GO:0032553~ribonucleotide binding,GO:0032555~purine ribonucleotide binding,GO:0032559~adenyl ribonucleotide binding,GO:0043566~structure-specif…	IPR001238:DNA-binding, RecF,IPR003395:RecF/RecN/SMC protein, N-terminal,IPR018078:DNA-binding, RecF, conserved site,	mra03440:Homologous recombination,mtc03440:Homologous recombination,mtf03440:Homologous recombination,mtu03440:Homologous recombination,	PIRSF003130:RecF protein,		atp-binding,complete proteome,cytoplasm,DNA damage,dna repair,dna replication,dna-binding,nucleotide-binding,sos response,	chain:DNA replication and repair protein recF,nucleotide phosphate-binding region:ATP,sequence conflict,
15610782	DNA topoisomerase 1	Mycobacterium tuberculosis		GO:0006259~DNA metabolic process,GO:0006260~DNA replication,GO:0006261~DNA-dependent DNA replication,GO:0006265~DNA topological change,GO:0006268~DNA unwinding during replication,GO:0032392~DNA geometric change,GO:0032508~DNA duplex unwinding,	GO:0005694~chromosome,GO:0043228~non-membrane-bounded organelle,GO:0043232~intracellular non-membrane-bounded organelle,	GO:0000166~nucleotide binding,GO:0001882~nucleoside binding,GO:0001883~purine nucleoside binding,GO:0003677~DNA binding,GO:0003916~DNA topoisomerase activity,GO:0003917~DNA topoisomerase type I activity,GO:0005524~ATP binding,GO:0017076~purine nucleotide binding,GO:0030554~adenyl nucleotide binding,GO:0032553~ribonucleotide binding,GO:0032555~purine ribonucleotide binding,GO:0032559~adenyl ribonu…	IPR000380:DNA topoisomerase, type IA, core,IPR003601:DNA topoisomerase, type IA, domain 2,IPR003602:DNA topoisomerase, type IA, DNA-binding,IPR005733:DNA topoisomerase I, bacterial-type,IPR006154:Toprim domain, subgroup,IPR006154:Toprim subdomain,IPR006171:TOPRIM,IPR006171:Toprim domain,IPR013497:DNA topoisomerase, type IA, central,IPR013824:DNA topoisomerase, type IA, central region, subdomain 1…		PIRSF006048:DNA topoisomerase I,	SM00436:TOP1Bc,SM00437:TOP1Ac,SM00493:TOPRIM,	atp-binding,complete proteome,dna-binding,Isomerase,nucleotide-binding,topoisomerase,	active site:For DNA cleavage activity,chain:DNA topoisomerase 1,domain:Toprim,sequence conflict,
15607808	DNA-directed RNA polymerase subunit beta'	Mycobacterium tuberculosis		GO:0006350~transcription,GO:0006351~transcription, DNA-dependent,GO:0032774~RNA biosynthetic process,		GO:0003677~DNA binding,GO:0003899~DNA-directed RNA polymerase activity,GO:0016779~nucleotidyltransferase activity,GO:0034062~RNA polymerase activity,	IPR000722:RNA polymerase, alpha subunit,IPR006592:RNA polymerase, N-terminal,IPR007066:RNA polymerase Rpb1, domain 3,IPR007080:RNA polymerase Rpb1, domain 1,IPR007081:RNA polymerase Rpb1, domain 5,IPR007083:RNA polymerase Rpb1, domain 4,IPR012754:DNA-directed RNA polymerase, subunit beta-prime,	mra00230:Purine metabolism,mra00240:Pyrimidine metabolism,mra03020:RNA polymerase,mtc00230:Purine metabolism,mtc00240:Pyrimidine metabolism,mtc03020:RNA polymerase,mtu00230:Purine metabolism,mtu00240:Pyrimidine metabolism,mtu03020:RNA polymerase,	PIRSF000760:Escherichia coli DNA-directed RNA polymerase beta' chain,	SM00663:RPOLA_N,	complete proteome,dna-directed rna polymerase,nucleotidyltransferase,Transcription,transferase,	chain:DNA-directed RNA polymerase subunit beta',sequence conflict,
15607807	DNA-directed RNA polymerase; DNA-directed RNA polymerase subunit beta	Mycobacterium tuberculosis		GO:0006350~transcription,GO:0006351~transcription, DNA-dependent,GO:0032774~RNA biosynthetic process,GO:0046677~response to antibiotic,		GO:0001882~nucleoside binding,GO:0003677~DNA binding,GO:0003899~DNA-directed RNA polymerase activity,GO:0016779~nucleotidyltransferase activity,GO:0032549~ribonucleoside binding,GO:0034062~RNA polymerase activity,	IPR007120:DNA-directed RNA polymerase, subunit 2, domain 6,IPR007121:RNA polymerase, beta subunit, conserved site,IPR007641:RNA polymerase Rpb2, domain 7,IPR007642:RNA polymerase Rpb2, domain 2,IPR007644:RNA polymerase, beta subunit, protrusion,IPR007645:RNA polymerase Rpb2, domain 3,IPR010243:DNA-directed RNA polymerase, beta subunit, bacterial-type,IPR015712:DNA-directed RNA polymerase, subunit…	mra00230:Purine metabolism,mra00240:Pyrimidine metabolism,mra03020:RNA polymerase,mtc00230:Purine metabolism,mtc00240:Pyrimidine metabolism,mtc03020:RNA polymerase,mtf00230:Purine metabolism,mtf00240:Pyrimidine metabolism,mtf03020:RNA polymerase,mtu00230:Purine metabolism,mtu00240:Pyrimidine metabolism,mtu03020:RNA polymerase,	PIRSF000753:DNA-directed RNA polymerase beta chain,		antibiotic resistance,complete proteome,dna-directed rna polymerase,nucleotidyltransferase,Transcription,transferase,	chain:DNA-directed RNA polymerase subunit beta,sequence conflict,sequence variant,
15609834	Deoxyuridine 5'-triphosphate nucleotidohydrolase	Mycobacterium tuberculosis		GO:0006213~pyrimidine nucleoside metabolic process,GO:0006220~pyrimidine nucleotide metabolic process,GO:0009116~nucleoside metabolic process,GO:0009120~deoxyribonucleoside metabolic process,GO:0009141~nucleoside triphosphate metabolic process,GO:0009147~pyrimidine nucleoside triphosphate metabolic process,GO:0009200~deoxyribonucleoside triphosphate metabolic process,GO:0009211~pyrimidine deoxyri…		GO:0000287~magnesium ion binding,GO:0004170~dUTP diphosphatase activity,GO:0043167~ion binding,GO:0043169~cation binding,GO:0046872~metal ion binding,GO:0047429~nucleoside-triphosphate diphosphatase activity,	IPR008180:DeoxyUTP pyrophosphatase,IPR008181:DeoxyUTP pyrophosphatase subfamily 1,	mra00240:Pyrimidine metabolism,mtc00240:Pyrimidine metabolism,mtf00240:Pyrimidine metabolism,mtu00240:Pyrimidine metabolism,			3d-structure,complete proteome,hydrolase,magnesium,metal-binding,nucleotide metabolism,	binding site:Substrate,binding site:Substrate; via amide nitrogen and carbonyl oxygen,chain:Deoxyuridine 5'-triphosphate nucleotidohydrolase,helix,region of interest:Substrate binding,strand,turn,
15607330	Dihydroxy-acid dehydratase	Mycobacterium tuberculosis		GO:0006549~isoleucine metabolic process,GO:0006573~valine metabolic process,GO:0008652~cellular amino acid biosynthetic process,GO:0009081~branched chain family amino acid metabolic process,GO:0009082~branched chain family amino acid biosynthetic process,GO:0009097~isoleucine biosynthetic process,GO:0009099~valine biosynthetic process,GO:0009309~amine biosynthetic process,GO:0016053~organic acid …		GO:0004160~dihydroxy-acid dehydratase activity,GO:0005506~iron ion binding,GO:0016836~hydro-lyase activity,GO:0043167~ion binding,GO:0043169~cation binding,GO:0046872~metal ion binding,GO:0046914~transition metal ion binding,GO:0051536~iron-sulfur cluster binding,GO:0051539~4 iron, 4 sulfur cluster binding,GO:0051540~metal cluster binding,	IPR000408:Regulator of chromosome condensation, RCC1,IPR000581:Dihydroxy-acid and 6-phosphogluconate dehydratase,IPR004404:Dihydroxy-acid dehydratase,	mra00290:Valine, leucine and isoleucine biosynthesis,mra00770:Pantothenate and CoA biosynthesis,mtc00290:Valine, leucine and isoleucine biosynthesis,mtc00770:Pantothenate and CoA biosynthesis,mtu00290:Valine, leucine and isoleucine biosynthesis,mtu00770:Pantothenate and CoA biosynthesis,	PIRSF001396:dihydroxy-acid dehydratase/phosphogluconate dehydratase,PIRSF500090:dihydroxy-acid dehydratase,		4fe-4s,amino-acid biosynthesis,branched-chain amino acid biosynthesis,complete proteome,iron,iron-sulfur,lyase,metal-binding,	chain:Dihydroxy-acid dehydratase,metal ion-binding site:Iron-sulfur (4Fe-4S),
15611010	ESAT-6-like protein esxB	Mycobacterium tuberculosis			GO:0005576~extracellular region,		IPR010310:Protein of unknown function DUF909,				3d-structure,complete proteome,direct protein sequencing,Secreted,	chain:ESAT-6-like protein esxB,
15608338	ESAT-6-like protein esxL	Mycobacterium tuberculosis					IPR009416:Protein of unknown function DUF1066,		PIRSF037656:DUF1066,		complete proteome,	chain:ESAT-6-like protein esxL,sequence conflict,
15607262	Elongation factor G-like protein	Mycobacterium tuberculosis				GO:0000166~nucleotide binding,GO:0003746~translation elongation factor activity,GO:0003924~GTPase activity,GO:0005525~GTP binding,GO:0008135~translation factor activity, nucleic acid binding,GO:0017076~purine nucleotide binding,GO:0019001~guanyl nucleotide binding,GO:0032553~ribonucleotide binding,GO:0032555~purine ribonucleotide binding,GO:0032561~guanyl ribonucleotide binding,	IPR000640:Translation elongation factor EFG/EF2, C-terminal,IPR000795:Protein synthesis factor, GTP-binding,IPR003593:ATPase, AAA+ type, core,IPR004161:Translation elongation factor EFTu/EF1A, domain 2,IPR005225:Small GTP-binding protein,IPR005517:Translation elongation factor EFG/EF2, domain IV,IPR014721:Ribosomal protein S5 domain 2-type fold,			SM00382:AAA,	complete proteome,elongation factor,GTP binding,gtp-binding,nucleotide binding,nucleotide-binding,P-loop,	chain:Elongation factor G-like protein,nucleotide phosphate-binding region:GTP,sequence conflict,
161352461	Error-prone DNA polymerase	Mycobacterium tuberculosis		GO:0006259~DNA metabolic process,GO:0006260~DNA replication,GO:0006281~DNA repair,GO:0006974~response to DNA damage stimulus,GO:0033554~cellular response to stress,GO:0045020~error-prone DNA repair,		GO:0003677~DNA binding,GO:0003887~DNA-directed DNA polymerase activity,GO:0004518~nuclease activity,GO:0004527~exonuclease activity,GO:0008408~3'-5' exonuclease activity,GO:0016779~nucleotidyltransferase activity,GO:0034061~DNA polymerase activity,	IPR003141:Polymerase and histidinol phosphatase, N-terminal,IPR004013:PHP, C-terminal,IPR004365:Nucleic acid binding, OB-fold, tRNA/helicase-type,IPR004805:DNA polymerase III, alpha subunit,IPR011708:Bacterial DNA polymerase III, alpha subunit,	mra00230:Purine metabolism,mra00240:Pyrimidine metabolism,mra03030:DNA replication,mra03430:Mismatch repair,mra03440:Homologous recombination,mtc00230:Purine metabolism,mtc00240:Pyrimidine metabolism,mtc03030:DNA replication,mtc03430:Mismatch repair,mtc03440:Homologous recombination,mtf00230:Purine metabolism,mtf00240:Pyrimidine metabolism,mtf03030:DNA replication,mtf03430:Mismatch repair,mtf0344…	PIRSF000801:DNA-directed DNA polymerase III alpha chain,	SM00481:POLIIIAc,	complete proteome,cytoplasm,DNA damage,dna repair,dna replication,dna-directed dna polymerase,nucleotidyltransferase,transferase,	chain:Error-prone DNA polymerase,
15608248	Exodeoxyribonuclease 7 large subunit	Mycobacterium tuberculosis		GO:0006259~DNA metabolic process,GO:0006308~DNA catabolic process,GO:0009057~macromolecule catabolic process,GO:0044265~cellular macromolecule catabolic process,	GO:0009318~exodeoxyribonuclease VII complex,	GO:0004518~nuclease activity,GO:0004527~exonuclease activity,GO:0004529~exodeoxyribonuclease activity,GO:0004536~deoxyribonuclease activity,GO:0008855~exodeoxyribonuclease VII activity,GO:0016796~exonuclease activity, active with either ribo- or deoxyribonucleic acids and producing 5'-phosphomonoesters,GO:0016895~exodeoxyribonuclease activity, producing 5'-phosphomonoesters,	IPR003753:Exonuclease VII, large subunit,IPR004365:Nucleic acid binding, OB-fold, tRNA/helicase-type,	mra03430:Mismatch repair,mtc03430:Mismatch repair,mtf03430:Mismatch repair,mtu03430:Mismatch repair,	PIRSF000982:exodeoxyribonuclease VII, large subunit,		complete proteome,cytoplasm,exonuclease,hydrolase,nuclease,	chain:Exodeoxyribonuclease 7 large subunit,
15607946	Exopolysaccharide phosphotransferase cpsY	Mycobacterium tuberculosis		GO:0000271~polysaccharide biosynthetic process,GO:0005976~polysaccharide metabolic process,GO:0016051~carbohydrate biosynthetic process,				mra00052:Galactose metabolism,mra00520:Amino sugar and nucleotide sugar metabolism,mtu00052:Galactose metabolism,mtu00520:Amino sugar and nucleotide sugar metabolism,	PIRSF016351:PIRSF016351,		complete proteome,exopolysaccharide synthesis,transferase,	chain:Exopolysaccharide phosphotransferase cpsY,
15610946	Exported repetitive protein	Mycobacterium tuberculosis			GO:0005886~plasma membrane,GO:0016021~integral to membrane,GO:0031224~intrinsic to membrane,						cell membrane,complete proteome,membrane,repeat,signal,transmembrane,	chain:Exported repetitive protein,region of interest:6 X 5 AA approximate tandem repeats of P- [ATG]-[LG]-X-X,region of interest:6 X 5 AA tandem repeats of P-[GA]-L-T-S,repeat:1-1,repeat:1-2,repeat:1-3,repeat:1-4,repeat:1-5,repeat:1-6,repeat:2-1,repeat:2-2,repeat:2-3,repeat:2-4,repeat:2-5,repeat:2-6,sequence conflict,sequence variant,signal peptide,topological domain:Cytoplasmic,topological domai…
15608690	Fumarate reductase flavoprotein subunit	Mycobacterium tuberculosis		GO:0006091~generation of precursor metabolites and energy,GO:0009061~anaerobic respiration,GO:0015980~energy derivation by oxidation of organic compounds,GO:0022900~electron transport chain,GO:0045333~cellular respiration,GO:0055114~oxidation reduction,		GO:0000104~succinate dehydrogenase activity,GO:0000166~nucleotide binding,GO:0001882~nucleoside binding,GO:0001883~purine nucleoside binding,GO:0009055~electron carrier activity,GO:0017076~purine nucleotide binding,GO:0030554~adenyl nucleotide binding,GO:0048037~cofactor binding,GO:0050660~FAD binding,GO:0050662~coenzyme binding,	IPR003952:Fumarate reductase/succinate dehydrogenase, FAD-binding site,IPR003953:Fumarate reductase/succinate dehydrogenase flavoprotein, N-terminal,IPR004112:Fumarate reductase/succinate dehydrogenase flavoprotein, C-terminal,IPR005884:Fumarate reductase, flavoprotein subunit,IPR013027:FAD-dependent pyridine nucleotide-disulphide oxidoreductase,IPR014006:Succinate dehydrogenase or fumarate reduc…	mra00020:Citrate cycle (TCA cycle),mra00190:Oxidative phosphorylation,mra00632:Benzoate degradation via CoA ligation,mra00650:Butanoate metabolism,mra02020:Two-component system,mtc00020:Citrate cycle (TCA cycle),mtc00190:Oxidative phosphorylation,mtc00632:Benzoate degradation via CoA ligation,mtc00650:Butanoate metabolism,mtc02020:Two-component system,mtu00020:Citrate cycle (TCA cycle),mtu00190:O…	PIRSF000171:succinate dehydrogenase, flavoprotein subunit (SDHA/APRA/LASPO),PIRSF500078:succinate dehydrogenase, flavoprotein subunit,		complete proteome,electron transport,FAD,Flavoprotein,oxidoreductase,transport,	chain:Fumarate reductase flavoprotein subunit,modified residue,nucleotide phosphate-binding region:FAD,
15608691	Fumarate reductase iron-sulfur subunit	Mycobacterium tuberculosis		GO:0006084~acetyl-CoA metabolic process,GO:0006091~generation of precursor metabolites and energy,GO:0006099~tricarboxylic acid cycle,GO:0006732~coenzyme metabolic process,GO:0009060~aerobic respiration,GO:0009109~coenzyme catabolic process,GO:0015980~energy derivation by oxidation of organic compounds,GO:0022900~electron transport chain,GO:0045333~cellular respiration,GO:0046356~acetyl-CoA catab…		GO:0000104~succinate dehydrogenase activity,GO:0005506~iron ion binding,GO:0009055~electron carrier activity,GO:0043167~ion binding,GO:0043169~cation binding,GO:0046872~metal ion binding,GO:0046914~transition metal ion binding,GO:0051536~iron-sulfur cluster binding,GO:0051537~2 iron, 2 sulfur cluster binding,GO:0051538~3 iron, 4 sulfur cluster binding,GO:0051539~4 iron, 4 sulfur cluster binding,G…	IPR001450:4Fe-4S ferredoxin, iron-sulphur binding, subgroup,IPR004489:Succinate dehydrogenase/fumarate reductase iron-sulphur protein,IPR006058:2Fe-2S ferredoxin, iron-sulphur binding site,IPR012285:Fumarate reductase, C-terminal,IPR012675:Beta-grasp fold, ferredoxin-type,IPR017896:4Fe-4S ferredoxin, iron-sulpur binding domain,IPR017900:4Fe-4S ferredoxin, iron-sulphur binding, conserved site,	mra00020:Citrate cycle (TCA cycle),mra00190:Oxidative phosphorylation,mra00632:Benzoate degradation via CoA ligation,mra00650:Butanoate metabolism,mra02020:Two-component system,mtc00020:Citrate cycle (TCA cycle),mtc00190:Oxidative phosphorylation,mtc00632:Benzoate degradation via CoA ligation,mtc00650:Butanoate metabolism,mtc02020:Two-component system,mtu00020:Citrate cycle (TCA cycle),mtu00190:O…	PIRSF000176:fumarate reductase/succinate dehydrogenase (ubiquinone), iron-sulfur protein,		2Fe-2S,3Fe-4S,4fe-4s,complete proteome,electron transport,iron,iron-sulfur,metal-binding,oxidoreductase,transport,tricarboxylic acid cycle,	chain:Fumarate reductase iron-sulfur subunit,domain:2Fe-2S ferredoxin-type,domain:4Fe-4S ferredoxin-type,metal ion-binding site:Iron-sulfur 1 (2Fe-2S),metal ion-binding site:Iron-sulfur 2 (4Fe-4S),metal ion-binding site:Iron-sulfur 3 (3Fe-4S),
15608692	Fumarate reductase subunit C	Mycobacterium tuberculosis			GO:0005886~plasma membrane,GO:0016021~integral to membrane,GO:0031224~intrinsic to membrane,		IPR003510:Fumarate reductase, subunit C,	mra00020:Citrate cycle (TCA cycle),mra00190:Oxidative phosphorylation,mra00632:Benzoate degradation via CoA ligation,mra00650:Butanoate metabolism,mra02020:Two-component system,mtc00020:Citrate cycle (TCA cycle),mtc00190:Oxidative phosphorylation,mtc00632:Benzoate degradation via CoA ligation,mtc00650:Butanoate metabolism,mtc02020:Two-component system,mtu00020:Citrate cycle (TCA cycle),mtu00190:O…	PIRSF000180:fumarate reductase, subunit C (membrane anchor),		cell membrane,complete proteome,membrane,transmembrane,	chain:Fumarate reductase subunit C,sequence conflict,transmembrane region,
15610532	GMP synthase [glutamine-hydrolyzing]	Mycobacterium tuberculosis		GO:0006163~purine nucleotide metabolic process,GO:0006164~purine nucleotide biosynthetic process,GO:0006177~GMP biosynthetic process,GO:0006541~glutamine metabolic process,GO:0009064~glutamine family amino acid metabolic process,GO:0009123~nucleoside monophosphate metabolic process,GO:0009124~nucleoside monophosphate biosynthetic process,GO:0009126~purine nucleoside monophosphate metabolic proces…		GO:0000166~nucleotide binding,GO:0001882~nucleoside binding,GO:0001883~purine nucleoside binding,GO:0003922~GMP synthase (glutamine-hydrolyzing) activity,GO:0005524~ATP binding,GO:0016879~ligase activity, forming carbon-nitrogen bonds,GO:0016884~carbon-nitrogen ligase activity, with glutamine as amido-N-donor,GO:0017076~purine nucleotide binding,GO:0030554~adenyl nucleotide binding,GO:0032553~rib…	IPR000991:Glutamine amidotransferase class-I, C-terminal,IPR001317:Carbamoyl phosphate synthase, GATase region,IPR001674:GMP synthase, C-terminal,IPR004739:GMP synthase, N-terminal,IPR006220:Anthranilate synthase component II/delta crystallin,IPR011702:Glutamine amidotransferase superfamily,IPR014729:Rossmann-like alpha/beta/alpha sandwich fold,IPR017926:Glutamine amidotransferase type 1,IPR01831…	mra00230:Purine metabolism,mtc00230:Purine metabolism,mtf00230:Purine metabolism,mtu00230:Purine metabolism,			atp-binding,complete proteome,glutamine amidotransferase,GMP biosynthesis,ligase,nucleotide-binding,purine biosynthesis,	active site:Nucleophile,chain:GMP synthase [glutamine-hydrolyzing],domain:Glutamine amidotransferase type-1,domain:GMP-binding,nucleotide phosphate-binding region:ATP,sequence conflict,
15609564	Gamma-glutamyl phosphate reductase	Mycobacterium tuberculosis		GO:0006560~proline metabolic process,GO:0006561~proline biosynthetic process,GO:0008652~cellular amino acid biosynthetic process,GO:0009064~glutamine family amino acid metabolic process,GO:0009084~glutamine family amino acid biosynthetic process,GO:0009309~amine biosynthetic process,GO:0016053~organic acid biosynthetic process,GO:0018130~heterocycle biosynthetic process,GO:0044271~nitrogen compou…		GO:0000166~nucleotide binding,GO:0004350~glutamate-5-semialdehyde dehydrogenase activity,GO:0016620~oxidoreductase activity, acting on the aldehyde or oxo group of donors, NAD or NADP as acceptor,GO:0048037~cofactor binding,GO:0050661~NADP or NADPH binding,GO:0050662~coenzyme binding,	IPR000965:Gamma-glutamyl phosphate reductase GPR,IPR012134:Glutamate-5-semialdehyde dehydrogenase,IPR015590:Aldehyde dehydrogenase,IPR016162:Aldehyde dehydrogenase, N-terminal,IPR016163:Aldehyde dehydrogenase, C-terminal,	mra00330:Arginine and proline metabolism,mtc00330:Arginine and proline metabolism,mtf00330:Arginine and proline metabolism,mtu00330:Arginine and proline metabolism,	PIRSF000151:gamma-glutamyl phosphate reductase,PIRSF000151:GPR,		amino-acid biosynthesis,complete proteome,cytoplasm,nadp,oxidoreductase,proline biosynthesis,	chain:Gamma-glutamyl phosphate reductase,
15608353	Glucose-1-phosphate adenylyltransferase	Mycobacterium tuberculosis		GO:0000271~polysaccharide biosynthetic process,GO:0005976~polysaccharide metabolic process,GO:0005977~glycogen metabolic process,GO:0005978~glycogen biosynthetic process,GO:0005996~monosaccharide metabolic process,GO:0006006~glucose metabolic process,GO:0006073~cellular glucan metabolic process,GO:0006091~generation of precursor metabolites and energy,GO:0006112~energy reserve metabolic process,G…		GO:0000166~nucleotide binding,GO:0001882~nucleoside binding,GO:0001883~purine nucleoside binding,GO:0005524~ATP binding,GO:0008878~glucose-1-phosphate adenylyltransferase activity,GO:0016779~nucleotidyltransferase activity,GO:0017076~purine nucleotide binding,GO:0030554~adenyl nucleotide binding,GO:0032553~ribonucleotide binding,GO:0032555~purine ribonucleotide binding,GO:0032559~adenyl ribonucle…	IPR005835:Nucleotidyl transferase,IPR005836:ADP-glucose pyrophosphorylase, conserved site,IPR011831:Glucose-1-phosphate adenylyltransferase,	mra00500:Starch and sucrose metabolism,mra00520:Amino sugar and nucleotide sugar metabolism,mtc00500:Starch and sucrose metabolism,mtc00520:Amino sugar and nucleotide sugar metabolism,mtf00500:Starch and sucrose metabolism,mtf00520:Amino sugar and nucleotide sugar metabolism,mtu00500:Starch and sucrose metabolism,mtu00520:Amino sugar and nucleotide sugar metabolism,	PIRSF000815:glucose-1-phosphate adenylyltransferase,		atp-binding,complete proteome,glycogen biosynthesis,nucleotide-binding,nucleotidyltransferase,transferase,	chain:Glucose-1-phosphate adenylyltransferase,
15610148	Glutamyl-tRNA(Gln) amidotransferase subunit A	Mycobacterium tuberculosis		GO:0006412~translation,		GO:0000166~nucleotide binding,GO:0001882~nucleoside binding,GO:0001883~purine nucleoside binding,GO:0005524~ATP binding,GO:0016879~ligase activity, forming carbon-nitrogen bonds,GO:0016884~carbon-nitrogen ligase activity, with glutamine as amido-N-donor,GO:0017076~purine nucleotide binding,GO:0030554~adenyl nucleotide binding,GO:0032553~ribonucleotide binding,GO:0032555~purine ribonucleotide bind…	IPR000120:Amidase signature enzyme,IPR004412:Glutamyl-tRNA(Gln) amidotransferase A subunit,	mra00970:Aminoacyl-tRNA biosynthesis,mtc00970:Aminoacyl-tRNA biosynthesis,mtf00970:Aminoacyl-tRNA biosynthesis,mtu00970:Aminoacyl-tRNA biosynthesis,			atp-binding,complete proteome,ligase,nucleotide-binding,protein biosynthesis,transferase,	active site:Acyl-ester intermediate,active site:Charge relay system,chain:Glutamyl-tRNA(Gln) amidotransferase subunit A,sequence conflict,
15609619	Glycerol-3-phosphate acyltransferase	Mycobacterium tuberculosis		GO:0006644~phospholipid metabolic process,GO:0008610~lipid biosynthetic process,GO:0008654~phospholipid biosynthetic process,GO:0019637~organophosphate metabolic process,	GO:0005886~plasma membrane,GO:0019898~extrinsic to membrane,	GO:0004366~glycerol-3-phosphate O-acyltransferase activity,GO:0008374~O-acyltransferase activity,	IPR002123:Phospholipid/glycerol acyltransferase,	mra00561:Glycerolipid metabolism,mra00564:Glycerophospholipid metabolism,mtu00561:Glycerolipid metabolism,mtu00564:Glycerophospholipid metabolism,	PIRSF000437:glycerol-3-phosphate O-acyltransferase/dihydroxyacetone phosphate acyltransferase,PIRSF500064:glycerol-3-phosphate acyltransferase,	SM00563:PlsC,	Acyltransferase,cell membrane,complete proteome,membrane,phospholipid biosynthesis,transferase,	chain:Glycerol-3-phosphate acyltransferase,sequence conflict,short sequence motif:HXXXXD motif,
15610119	Glycerol-3-phosphate dehydrogenase [NAD(P)+]; Glycerol-3-phosphate dehydrogenase; Probable glycerol-3-phosphate dehydrogenase 2 [NAD(P)+]	Mycobacterium tuberculosis		GO:0006071~glycerol metabolic process,GO:0006072~glycerol-3-phosphate metabolic process,GO:0006091~generation of precursor metabolites and energy,GO:0006113~fermentation,GO:0006114~glycerol biosynthetic process,GO:0006644~phospholipid metabolic process,GO:0006793~phosphorus metabolic process,GO:0006796~phosphate metabolic process,GO:0008610~lipid biosynthetic process,GO:0008654~phospholipid biosy…	GO:0009331~glycerol-3-phosphate dehydrogenase complex,	GO:0000166~nucleotide binding,GO:0004367~glycerol-3-phosphate dehydrogenase (NAD+) activity,GO:0047952~glycerol-3-phosphate dehydrogenase [NAD(P)+] activity,GO:0048037~cofactor binding,GO:0050662~coenzyme binding,GO:0051287~NAD or NADH binding,	IPR006109:NAD-dependent glycerol-3-phosphate dehydrogenase, C-terminal,IPR006168:NAD-dependent glycerol-3-phosphate dehydrogenase,IPR011128:NAD-dependent glycerol-3-phosphate dehydrogenase, N-terminal,IPR013328:Dehydrogenase, multihelical,IPR016040:NAD(P)-binding domain,	mra00564:Glycerophospholipid metabolism,mtc00564:Glycerophospholipid metabolism,mtf00564:Glycerophospholipid metabolism,mtu00564:Glycerophospholipid metabolism,	PIRSF000114:glycerol-3-phosphate dehydrogenase (NAD),PIRSF000114:Glycerol-3-P_dh,		complete proteome,cytoplasm,nad,oxidoreductase,phospholipid biosynthesis,	active site:Proton acceptor,binding site:NAD,binding site:NAD; via amide nitrogen,binding site:Substrate,chain:Glycerol-3-phosphate dehydrogenase [NAD(P)+],chain:Probable glycerol-3-phosphate dehydrogenase 2 [NAD(P)+],nucleotide phosphate-binding region:NAD,region of interest:Substrate binding,sequence variant,
15609433	Haloalkane dehalogenase 1	Mycobacterium tuberculosis	Lipid metabolism,			GO:0016824~hydrolase activity, acting on acid halide bonds,GO:0018786~haloalkane dehalogenase activity,GO:0019120~hydrolase activity, acting on acid halide bonds, in C-halide compounds,	IPR000073:Alpha/beta hydrolase fold-1,IPR000639:Epoxide hydrolase-like,	mtu00361:gamma-Hexachlorocyclohexane degradation,mtu00626:Naphthalene and anthracene degradation,mtu00631:1,2-Dichloroethane degradation,mtu00641:3-Chloroacrylic acid degradation,			complete proteome,hydrolase,	active site:Nucleophile,active site:Proton acceptor,active site:Proton donor,chain:Haloalkane dehalogenase 1,
15610760	Hypoxanthine-guanine phosphoribosyltransferase	Mycobacterium tuberculosis		GO:0006166~purine ribonucleoside salvage,GO:0009116~nucleoside metabolic process,GO:0009119~ribonucleoside metabolic process,GO:0009163~nucleoside biosynthetic process,GO:0018130~heterocycle biosynthetic process,GO:0034404~nucleobase, nucleoside and nucleotide biosynthetic process,GO:0034654~nucleobase, nucleoside, nucleotide and nucleic acid biosynthetic process,GO:0042278~purine nucleoside meta…		GO:0000287~magnesium ion binding,GO:0004422~hypoxanthine phosphoribosyltransferase activity,GO:0016763~transferase activity, transferring pentosyl groups,GO:0043167~ion binding,GO:0043169~cation binding,GO:0046872~metal ion binding,	IPR000836:Phosphoribosyltransferase,IPR002375:Purine/pyrimidine phosphoribosyl transferase, conserved site,IPR005904:Hypoxanthine phosphoribosyl transferase,	mra00230:Purine metabolism,mtc00230:Purine metabolism,mtu00230:Purine metabolism,	PIRSF000480:hypoxanthine phosphoribosyltransferase,		complete proteome,cytoplasm,glycosyltransferase,magnesium,metal-binding,purine salvage,transferase,	chain:Hypoxanthine-guanine phosphoribosyltransferase,metal ion-binding site:Magnesium 1,sequence conflict,
15608740	Imidazole glycerol phosphate synthase subunit hisH	Mycobacterium tuberculosis		GO:0000105~histidine biosynthetic process,GO:0006541~glutamine metabolic process,GO:0006547~histidine metabolic process,GO:0008652~cellular amino acid biosynthetic process,GO:0009064~glutamine family amino acid metabolic process,GO:0009075~histidine family amino acid metabolic process,GO:0009076~histidine family amino acid biosynthetic process,GO:0009309~amine biosynthetic process,GO:0016053~orga…		GO:0000107~imidazoleglycerol-phosphate synthase activity,GO:0016763~transferase activity, transferring pentosyl groups,	IPR000991:Glutamine amidotransferase class-I, C-terminal,IPR010139:Imidazole glycerol phosphate synthase, subunit H,IPR016226:Imidazole glycerol phosphate synthase, glutamine amidotransferase subunit H,IPR017926:Glutamine amidotransferase type 1,	mra00340:Histidine metabolism,mtc00340:Histidine metabolism,mtf00340:Histidine metabolism,mtu00340:Histidine metabolism,	PIRSF000495:Amidotransf_hisH,PIRSF000495:imidazole glycerol phosphate synthase, glutamine amidotransferase HisH subunit,		amino-acid biosynthesis,complete proteome,cytoplasm,glutamine amidotransferase,Histidine biosynthesis,transferase,	active site:Nucleophile,chain:Imidazole glycerol phosphate synthase subunit hisH,domain:Glutamine amidotransferase type-1,sequence conflict,
15610012	Immunogenic protein MPT70	Mycobacterium tuberculosis			GO:0005576~extracellular region,		IPR000782:FAS1 domain,			SM00554:FAS1,	3d-structure,complete proteome,Secreted,signal,	chain:Immunogenic protein MPT70,domain:FAS1,helix,signal peptide,strand,turn,
15607904	Lanosterol 14-alpha demethylase	Mycobacterium tuberculosis	Secondary metabolites biosynthesis, transport, and catabolism,	GO:0006694~steroid biosynthetic process,GO:0008202~steroid metabolic process,GO:0008610~lipid biosynthetic process,GO:0016125~sterol metabolic process,GO:0016126~sterol biosynthetic process,GO:0055114~oxidation reduction,		GO:0005506~iron ion binding,GO:0008398~sterol 14-demethylase activity,GO:0009055~electron carrier activity,GO:0020037~heme binding,GO:0032451~demethylase activity,GO:0043167~ion binding,GO:0043169~cation binding,GO:0046872~metal ion binding,GO:0046906~tetrapyrrole binding,GO:0046914~transition metal ion binding,	IPR001128:Cytochrome P450,IPR002403:Cytochrome P450, E-class, group IV,IPR017972:Cytochrome P450, conserved site,IPR017973:Cytochrome P450, C-terminal region,	mra00100:Steroid biosynthesis,mtu00100:Steroid biosynthesis,	PIRSF000048:cytochrome P450 CYP51,		3d-structure,chromoprotein,complete proteome,cytoplasm,heme,iron,lipid synthesis,metal-binding,metalloprotein,Monooxygenase,nadp,oxidoreductase,Steroid biosynthesis,sterol biosynthesis,	chain:Lanosterol 14-alpha demethylase,helix,metal ion-binding site:Iron (heme axial ligand),strand,turn,
57116685	MRA_0053; Rv0050	Mycobacterium tuberculosis		GO:0000270~peptidoglycan metabolic process,GO:0000271~polysaccharide biosynthetic process,GO:0005976~polysaccharide metabolic process,GO:0006022~aminoglycan metabolic process,GO:0006023~aminoglycan biosynthetic process,GO:0006024~glycosaminoglycan biosynthetic process,GO:0007047~cell wall organization,GO:0008360~regulation of cell shape,GO:0009252~peptidoglycan biosynthetic process,GO:0009273~pep…	GO:0005618~cell wall,GO:0009274~peptidoglycan-based cell wall,GO:0030312~external encapsulating structure,	GO:0008144~drug binding,GO:0008658~penicillin binding,GO:0031406~carboxylic acid binding,	IPR001264:Glycosyl transferase, family 51,IPR001460:Penicillin-binding protein, transpeptidase,				cell shape,cell wall biogenesis/degradation,complete proteome,glycosyltransferase,hydrolase,peptidoglycan synthesis,transferase,
15607259	MRA_0124; Rv0117	Mycobacterium tuberculosis	Transcription,	GO:0006350~transcription,GO:0006355~regulation of transcription, DNA-dependent,GO:0045449~regulation of transcription,GO:0051252~regulation of RNA metabolic process,		GO:0003677~DNA binding,GO:0003700~transcription factor activity,GO:0030528~transcription regulator activity,	IPR000847:Bacterial regulatory protein, LysR,IPR005119:LysR, substrate-binding,IPR011991:Winged helix repressor DNA-binding,				complete proteome,dna-binding,Transcription,transcription regulation,
15607315	MRA_0182; Rv0174	Mycobacterium tuberculosis					IPR003399:Mammalian cell entry related,IPR005693:Mammalian cell entry,				complete proteome,
15607363	MRA_0230; Rv0222	Mycobacterium tuberculosis	Lipid metabolism,			GO:0004300~enoyl-CoA hydratase activity,GO:0016836~hydro-lyase activity,	IPR001753:Crotonase, core,IPR018376:Enoyl-CoA hydratase/isomerase, conserved site,	mra00071:Fatty acid metabolism,mra00280:Valine, leucine and isoleucine degradation,mra00281:Geraniol degradation,mra00310:Lysine degradation,mra00380:Tryptophan metabolism,mra00410:beta-Alanine metabolism,mra00632:Benzoate degradation via CoA ligation,mra00640:Propanoate metabolism,mra00650:Butanoate metabolism,mra00903:Limonene and pinene degradation,mra00930:Caprolactam degradation,mtu00071:Fat…	PIRSF001407:AU-specific RNA-binding protein AUH,		complete proteome,Isomerase,lyase,
15607485	MRA_0353; Rv0344c	Mycobacterium tuberculosis									complete proteome,lipoprotein,
15607548	MRA_0413; Rv0407	Mycobacterium tuberculosis		GO:0055114~oxidation reduction,			IPR001307:Thiosulphate sulfurtransferase, conserved site,IPR011251:Luciferase-like,IPR016048:Luciferase-like, subgroup,IPR019944:Glucose-6-phosphate dehydrogenase, F420-dependent,IPR019945:Glucose-6-phosphate dehydrogenase-related, F420-dependent,		PIRSF000334:alkanal monooxygenase [FMN-linked] (bacterial luciferase),		complete proteome,oxidoreductase,
15607566	MRA_0430; Rv0425c	Mycobacterium tuberculosis	Inorganic ion transport and metabolism,	GO:0006163~purine nucleotide metabolic process,GO:0006164~purine nucleotide biosynthetic process,GO:0006754~ATP biosynthetic process,GO:0006811~ion transport,GO:0006812~cation transport,GO:0009141~nucleoside triphosphate metabolic process,GO:0009142~nucleoside triphosphate biosynthetic process,GO:0009144~purine nucleoside triphosphate metabolic process,GO:0009145~purine nucleoside triphosphate bi…	GO:0016021~integral to membrane,GO:0031224~intrinsic to membrane,	GO:0000166~nucleotide binding,GO:0001882~nucleoside binding,GO:0001883~purine nucleoside binding,GO:0005524~ATP binding,GO:0015082~di-, tri-valent inorganic cation transmembrane transporter activity,GO:0015095~magnesium ion transmembrane transporter activity,GO:0015399~primary active transmembrane transporter activity,GO:0015405~P-P-bond-hydrolysis-driven transmembrane transporter activity,GO:001…	IPR000695:ATPase, P-type, H+ transporting proton pump,IPR001757:ATPase, P-type, K/Mg/Cd/Cu/Zn/Na/Ca/Na/H-transporter,IPR005834:Haloacid dehalogenase-like hydrolase,IPR006068:ATPase, P-type cation-transporter, C-terminal,IPR006415:ATPase, P-type, magnesium-translocating,IPR008250:ATPase, P-type, ATPase-associated region,				complete proteome,hydrolase,
15607697	MRA_0564; Rv0557	Mycobacterium tuberculosis	Cell envelope biogenesis, outer membrane,				IPR001296:Glycosyl transferase, group 1,				complete proteome,glycosyltransferase,transferase,
15607727	MRA_0594; Rv0587	Mycobacterium tuberculosis					IPR003453:Protein of unknown function DUF140,				complete proteome,
15607728	MRA_0595; Rv0588	Mycobacterium tuberculosis					IPR003453:Protein of unknown function DUF140,				complete proteome,
57116756	MRA_0596; Rv0589	Mycobacterium tuberculosis					IPR003399:Mammalian cell entry related,IPR005693:Mammalian cell entry,				complete proteome,
57116791	MRA_0856; Rv0848	Mycobacterium tuberculosis	Amino acid transport and metabolism,			GO:0004124~cysteine synthase activity,GO:0019842~vitamin binding,GO:0030170~pyridoxal phosphate binding,GO:0048037~cofactor binding,GO:0070279~vitamin B6 binding,	IPR001926:Pyridoxal phosphate-dependent enzyme, beta subunit,	mra00270:Cysteine and methionine metabolism,mra00450:Selenoamino acid metabolism,mra00920:Sulfur metabolism,mtu00270:Cysteine and methionine metabolism,mtu00450:Selenoamino acid metabolism,mtu00920:Sulfur metabolism,			complete proteome,lyase,transferase,
15608133	MRA_1000; Rv0993; MT1022	Mycobacterium tuberculosis				GO:0003983~UTP:glucose-1-phosphate uridylyltransferase activity,GO:0016779~nucleotidyltransferase activity,GO:0051748~UTP-monosaccharide-1-phosphate uridylyltransferase activity,GO:0070569~uridylyltransferase activity,	IPR005835:Nucleotidyl transferase,	mra00040:Pentose and glucuronate interconversions,mra00052:Galactose metabolism,mra00500:Starch and sucrose metabolism,mra00520:Amino sugar and nucleotide sugar metabolism,mtc00040:Pentose and glucuronate interconversions,mtc00052:Galactose metabolism,mtc00500:Starch and sucrose metabolism,mtc00520:Amino sugar and nucleotide sugar metabolism,mtu00040:Pentose and glucuronate interconversions,mtu00…			complete proteome,nucleotidyltransferase,transferase,
15608135	MRA_1002; MT1024; Rv0995	Mycobacterium tuberculosis	Translation, ribosomal structure and biogenesis,		GO:0005840~ribosome,GO:0030529~ribonucleoprotein complex,GO:0043228~non-membrane-bounded organelle,GO:0043232~intracellular non-membrane-bounded organelle,	GO:0004596~peptide alpha-N-acetyltransferase activity,GO:0008080~N-acetyltransferase activity,GO:0008999~ribosomal-protein-alanine N-acetyltransferase activity,GO:0016407~acetyltransferase activity,GO:0016410~N-acyltransferase activity,GO:0034212~peptide N-acetyltransferase activity,	IPR000182:GCN5-related N-acetyltransferase,IPR016181:Acyl-CoA N-acyltransferase,				Acyltransferase,complete proteome,ribosomal protein,transferase,
15608148	MRA_1017; Rv1008	Mycobacterium tuberculosis				GO:0004518~nuclease activity,GO:0004519~endonuclease activity,GO:0004520~endodeoxyribonuclease activity,GO:0004536~deoxyribonuclease activity,GO:0016888~endodeoxyribonuclease activity, producing 5'-phosphomonoesters,GO:0016893~endonuclease activity, active with either ribo- or deoxyribonucleic acids and producing 5'-phosphomonoesters,	IPR001130:Deoxyribonuclease, TatD-related,IPR012278:Deoxyribonuclease, TatD Mg-dependent,IPR015991:Deoxyribonuclease, TatD Mg-dependent, prokaryote,IPR015992:Deoxyribonuclease, TatD,IPR018228:Deoxyribonuclease, TatD-related, conserved site,		PIRSF005902:DNase_TatD,		complete proteome,hydrolase,
15608302	MRA_1173; Rv1162; MT1199	Mycobacterium tuberculosis	Energy production and conversion,	GO:0042126~nitrate metabolic process,GO:0055114~oxidation reduction,	GO:0009325~nitrate reductase complex,	GO:0008940~nitrate reductase activity,GO:0016661~oxidoreductase activity, acting on other nitrogenous compounds as donors,	IPR006547:Nitrate reductase, beta subunit,IPR017896:4Fe-4S ferredoxin, iron-sulpur binding domain,	mra00910:Nitrogen metabolism,mra02020:Two-component system,mtc00910:Nitrogen metabolism,mtc02020:Two-component system,mtu00910:Nitrogen metabolism,mtu02020:Two-component system,			complete proteome,oxidoreductase,
15608320	MRA_1191; Rv1180	Mycobacterium tuberculosis	Secondary metabolites biosynthesis, transport, and catabolism,	GO:0055114~oxidation reduction,		GO:0000036~acyl carrier activity,GO:0008270~zinc ion binding,GO:0043167~ion binding,GO:0043169~cation binding,GO:0046872~metal ion binding,GO:0046914~transition metal ion binding,GO:0048037~cofactor binding,	IPR000794:Beta-ketoacyl synthase,IPR001227:Acyl transferase region,IPR006163:Phosphopantetheine-binding,IPR009081:Acyl carrier protein-like,IPR013149:Alcohol dehydrogenase, zinc-binding,IPR013154:Alcohol dehydrogenase GroES-like,IPR013968:Polyketide synthase, KR,IPR014030:Beta-ketoacyl synthase, N-terminal,IPR014031:Beta-ketoacyl synthase, C-terminal,IPR014043:Acyl transferase,IPR016038:Thiolase-…				Acyltransferase,complete proteome,transferase,
15608592	MRA_1463; Rv1454c	Mycobacterium tuberculosis		GO:0055114~oxidation reduction,		GO:0003960~NADPH:quinone reductase activity,GO:0008270~zinc ion binding,GO:0016651~oxidoreductase activity, acting on NADH or NADPH,GO:0016655~oxidoreductase activity, acting on NADH or NADPH, quinone or similar compound as acceptor,GO:0043167~ion binding,GO:0043169~cation binding,GO:0046872~metal ion binding,GO:0046914~transition metal ion binding,	IPR002085:Alcohol dehydrogenase superfamily, zinc-containing,IPR013149:Alcohol dehydrogenase, zinc-binding,IPR013154:Alcohol dehydrogenase GroES-like,IPR016040:NAD(P)-binding domain,				complete proteome,oxidoreductase,
57116872	MRA_1489; Rv1479	Mycobacterium tuberculosis	General function prediction only,			GO:0000166~nucleotide binding,GO:0001882~nucleoside binding,GO:0001883~purine nucleoside binding,GO:0005524~ATP binding,GO:0016887~ATPase activity,GO:0017076~purine nucleotide binding,GO:0030554~adenyl nucleotide binding,GO:0032553~ribonucleotide binding,GO:0032555~purine ribonucleotide binding,GO:0032559~adenyl ribonucleotide binding,	IPR003593:ATPase, AAA+ type, core,IPR011703:ATPase associated with various cellular activities, AAA-3,IPR016366:ATPase chaperone, AAA-type, MoxR, predicted,		PIRSF002849:AAA_ATPase_chaperone_MoxR_prd,	SM00382:AAA,	atp-binding,complete proteome,nucleotide-binding,
15608667	MRA_1541; Rv1529	Mycobacterium tuberculosis					IPR000873:AMP-dependent synthetase and ligase,				complete proteome,ligase,
15608742	MRA_1614; Rv1604	Mycobacterium tuberculosis				GO:0004437~inositol or phosphatidylinositol phosphatase activity,GO:0008934~inositol-1(or 4)-monophosphatase activity,GO:0016791~phosphatase activity,	IPR000760:Inositol monophosphatase,	mra00521:Streptomycin biosynthesis,mra00562:Inositol phosphate metabolism,mtu00521:Streptomycin biosynthesis,mtu00562:Inositol phosphate metabolism,			complete proteome,hydrolase,
15608756	MRA_1628; Rv1618	Mycobacterium tuberculosis		GO:0006637~acyl-CoA metabolic process,GO:0006732~coenzyme metabolic process,GO:0051186~cofactor metabolic process,		GO:0016289~CoA hydrolase activity,GO:0016291~acyl-CoA thioesterase activity,GO:0016790~thiolester hydrolase activity,	IPR003703:Acyl-CoA thioesterase,	mra01040:Biosynthesis of unsaturated fatty acids,mtu01040:Biosynthesis of unsaturated fatty acids,			complete proteome,hydrolase,
15608800	MRA_1673; Rv1662	Mycobacterium tuberculosis	Secondary metabolites biosynthesis, transport, and catabolism,	GO:0055114~oxidation reduction,		GO:0008270~zinc ion binding,GO:0043167~ion binding,GO:0043169~cation binding,GO:0046872~metal ion binding,GO:0046914~transition metal ion binding,GO:0048037~cofactor binding,	IPR000794:Beta-ketoacyl synthase,IPR001227:Acyl transferase region,IPR002364:Quinone oxidoreductase/zeta-crystallin, conserved site,IPR013149:Alcohol dehydrogenase, zinc-binding,IPR013154:Alcohol dehydrogenase GroES-like,IPR014030:Beta-ketoacyl synthase, N-terminal,IPR014031:Beta-ketoacyl synthase, C-terminal,IPR014043:Acyl transferase,IPR015083:Polyketide synthase, docking,IPR016038:Thiolase-lik…				complete proteome,transferase,
15608815	MRA_1688; Rv1677	Mycobacterium tuberculosis		GO:0019725~cellular homeostasis,GO:0042592~homeostatic process,GO:0045454~cell redox homeostasis,			IPR012335:Thioredoxin fold,IPR013740:Redoxin,IPR017936:Thioredoxin-like,IPR017937:Thioredoxin, conserved site,				complete proteome,lipoprotein,
15608842	MRA_1713; Rv1704c	Mycobacterium tuberculosis		GO:0006865~amino acid transport,GO:0015837~amine transport,GO:0015849~organic acid transport,GO:0046942~carboxylic acid transport,	GO:0016021~integral to membrane,GO:0031224~intrinsic to membrane,	GO:0005275~amine transmembrane transporter activity,GO:0015171~amino acid transmembrane transporter activity,	IPR002293:Amino acid/polyamine transporter I,IPR004840:Amino acid permease, conserved site,IPR004841:Amino acid permease-associated region,		PIRSF006060:AA_transporter,		complete proteome,transmembrane,
15609037	MRA_1911; Rv1900c	Mycobacterium tuberculosis		GO:0007242~intracellular signaling cascade,GO:0009123~nucleoside monophosphate metabolic process,GO:0009124~nucleoside monophosphate biosynthetic process,GO:0009165~nucleotide biosynthetic process,GO:0009187~cyclic nucleotide metabolic process,GO:0009190~cyclic nucleotide biosynthetic process,GO:0034404~nucleobase, nucleoside and nucleotide biosynthetic process,GO:0034654~nucleobase, nucleoside, …		GO:0004601~peroxidase activity,GO:0016209~antioxidant activity,GO:0016684~oxidoreductase activity, acting on peroxide as acceptor,GO:0016849~phosphorus-oxygen lyase activity,	IPR000073:Alpha/beta hydrolase fold-1,IPR001054:Adenylyl cyclase class-3/4/guanylyl cyclase,			SM00044:CYCc,	complete proteome,peroxidase,
15609062	MRA_1936; Rv1925	Mycobacterium tuberculosis					IPR000873:AMP-dependent synthetase and ligase,		PIRSF001552:4-coumarate-CoA ligase,		complete proteome,ligase,
15609108	MRA_1982; Rv1971	Mycobacterium tuberculosis					IPR003399:Mammalian cell entry related,IPR005693:Mammalian cell entry,				complete proteome,
15609185	MRA_2063; Rv2048c	Mycobacterium tuberculosis	Secondary metabolites biosynthesis, transport, and catabolism,	GO:0055114~oxidation reduction,		GO:0000036~acyl carrier activity,GO:0008270~zinc ion binding,GO:0016597~amino acid binding,GO:0019842~vitamin binding,GO:0031177~phosphopantetheine binding,GO:0031406~carboxylic acid binding,GO:0043167~ion binding,GO:0043169~cation binding,GO:0043176~amine binding,GO:0046872~metal ion binding,GO:0046914~transition metal ion binding,GO:0048037~cofactor binding,	IPR000794:Beta-ketoacyl synthase,IPR001227:Acyl transferase region,IPR002198:Short-chain dehydrogenase/reductase SDR,IPR006162:Phosphopantetheine attachment site,IPR006163:Phosphopantetheine-binding,IPR009081:Acyl carrier protein-like,IPR013149:Alcohol dehydrogenase, zinc-binding,IPR013154:Alcohol dehydrogenase GroES-like,IPR014030:Beta-ketoacyl synthase, N-terminal,IPR014031:Beta-ketoacyl syntha…		PIRSF010352:Mycobacterium tuberculosis probable polyketide synthase Rv2048c,		carrier protein,complete proteome,Phosphopantetheine,transferase,
15609199	MRA_2075; Rv2062c; MT2121; TBFG_12098	Mycobacterium tuberculosis					IPR003672:CobN/magnesium chelatase,IPR011953:Cobaltochelatase, CobN subunit,	mra00860:Porphyrin and chlorophyll metabolism,mtc00860:Porphyrin and chlorophyll metabolism,mtf00860:Porphyrin and chlorophyll metabolism,mtu00860:Porphyrin and chlorophyll metabolism,	PIRSF006572:class I divalent-metal ion chelatase, tetrapyrrole-binding subunit, ChlH/CobN type,PIRSF500296:aerobic cobaltochelatase, CobN subunit,		complete proteome,
15609531	MRA_2418; Rv2394	Mycobacterium tuberculosis				GO:0003840~gamma-glutamyltransferase activity,GO:0016755~transferase activity, transferring amino-acyl groups,	IPR000101:Gamma-glutamyltranspeptidase,	mra00430:Taurine and hypotaurine metabolism,mra00450:Selenoamino acid metabolism,mra00460:Cyanoamino acid metabolism,mra00480:Glutathione metabolism,mtu00430:Taurine and hypotaurine metabolism,mtu00450:Selenoamino acid metabolism,mtu00460:Cyanoamino acid metabolism,mtu00480:Glutathione metabolism,			Acyltransferase,complete proteome,transferase,
15609577	MRA_2466; Rv2440c; TBFG_12467; MT2516	Mycobacterium tuberculosis				GO:0000166~nucleotide binding,GO:0005525~GTP binding,GO:0017076~purine nucleotide binding,GO:0019001~guanyl nucleotide binding,GO:0032553~ribonucleotide binding,GO:0032555~purine ribonucleotide binding,GO:0032561~guanyl ribonucleotide binding,	IPR002917:GTP-binding protein, HSR1-related,IPR006073:GTP1/OBG,IPR006074:GTP1/OBG, conserved site,IPR006169:GTP1/OBG subdomain,IPR014100:GTP-binding protein Obg/CgtA,IPR015349:GTP-binding protein GTP1/OBG, C-terminal,		PIRSF002401:GTP-binding protein, obg type,PIRSF002401:GTP_bd_Obg/CgtA,		complete proteome,cytoplasm,gtp-binding,nucleotide-binding,	chain:GTPase obg,nucleotide phosphate-binding region:GTP,sequence conflict,
15609595	MRA_2484; MT2533; TBFG_12483; Rv2458	Mycobacterium tuberculosis				GO:0008172~S-methyltransferase activity,GO:0008898~homocysteine S-methyltransferase activity,	IPR003726:Homocysteine S-methyltransferase,	mra00270:Cysteine and methionine metabolism,mtc00270:Cysteine and methionine metabolism,mtf00270:Cysteine and methionine metabolism,mtu00270:Cysteine and methionine metabolism,			complete proteome,methyltransferase,transferase,
15610072	MRA_2961; Rv2935	Mycobacterium tuberculosis	Secondary metabolites biosynthesis, transport, and catabolism,			GO:0000036~acyl carrier activity,GO:0048037~cofactor binding,	IPR000794:Beta-ketoacyl synthase,IPR001227:Acyl transferase region,IPR001242:Condensation domain,IPR006163:Phosphopantetheine-binding,IPR009081:Acyl carrier protein-like,IPR014030:Beta-ketoacyl synthase, N-terminal,IPR014031:Beta-ketoacyl synthase, C-terminal,IPR014043:Acyl transferase,IPR016038:Thiolase-like, subgroup,IPR018201:Beta-ketoacyl synthase, active site,				carrier protein,complete proteome,Phosphopantetheine,phosphoprotein,transferase,
15610084	MRA_2974; Rv2947c	Mycobacterium tuberculosis				GO:0048037~cofactor binding,	IPR000794:Beta-ketoacyl synthase,IPR014030:Beta-ketoacyl synthase, N-terminal,IPR014031:Beta-ketoacyl synthase, C-terminal,IPR015083:Polyketide synthase, docking,IPR016038:Thiolase-like, subgroup,IPR018201:Beta-ketoacyl synthase, active site,		PIRSF000447:3-oxoacyl-[acyl-carrier-protein] synthase II,		complete proteome,transferase,
15610136	MRA_3028; Rv2999	Mycobacterium tuberculosis					IPR011094:Protein of unknown function LppY and LpqO,		PIRSF018950:PIRSF018950,		complete proteome,lipoprotein,
15610439	MRA_3344; Rv3303c	Mycobacterium tuberculosis		GO:0019725~cellular homeostasis,GO:0042592~homeostatic process,GO:0045454~cell redox homeostasis,GO:0055114~oxidation reduction,		GO:0000166~nucleotide binding,GO:0001882~nucleoside binding,GO:0001883~purine nucleoside binding,GO:0004148~dihydrolipoyl dehydrogenase activity,GO:0009055~electron carrier activity,GO:0016651~oxidoreductase activity, acting on NADH or NADPH,GO:0016667~oxidoreductase activity, acting on sulfur group of donors,GO:0016668~oxidoreductase activity, acting on sulfur group of donors, NAD or NADP as acc…	IPR000815:Mercuric reductase,IPR001327:Pyridine nucleotide-disulphide oxidoreductase, NAD-binding region,IPR004099:Pyridine nucleotide-disulphide oxidoreductase, dimerisation,IPR006258:Dihydrolipoamide dehydrogenase,IPR013027:FAD-dependent pyridine nucleotide-disulphide oxidoreductase,	mra00010:Glycolysis / Gluconeogenesis,mra00020:Citrate cycle (TCA cycle),mra00260:Glycine, serine and threonine metabolism,mra00280:Valine, leucine and isoleucine degradation,mra00620:Pyruvate metabolism,mtu00010:Glycolysis / Gluconeogenesis,mtu00020:Citrate cycle (TCA cycle),mtu00260:Glycine, serine and threonine metabolism,mtu00280:Valine, leucine and isoleucine degradation,mtu00620:Pyruvate me…	PIRSF000210:dihydrolipoamide dehydrogenase,		3d-structure,complete proteome,FAD,Flavoprotein,nad,oxidoreductase,	binding site:FAD,binding site:FAD; via amide nitrogen,binding site:FAD; via carbonyl oxygen,chain:NAD(P)H dehydrogenase (quinone),nucleotide phosphate-binding region:FAD,
15610464	MRA_3370; Rv3328c	Mycobacterium tuberculosis		GO:0006350~transcription,GO:0006351~transcription, DNA-dependent,GO:0006352~transcription initiation,GO:0006355~regulation of transcription, DNA-dependent,GO:0006461~protein complex assembly,GO:0032774~RNA biosynthetic process,GO:0043933~macromolecular complex subunit organization,GO:0045449~regulation of transcription,GO:0051252~regulation of RNA metabolic process,GO:0065003~macromolecular compl…		GO:0003677~DNA binding,GO:0003700~transcription factor activity,GO:0016987~sigma factor activity,GO:0030528~transcription regulator activity,	IPR007627:RNA polymerase sigma-70 region 2,IPR013249:RNA polymerase sigma factor 70, region 4 type 2,IPR014284:RNA polymerase sigma-70,				complete proteome,dna-binding,Sigma factor,Transcription,transcription regulation,
15610467	MRA_3373; Rv3331	Mycobacterium tuberculosis		GO:0055085~transmembrane transport,	GO:0016021~integral to membrane,GO:0031224~intrinsic to membrane,		IPR003663:Sugar/inositol transporter,IPR005828:General substrate transporter,IPR005829:Sugar transporter, conserved site,		PIRSF005322:glucose transport protein,		complete proteome,transmembrane,
15610519	MRA_3423; Rv3383c	Mycobacterium tuberculosis		GO:0006720~isoprenoid metabolic process,GO:0008299~isoprenoid biosynthetic process,GO:0008610~lipid biosynthetic process,			IPR000092:Polyprenyl synthetase,IPR008949:Terpenoid synthase,IPR017446:Polyprenyl synthetase-related,		PIRSF000496:trans-prenyltransferase,		complete proteome,Isoprene biosynthesis,transferase,
15610552	MRA_3456; Rv3416	Mycobacterium tuberculosis					IPR003482:Transcription factor WhiB,		PIRSF016499:PIRSF016499,		complete proteome,
15610606	MRA_3510; Rv3470c	Mycobacterium tuberculosis	acetolactate synthase, pyruvate dehydrogenase (cytochrome), glyoxylate carboligase, phosphonopyruvate decarboxylase,			GO:0000287~magnesium ion binding,GO:0003984~acetolactate synthase activity,GO:0016744~transferase activity, transferring aldehyde or ketonic groups,GO:0019842~vitamin binding,GO:0030976~thiamin pyrophosphate binding,GO:0043167~ion binding,GO:0043169~cation binding,GO:0046872~metal ion binding,GO:0048037~cofactor binding,GO:0050662~coenzyme binding,	IPR000399:TPP-binding enzymes, conserved site,IPR011766:Thiamine pyrophosphate enzyme, C-terminal TPP-binding,IPR012000:Thiamine pyrophosphate enzyme, central region,IPR012001:Thiamine pyrophosphate enzyme, N-terminal TPP binding region,	mra00290:Valine, leucine and isoleucine biosynthesis,mra00650:Butanoate metabolism,mra00660:C5-Branched dibasic acid metabolism,mra00770:Pantothenate and CoA biosynthesis,mtu00290:Valine, leucine and isoleucine biosynthesis,mtu00650:Butanoate metabolism,mtu00660:C5-Branched dibasic acid metabolism,mtu00770:Pantothenate and CoA biosynthesis,			complete proteome,thiamine pyrophosphate,transferase,
15610642	MRA_3546; Rv3506	Mycobacterium tuberculosis					IPR000873:AMP-dependent synthetase and ligase,	mtu00281:Geraniol degradation,mtu00632:Benzoate degradation via CoA ligation,mtu00640:Propanoate metabolism,mtu00903:Limonene and pinene degradation,mtu00930:Caprolactam degradation,	PIRSF001552:4-coumarate-CoA ligase,		complete proteome,ligase,
15610652	MRA_3555; Rv3516	Mycobacterium tuberculosis	Lipid metabolism,			GO:0004300~enoyl-CoA hydratase activity,GO:0016836~hydro-lyase activity,	IPR001753:Crotonase, core,	mra00071:Fatty acid metabolism,mra00280:Valine, leucine and isoleucine degradation,mra00281:Geraniol degradation,mra00310:Lysine degradation,mra00380:Tryptophan metabolism,mra00410:beta-Alanine metabolism,mra00632:Benzoate degradation via CoA ligation,mra00640:Propanoate metabolism,mra00650:Butanoate metabolism,mra00903:Limonene and pinene degradation,mra00930:Caprolactam degradation,mtu00071:Fat…	PIRSF001407:AU-specific RNA-binding protein AUH,		complete proteome,lyase,
15610895	MRA_3797; Rv3759c	Mycobacterium tuberculosis					IPR007210:ABC-type glycine betaine transport system, substrate-binding region,	mra02010:ABC transporters,mtu02010:ABC transporters,	PIRSF038031:glycine betaine/carnitine/choline ABC transporter,		complete proteome,lipoprotein,
15610936	MRA_3840; Rv3800c	Mycobacterium tuberculosis				GO:0000036~acyl carrier activity,GO:0048037~cofactor binding,	IPR000794:Beta-ketoacyl synthase,IPR001031:Thioesterase,IPR001227:Acyl transferase region,IPR006163:Phosphopantetheine-binding,IPR009081:Acyl carrier protein-like,IPR014030:Beta-ketoacyl synthase, N-terminal,IPR014031:Beta-ketoacyl synthase, C-terminal,IPR014043:Acyl transferase,IPR016038:Thiolase-like, subgroup,IPR018201:Beta-ketoacyl synthase, active site,		PIRSF006000:Mycobacterium tuberculosis probable polyketide synthase Pks13,		carrier protein,complete proteome,transferase,
15610995	MRA_3899; Rv3859c; MT3974	Mycobacterium tuberculosis		GO:0006536~glutamate metabolic process,GO:0006537~glutamate biosynthetic process,GO:0008652~cellular amino acid biosynthetic process,GO:0009064~glutamine family amino acid metabolic process,GO:0009084~glutamine family amino acid biosynthetic process,GO:0009309~amine biosynthetic process,GO:0016053~organic acid biosynthetic process,GO:0044271~nitrogen compound biosynthetic process,GO:0046394~carbo…		GO:0004355~glutamate synthase (NADPH) activity,GO:0015930~glutamate synthase activity,GO:0016638~oxidoreductase activity, acting on the CH-NH2 group of donors,GO:0016639~oxidoreductase activity, acting on the CH-NH2 group of donors, NAD or NADP as acceptor,GO:0045181~glutamate synthase activity, NADH or NADPH as acceptor,	IPR000583:Glutamine amidotransferase, class-II,IPR002489:Glutamate synthase, alpha subunit, C-terminal,IPR002932:Glutamate synthase, central-C,IPR006982:Glutamate synthase, central-N,IPR013785:Aldolase-type TIM barrel,IPR017932:Glutamine amidotransferase, type II,	mra00250:Alanine, aspartate and glutamate metabolism,mra00910:Nitrogen metabolism,mtc00250:Alanine, aspartate and glutamate metabolism,mtc00910:Nitrogen metabolism,mtu00250:Alanine, aspartate and glutamate metabolism,mtu00910:Nitrogen metabolism,	PIRSF000186:glutamate synthase large subunit/ferredoxin-dependent glutamate synthase,PIRSF500059:glutamate synthase, large subunit,		3Fe-4S,complete proteome,metalloprotein,oxidoreductase,
15609246	MT2169; MRA_2124; Rv2109c	Mycobacterium tuberculosis	Posttranslational modification, protein turnover, chaperones,	GO:0006508~proteolysis,GO:0009057~macromolecule catabolic process,GO:0030163~protein catabolic process,GO:0044257~cellular protein catabolic process,GO:0044265~cellular macromolecule catabolic process,GO:0051603~proteolysis involved in cellular protein catabolic process,	GO:0000502~proteasome complex,GO:0005829~cytosol,GO:0005839~proteasome core complex,	GO:0004175~endopeptidase activity,GO:0004298~threonine-type endopeptidase activity,GO:0008233~peptidase activity,GO:0070003~threonine-type peptidase activity,GO:0070011~peptidase activity, acting on L-amino acid peptides,	IPR001353:Proteasome, subunit alpha/beta,				3d-structure,complete proteome,cytoplasm,direct protein sequencing,hydrolase,Protease,proteasome,threonine protease,virulence,	chain:Proteasome subunit alpha,helix,mutagenesis site,sequence conflict,strand,turn,
15609535	MT2469; MRA_2422; Rv2398c	Mycobacterium tuberculosis		GO:0006811~ion transport,GO:0006820~anion transport,GO:0008272~sulfate transport,GO:0015698~inorganic anion transport,	GO:0005618~cell wall,GO:0005886~plasma membrane,GO:0009274~peptidoglycan-based cell wall,GO:0009276~Gram-negative-bacterium-type cell wall,GO:0016021~integral to membrane,GO:0030312~external encapsulating structure,GO:0030313~cell envelope,GO:0031224~intrinsic to membrane,GO:0031975~envelope,	GO:0008509~anion transmembrane transporter activity,GO:0015103~inorganic anion transmembrane transporter activity,GO:0015116~sulfate transmembrane transporter activity,GO:0015563~uptake transmembrane transporter activity,	IPR000515:Binding-protein-dependent transport systems inner membrane component,IPR005667:Sulphate ABC transporter permease protein 2,IPR011866:Sulphate ABC transporter, permease protein CysW,	mra02010:ABC transporters,mtc02010:ABC transporters,mtu02010:ABC transporters,			cell membrane,complete proteome,membrane,transmembrane,transport,
15609580	MT2519; Rv2443; MRA_2469	Mycobacterium tuberculosis		GO:0006835~dicarboxylic acid transport,GO:0015849~organic acid transport,GO:0046942~carboxylic acid transport,	GO:0016021~integral to membrane,GO:0031224~intrinsic to membrane,	GO:0005310~dicarboxylic acid transmembrane transporter activity,GO:0005343~organic acid:sodium symporter activity,GO:0008509~anion transmembrane transporter activity,GO:0015293~symporter activity,GO:0015294~solute:cation symporter activity,GO:0015296~anion:cation symporter activity,GO:0015370~solute:sodium symporter activity,GO:0017153~sodium:dicarboxylate symporter activity,	IPR001991:Sodium:dicarboxylate symporter,	mra02020:Two-component system,mtc02020:Two-component system,mtu02020:Two-component system,			complete proteome,membrane,transmembrane,transport,
15609893	MT2826; MRA_2781; Rv2756c	Mycobacterium tuberculosis	Defense mechanisms,	GO:0006259~DNA metabolic process,GO:0006304~DNA modification,GO:0006305~DNA alkylation,GO:0006306~DNA methylation,GO:0006730~one-carbon metabolic process,GO:0032259~methylation,GO:0040029~regulation of gene expression, epigenetic,GO:0043414~biopolymer methylation,		GO:0003677~DNA binding,GO:0008170~N-methyltransferase activity,	IPR002296:N6 adenine-specific DNA methyltransferase, N12 class,IPR003356:N-6 DNA methylase,		PIRSF005845:site-specific DNA methyltransferase, HsdM type,		complete proteome,methyltransferase,transferase,
15609381	Meromycolate extension acyl carrier protein	Mycobacterium tuberculosis		GO:0006631~fatty acid metabolic process,GO:0006633~fatty acid biosynthetic process,GO:0008610~lipid biosynthetic process,GO:0016053~organic acid biosynthetic process,GO:0046394~carboxylic acid biosynthetic process,		GO:0000036~acyl carrier activity,GO:0048037~cofactor binding,	IPR006162:Phosphopantetheine attachment site,IPR006163:Phosphopantetheine-binding,IPR009081:Acyl carrier protein-like,		PIRSF002734:acyl/peptidyl carrier protein,		3d-structure,carrier protein,complete proteome,cytoplasm,Fatty acid biosynthesis,lipid synthesis,Phosphopantetheine,phosphoprotein,	chain:Meromycolate extension acyl carrier protein,helix,modified residue,strand,turn,
15608147	Methionyl-tRNA synthetase	Mycobacterium tuberculosis		GO:0006399~tRNA metabolic process,GO:0006412~translation,GO:0006418~tRNA aminoacylation for protein translation,GO:0006431~methionyl-tRNA aminoacylation,GO:0034660~ncRNA metabolic process,GO:0043038~amino acid activation,GO:0043039~tRNA aminoacylation,		GO:0000166~nucleotide binding,GO:0001882~nucleoside binding,GO:0001883~purine nucleoside binding,GO:0004812~aminoacyl-tRNA ligase activity,GO:0004825~methionine-tRNA ligase activity,GO:0005524~ATP binding,GO:0016875~ligase activity, forming carbon-oxygen bonds,GO:0016876~ligase activity, forming aminoacyl-tRNA and related compounds,GO:0017076~purine nucleotide binding,GO:0030554~adenyl nucleotide…	IPR001412:Aminoacyl-tRNA synthetase, class I, conserved site,IPR002304:Methionyl-tRNA synthetase, class Ia,IPR014729:Rossmann-like alpha/beta/alpha sandwich fold,IPR014758:Methionyl-tRNA synthetase, class Ia, N-terminal,IPR015413:Aminoacyl-tRNA synthetase, class I (M),	mra00450:Selenoamino acid metabolism,mra00970:Aminoacyl-tRNA biosynthesis,mtc00450:Selenoamino acid metabolism,mtc00970:Aminoacyl-tRNA biosynthesis,mtu00450:Selenoamino acid metabolism,mtu00970:Aminoacyl-tRNA biosynthesis,	PIRSF036369:methionyl-tRNA synthetase,		Aminoacyl-tRNA synthetase,atp-binding,complete proteome,cytoplasm,ligase,nucleotide-binding,protein biosynthesis,	binding site:ATP,chain:Methionyl-tRNA synthetase,sequence conflict,short sequence motif:"HIGH" region,short sequence motif:"KMSKS" region,
15608456	Methylated-DNA--protein-cysteine methyltransferase	Mycobacterium tuberculosis		GO:0006259~DNA metabolic process,GO:0006281~DNA repair,GO:0006974~response to DNA damage stimulus,GO:0033554~cellular response to stress,		GO:0003908~methylated-DNA-[protein]-cysteine S-methyltransferase activity,GO:0008172~S-methyltransferase activity,	IPR001497:Methylated-DNA-[protein]-cysteine S-methyltransferase, active site,IPR008332:Methylguanine DNA methyltransferase, ribonuclease-like,IPR011991:Winged helix repressor DNA-binding,IPR014048:Methylated-DNA-[protein]-cysteine S-methyltransferase, DNA binding,		PIRSF000407:methylated-DNA--protein-cysteine methyltransferase,		complete proteome,DNA damage,dna repair,methylated amino acid,methyltransferase,transferase,	active site:Nucleophile; methyl group acceptor,chain:Methylated-DNA--protein-cysteine methyltransferase,
57116728	Orotate phosphoribosyltransferase	Mycobacterium tuberculosis		GO:0006220~pyrimidine nucleotide metabolic process,GO:0006221~pyrimidine nucleotide biosynthetic process,GO:0009116~nucleoside metabolic process,GO:0009165~nucleotide biosynthetic process,GO:0034404~nucleobase, nucleoside and nucleotide biosynthetic process,GO:0034654~nucleobase, nucleoside, nucleotide and nucleic acid biosynthetic process,GO:0044271~nitrogen compound biosynthetic process,		GO:0000287~magnesium ion binding,GO:0004588~orotate phosphoribosyltransferase activity,GO:0016763~transferase activity, transferring pentosyl groups,GO:0043167~ion binding,GO:0043169~cation binding,GO:0046872~metal ion binding,	IPR000836:Phosphoribosyltransferase,IPR002375:Purine/pyrimidine phosphoribosyl transferase, conserved site,IPR004467:Orotate phosphoribosyl transferase,	mra00240:Pyrimidine metabolism,mtc00240:Pyrimidine metabolism,mtf00240:Pyrimidine metabolism,mtu00240:Pyrimidine metabolism,	PIRSF006589:Methanococcus jannaschii orotate phosphoribosyltransferase,		complete proteome,glycosyltransferase,magnesium,pentosyltransferase,pyrimidine biosynthesis,transferase,	binding site:5-phosphoribose 1-diphosphate,binding site:5-phosphoribose 1-diphosphate; shared with dimeric partner,binding site:Orotate,chain:Orotate phosphoribosyltransferase,region of interest:5-phosphoribose 1-diphosphate binding,
15607570	Peptide deformylase	Mycobacterium tuberculosis		GO:0006412~translation,		GO:0005506~iron ion binding,GO:0016811~hydrolase activity, acting on carbon-nitrogen (but not peptide) bonds, in linear amides,GO:0042586~peptide deformylase activity,GO:0043167~ion binding,GO:0043169~cation binding,GO:0046872~metal ion binding,GO:0046914~transition metal ion binding,	IPR000181:Formylmethionine deformylase,		PIRSF004749:peptide deformylase,PIRSF004749:Pep_def,		3d-structure,complete proteome,hydrolase,iron,metal-binding,protein biosynthesis,	chain:Peptide deformylase,helix,metal ion-binding site:Iron,strand,turn,
15610068	Phenolpthiocerol synthesis polyketide synthase ppsA	Mycobacterium tuberculosis	Secondary metabolites biosynthesis, transport, and catabolism,	GO:0055114~oxidation reduction,		GO:0000036~acyl carrier activity,GO:0016597~amino acid binding,GO:0019842~vitamin binding,GO:0031177~phosphopantetheine binding,GO:0031406~carboxylic acid binding,GO:0043176~amine binding,GO:0048037~cofactor binding,	IPR000794:Beta-ketoacyl synthase,IPR001227:Acyl transferase region,IPR002198:Short-chain dehydrogenase/reductase SDR,IPR006162:Phosphopantetheine attachment site,IPR006163:Phosphopantetheine-binding,IPR009081:Acyl carrier protein-like,IPR014030:Beta-ketoacyl synthase, N-terminal,IPR014031:Beta-ketoacyl synthase, C-terminal,IPR014043:Acyl transferase,IPR016038:Thiolase-like, subgroup,IPR016040:NAD…		PIRSF005999:Streptomyces hygroscopicus probable polyketide synthase module 4,		carrier protein,complete proteome,multifunctional enzyme,nadp,oxidoreductase,Phosphopantetheine,repeat,transferase,	active site:For beta-ketoacyl synthase activity,active site:For malonyltransferase activity,chain:Phenolpthiocerol synthesis polyketide synthase ppsA,domain:Acyl carrier 1,domain:Acyl carrier 2,modified residue,nucleotide phosphate-binding region:NADP,sequence conflict,
15610069	Phenolpthiocerol synthesis polyketide synthase ppsB	Mycobacterium tuberculosis		GO:0055114~oxidation reduction,		GO:0000036~acyl carrier activity,GO:0048037~cofactor binding,	IPR000794:Beta-ketoacyl synthase,IPR001227:Acyl transferase region,IPR006162:Phosphopantetheine attachment site,IPR006163:Phosphopantetheine-binding,IPR009081:Acyl carrier protein-like,IPR013968:Polyketide synthase, KR,IPR014030:Beta-ketoacyl synthase, N-terminal,IPR014031:Beta-ketoacyl synthase, C-terminal,IPR014043:Acyl transferase,IPR016038:Thiolase-like, subgroup,IPR016040:NAD(P)-binding doma…		PIRSF005999:Streptomyces hygroscopicus probable polyketide synthase module 4,		carrier protein,complete proteome,multifunctional enzyme,nadp,oxidoreductase,Phosphopantetheine,transferase,	chain:Phenolpthiocerol synthesis polyketide synthase ppsB,domain:Acyl carrier,modified residue,
57116799	Phosphate transport system permease protein pstA 1	Mycobacterium tuberculosis		GO:0006811~ion transport,GO:0006817~phosphate transport,GO:0006820~anion transport,GO:0015698~inorganic anion transport,	GO:0005618~cell wall,GO:0005886~plasma membrane,GO:0009274~peptidoglycan-based cell wall,GO:0009276~Gram-negative-bacterium-type cell wall,GO:0016021~integral to membrane,GO:0030312~external encapsulating structure,GO:0030313~cell envelope,GO:0031224~intrinsic to membrane,GO:0031975~envelope,	GO:0005315~inorganic phosphate transmembrane transporter activity,GO:0008509~anion transmembrane transporter activity,GO:0015103~inorganic anion transmembrane transporter activity,GO:0015114~phosphate transmembrane transporter activity,	IPR000515:Binding-protein-dependent transport systems inner membrane component,IPR005672:Phosphate transport system permease protein 2,	mra02010:ABC transporters,mtu02010:ABC transporters,	PIRSF003105:PhoW protein,		cell membrane,complete proteome,membrane,phosphate transport,transmembrane,transport,	chain:Phosphate transport system permease protein pstA 1,domain:ABC transmembrane type-1,sequence conflict,transmembrane region,
15608069	Phosphate transport system permease protein pstC 2	Mycobacterium tuberculosis		GO:0006811~ion transport,GO:0006817~phosphate transport,GO:0006820~anion transport,GO:0015698~inorganic anion transport,	GO:0005886~plasma membrane,GO:0016021~integral to membrane,GO:0031224~intrinsic to membrane,	GO:0005315~inorganic phosphate transmembrane transporter activity,GO:0008509~anion transmembrane transporter activity,GO:0015103~inorganic anion transmembrane transporter activity,GO:0015114~phosphate transmembrane transporter activity,	IPR000515:Binding-protein-dependent transport systems inner membrane component,IPR011864:Phosphate ABC transporter, permease protein PstC,	mra02010:ABC transporters,mtu02010:ABC transporters,	PIRSF003105:PhoW protein,		cell membrane,complete proteome,membrane,phosphate transport,transmembrane,transmembrane protein,transport,	chain:Phosphate transport system permease protein pstC 2,domain:ABC transmembrane type-1,sequence conflict,transmembrane region,
57116947	Phosphoribosyl-ATP pyrophosphatase	Mycobacterium tuberculosis		GO:0000105~histidine biosynthetic process,GO:0006547~histidine metabolic process,GO:0008652~cellular amino acid biosynthetic process,GO:0009075~histidine family amino acid metabolic process,GO:0009076~histidine family amino acid biosynthetic process,GO:0009309~amine biosynthetic process,GO:0016053~organic acid biosynthetic process,GO:0018130~heterocycle biosynthetic process,GO:0044271~nitrogen co…		GO:0000166~nucleotide binding,GO:0001882~nucleoside binding,GO:0001883~purine nucleoside binding,GO:0004636~phosphoribosyl-ATP diphosphatase activity,GO:0005524~ATP binding,GO:0017076~purine nucleotide binding,GO:0030554~adenyl nucleotide binding,GO:0032553~ribonucleotide binding,GO:0032555~purine ribonucleotide binding,GO:0032559~adenyl ribonucleotide binding,	IPR008179:Phosphoribosyl-ATP pyrophosphohydrolase,	mra00340:Histidine metabolism,mtc00340:Histidine metabolism,mtf00340:Histidine metabolism,mtu00340:Histidine metabolism,			3d-structure,amino-acid biosynthesis,atp-binding,complete proteome,cytoplasm,Histidine biosynthesis,hydrolase,nucleotide-binding,	chain:Phosphoribosyl-ATP pyrophosphatase,helix,
15607949	Phosphoribosylformylglycinamidine cyclo-ligase	Mycobacterium tuberculosis		GO:0006163~purine nucleotide metabolic process,GO:0006164~purine nucleotide biosynthetic process,GO:0006188~IMP biosynthetic process,GO:0006189~'de novo' IMP biosynthetic process,GO:0009123~nucleoside monophosphate metabolic process,GO:0009124~nucleoside monophosphate biosynthetic process,GO:0009126~purine nucleoside monophosphate metabolic process,GO:0009127~purine nucleoside monophosphate biosy…		GO:0000166~nucleotide binding,GO:0001882~nucleoside binding,GO:0001883~purine nucleoside binding,GO:0004641~phosphoribosylformylglycinamidine cyclo-ligase activity,GO:0005524~ATP binding,GO:0016879~ligase activity, forming carbon-nitrogen bonds,GO:0016882~cyclo-ligase activity,GO:0017076~purine nucleotide binding,GO:0030554~adenyl nucleotide binding,GO:0032553~ribonucleotide binding,GO:0032555~pu…	IPR000728:AIR synthase related protein,IPR004733:Phosphoribosylformylglycinamidine cyclo-ligase,IPR010918:AIR synthase related protein, C-terminal,	mra00230:Purine metabolism,mtc00230:Purine metabolism,mtu00230:Purine metabolism,			atp-binding,complete proteome,cytoplasm,ligase,nucleotide-binding,purine biosynthesis,
15608468	Phosphorylase; Glycogen phosphorylase	Mycobacterium tuberculosis		GO:0005976~polysaccharide metabolic process,GO:0005977~glycogen metabolic process,GO:0005996~monosaccharide metabolic process,GO:0006006~glucose metabolic process,GO:0006073~cellular glucan metabolic process,GO:0006091~generation of precursor metabolites and energy,GO:0006112~energy reserve metabolic process,GO:0015980~energy derivation by oxidation of organic compounds,GO:0019318~hexose metaboli…		GO:0004645~phosphorylase activity,GO:0019842~vitamin binding,GO:0030170~pyridoxal phosphate binding,GO:0048037~cofactor binding,GO:0070279~vitamin B6 binding,	IPR000811:Glycosyl transferase, family 35,IPR011834:Alpha-glucan phosphorylase,	mra00500:Starch and sucrose metabolism,mtu00500:Starch and sucrose metabolism,	PIRSF000460:glucan phosphorylase,PIRSF000460:Pprylas_GlgP,		allosteric enzyme,carbohydrate metabolism,complete proteome,glycogen metabolism,glycosyltransferase,pyridoxal phosphate,transferase,	chain:Glycogen phosphorylase,modified residue,sequence conflict,
15609839	Polyphosphate glucokinase	Mycobacterium tuberculosis				GO:0000166~nucleotide binding,GO:0001882~nucleoside binding,GO:0001883~purine nucleoside binding,GO:0005524~ATP binding,GO:0017076~purine nucleotide binding,GO:0030554~adenyl nucleotide binding,GO:0032553~ribonucleotide binding,GO:0032555~purine ribonucleotide binding,GO:0032559~adenyl ribonucleotide binding,GO:0047330~polyphosphate-glucose phosphotransferase activity,	IPR000600:ROK,	mra00010:Glycolysis / Gluconeogenesis,mra00520:Amino sugar and nucleotide sugar metabolism,mtc00010:Glycolysis / Gluconeogenesis,mtc00520:Amino sugar and nucleotide sugar metabolism,mtu00010:Glycolysis / Gluconeogenesis,mtu00520:Amino sugar and nucleotide sugar metabolism,			atp-binding,complete proteome,cytoplasm,direct protein sequencing,kinase,nucleotide-binding,transferase,	chain:Polyphosphate glucokinase,nucleotide phosphate-binding region:ATP,sequence conflict,sequence variant,
15610121	Polyphosphate kinase	Mycobacterium tuberculosis		GO:0006793~phosphorus metabolic process,GO:0006796~phosphate metabolic process,GO:0006797~polyphosphate metabolic process,GO:0006799~polyphosphate biosynthetic process,	GO:0009358~polyphosphate kinase complex,	GO:0000166~nucleotide binding,GO:0001882~nucleoside binding,GO:0001883~purine nucleoside binding,GO:0005524~ATP binding,GO:0008976~polyphosphate kinase activity,GO:0016776~phosphotransferase activity, phosphate group as acceptor,GO:0017076~purine nucleotide binding,GO:0030554~adenyl nucleotide binding,GO:0032553~ribonucleotide binding,GO:0032555~purine ribonucleotide binding,GO:0032559~adenyl rib…	IPR003414:Polyphosphate kinase,	mra00190:Oxidative phosphorylation,mra03018:RNA degradation,mtc00190:Oxidative phosphorylation,mtc03018:RNA degradation,mtu00190:Oxidative phosphorylation,mtu03018:RNA degradation,	PIRSF015589:polyphosphate kinase, bacterial type,PIRSF015589:PP_kinase,		atp-binding,complete proteome,kinase,nucleotide-binding,phosphoprotein,transferase,	active site:Phosphohistidine intermediate,chain:Polyphosphate kinase,
15609920	Polyribonucleotide nucleotidyltransferase	Mycobacterium tuberculosis		GO:0006396~RNA processing,GO:0006401~RNA catabolic process,GO:0006402~mRNA catabolic process,GO:0009057~macromolecule catabolic process,GO:0016071~mRNA metabolic process,GO:0044265~cellular macromolecule catabolic process,		GO:0000175~3'-5'-exoribonuclease activity,GO:0003723~RNA binding,GO:0004518~nuclease activity,GO:0004527~exonuclease activity,GO:0004532~exoribonuclease activity,GO:0004540~ribonuclease activity,GO:0004654~polyribonucleotide nucleotidyltransferase activity,GO:0008408~3'-5' exonuclease activity,GO:0016779~nucleotidyltransferase activity,GO:0016796~exonuclease activity, active with either ribo- or …	IPR001247:Exoribonuclease, phosphorolytic domain 1,IPR003029:Ribosomal protein S1, RNA binding domain,IPR004087:K Homology,IPR004088:K Homology, type 1,IPR012162:Polyribonucleotide nucleotidyltransferase,IPR012340:Nucleic acid-binding, OB-fold,IPR014069:Guanosine pentaphosphate synthetase I/polyribonucleotide nucleotidyltransferase,IPR015847:Exoribonuclease, phosphorolytic domain 2,IPR015848:Poly…	mra00230:Purine metabolism,mra00240:Pyrimidine metabolism,mra03018:RNA degradation,mtc00230:Purine metabolism,mtc00240:Pyrimidine metabolism,mtc03018:RNA degradation,mtu00230:Purine metabolism,mtu00240:Pyrimidine metabolism,mtu03018:RNA degradation,	PIRSF005499:PNPase,PIRSF005499:polyribonucleotide nucleotidyltransferase,	SM00322:KH,	complete proteome,cytoplasm,nucleotidyltransferase,rna-binding,transferase,	chain:Polyribonucleotide nucleotidyltransferase,domain:KH,domain:S1 motif,
15608169	Potassium-transporting ATPase A chain	Mycobacterium tuberculosis		GO:0006811~ion transport,GO:0006812~cation transport,GO:0006813~potassium ion transport,GO:0015672~monovalent inorganic cation transport,GO:0030001~metal ion transport,	GO:0005886~plasma membrane,GO:0016021~integral to membrane,GO:0031224~intrinsic to membrane,	GO:0000166~nucleotide binding,GO:0001882~nucleoside binding,GO:0001883~purine nucleoside binding,GO:0005524~ATP binding,GO:0008556~potassium-transporting ATPase activity,GO:0015077~monovalent inorganic cation transmembrane transporter activity,GO:0015079~potassium ion transmembrane transporter activity,GO:0015399~primary active transmembrane transporter activity,GO:0015405~P-P-bond-hydrolysis-dri…	IPR004623:ATPase, K+ transporting, A subunit,	mra02020:Two-component system,mtc02020:Two-component system,mtu02020:Two-component system,	PIRSF001294:H(+)/K(+)-transporting ATPase, subunit A,PIRSF001294:K_ATPaseA,		atp-binding,cell membrane,complete proteome,hydrolase,ion transport,membrane,nucleotide-binding,potassium,potassium transport,transmembrane,transport,	chain:Potassium-transporting ATPase A chain,transmembrane region,
15610199	Probable DNA ligase	Mycobacterium tuberculosis		GO:0006259~DNA metabolic process,GO:0006260~DNA replication,GO:0006281~DNA repair,GO:0006310~DNA recombination,GO:0006974~response to DNA damage stimulus,GO:0007049~cell cycle,GO:0033554~cellular response to stress,GO:0051301~cell division,		GO:0000166~nucleotide binding,GO:0001882~nucleoside binding,GO:0001883~purine nucleoside binding,GO:0003677~DNA binding,GO:0003909~DNA ligase activity,GO:0003910~DNA ligase (ATP) activity,GO:0005524~ATP binding,GO:0016886~ligase activity, forming phosphoric ester bonds,GO:0017076~purine nucleotide binding,GO:0030554~adenyl nucleotide binding,GO:0032553~ribonucleotide binding,GO:0032555~purine rib…	IPR000977:ATP-dependent DNA ligase,IPR012308:DNA ligase, N-terminal,IPR012309:ATP dependent DNA ligase, C-terminal,IPR012310:ATP dependent DNA ligase, central,IPR012340:Nucleic acid-binding, OB-fold,IPR016059:ATP-dependent DNA ligase, conserved site,	mra03410:Base excision repair,mra03420:Nucleotide excision repair,mra03430:Mismatch repair,mra03450:Non-homologous end-joining,mtc03410:Base excision repair,mtc03420:Nucleotide excision repair,mtc03430:Mismatch repair,mtc03450:Non-homologous end-joining,mtf03410:Base excision repair,mtf03420:Nucleotide excision repair,mtf03430:Mismatch repair,mtf03450:Non-homologous end-joining,mtu03410:Base exci…			atp-binding,cell cycle,cell division,complete proteome,DNA damage,dna recombination,dna repair,dna replication,ligase,metal-binding,nucleotide-binding,	active site:N6-AMP-lysine intermediate,binding site:ATP,chain:Probable DNA ligase,sequence conflict,
15607940	Probable M18-family aminopeptidase 2; Probable M18 family aminopeptidase 2	Mycobacterium tuberculosis		GO:0006508~proteolysis,	GO:0005773~vacuole,	GO:0004177~aminopeptidase activity,GO:0008233~peptidase activity,GO:0008237~metallopeptidase activity,GO:0008238~exopeptidase activity,GO:0008270~zinc ion binding,GO:0043167~ion binding,GO:0043169~cation binding,GO:0046872~metal ion binding,GO:0046914~transition metal ion binding,GO:0070011~peptidase activity, acting on L-amino acid peptides,	IPR001948:Peptidase M18, aminopeptidase I,				Aminopeptidase,complete proteome,hydrolase,metal-binding,metalloprotease,Protease,zinc,	chain:Probable M18 family aminopeptidase 2,metal ion-binding site:Zinc,sequence conflict,
15610929	Probable arabinosyltransferase C	Mycobacterium tuberculosis		GO:0000270~peptidoglycan metabolic process,GO:0000271~polysaccharide biosynthetic process,GO:0005976~polysaccharide metabolic process,GO:0006022~aminoglycan metabolic process,GO:0006023~aminoglycan biosynthetic process,GO:0006024~glycosaminoglycan biosynthetic process,GO:0007047~cell wall organization,GO:0009252~peptidoglycan biosynthetic process,GO:0009273~peptidoglycan-based cell wall biogenesi…	GO:0005886~plasma membrane,GO:0016021~integral to membrane,GO:0031224~intrinsic to membrane,	GO:0016763~transferase activity, transferring pentosyl groups,	IPR007680:Mycobacterial cell wall arabinan synthesis protein,				antibiotic resistance,cell membrane,cell wall biogenesis/degradation,complete proteome,glycosyltransferase,membrane,transferase,transmembrane,	chain:Probable arabinosyltransferase C,sequence conflict,sequence variant,transmembrane region,
15607249	Probable cation-transporting ATPase I	Mycobacterium tuberculosis		GO:0006163~purine nucleotide metabolic process,GO:0006164~purine nucleotide biosynthetic process,GO:0006754~ATP biosynthetic process,GO:0006811~ion transport,GO:0006812~cation transport,GO:0009141~nucleoside triphosphate metabolic process,GO:0009142~nucleoside triphosphate biosynthetic process,GO:0009144~purine nucleoside triphosphate metabolic process,GO:0009145~purine nucleoside triphosphate bi…	GO:0005886~plasma membrane,GO:0016021~integral to membrane,GO:0031224~intrinsic to membrane,	GO:0000166~nucleotide binding,GO:0000287~magnesium ion binding,GO:0001882~nucleoside binding,GO:0001883~purine nucleoside binding,GO:0005524~ATP binding,GO:0015082~di-, tri-valent inorganic cation transmembrane transporter activity,GO:0015095~magnesium ion transmembrane transporter activity,GO:0015399~primary active transmembrane transporter activity,GO:0015405~P-P-bond-hydrolysis-driven transmem…	IPR000695:ATPase, P-type, H+ transporting proton pump,IPR001757:ATPase, P-type, K/Mg/Cd/Cu/Zn/Na/Ca/Na/H-transporter,IPR005834:Haloacid dehalogenase-like hydrolase,IPR006068:ATPase, P-type cation-transporter, C-terminal,IPR006415:ATPase, P-type, magnesium-translocating,IPR008250:ATPase, P-type, ATPase-associated region,IPR018303:ATPase, P-type phosphorylation site,				atp-binding,cell membrane,complete proteome,hydrolase,magnesium,membrane,metal-binding,nucleotide-binding,phosphoprotein,transmembrane,	active site:4-aspartylphosphate intermediate,chain:Probable cation-transporting ATPase I,metal ion-binding site:Magnesium,sequence conflict,transmembrane region,
15608109	Probable cation-transporting ATPase V	Mycobacterium tuberculosis	Inorganic ion transport and metabolism,	GO:0006163~purine nucleotide metabolic process,GO:0006164~purine nucleotide biosynthetic process,GO:0006754~ATP biosynthetic process,GO:0006811~ion transport,GO:0006812~cation transport,GO:0009141~nucleoside triphosphate metabolic process,GO:0009142~nucleoside triphosphate biosynthetic process,GO:0009144~purine nucleoside triphosphate metabolic process,GO:0009145~purine nucleoside triphosphate bi…	GO:0005886~plasma membrane,GO:0016021~integral to membrane,GO:0031224~intrinsic to membrane,	GO:0000166~nucleotide binding,GO:0000287~magnesium ion binding,GO:0001882~nucleoside binding,GO:0001883~purine nucleoside binding,GO:0004008~copper-exporting ATPase activity,GO:0005375~copper ion transmembrane transporter activity,GO:0005524~ATP binding,GO:0015082~di-, tri-valent inorganic cation transmembrane transporter activity,GO:0015399~primary active transmembrane transporter activity,GO:00…	IPR000695:ATPase, P-type, H+ transporting proton pump,IPR001757:ATPase, P-type, K/Mg/Cd/Cu/Zn/Na/Ca/Na/H-transporter,IPR005834:Haloacid dehalogenase-like hydrolase,IPR006403:ATPase, P type, cation/copper-transporter,IPR006416:ATPase, P-type, heavy metal translocating,IPR008250:ATPase, P-type, ATPase-associated region,IPR018303:ATPase, P-type phosphorylation site,				atp-binding,cell membrane,complete proteome,hydrolase,magnesium,membrane,metal-binding,nucleotide-binding,phosphoprotein,transmembrane,	active site:4-aspartylphosphate intermediate,chain:Probable cation-transporting ATPase V,metal ion-binding site:Magnesium,transmembrane region,
57117108	Probable cutinase cut3	Mycobacterium tuberculosis			GO:0005576~extracellular region,	GO:0004091~carboxylesterase activity,GO:0050525~cutinase activity,	IPR000675:Cutinase,IPR011150:Cutinase, monofunctional,		PIRSF000861:cutinase,		complete proteome,disulfide bond,hydrolase,Secreted,serine esterase,signal,	chain:Probable cutinase cut3,disulfide bond,sequence conflict,signal peptide,
15610180	Probable cytochrome c oxidase subunit 1	Mycobacterium tuberculosis	Energy production and conversion,	GO:0006091~generation of precursor metabolites and energy,GO:0009060~aerobic respiration,GO:0015980~energy derivation by oxidation of organic compounds,GO:0022900~electron transport chain,GO:0045333~cellular respiration,GO:0055114~oxidation reduction,	GO:0005886~plasma membrane,GO:0016021~integral to membrane,GO:0031224~intrinsic to membrane,GO:0070469~respiratory chain,	GO:0004129~cytochrome-c oxidase activity,GO:0005506~iron ion binding,GO:0005507~copper ion binding,GO:0009055~electron carrier activity,GO:0015002~heme-copper terminal oxidase activity,GO:0015077~monovalent inorganic cation transmembrane transporter activity,GO:0015078~hydrogen ion transmembrane transporter activity,GO:0016675~oxidoreductase activity, acting on heme group of donors,GO:0016676~oxi…	IPR000883:Cytochrome c oxidase, subunit I,IPR014241:Cytochrome c oxidase, subunit I bacterial type,	mra00190:Oxidative phosphorylation,mtc00190:Oxidative phosphorylation,mtu00190:Oxidative phosphorylation,	PIRSF000265:cytochrome-c oxidase, subunit I,		cell membrane,chromoprotein,complete proteome,copper,electron transfer,electron transport,heme,iron,magnesium,membrane,membrane-associated complex,metal-binding,metalloprotein,oxidative phosphorylation,oxidoreductase,respiratory chain,transmembrane,transmembrane protein,transport,	chain:Probable cytochrome c oxidase subunit 1,cross-link:1'-histidyl-3'-tyrosine (His-Tyr),metal ion-binding site:Copper B,metal ion-binding site:Iron (heme A axial ligand),metal ion-binding site:Iron (heme A3 axial ligand),transmembrane region,
57117104	Probable geranylgeranyl pyrophosphate synthetase	Mycobacterium tuberculosis		GO:0006720~isoprenoid metabolic process,GO:0008299~isoprenoid biosynthetic process,GO:0008610~lipid biosynthetic process,		GO:0004161~dimethylallyltranstransferase activity,GO:0004311~farnesyltranstransferase activity,GO:0004337~geranyltranstransferase activity,GO:0004659~prenyltransferase activity,GO:0016765~transferase activity, transferring alkyl or aryl (other than methyl) groups,	IPR000092:Polyprenyl synthetase,IPR008949:Terpenoid synthase,IPR017446:Polyprenyl synthetase-related,	mra00900:Terpenoid backbone biosynthesis,mtu00900:Terpenoid backbone biosynthesis,	PIRSF000496:trans-prenyltransferase,		complete proteome,Isoprene biosynthesis,lipid synthesis,magnesium,metal-binding,multifunctional enzyme,transferase,	binding site:Dimethylallyl diphosphate,binding site:Isopentenyl diphosphate,chain:Probable geranylgeranyl pyrophosphate synthetase,metal ion-binding site:Magnesium 1,metal ion-binding site:Magnesium 2,metal ion-binding site:Magnesium 3,
57116832	Probable glucose-6-phosphate 1-dehydrogenase; Glucose-6-phosphate 1-dehydrogenase	Mycobacterium tuberculosis		GO:0005996~monosaccharide metabolic process,GO:0006006~glucose metabolic process,GO:0019318~hexose metabolic process,GO:0055114~oxidation reduction,		GO:0004345~glucose-6-phosphate dehydrogenase activity,	IPR001282:Glucose-6-phosphate dehydrogenase,IPR016040:NAD(P)-binding domain,IPR019796:Glucose-6-phosphate dehydrogenase, active site,	mra00030:Pentose phosphate pathway,mra00480:Glutathione metabolism,mtu00030:Pentose phosphate pathway,mtu00480:Glutathione metabolism,	PIRSF000110:G6PD,PIRSF000110:glucose-6-phosphate dehydrogenase,		carbohydrate metabolism,complete proteome,glucose metabolism,nadp,oxidoreductase,	active site:Proton acceptor,binding site:NADP,binding site:Substrate,chain:Probable glucose-6-phosphate 1- dehydrogenase,sequence conflict,
15607685	Probable low-affinity inorganic phosphate transporter	Mycobacterium tuberculosis		GO:0006811~ion transport,GO:0006817~phosphate transport,GO:0006820~anion transport,GO:0015698~inorganic anion transport,	GO:0005886~plasma membrane,GO:0016021~integral to membrane,GO:0031224~intrinsic to membrane,	GO:0005315~inorganic phosphate transmembrane transporter activity,GO:0008509~anion transmembrane transporter activity,GO:0015103~inorganic anion transmembrane transporter activity,GO:0015114~phosphate transmembrane transporter activity,	IPR001204:Phosphate transporter,				cell membrane,complete proteome,membrane,phosphate transport,transmembrane,transport,	chain:Probable low-affinity inorganic phosphate transporter,sequence conflict,transmembrane region,
15609719	Probable peptidyl-prolyl cis-trans isomerase B	Mycobacterium tuberculosis		GO:0006457~protein folding,		GO:0003755~peptidyl-prolyl cis-trans isomerase activity,GO:0016859~cis-trans isomerase activity,	IPR002130:Peptidyl-prolyl cis-trans isomerase, cyclophilin-type,				complete proteome,Isomerase,Rotamase,	chain:Probable peptidyl-prolyl cis-trans isomerase B,compositionally biased region:Ala/Val-rich,domain:PPIase cyclophilin-type,
15609384	Probable propionyl-CoA carboxylase beta chain 6	Mycobacterium tuberculosis	Lipid metabolism,			GO:0000166~nucleotide binding,GO:0001882~nucleoside binding,GO:0001883~purine nucleoside binding,GO:0004658~propionyl-CoA carboxylase activity,GO:0005524~ATP binding,GO:0016885~ligase activity, forming carbon-carbon bonds,GO:0017076~purine nucleotide binding,GO:0030554~adenyl nucleotide binding,GO:0032553~ribonucleotide binding,GO:0032555~purine ribonucleotide binding,GO:0032559~adenyl ribonucleo…	IPR000022:Carboxyl transferase,IPR011762:Acetyl-coenzyme A carboxyltransferase, N-terminal,IPR011763:Acetyl-coenzyme A carboxyltransferase, C-terminal,	mra00280:Valine, leucine and isoleucine degradation,mra00640:Propanoate metabolism,mtu00280:Valine, leucine and isoleucine degradation,mtu00640:Propanoate metabolism,			atp-binding,complete proteome,ligase,nucleotide-binding,	chain:Probable propionyl-CoA carboxylase beta chain 6,domain:Carboxyltransferase,
15609225	Probable serine/threonine-protein kinase pknJ	Mycobacterium tuberculosis		GO:0006468~protein amino acid phosphorylation,GO:0006793~phosphorus metabolic process,GO:0006796~phosphate metabolic process,GO:0016310~phosphorylation,	GO:0005886~plasma membrane,GO:0016021~integral to membrane,GO:0031224~intrinsic to membrane,	GO:0000166~nucleotide binding,GO:0001882~nucleoside binding,GO:0001883~purine nucleoside binding,GO:0004672~protein kinase activity,GO:0004674~protein serine/threonine kinase activity,GO:0005524~ATP binding,GO:0017076~purine nucleotide binding,GO:0030554~adenyl nucleotide binding,GO:0032553~ribonucleotide binding,GO:0032555~purine ribonucleotide binding,GO:0032559~adenyl ribonucleotide binding,	IPR000719:Protein kinase, core,IPR008271:Serine/threonine protein kinase, active site,IPR017441:Protein kinase, ATP binding site,IPR017442:Serine/threonine protein kinase-related,		PIRSF000569:serine/threonine-protein kinases, mycobacterial,		atp-binding,cell membrane,complete proteome,kinase,membrane,nucleotide-binding,serine/threonine-protein kinase,transferase,transmembrane,	active site:Proton acceptor,binding site:ATP,chain:Probable serine/threonine-protein kinase pknJ,domain:Protein kinase,nucleotide phosphate-binding region:ATP,transmembrane region,
15609640	Probable succinyl-CoA:3-ketoacid-coenzyme A transferase subunit B	Mycobacterium tuberculosis				GO:0008260~3-oxoacid CoA-transferase activity,GO:0008410~CoA-transferase activity,GO:0016782~transferase activity, transferring sulfur-containing groups,	IPR004164:Coenzyme A transferase active site,IPR004165:Coenzyme A transferase,IPR012791:3-oxoacid CoA-transferase, subunit B,	mra00072:Synthesis and degradation of ketone bodies,mra00280:Valine, leucine and isoleucine degradation,mra00650:Butanoate metabolism,mtc00072:Synthesis and degradation of ketone bodies,mtc00280:Valine, leucine and isoleucine degradation,mtc00650:Butanoate metabolism,mtu00072:Synthesis and degradation of ketone bodies,mtu00280:Valine, leucine and isoleucine degradation,mtu00650:Butanoate metaboli…	PIRSF012663:CoA-transferase, beta subunit,		complete proteome,transferase,	chain:Probable succinyl-CoA:3-ketoacid-coenzyme A transferase subunit B,
57116684	Proline-rich 28 kDa antigen	Mycobacterium tuberculosis					IPR019674:Lipoprotein LpqT, predicted,		PIRSF028920:proline-rich 28 kDa antigen,		complete proteome,signal,	chain:Proline-rich 28 kDa antigen,signal peptide,
15610538	Protein Rv3402c/MT3510	Mycobacterium tuberculosis	Cell envelope biogenesis, outer membrane,			GO:0019842~vitamin binding,GO:0030170~pyridoxal phosphate binding,GO:0048037~cofactor binding,GO:0070279~vitamin B6 binding,	IPR000653:DegT/DnrJ/EryC1/StrS aminotransferase,IPR015421:Pyridoxal phosphate-dependent transferase, major region, subdomain 1,IPR015422:Pyridoxal phosphate-dependent transferase, major region, subdomain 2,		PIRSF000390:PLP_StrS,PIRSF000390:pyridoxal dependent aminotransferase, DegT/DnrJ/EryC1/StrS types,		complete proteome,pyridoxal phosphate,	chain:Protein Rv3402c/MT3510,modified residue,
15608440	Protein hemK homolog	Mycobacterium tuberculosis		GO:0006479~protein amino acid methylation,GO:0006730~one-carbon metabolic process,GO:0008213~protein amino acid alkylation,GO:0032259~methylation,GO:0043414~biopolymer methylation,		GO:0008276~protein methyltransferase activity,	IPR002052:N-6 adenine-specific DNA methylase, conserved site,IPR004556:Modification methylase HemK,IPR007848:Methyltransferase small,		PIRSF037013:(N5)-glutamine methyltransferase, Hemk type,		complete proteome,methyltransferase,transferase,	chain:Protein hemK homolog,sequence conflict,
15609514	Protein mbtH	Mycobacterium tuberculosis					IPR005153:MbtH-like protein,		PIRSF004495:Escherichia coli hypothetical 8K protein (fes 3' region),		3d-structure,complete proteome,	chain:Protein mbtH,helix,sequence conflict,strand,
15608958	Protein translocase subunit secA 2	Mycobacterium tuberculosis		GO:0006605~protein targeting,GO:0006886~intracellular protein transport,GO:0008104~protein localization,GO:0015031~protein transport,GO:0017038~protein import,GO:0034613~cellular protein localization,GO:0045184~establishment of protein localization,GO:0046907~intracellular transport,GO:0055085~transmembrane transport,GO:0065002~intracellular protein transmembrane transport,GO:0070727~cellular mac…	GO:0005886~plasma membrane,GO:0009898~internal side of plasma membrane,GO:0044459~plasma membrane part,	GO:0000166~nucleotide binding,GO:0001882~nucleoside binding,GO:0001883~purine nucleoside binding,GO:0005524~ATP binding,GO:0017076~purine nucleotide binding,GO:0030554~adenyl nucleotide binding,GO:0032553~ribonucleotide binding,GO:0032555~purine ribonucleotide binding,GO:0032559~adenyl ribonucleotide binding,	IPR000185:SecA protein,IPR011115:SecA DEAD-like,IPR011116:SecA Wing and Scaffold,IPR011130:SecA preprotein cross-linking region,IPR014018:SecA motor DEAD,	mra03060:Protein export,mra03070:Bacterial secretion system,mtu03060:Protein export,mtu03070:Bacterial secretion system,	PIRSF002824:preprotein translocase, SecA subunit,		ATP,atp-binding,cell membrane,complete proteome,cytoplasm,membrane,nucleotide binding,nucleotide-binding,P-loop,protein transport,translocation,transport,	chain:Protein translocase subunit secA 2,nucleotide phosphate-binding region:ATP,
15608078	Putative DNA ligase-like protein Rv0938/MT0965	Mycobacterium tuberculosis		GO:0006259~DNA metabolic process,GO:0006260~DNA replication,GO:0006261~DNA-dependent DNA replication,GO:0006269~DNA replication, synthesis of RNA primer,GO:0006281~DNA repair,GO:0006310~DNA recombination,GO:0006974~response to DNA damage stimulus,GO:0032774~RNA biosynthetic process,GO:0033554~cellular response to stress,		GO:0000166~nucleotide binding,GO:0001882~nucleoside binding,GO:0001883~purine nucleoside binding,GO:0003896~DNA primase activity,GO:0003899~DNA-directed RNA polymerase activity,GO:0003909~DNA ligase activity,GO:0003910~DNA ligase (ATP) activity,GO:0005524~ATP binding,GO:0016779~nucleotidyltransferase activity,GO:0016886~ligase activity, forming phosphoric ester bonds,GO:0017076~purine nucleotide …	IPR002755:DNA primase, small subunit,IPR012309:ATP dependent DNA ligase, C-terminal,IPR012310:ATP dependent DNA ligase, central,IPR012340:Nucleic acid-binding, OB-fold,IPR014144:DNA ligase D, 3'-phosphoesterase domain,IPR014145:DNA polymerase LigD, polymerase domain,IPR014146:DNA polymerase LigD, ligase region,	mtu03410:Base excision repair,mtu03420:Nucleotide excision repair,mtu03430:Mismatch repair,mtu03450:Non-homologous end-joining,	PIRSF037209:DNA-ligase protein,PIRSF500388:DNA-ligase like protein,		3d-structure,atp-binding,complete proteome,ligase,nucleotide-binding,	active site:N6-AMP-lysine intermediate,chain:Putative DNA ligase-like protein Rv0938/MT0965,helix,sequence conflict,strand,turn,
15608030	Putative HTH-type transcriptional regulator Rv0890c/MT0914	Mycobacterium tuberculosis		GO:0000160~two-component signal transduction system (phosphorelay),GO:0006350~transcription,GO:0006355~regulation of transcription, DNA-dependent,GO:0006952~defense response,GO:0045449~regulation of transcription,GO:0051252~regulation of RNA metabolic process,		GO:0000156~two-component response regulator activity,GO:0003677~DNA binding,GO:0003700~transcription factor activity,GO:0030528~transcription regulator activity,GO:0043565~sequence-specific DNA binding,	IPR000792:Transcription regulator LuxR, C-terminal,IPR011991:Winged helix repressor DNA-binding,			SM00421:HTH_LUXR,	complete proteome,dna-binding,Transcription,transcription regulation,	chain:Putative HTH-type transcriptional regulator Rv0890c/MT0914,DNA-binding region:H-T-H motif,domain:HTH luxR-type,sequence conflict,
15610535	Putative S-adenosyl-L-methionine-dependent methyltransferase Rv3399/MT3507	Mycobacterium tuberculosis					IPR003455:O-methyltransferase, N-terminal,IPR011610:Conserved hypothetical protein CHP00027, methylltransferase,		PIRSF015570:Mycobacterium tuberculosis hypothetical protein Rv0731c,		complete proteome,methyltransferase,s-adenosyl-l-methionine,transferase,	binding site:S-adenosyl-L-methionine,chain:Putative S-adenosyl-L-methionine- dependent methyltransferase Rv3399/MT3507,region of interest:S-adenosyl-L-methionine binding,sequence conflict,
15608403	Putative amidase amiB2	Mycobacterium tuberculosis				GO:0004040~amidase activity,GO:0016811~hydrolase activity, acting on carbon-nitrogen (but not peptide) bonds, in linear amides,GO:0016879~ligase activity, forming carbon-nitrogen bonds,GO:0016884~carbon-nitrogen ligase activity, with glutamine as amido-N-donor,	IPR000120:Amidase signature enzyme,	mra00330:Arginine and proline metabolism,mra00360:Phenylalanine metabolism,mra00380:Tryptophan metabolism,mra00460:Cyanoamino acid metabolism,mra00632:Benzoate degradation via CoA ligation,mra00643:Styrene degradation,mtu00330:Arginine and proline metabolism,mtu00360:Phenylalanine metabolism,mtu00380:Tryptophan metabolism,mtu00460:Cyanoamino acid metabolism,mtu00632:Benzoate degradation via CoA l…	PIRSF001329:indoleacetamide hydrolase,		complete proteome,hydrolase,	active site:Acyl-ester intermediate,active site:Charge relay system,chain:Putative amidase amiB2,
15610681	Putative cytochrome P450 125	Mycobacterium tuberculosis	Secondary metabolites biosynthesis, transport, and catabolism,	GO:0055114~oxidation reduction,		GO:0005506~iron ion binding,GO:0009055~electron carrier activity,GO:0020037~heme binding,GO:0043167~ion binding,GO:0043169~cation binding,GO:0046872~metal ion binding,GO:0046906~tetrapyrrole binding,GO:0046914~transition metal ion binding,	IPR001128:Cytochrome P450,IPR002397:Cytochrome P450, B-class,IPR017972:Cytochrome P450, conserved site,	mra00361:gamma-Hexachlorocyclohexane degradation,mra00626:Naphthalene and anthracene degradation,mra00903:Limonene and pinene degradation,mtu00361:gamma-Hexachlorocyclohexane degradation,mtu00626:Naphthalene and anthracene degradation,mtu00903:Limonene and pinene degradation,	PIRSF000059:cytochrome P450 CYP106,		3d-structure,complete proteome,heme,iron,metal-binding,Monooxygenase,oxidoreductase,	chain:Putative cytochrome P450 125,metal ion-binding site:Iron (heme axial ligand),
57116859	Putative cytochrome P450 132	Mycobacterium tuberculosis	Secondary metabolites biosynthesis, transport, and catabolism,	GO:0055114~oxidation reduction,		GO:0005506~iron ion binding,GO:0009055~electron carrier activity,GO:0020037~heme binding,GO:0043167~ion binding,GO:0043169~cation binding,GO:0046872~metal ion binding,GO:0046906~tetrapyrrole binding,GO:0046914~transition metal ion binding,	IPR001128:Cytochrome P450,IPR002401:Cytochrome P450, E-class, group I,IPR017972:Cytochrome P450, conserved site,IPR017973:Cytochrome P450, C-terminal region,	mra00361:gamma-Hexachlorocyclohexane degradation,mra00626:Naphthalene and anthracene degradation,mra00903:Limonene and pinene degradation,mtu00361:gamma-Hexachlorocyclohexane degradation,mtu00626:Naphthalene and anthracene degradation,mtu00903:Limonene and pinene degradation,	PIRSF000050:cytochrome P450 CYP4B1,		complete proteome,heme,iron,metal-binding,metalloprotein,Monooxygenase,oxidoreductase,	chain:Putative cytochrome P450 132,metal ion-binding site:Iron (heme axial ligand),sequence conflict,
15607278	Putative cytochrome P450 138	Mycobacterium tuberculosis	Secondary metabolites biosynthesis, transport, and catabolism,	GO:0055114~oxidation reduction,		GO:0005506~iron ion binding,GO:0009055~electron carrier activity,GO:0020037~heme binding,GO:0043167~ion binding,GO:0043169~cation binding,GO:0046872~metal ion binding,GO:0046906~tetrapyrrole binding,GO:0046914~transition metal ion binding,	IPR001128:Cytochrome P450,IPR002401:Cytochrome P450, E-class, group I,IPR017972:Cytochrome P450, conserved site,IPR017973:Cytochrome P450, C-terminal region,	mra00361:gamma-Hexachlorocyclohexane degradation,mra00626:Naphthalene and anthracene degradation,mra00903:Limonene and pinene degradation,mtu00361:gamma-Hexachlorocyclohexane degradation,mtu00626:Naphthalene and anthracene degradation,mtu00903:Limonene and pinene degradation,	PIRSF000063:cytochrome P450,		chromoprotein,complete proteome,heme,iron,metal-binding,metalloprotein,Monooxygenase,oxidoreductase,	chain:Putative cytochrome P450 138,metal ion-binding site:Iron (heme axial ligand),
15610258	Putative cytochrome P450 141	Mycobacterium tuberculosis	Secondary metabolites biosynthesis, transport, and catabolism,	GO:0055114~oxidation reduction,	GO:0005886~plasma membrane,GO:0016021~integral to membrane,GO:0031224~intrinsic to membrane,	GO:0005506~iron ion binding,GO:0009055~electron carrier activity,GO:0020037~heme binding,GO:0043167~ion binding,GO:0043169~cation binding,GO:0046872~metal ion binding,GO:0046906~tetrapyrrole binding,GO:0046914~transition metal ion binding,	IPR001128:Cytochrome P450,IPR002397:Cytochrome P450, B-class,IPR017972:Cytochrome P450, conserved site,	mra00361:gamma-Hexachlorocyclohexane degradation,mra00626:Naphthalene and anthracene degradation,mra00903:Limonene and pinene degradation,mtu00361:gamma-Hexachlorocyclohexane degradation,mtu00626:Naphthalene and anthracene degradation,mtu00903:Limonene and pinene degradation,	PIRSF000059:cytochrome P450 CYP106,		cell membrane,complete proteome,heme,iron,membrane,metal-binding,Monooxygenase,oxidoreductase,transmembrane,	chain:Putative cytochrome P450 141,metal ion-binding site:Iron (heme axial ligand),sequence conflict,transmembrane region,
15608915	Putative cytochrome P450 144	Mycobacterium tuberculosis	Secondary metabolites biosynthesis, transport, and catabolism,	GO:0055114~oxidation reduction,		GO:0005506~iron ion binding,GO:0009055~electron carrier activity,GO:0020037~heme binding,GO:0043167~ion binding,GO:0043169~cation binding,GO:0046872~metal ion binding,GO:0046906~tetrapyrrole binding,GO:0046914~transition metal ion binding,	IPR001128:Cytochrome P450,IPR002397:Cytochrome P450, B-class,IPR017972:Cytochrome P450, conserved site,IPR017973:Cytochrome P450, C-terminal region,	mra00361:gamma-Hexachlorocyclohexane degradation,mra00626:Naphthalene and anthracene degradation,mra00903:Limonene and pinene degradation,mtu00361:gamma-Hexachlorocyclohexane degradation,mtu00626:Naphthalene and anthracene degradation,mtu00903:Limonene and pinene degradation,	PIRSF000059:cytochrome P450 CYP106,		complete proteome,heme,iron,metal-binding,Monooxygenase,oxidoreductase,	chain:Putative cytochrome P450 144,metal ion-binding site:Iron (heme axial ligand),
15608325	Putative fatty-acid--CoA ligase fadD21	Mycobacterium tuberculosis		GO:0006631~fatty acid metabolic process,			IPR000873:AMP-dependent synthetase and ligase,		PIRSF001552:4-coumarate-CoA ligase,PIRSF500554:PIRSF500554,		complete proteome,fatty acid metabolism,ligase,lipid metabolism,	chain:Putative fatty-acid--CoA ligase fadD21,
15608659	Putative fatty-acid--CoA ligase fadD25	Mycobacterium tuberculosis		GO:0006631~fatty acid metabolic process,	GO:0005886~plasma membrane,GO:0016021~integral to membrane,GO:0031224~intrinsic to membrane,		IPR000873:AMP-dependent synthetase and ligase,		PIRSF001552:4-coumarate-CoA ligase,PIRSF500554:PIRSF500554,		cell membrane,complete proteome,fatty acid metabolism,ligase,lipid metabolism,membrane,transmembrane,	chain:Putative fatty-acid--CoA ligase fadD25,transmembrane region,
15608156	Putative lipoprotein lpqT	Mycobacterium tuberculosis			GO:0005886~plasma membrane,GO:0031224~intrinsic to membrane,GO:0031225~anchored to membrane,		IPR019674:Lipoprotein LpqT, predicted,		PIRSF025681:lipoprotein LpqT,		cell membrane,complete proteome,lipoprotein,membrane,palmitate,signal,	chain:Putative lipoprotein lpqT,lipid moiety-binding region:N-palmitoyl cysteine,lipid moiety-binding region:S-diacylglycerol cysteine,signal peptide,
15608660	Putative membrane protein mmpL12	Mycobacterium tuberculosis			GO:0005886~plasma membrane,GO:0016021~integral to membrane,GO:0031224~intrinsic to membrane,		IPR000731:Sterol-sensing 5TM box,IPR004707:Transport protein,IPR004869:MMPL,				cell membrane,complete proteome,membrane,transmembrane,	chain:Putative membrane protein mmpL12,transmembrane region,
15607648	Putative membrane protein mmpL2	Mycobacterium tuberculosis	General function prediction only,		GO:0005886~plasma membrane,GO:0016021~integral to membrane,GO:0031224~intrinsic to membrane,		IPR004707:Transport protein,IPR004869:MMPL,		PIRSF031736:PIRSF031736,		cell membrane,complete proteome,membrane,transmembrane,	chain:Putative membrane protein mmpL2,sequence conflict,transmembrane region,
15607591	Putative membrane protein mmpL4	Mycobacterium tuberculosis			GO:0005886~plasma membrane,GO:0016021~integral to membrane,GO:0031224~intrinsic to membrane,		IPR004707:Transport protein,IPR004869:MMPL,IPR017871:ABC transporter, conserved site,		PIRSF031736:PIRSF031736,		cell membrane,complete proteome,membrane,transmembrane,	chain:Putative membrane protein mmpL4,transmembrane region,
15609335	Putative membrane protein mmpS3	Mycobacterium tuberculosis			GO:0016021~integral to membrane,GO:0031224~intrinsic to membrane,				PIRSF037695:uncharacterized conserved protein,		complete proteome,membrane,transmembrane,	chain:Putative membrane protein mmpS3,compositionally biased region:Pro/Thr-rich,transmembrane region,
15608024	Putative phosphoserine aminotransferase	Mycobacterium tuberculosis		GO:0006563~L-serine metabolic process,GO:0006564~L-serine biosynthetic process,GO:0006766~vitamin metabolic process,GO:0006767~water-soluble vitamin metabolic process,GO:0008614~pyridoxine metabolic process,GO:0008615~pyridoxine biosynthetic process,GO:0008652~cellular amino acid biosynthetic process,GO:0009069~serine family amino acid metabolic process,GO:0009070~serine family amino acid biosynt…		GO:0004648~O-phospho-L-serine:2-oxoglutarate aminotransferase activity,GO:0008483~transaminase activity,GO:0016769~transferase activity, transferring nitrogenous groups,GO:0019842~vitamin binding,GO:0030170~pyridoxal phosphate binding,GO:0048037~cofactor binding,GO:0070279~vitamin B6 binding,	IPR000192:Aminotransferase, class V/Cysteine desulfurase,IPR006272:Phosphoserine aminotransferase, Mycobacterial type,IPR015421:Pyridoxal phosphate-dependent transferase, major region, subdomain 1,	mra00260:Glycine, serine and threonine metabolism,mra00750:Vitamin B6 metabolism,mtu00260:Glycine, serine and threonine metabolism,mtu00750:Vitamin B6 metabolism,	PIRSF000525:phosphoserine aminotransferase,		3d-structure,amino-acid biosynthesis,Aminotransferase,complete proteome,cytoplasm,pyridoxal phosphate,pyridoxine biosynthesis,Serine biosynthesis,transferase,	binding site:L-glutamate,binding site:Pyridoxal phosphate,chain:Putative phosphoserine aminotransferase,helix,modified residue,region of interest:Pyridoxal phosphate binding,strand,turn,
15607641	Pyrroline-5-carboxylate reductase	Mycobacterium tuberculosis		GO:0006560~proline metabolic process,GO:0006561~proline biosynthetic process,GO:0008652~cellular amino acid biosynthetic process,GO:0009064~glutamine family amino acid metabolic process,GO:0009084~glutamine family amino acid biosynthetic process,GO:0009309~amine biosynthetic process,GO:0016053~organic acid biosynthetic process,GO:0018130~heterocycle biosynthetic process,GO:0044271~nitrogen compou…		GO:0004735~pyrroline-5-carboxylate reductase activity,GO:0016645~oxidoreductase activity, acting on the CH-NH group of donors,GO:0016646~oxidoreductase activity, acting on the CH-NH group of donors, NAD or NADP as acceptor,	IPR000304:Delta 1-pyrroline-5-carboxylate reductase,IPR004455:NADP oxidoreductase, coenzyme F420-dependent,IPR016040:NAD(P)-binding domain,	mra00330:Arginine and proline metabolism,mtc00330:Arginine and proline metabolism,mtu00330:Arginine and proline metabolism,	PIRSF000193:Pyrrol-5-carb_rd,PIRSF000193:pyrroline-5-carboxylate reductase,		amino-acid biosynthesis,complete proteome,cytoplasm,nadp,oxidoreductase,proline biosynthesis,	chain:Pyrroline-5-carboxylate reductase,
15607374	R2-like ligand binding oxidase	Mycobacterium tuberculosis		GO:0009132~nucleoside diphosphate metabolic process,GO:0009186~deoxyribonucleoside diphosphate metabolic process,GO:0009262~deoxyribonucleotide metabolic process,GO:0055114~oxidation reduction,		GO:0004748~ribonucleoside-diphosphate reductase activity,GO:0005506~iron ion binding,GO:0016725~oxidoreductase activity, acting on CH or CH2 groups,GO:0016728~oxidoreductase activity, acting on CH or CH2 groups, disulfide as acceptor,GO:0030145~manganese ion binding,GO:0043167~ion binding,GO:0043169~cation binding,GO:0046872~metal ion binding,GO:0046914~transition metal ion binding,	IPR000358:Ribonucleotide reductase,IPR012348:Ribonucleotide reductase-related,	mra00230:Purine metabolism,mra00240:Pyrimidine metabolism,mtu00230:Purine metabolism,mtu00240:Pyrimidine metabolism,	PIRSF000355:ribonucleoside-diphosphate reductase class I, small subunit,		3d-structure,complete proteome,iron,lipoprotein,manganese,metal-binding,oxidoreductase,	chain:R2-like ligand binding oxidase,cross-link:3-(O4'-tyrosyl)-valine (Val-Tyr),helix,metal ion-binding site:Iron,metal ion-binding site:Iron; via pros nitrogen,metal ion-binding site:Manganese,metal ion-binding site:Manganese; via pros nitrogen,sequence conflict,turn,
15607200	Replicative DNA helicase	Mycobacterium tuberculosis		GO:0006259~DNA metabolic process,GO:0006260~DNA replication,GO:0006261~DNA-dependent DNA replication,GO:0006269~DNA replication, synthesis of RNA primer,GO:0006310~DNA recombination,GO:0006314~intron homing,GO:0016485~protein processing,GO:0016539~intein-mediated protein splicing,GO:0030908~protein splicing,GO:0032774~RNA biosynthetic process,GO:0051604~protein maturation,	GO:0000228~nuclear chromosome,GO:0005657~replication fork,GO:0005658~alpha DNA polymerase:primase complex,GO:0005694~chromosome,GO:0030894~replisome,GO:0032993~protein-DNA complex,GO:0043228~non-membrane-bounded organelle,GO:0043232~intracellular non-membrane-bounded organelle,GO:0043596~nuclear replication fork,GO:0043601~nuclear replisome,GO:0044427~chromosomal part,GO:0044454~nuclear chromosom…	GO:0000166~nucleotide binding,GO:0001882~nucleoside binding,GO:0001883~purine nucleoside binding,GO:0003677~DNA binding,GO:0003678~DNA helicase activity,GO:0004386~helicase activity,GO:0004518~nuclease activity,GO:0004519~endonuclease activity,GO:0005524~ATP binding,GO:0017076~purine nucleotide binding,GO:0030554~adenyl nucleotide binding,GO:0032553~ribonucleotide binding,GO:0032555~purine ribonu…	IPR003586:Hedgehog/intein hint domain, C-terminal,IPR003587:Hedgehog/intein hint, N-terminal,IPR003593:ATPase, AAA+ type, core,IPR004042:Intein DOD homing endonuclease,IPR006141:Intein splicing site,IPR007692:DNA helicase, DnaB type,IPR007693:DNA helicase, DnaB-like, N-terminal,IPR007694:DNA helicase, DnaB-like, C-terminal,IPR016136:DNA helicase DnaB, N-terminal/DNA primase DnaG, C-terminal,	mra03030:DNA replication,mtc03030:DNA replication,mtu03030:DNA replication,		SM00305:HintC,SM00306:HintN,SM00382:AAA,	3d-structure,atp-binding,autocatalytic cleavage,complete proteome,dna replication,dna-binding,Endonuclease,helicase,hydrolase,Intron homing,nuclease,nucleotide-binding,Primosome,protein splicing,repeat,	chain:Endonuclease PI-MtuHIP,chain:Replicative DNA helicase, 1st part,chain:Replicative DNA helicase, 2nd part,domain:DOD-type homing endonuclease,domain:SF4 helicase; first part,domain:SF4 helicase; second part,helix,nucleotide phosphate-binding region:ATP,sequence conflict,
15611055	Ribosomal RNA small subunit methyltransferase G	Mycobacterium tuberculosis		GO:0006364~rRNA processing,GO:0006396~RNA processing,GO:0007049~cell cycle,GO:0016072~rRNA metabolic process,GO:0022613~ribonucleoprotein complex biogenesis,GO:0034470~ncRNA processing,GO:0034660~ncRNA metabolic process,GO:0042254~ribosome biogenesis,		GO:0008173~RNA methyltransferase activity,GO:0008649~rRNA methyltransferase activity,	IPR003682:Glucose inhibited division protein,		PIRSF003078:GidB,		complete proteome,cytoplasm,methyltransferase,rrna processing,s-adenosyl-l-methionine,transferase,	chain:Ribosomal RNA small subunit methyltransferase G,sequence conflict,
15607154	Rv0012	Mycobacterium tuberculosis	Function unknown,				IPR010273:Protein of unknown function DUF881, bacterial,				complete proteome,
15607193	Rv0051	Mycobacterium tuberculosis	Function unknown,		GO:0016021~integral to membrane,GO:0031224~intrinsic to membrane,		IPR016570:Uncharacterised conserved protein UCP010361, membrane,		PIRSF010361:UCP010361,		complete proteome,transmembrane,
15607215	Rv0073	Mycobacterium tuberculosis	Defense mechanisms,	GO:0001932~regulation of protein amino acid phosphorylation,GO:0019220~regulation of phosphate metabolic process,GO:0031399~regulation of protein modification process,GO:0032268~regulation of cellular protein metabolic process,GO:0042325~regulation of phosphorylation,GO:0051174~regulation of phosphorus metabolic process,	GO:0005952~cAMP-dependent protein kinase complex,	GO:0000166~nucleotide binding,GO:0001882~nucleoside binding,GO:0001883~purine nucleoside binding,GO:0005524~ATP binding,GO:0008603~cAMP-dependent protein kinase regulator activity,GO:0016887~ATPase activity,GO:0017076~purine nucleotide binding,GO:0019207~kinase regulator activity,GO:0019887~protein kinase regulator activity,GO:0030554~adenyl nucleotide binding,GO:0032553~ribonucleotide binding,GO…	IPR000595:Cyclic nucleotide-binding,IPR002373:cAMP/cGMP-dependent protein kinase,IPR003439:ABC transporter-like,IPR003593:ATPase, AAA+ type, core,IPR017871:ABC transporter, conserved site,IPR018488:Cyclic nucleotide-binding, conserved site,			SM00100:cNMP,SM00382:AAA,	ATP,atp-binding,complete proteome,nucleotide-binding,
15607216	Rv0074	Mycobacterium tuberculosis	Secondary metabolites biosynthesis, transport, and catabolism,				IPR006680:Amidohydrolase 1,				complete proteome,
15607228	Rv0086; MRA_0090	Mycobacterium tuberculosis		GO:0006091~generation of precursor metabolites and energy,GO:0006119~oxidative phosphorylation,GO:0006793~phosphorus metabolic process,GO:0006796~phosphate metabolic process,GO:0015980~energy derivation by oxidation of organic compounds,GO:0016310~phosphorylation,GO:0022900~electron transport chain,GO:0022904~respiratory electron transport chain,GO:0042773~ATP synthesis coupled electron transport…	GO:0016021~integral to membrane,GO:0031224~intrinsic to membrane,	GO:0003954~NADH dehydrogenase activity,GO:0008137~NADH dehydrogenase (ubiquinone) activity,GO:0016651~oxidoreductase activity, acting on NADH or NADPH,GO:0016655~oxidoreductase activity, acting on NADH or NADPH, quinone or similar compound as acceptor,GO:0050136~NADH dehydrogenase (quinone) activity,	IPR001750:NADH:ubiquinone/plastoquinone oxidoreductase,IPR003916:NADH:ubiquinone oxidoreductase, chain 5,		PIRSF006542:[NiFe]-hydrogenase-3-type complex, large membrane subunit,PIRSF500405:[NiFe]-hydrogenase-4-type, large membrane subunit, HyfF type,		complete proteome,oxidoreductase,transmembrane,ubiquinone,
15607243	Rv0101	Mycobacterium tuberculosis	Secondary metabolites biosynthesis, transport, and catabolism,			GO:0000036~acyl carrier activity,GO:0004043~L-aminoadipate-semialdehyde dehydrogenase activity,GO:0016597~amino acid binding,GO:0016620~oxidoreductase activity, acting on the aldehyde or oxo group of donors, NAD or NADP as acceptor,GO:0019842~vitamin binding,GO:0031177~phosphopantetheine binding,GO:0031406~carboxylic acid binding,GO:0043176~amine binding,GO:0048037~cofactor binding,	IPR000873:AMP-dependent synthetase and ligase,IPR000897:Signal recognition particle, SRP54 subunit, GTPase,IPR001242:Condensation domain,IPR006162:Phosphopantetheine attachment site,IPR006163:Phosphopantetheine-binding,IPR009081:Acyl carrier protein-like,IPR010071:Amino acid adenylation,IPR010080:Thioester reductase,IPR013120:Male sterility, NAD-binding,IPR016040:NAD(P)-binding domain,				carrier protein,complete proteome,ligase,Phosphopantetheine,phosphoprotein,
15607250	Rv0108c	Mycobacterium tuberculosis									complete proteome,
15607254	Rv0112; MRA_0118	Mycobacterium tuberculosis	Cell envelope biogenesis, outer membrane / Carbohydrate transport and metabolism,			GO:0008446~GDP-mannose 4,6-dehydratase activity,GO:0016836~hydro-lyase activity,GO:0048037~cofactor binding,GO:0050662~coenzyme binding,	IPR001509:NAD-dependent epimerase/dehydratase,IPR002198:Short-chain dehydrogenase/reductase SDR,IPR016040:NAD(P)-binding domain,	mra00051:Fructose and mannose metabolism,mra00520:Amino sugar and nucleotide sugar metabolism,mtu00051:Fructose and mannose metabolism,mtu00520:Amino sugar and nucleotide sugar metabolism,	PIRSF001459:UDP-glucose 4-epimerase,		complete proteome,lyase,
15607269	Rv0127	Mycobacterium tuberculosis					IPR002575:Aminoglycoside phosphotransferase,				complete proteome,
57116694	Rv0151c	Mycobacterium tuberculosis					IPR000084:PE N-terminal,IPR013228:PE-PPE, C-terminal,				complete proteome,
15607300	Rv0158	Mycobacterium tuberculosis	Transcription,	GO:0006350~transcription,GO:0006355~regulation of transcription, DNA-dependent,GO:0045449~regulation of transcription,GO:0051252~regulation of RNA metabolic process,		GO:0003677~DNA binding,GO:0003700~transcription factor activity,GO:0030528~transcription regulator activity,	IPR001647:Transcriptional regulator, TetR-like, DNA-binding, bacterial/archaeal,IPR012287:Homeodomain-related,				complete proteome,dna-binding,Transcription,transcription regulation,
57116696	Rv0159c	Mycobacterium tuberculosis					IPR000084:PE N-terminal,IPR013228:PE-PPE, C-terminal,				complete proteome,
15607307	Rv0166; MRA_0174	Mycobacterium tuberculosis					IPR000873:AMP-dependent synthetase and ligase,				complete proteome,ligase,
15607332	Rv0191	Mycobacterium tuberculosis	Carbohydrate transport and metabolism,								cell membrane,complete proteome,membrane,transmembrane,transport,	chain:Uncharacterized MFS-type transporter Rv0191/MT0201,sequence variant,transmembrane region,
15607334	Rv0193c	Mycobacterium tuberculosis									complete proteome,
15607335	Rv0194	Mycobacterium tuberculosis	Defense mechanisms,		GO:0016021~integral to membrane,GO:0031224~intrinsic to membrane,	GO:0000166~nucleotide binding,GO:0001882~nucleoside binding,GO:0001883~purine nucleoside binding,GO:0005524~ATP binding,GO:0015399~primary active transmembrane transporter activity,GO:0015405~P-P-bond-hydrolysis-driven transmembrane transporter activity,GO:0016820~hydrolase activity, acting on acid anhydrides, catalyzing transmembrane movement of substances,GO:0016887~ATPase activity,GO:0017076~p…	IPR001140:ABC transporter, transmembrane region,IPR003439:ABC transporter-like,IPR003593:ATPase, AAA+ type, core,IPR017871:ABC transporter, conserved site,IPR017940:ABC transporter integral membrane type 1,	mtu02010:ABC transporters,	PIRSF005189:Mycobacterium tuberculosis probable ABC transporter Rv0194,	SM00382:AAA,	ATP,atp-binding,complete proteome,nucleotide-binding,transmembrane,
15607336	Rv0195	Mycobacterium tuberculosis	Signal transduction mechanisms / Transcription,	GO:0000160~two-component signal transduction system (phosphorelay),GO:0006350~transcription,GO:0006355~regulation of transcription, DNA-dependent,GO:0045449~regulation of transcription,GO:0051252~regulation of RNA metabolic process,		GO:0000156~two-component response regulator activity,GO:0003677~DNA binding,GO:0003700~transcription factor activity,GO:0030528~transcription regulator activity,GO:0043565~sequence-specific DNA binding,	IPR000792:Transcription regulator LuxR, C-terminal,IPR011991:Winged helix repressor DNA-binding,		PIRSF002868:response regulator, NarL type,	SM00421:HTH_LUXR,	complete proteome,dna-binding,Transcription,transcription regulation,
15607338	Rv0197	Mycobacterium tuberculosis	Energy production and conversion,	GO:0055114~oxidation reduction,		GO:0005506~iron ion binding,GO:0030151~molybdenum ion binding,GO:0043167~ion binding,GO:0043169~cation binding,GO:0046872~metal ion binding,GO:0046914~transition metal ion binding,GO:0051536~iron-sulfur cluster binding,GO:0051539~4 iron, 4 sulfur cluster binding,GO:0051540~metal cluster binding,	IPR006656:Molybdopterin oxidoreductase,IPR006657:Molydopterin dinucleotide-binding region,IPR006963:Molybdopterin oxidoreductase Fe4S4 region,IPR009010:Aspartate decarboxylase-like fold,				complete proteome,iron,iron-sulfur,metal-binding,Molybdenum,oxidoreductase,
15607387	Rv0246	Mycobacterium tuberculosis									complete proteome,
15607393	Rv0252; MRA_0261; MT0266	Mycobacterium tuberculosis		GO:0042126~nitrate metabolic process,GO:0042128~nitrate assimilation,GO:0055114~oxidation reduction,		GO:0000166~nucleotide binding,GO:0001882~nucleoside binding,GO:0001883~purine nucleoside binding,GO:0005506~iron ion binding,GO:0008942~nitrite reductase [NAD(P)H] activity,GO:0009055~electron carrier activity,GO:0016661~oxidoreductase activity, acting on other nitrogenous compounds as donors,GO:0017076~purine nucleotide binding,GO:0020037~heme binding,GO:0030554~adenyl nucleotide binding,GO:0043…	IPR001327:Pyridine nucleotide-disulphide oxidoreductase, NAD-binding region,IPR005117:Nitrite/sulphite reductase, hemoprotein beta-component, ferrodoxin-like,IPR006066:Nitrite and sulphite reductase iron-sulphur/siroheme-binding site,IPR006067:Nitrite and sulphite reductase 4Fe-4S region,IPR007419:BFD-like [2Fe-2S]-binding region,IPR012744:Nitrite reductase [NAD(P)H] large subunit, NirB,IPR013027…	mra00910:Nitrogen metabolism,mtc00910:Nitrogen metabolism,mtu00910:Nitrogen metabolism,	PIRSF037149:NirB,PIRSF037149:nitrite reductase [NAD(P)H], large subunit,		4fe-4s,complete proteome,heme,iron,iron-sulfur,metal-binding,oxidoreductase,
15607400	Rv0259c	Mycobacterium tuberculosis	Inorganic ion transport and metabolism,	GO:0006766~vitamin metabolic process,GO:0006767~water-soluble vitamin metabolic process,GO:0006778~porphyrin metabolic process,GO:0006779~porphyrin biosynthetic process,GO:0009110~vitamin biosynthetic process,GO:0009235~cobalamin metabolic process,GO:0009236~cobalamin biosynthetic process,GO:0018130~heterocycle biosynthetic process,GO:0033013~tetrapyrrole metabolic process,GO:0033014~tetrapyrrole…		GO:0043167~ion binding,GO:0043169~cation binding,GO:0046872~metal ion binding,	IPR002762:Cobalamin (vitamin B12) biosynthesis CbiX,		PIRSF004877:cobaltochelatase/ferrochelatase CbiX/SirB,PIRSF500174:cobaltochelatase/ferrochelatase, CbiX/SirB long form,		complete proteome,
15607401	Rv0260c	Mycobacterium tuberculosis		GO:0000160~two-component signal transduction system (phosphorelay),GO:0006355~regulation of transcription, DNA-dependent,GO:0018130~heterocycle biosynthetic process,GO:0033013~tetrapyrrole metabolic process,GO:0033014~tetrapyrrole biosynthetic process,GO:0044271~nitrogen compound biosynthetic process,GO:0045449~regulation of transcription,GO:0051252~regulation of RNA metabolic process,		GO:0000156~two-component response regulator activity,GO:0003677~DNA binding,GO:0004852~uroporphyrinogen-III synthase activity,GO:0016836~hydro-lyase activity,GO:0030528~transcription regulator activity,	IPR001867:Signal transduction response regulator, C-terminal,IPR003754:Tetrapyrrole biosynthesis, uroporphyrinogen III synthase,IPR011991:Winged helix repressor DNA-binding,	mtu00860:Porphyrin and chlorophyll metabolism,	PIRSF036553:transcriptional regulator/uroporphyrinogen-III synthase,		complete proteome,
15607425	Rv0284	Mycobacterium tuberculosis	Cell division and chromosome partitioning,	GO:0007049~cell cycle,GO:0007059~chromosome segregation,GO:0051301~cell division,	GO:0016021~integral to membrane,GO:0031224~intrinsic to membrane,	GO:0000166~nucleotide binding,GO:0001882~nucleoside binding,GO:0001883~purine nucleoside binding,GO:0003677~DNA binding,GO:0005524~ATP binding,GO:0017076~purine nucleotide binding,GO:0030554~adenyl nucleotide binding,GO:0032553~ribonucleotide binding,GO:0032555~purine ribonucleotide binding,GO:0032559~adenyl ribonucleotide binding,	IPR002543:Cell divisionFtsK/SpoIIIE,IPR003593:ATPase, AAA+ type, core,		PIRSF016430:PIRSF016430,	SM00382:AAA,	atp-binding,complete proteome,nucleotide-binding,
15607433	Rv0292	Mycobacterium tuberculosis			GO:0016021~integral to membrane,GO:0031224~intrinsic to membrane,						complete proteome,transmembrane,
15607456	Rv0315	Mycobacterium tuberculosis					IPR000757:Glycoside hydrolase, family 16,IPR006311:Twin-arginine translocation pathway signal,IPR008263:Glycoside hydrolase, family 16, active site,IPR013320:Concanavalin A-like lectin/glucanase, subgroup,IPR017909:Twin arginine translocation signal, Tat,				complete proteome,glycosidase,hydrolase,
57116721	Rv0318c	Mycobacterium tuberculosis							PIRSF004815:GufA protein,		complete proteome,
15607464	Rv0323c	Mycobacterium tuberculosis					IPR003737:N-acetylglucosaminyl phosphatidylinositol deacetylase,				complete proteome,
15607465	Rv0324	Mycobacterium tuberculosis		GO:0006350~transcription,GO:0006355~regulation of transcription, DNA-dependent,GO:0006811~ion transport,GO:0006820~anion transport,GO:0008272~sulfate transport,GO:0015698~inorganic anion transport,GO:0045449~regulation of transcription,GO:0051252~regulation of RNA metabolic process,		GO:0003677~DNA binding,GO:0003700~transcription factor activity,GO:0004792~thiosulfate sulfurtransferase activity,GO:0016782~transferase activity, transferring sulfur-containing groups,GO:0016783~sulfurtransferase activity,GO:0030528~transcription regulator activity,	IPR001307:Thiosulphate sulfurtransferase, conserved site,IPR001763:Rhodanese-like,IPR001845:Bacterial regulatory protein, ArsR,IPR011991:Winged helix repressor DNA-binding,			SM00418:HTH_ARSR,SM00450:RHOD,	complete proteome,dna-binding,Transcription,transcription regulation,transferase,
15607472	Rv0331	Mycobacterium tuberculosis	General function prediction only,	GO:0055114~oxidation reduction,			IPR013027:FAD-dependent pyridine nucleotide-disulphide oxidoreductase,IPR015904:Sulphide quinone-reductase,				complete proteome,oxidoreductase,
15607479	Rv0338c	Mycobacterium tuberculosis	Energy production and conversion,	GO:0055114~oxidation reduction,		GO:0009055~electron carrier activity,GO:0051536~iron-sulfur cluster binding,GO:0051540~metal cluster binding,	IPR004017:Cysteine-rich region, CCG,IPR012285:Fumarate reductase, C-terminal,IPR017896:4Fe-4S ferredoxin, iron-sulpur binding domain,IPR017900:4Fe-4S ferredoxin, iron-sulphur binding, conserved site,				complete proteome,oxidoreductase,
57116726	Rv0355c	Mycobacterium tuberculosis	Cell motility and secretion,				IPR000030:Mycobacterial PPE protein,IPR002989:Mycobacterial pentapeptide repeat,				complete proteome,
15607500	Rv0359	Mycobacterium tuberculosis		GO:0006508~proteolysis,		GO:0004175~endopeptidase activity,GO:0004222~metalloendopeptidase activity,GO:0008233~peptidase activity,GO:0008237~metallopeptidase activity,GO:0070011~peptidase activity, acting on L-amino acid peptides,	IPR008915:Peptidase M50,				complete proteome,
15607517	Rv0376c	Mycobacterium tuberculosis	Posttranslational modification, protein turnover, chaperones,				IPR003777:XdhC- CoxI,				complete proteome,
15607522	Rv0381c	Mycobacterium tuberculosis									complete proteome,
15607536	Rv0395	Mycobacterium tuberculosis							PIRSF021507:Mycobacterium tuberculosis hypothetical protein Rv0395,		complete proteome,
15607546	Rv0405; MRA_0411	Mycobacterium tuberculosis				GO:0000036~acyl carrier activity,GO:0016597~amino acid binding,GO:0019842~vitamin binding,GO:0031177~phosphopantetheine binding,GO:0031406~carboxylic acid binding,GO:0043176~amine binding,GO:0048037~cofactor binding,	IPR000794:Beta-ketoacyl synthase,IPR001031:Thioesterase,IPR001227:Acyl transferase region,IPR006162:Phosphopantetheine attachment site,IPR006163:Phosphopantetheine-binding,IPR009081:Acyl carrier protein-like,IPR014030:Beta-ketoacyl synthase, N-terminal,IPR014031:Beta-ketoacyl synthase, C-terminal,IPR014043:Acyl transferase,IPR016038:Thiolase-like, subgroup,IPR018201:Beta-ketoacyl synthase, active…				carrier protein,complete proteome,Phosphopantetheine,transferase,
15607547	Rv0406c	Mycobacterium tuberculosis					IPR001279:Beta-lactamase-like,		PIRSF005457:glyoxalase,		complete proteome,
15607553	Rv0412c	Mycobacterium tuberculosis							PIRSF017076:hypothetical protein, Mycobacterium tuberculosis Rv0412c type,		complete proteome,
15607600	Rv0459	Mycobacterium tuberculosis					IPR008497:Protein of unknown function DUF779,		PIRSF009151:DUF779,		complete proteome,
15607614	Rv0473	Mycobacterium tuberculosis	Function unknown,		GO:0016021~integral to membrane,GO:0031224~intrinsic to membrane,		IPR007383:Protein of unknown function DUF445, transmembrane,				complete proteome,transmembrane,
15607658	Rv0517	Mycobacterium tuberculosis					IPR002656:Acyltransferase 3,	mtu00350:Tyrosine metabolism,mtu00360:Phenylalanine metabolism,mtu00564:Glycerophospholipid metabolism,mtu00624:1- and 2-Methylnaphthalene degradation,mtu00632:Benzoate degradation via CoA ligation,mtu00642:Ethylbenzene degradation,mtu00903:Limonene and pinene degradation,			Acyltransferase,complete proteome,membrane,transferase,
15607677	Rv0537c	Mycobacterium tuberculosis									complete proteome,
15607686	Rv0546c	Mycobacterium tuberculosis					IPR004360:Glyoxalase/bleomycin resistance protein/dioxygenase,				complete proteome,
15607700	Rv0560c	Mycobacterium tuberculosis					IPR013216:Methyltransferase type 11,	mtu00150:Androgen and estrogen metabolism,mtu00340:Histidine metabolism,mtu00350:Tyrosine metabolism,mtu00450:Selenoamino acid metabolism,mtu00626:Naphthalene and anthracene degradation,			complete proteome,methyltransferase,transferase,
15607705	Rv0565c	Mycobacterium tuberculosis	Inorganic ion transport and metabolism,	GO:0006766~vitamin metabolic process,GO:0006767~water-soluble vitamin metabolic process,GO:0006772~thiamin metabolic process,GO:0006790~sulfur metabolic process,GO:0009110~vitamin biosynthetic process,GO:0009228~thiamin biosynthetic process,GO:0018130~heterocycle biosynthetic process,GO:0019438~aromatic compound biosynthetic process,GO:0042364~water-soluble vitamin biosynthetic process,GO:0042723…		GO:0009055~electron carrier activity,	IPR002922:Thiamine biosynthesis Thi4 protein,IPR013027:FAD-dependent pyridine nucleotide-disulphide oxidoreductase,	mtu00361:gamma-Hexachlorocyclohexane degradation,mtu00626:Naphthalene and anthracene degradation,mtu00903:Limonene and pinene degradation,			complete proteome,Monooxygenase,oxidoreductase,
15607712	Rv0572c	Mycobacterium tuberculosis									complete proteome,
15607715	Rv0575c	Mycobacterium tuberculosis		GO:0055114~oxidation reduction,			IPR002938:Monooxygenase, FAD-binding,IPR003042:Aromatic-ring hydroxylase-like,				complete proteome,Monooxygenase,oxidoreductase,
15607731	Rv0591; MRA_0599	Mycobacterium tuberculosis					IPR003399:Mammalian cell entry related,IPR005693:Mammalian cell entry,IPR008360:Mammalian cell entry, mce1C,				complete proteome,
57116761	Rv0619; MRA_0628	Mycobacterium tuberculosis		GO:0005996~monosaccharide metabolic process,GO:0006012~galactose metabolic process,GO:0019318~hexose metabolic process,		GO:0008108~UDP-glucose:hexose-1-phosphate uridylyltransferase activity,GO:0008270~zinc ion binding,GO:0016779~nucleotidyltransferase activity,GO:0017103~UTP:galactose-1-phosphate uridylyltransferase activity,GO:0043167~ion binding,GO:0043169~cation binding,GO:0046872~metal ion binding,GO:0046914~transition metal ion binding,GO:0051748~UTP-monosaccharide-1-phosphate uridylyltransferase activity,GO…	IPR001937:Galactose-1-phosphate uridyl transferase, class I,IPR005850:Galactose-1-phosphate uridyl transferase, C-terminal,IPR011151:Histidine triad motif,	mra00052:Galactose metabolism,mra00520:Amino sugar and nucleotide sugar metabolism,mtu00052:Galactose metabolism,mtu00520:Amino sugar and nucleotide sugar metabolism,	PIRSF000808:GalT,		complete proteome,nucleotidyltransferase,transferase,
15607821	Rv0681	Mycobacterium tuberculosis	Transcription,	GO:0006350~transcription,GO:0006355~regulation of transcription, DNA-dependent,GO:0045449~regulation of transcription,GO:0051252~regulation of RNA metabolic process,		GO:0003677~DNA binding,GO:0003700~transcription factor activity,GO:0030528~transcription regulator activity,	IPR001647:Transcriptional regulator, TetR-like, DNA-binding, bacterial/archaeal,IPR012287:Homeodomain-related,				complete proteome,dna-binding,Transcription,transcription regulation,
15607828	Rv0688	Mycobacterium tuberculosis		GO:0019725~cellular homeostasis,GO:0042592~homeostatic process,GO:0045454~cell redox homeostasis,GO:0055114~oxidation reduction,		GO:0000166~nucleotide binding,GO:0001882~nucleoside binding,GO:0001883~purine nucleoside binding,GO:0009055~electron carrier activity,GO:0017076~purine nucleotide binding,GO:0030554~adenyl nucleotide binding,GO:0048037~cofactor binding,GO:0050660~FAD binding,GO:0050662~coenzyme binding,	IPR001327:Pyridine nucleotide-disulphide oxidoreductase, NAD-binding region,IPR004099:Pyridine nucleotide-disulphide oxidoreductase, dimerisation,IPR013027:FAD-dependent pyridine nucleotide-disulphide oxidoreductase,		PIRSF000328:NAD(FAD)-dependent oxidoreductase,		complete proteome,oxidoreductase,
15607867	Rv0727c; MRA_0735	Mycobacterium tuberculosis				GO:0008738~L-fuculose-phosphate aldolase activity,GO:0016832~aldehyde-lyase activity,GO:0043167~ion binding,GO:0043169~cation binding,GO:0046872~metal ion binding,	IPR001303:Class II aldolase/adducin, N-terminal,	mra00051:Fructose and mannose metabolism,mtu00051:Fructose and mannose metabolism,	PIRSF001463:class II aldolase/adducin, N-terminal,		aldehyde-lyase,carbon-carbon lyase,complete proteome,lyase,
15607881	Rv0741	Mycobacterium tuberculosis	DNA replication, recombination, and repair,								complete proteome,
57116775	Rv0749A	Mycobacterium tuberculosis									complete proteome,
15607908	Rv0768; MRA_0777	Mycobacterium tuberculosis		GO:0055114~oxidation reduction,			IPR015590:Aldehyde dehydrogenase,IPR016160:Aldehyde dehydrogenase, conserved site,IPR016162:Aldehyde dehydrogenase, N-terminal,	mra00010:Glycolysis / Gluconeogenesis,mra00053:Ascorbate and aldarate metabolism,mra00071:Fatty acid metabolism,mra00280:Valine, leucine and isoleucine degradation,mra00310:Lysine degradation,mra00330:Arginine and proline metabolism,mra00340:Histidine metabolism,mra00380:Tryptophan metabolism,mra00410:beta-Alanine metabolism,mra00561:Glycerolipid metabolism,mra00620:Pyruvate metabolism,mra00631:1…			complete proteome,oxidoreductase,
15607925	Rv0785	Mycobacterium tuberculosis				GO:0009055~electron carrier activity,	IPR003953:Fumarate reductase/succinate dehydrogenase flavoprotein, N-terminal,IPR014614:Uncharacterised conserved protein UCP036654,		PIRSF036654:UCP036654,		complete proteome,
15607927	Rv0787	Mycobacterium tuberculosis									complete proteome,
15607938	Rv0798c; MRA_0808	Mycobacterium tuberculosis		GO:0006952~defense response,GO:0009617~response to bacterium,GO:0042742~defense response to bacterium,		GO:0008233~peptidase activity,	IPR007544:Maritimacin/linocin-M18 bacteriocin protein,				complete proteome,
57116785	Rv0812	Mycobacterium tuberculosis				GO:0008483~transaminase activity,GO:0016769~transferase activity, transferring nitrogenous groups,	IPR001544:Aminotransferase, class IV,	mtu00790:Folate biosynthesis,			Aminotransferase,complete proteome,transferase,
15607956	Rv0816c; MRA_0826	Mycobacterium tuberculosis		GO:0019725~cellular homeostasis,GO:0042592~homeostatic process,GO:0045454~cell redox homeostasis,GO:0055114~oxidation reduction,			IPR012335:Thioredoxin fold,IPR015467:Thioredoxin, core,IPR017936:Thioredoxin-like,				complete proteome,oxidoreductase,
57116786	Rv0824c; MRA_0834	Mycobacterium tuberculosis		GO:0006631~fatty acid metabolic process,GO:0055114~oxidation reduction,		GO:0016717~oxidoreductase activity, acting on paired donors, with oxidation of a pair of donors resulting in the reduction of molecular oxygen to two molecules of water,GO:0043167~ion binding,GO:0043169~cation binding,GO:0045300~acyl-[acyl-carrier-protein] desaturase activity,GO:0046872~metal ion binding,GO:0046914~transition metal ion binding,	IPR005067:Fatty acid desaturase, type 2,IPR012348:Ribonucleotide reductase-related,	mra00061:Fatty acid biosynthesis,mra01040:Biosynthesis of unsaturated fatty acids,mtu00061:Fatty acid biosynthesis,mtu01040:Biosynthesis of unsaturated fatty acids,	PIRSF000346:Delta-9 acyl-ACP desaturase,PIRSF000346:Dlt9_acylACP_des,		complete proteome,oxidoreductase,
15607971	Rv0831c	Mycobacterium tuberculosis									complete proteome,
15608059	Rv0919	Mycobacterium tuberculosis				GO:0008080~N-acetyltransferase activity,GO:0016407~acetyltransferase activity,GO:0016410~N-acyltransferase activity,	IPR000182:GCN5-related N-acetyltransferase,IPR016181:Acyl-CoA N-acyltransferase,				complete proteome,
15608098	Rv0958	Mycobacterium tuberculosis	Coenzyme metabolism,					mtu00860:Porphyrin and chlorophyll metabolism,			complete proteome,lyase,
57116806	Rv0978c	Mycobacterium tuberculosis					IPR000084:PE N-terminal,IPR001258:NHL repeat,IPR011964:YVTN beta-propeller repeat,IPR013017:NHL repeat, subgroup,IPR015943:WD40/YVTN repeat-like,				complete proteome,
15608123	Rv0983; MRA_0990	Mycobacterium tuberculosis		GO:0006508~proteolysis,		GO:0004175~endopeptidase activity,GO:0004252~serine-type endopeptidase activity,GO:0008233~peptidase activity,GO:0008236~serine-type peptidase activity,GO:0017171~serine hydrolase activity,GO:0070011~peptidase activity, acting on L-amino acid peptides,	IPR001254:Peptidase S1 and S6, chymotrypsin/Hap,IPR001478:PDZ/DHR/GLGF,IPR001940:Peptidase S1C, HrtA/DegP2/Q/S,	mra02020:Two-component system,mtu02020:Two-component system,		SM00020:Tryp_SPc,SM00228:PDZ,	complete proteome,hydrolase,Protease,
57116814	Rv1040c	Mycobacterium tuberculosis					IPR000084:PE N-terminal,				complete proteome,
15608196	Rv1056	Mycobacterium tuberculosis					IPR007361:Protein of unknown function DUF427,				complete proteome,
15608267	Rv1127c; MRA_1136	Mycobacterium tuberculosis		GO:0006793~phosphorus metabolic process,GO:0006796~phosphate metabolic process,GO:0016310~phosphorylation,		GO:0000166~nucleotide binding,GO:0001882~nucleoside binding,GO:0001883~purine nucleoside binding,GO:0005524~ATP binding,GO:0016781~phosphotransferase activity, paired acceptors,GO:0017076~purine nucleotide binding,GO:0030554~adenyl nucleotide binding,GO:0032553~ribonucleotide binding,GO:0032555~purine ribonucleotide binding,GO:0032559~adenyl ribonucleotide binding,GO:0050242~pyruvate, phosphate d…	IPR002192:Pyruvate phosphate dikinase, PEP/pyruvate-binding,IPR008279:PEP-utilising enzyme, mobile region,IPR013815:ATP-grasp fold, subdomain 1,IPR013816:ATP-grasp fold, subdomain 2,	mra00620:Pyruvate metabolism,mtu00620:Pyruvate metabolism,			complete proteome,kinase,pyruvate,transferase,
15608294	Rv1154c	Mycobacterium tuberculosis					IPR012545:Protein of unknown function DUF1697,				complete proteome,
15608315	Rv1175c; MT1212; MRA_1186	Mycobacterium tuberculosis	General function prediction only,	GO:0055114~oxidation reduction,		GO:0000166~nucleotide binding,GO:0008670~2,4-dienoyl-CoA reductase (NADPH) activity,GO:0009055~electron carrier activity,GO:0010181~FMN binding,GO:0016628~oxidoreductase activity, acting on the CH-CH group of donors, NAD or NADP as acceptor,GO:0048037~cofactor binding,GO:0050662~coenzyme binding,	IPR001155:NADH:flavin oxidoreductase/NADH oxidase, N-terminal,IPR006076:FAD dependent oxidoreductase,IPR013027:FAD-dependent pyridine nucleotide-disulphide oxidoreductase,IPR013785:Aldolase-type TIM barrel,IPR016040:NAD(P)-binding domain,				complete proteome,oxidoreductase,
15608321	Rv1181	Mycobacterium tuberculosis		GO:0055114~oxidation reduction,		GO:0000036~acyl carrier activity,GO:0008270~zinc ion binding,GO:0043167~ion binding,GO:0043169~cation binding,GO:0046872~metal ion binding,GO:0046914~transition metal ion binding,GO:0048037~cofactor binding,	IPR000794:Beta-ketoacyl synthase,IPR001227:Acyl transferase region,IPR006163:Phosphopantetheine-binding,IPR009081:Acyl carrier protein-like,IPR013149:Alcohol dehydrogenase, zinc-binding,IPR013154:Alcohol dehydrogenase GroES-like,IPR013968:Polyketide synthase, KR,IPR014043:Acyl transferase,IPR016040:NAD(P)-binding domain,				Acyltransferase,complete proteome,transferase,
15608326	Rv1186c	Mycobacterium tuberculosis	Signal transduction mechanisms / Secondary metabolites biosynthesis, transport, and catabolism,								complete proteome,
15608328	Rv1188	Mycobacterium tuberculosis		GO:0006536~glutamate metabolic process,GO:0006537~glutamate biosynthetic process,GO:0006560~proline metabolic process,GO:0006562~proline catabolic process,GO:0008652~cellular amino acid biosynthetic process,GO:0009063~cellular amino acid catabolic process,GO:0009064~glutamine family amino acid metabolic process,GO:0009065~glutamine family amino acid catabolic process,GO:0009084~glutamine family a…		GO:0004657~proline dehydrogenase activity,GO:0016645~oxidoreductase activity, acting on the CH-NH group of donors,	IPR002872:Proline dehydrogenase,IPR008219:Predicted proline dehydrogenase,IPR015590:Aldehyde dehydrogenase,	mtu00330:Arginine and proline metabolism,	PIRSF000196:Pro_dehydrog,		complete proteome,oxidoreductase,
15608334	Rv1194c	Mycobacterium tuberculosis	Signal transduction mechanisms / Secondary metabolites biosynthesis, transport, and catabolism,						PIRSF019685:PIRSF019685,		complete proteome,
15608358	Rv1218c	Mycobacterium tuberculosis	Defense mechanisms,			GO:0000166~nucleotide binding,GO:0001882~nucleoside binding,GO:0001883~purine nucleoside binding,GO:0005524~ATP binding,GO:0016887~ATPase activity,GO:0017076~purine nucleotide binding,GO:0030554~adenyl nucleotide binding,GO:0032553~ribonucleotide binding,GO:0032555~purine ribonucleotide binding,GO:0032559~adenyl ribonucleotide binding,	IPR003439:ABC transporter-like,IPR003593:ATPase, AAA+ type, core,IPR017871:ABC transporter, conserved site,	mtu02010:ABC transporters,		SM00382:AAA,	ATP,atp-binding,complete proteome,nucleotide-binding,
15608379	Rv1239c; MRA_1248	Mycobacterium tuberculosis		GO:0000041~transition metal ion transport,GO:0006811~ion transport,GO:0006812~cation transport,GO:0006824~cobalt ion transport,GO:0015674~di-, tri-valent inorganic cation transport,GO:0015693~magnesium ion transport,GO:0030001~metal ion transport,	GO:0016021~integral to membrane,GO:0031224~intrinsic to membrane,	GO:0015082~di-, tri-valent inorganic cation transmembrane transporter activity,GO:0015087~cobalt ion transmembrane transporter activity,GO:0015095~magnesium ion transmembrane transporter activity,GO:0022890~inorganic cation transmembrane transporter activity,GO:0046873~metal ion transmembrane transporter activity,GO:0046915~transition metal ion transmembrane transporter activity,	IPR002523:Mg2+ transporter protein, CorA-like,IPR004488:Magnesium and cobalt transport protein CorA,				complete proteome,transmembrane,
15608389	Rv1249c	Mycobacterium tuberculosis									complete proteome,
15608391	Rv1251c	Mycobacterium tuberculosis	DNA replication, recombination, and repair,General function prediction only,			GO:0000166~nucleotide binding,GO:0001882~nucleoside binding,GO:0001883~purine nucleoside binding,GO:0005524~ATP binding,GO:0017076~purine nucleotide binding,GO:0030554~adenyl nucleotide binding,GO:0032553~ribonucleotide binding,GO:0032555~purine ribonucleotide binding,GO:0032559~adenyl ribonucleotide binding,	IPR003593:ATPase, AAA+ type, core,IPR019993:RecB family nuclease, TM0106, putative,			SM00382:AAA,	atp-binding,complete proteome,nucleotide-binding,
15608498	Rv1358	Mycobacterium tuberculosis	Transcription,	GO:0000160~two-component signal transduction system (phosphorelay),GO:0006355~regulation of transcription, DNA-dependent,GO:0007242~intracellular signaling cascade,GO:0009123~nucleoside monophosphate metabolic process,GO:0009124~nucleoside monophosphate biosynthetic process,GO:0009165~nucleotide biosynthetic process,GO:0009187~cyclic nucleotide metabolic process,GO:0009190~cyclic nucleotide biosy…		GO:0000156~two-component response regulator activity,GO:0003677~DNA binding,GO:0003700~transcription factor activity,GO:0016849~phosphorus-oxygen lyase activity,GO:0030528~transcription regulator activity,GO:0043565~sequence-specific DNA binding,	IPR000792:Transcription regulator LuxR, C-terminal,IPR001054:Adenylyl cyclase class-3/4/guanylyl cyclase,IPR011991:Winged helix repressor DNA-binding,			SM00044:CYCc,SM00421:HTH_LUXR,	complete proteome,
57116855	Rv1374c	Mycobacterium tuberculosis					IPR018271:Ribosomal protein S14, conserved site,				complete proteome,
15608518	Rv1378c	Mycobacterium tuberculosis					IPR003615:HNH nuclease,			SM00507:HNHc,	complete proteome,
15608527	Rv1388; MRA_1397	Mycobacterium tuberculosis									complete proteome,
57116867	Rv1453	Mycobacterium tuberculosis	Signal transduction mechanisms / Secondary metabolites biosynthesis, transport, and catabolism,								complete proteome,
15608635	Rv1497; MRA_1507	Mycobacterium tuberculosis	Defense mechanisms,				IPR001466:Beta-lactamase-related,				complete proteome,hydrolase,
15608643	Rv1505c	Mycobacterium tuberculosis					IPR001451:Bacterial transferase hexapeptide repeat,IPR020019:Sialic acid O-acyltransferase, NeuD,				complete proteome,
15608646	Rv1508c	Mycobacterium tuberculosis									complete proteome,
15608655	Rv1517	Mycobacterium tuberculosis			GO:0016021~integral to membrane,GO:0031224~intrinsic to membrane,						complete proteome,transmembrane,
15608661	Rv1523	Mycobacterium tuberculosis					IPR013216:Methyltransferase type 11,	mtu00150:Androgen and estrogen metabolism,mtu00340:Histidine metabolism,mtu00350:Tyrosine metabolism,mtu00450:Selenoamino acid metabolism,mtu00626:Naphthalene and anthracene degradation,			complete proteome,methyltransferase,transferase,
15608735	Rv1597	Mycobacterium tuberculosis					IPR013216:Methyltransferase type 11,				complete proteome,
57116895	Rv1638A	Mycobacterium tuberculosis									complete proteome,
15608777	Rv1639c	Mycobacterium tuberculosis	General function prediction only,				IPR000801:Putative esterase,				complete proteome,
15608785	Rv1647	Mycobacterium tuberculosis		GO:0007242~intracellular signaling cascade,GO:0009123~nucleoside monophosphate metabolic process,GO:0009124~nucleoside monophosphate biosynthetic process,GO:0009165~nucleotide biosynthetic process,GO:0009187~cyclic nucleotide metabolic process,GO:0009190~cyclic nucleotide biosynthetic process,GO:0034404~nucleobase, nucleoside and nucleotide biosynthetic process,GO:0034654~nucleobase, nucleoside, …		GO:0016849~phosphorus-oxygen lyase activity,	IPR001054:Adenylyl cyclase class-3/4/guanylyl cyclase,		PIRSF026635:PIRSF026635,	SM00044:CYCc,	complete proteome,
15608814	Rv1676	Mycobacterium tuberculosis					IPR012335:Thioredoxin fold,				complete proteome,
15608820	Rv1682	Mycobacterium tuberculosis									complete proteome,
15608862	Rv1724c	Mycobacterium tuberculosis									complete proteome,
15608871	Rv1733c	Mycobacterium tuberculosis			GO:0016021~integral to membrane,GO:0031224~intrinsic to membrane,						complete proteome,transmembrane,
15608877	Rv1739c	Mycobacterium tuberculosis		GO:0006811~ion transport,GO:0006820~anion transport,GO:0008272~sulfate transport,GO:0015698~inorganic anion transport,	GO:0016021~integral to membrane,GO:0031224~intrinsic to membrane,	GO:0008271~secondary active sulfate transmembrane transporter activity,GO:0008509~anion transmembrane transporter activity,GO:0015103~inorganic anion transmembrane transporter activity,GO:0015116~sulfate transmembrane transporter activity,	IPR001902:Sulphate anion transporter,IPR002645:Sulphate transporter/antisigma-factor antagonist STAS,IPR011547:Sulphate transporter,IPR017871:ABC transporter, conserved site,				complete proteome,membrane,transmembrane,
57116904	Rv1753c	Mycobacterium tuberculosis									complete proteome,	chain:Uncharacterized PPE family protein PPE24,compositionally biased region:Ala-rich,compositionally biased region:Asn-rich,compositionally biased region:Gly-rich,sequence conflict,
57116907	Rv1766	Mycobacterium tuberculosis					IPR003735:Protein of unknown function DUF156,				complete proteome,
15608905	Rv1767	Mycobacterium tuberculosis					IPR003779:Carboxymuconolactone decarboxylase,IPR004675:Alkylhydroperoxidase AhpD core,				complete proteome,
15608911	Rv1773c	Mycobacterium tuberculosis	Transcription,	GO:0006350~transcription,GO:0006355~regulation of transcription, DNA-dependent,GO:0045449~regulation of transcription,GO:0051252~regulation of RNA metabolic process,		GO:0003677~DNA binding,	IPR005471:Transcriptional regulator IclR, N-terminal,IPR014757:Transcriptional regulator IclR, C-terminal,			SM00346:HTH_ICLR,	complete proteome,dna-binding,Transcription,transcription regulation,
15608921	Rv1783	Mycobacterium tuberculosis	Cell division and chromosome partitioning,								complete proteome,
57116909	Rv1787	Mycobacterium tuberculosis									complete proteome,	chain:Uncharacterized PPE family protein PPE25,compositionally biased region:Ala-rich,sequence conflict,
57116910	Rv1788	Mycobacterium tuberculosis					IPR000084:PE N-terminal,		PIRSF016037:Mycobacterium leprae hypothetical protein B1620_C2_218,		complete proteome,
57116915	Rv1800	Mycobacterium tuberculosis									complete proteome,	chain:Uncharacterized PPE family protein PPE28,compositionally biased region:Ala-rich,sequence conflict,
57116920	Rv1807	Mycobacterium tuberculosis					IPR000030:Mycobacterial PPE protein,				complete proteome,
57116922	Rv1809	Mycobacterium tuberculosis									complete proteome,	chain:Uncharacterized PPE family protein PPE33,compositionally biased region:Ala-rich,sequence conflict,
15609004	Rv1867	Mycobacterium tuberculosis						mtu00071:Fatty acid metabolism,mtu00072:Synthesis and degradation of ketone bodies,mtu00280:Valine, leucine and isoleucine degradation,mtu00310:Lysine degradation,mtu00380:Tryptophan metabolism,mtu00620:Pyruvate metabolism,mtu00632:Benzoate degradation via CoA ligation,mtu00640:Propanoate metabolism,mtu00650:Butanoate metabolism,mtu00900:Terpenoid backbone biosynthesis,mtu02020:Two-component syst…			complete proteome,
15609015	Rv1878; MRA_1889	Mycobacterium tuberculosis	Amino acid transport and metabolism,			GO:0004356~glutamate-ammonia ligase activity,GO:0016211~ammonia ligase activity,GO:0016879~ligase activity, forming carbon-nitrogen bonds,GO:0016880~acid-ammonia (or amide) ligase activity,	IPR008146:Glutamine synthetase, catalytic region,IPR014746:Glutamine synthetase/guanido kinase, catalytic region,	mra00250:Alanine, aspartate and glutamate metabolism,mra00330:Arginine and proline metabolism,mra00910:Nitrogen metabolism,mra02020:Two-component system,mtu00250:Alanine, aspartate and glutamate metabolism,mtu00330:Arginine and proline metabolism,mtu00910:Nitrogen metabolism,mtu02020:Two-component system,			complete proteome,ligase,
15609032	Rv1895	Mycobacterium tuberculosis	Amino acid transport and metabolism / General function prediction only,	GO:0055114~oxidation reduction,		GO:0008270~zinc ion binding,GO:0043167~ion binding,GO:0043169~cation binding,GO:0046872~metal ion binding,GO:0046914~transition metal ion binding,	IPR002085:Alcohol dehydrogenase superfamily, zinc-containing,IPR002328:Alcohol dehydrogenase, zinc-containing, conserved site,IPR013149:Alcohol dehydrogenase, zinc-binding,IPR013154:Alcohol dehydrogenase GroES-like,	mtu00361:gamma-Hexachlorocyclohexane degradation,mtu00363:Bisphenol A degradation,mtu00624:1- and 2-Methylnaphthalene degradation,mtu00626:Naphthalene and anthracene degradation,mtu00632:Benzoate degradation via CoA ligation,mtu00903:Limonene and pinene degradation,			complete proteome,metal-binding,oxidoreductase,zinc,
15609052	Rv1915; MRA_1926	Mycobacterium tuberculosis				GO:0004451~isocitrate lyase activity,GO:0016833~oxo-acid-lyase activity,	IPR000918:Isocitrate lyase and phosphorylmutase,IPR006254:Isocitrate lyase,IPR015813:Pyruvate/Phosphoenolpyruvate kinase, catalytic core,IPR018523:Isocitrate lyase and phosphorylmutase, conserved site,	mra00630:Glyoxylate and dicarboxylate metabolism,mtu00630:Glyoxylate and dicarboxylate metabolism,	PIRSF001362:Isocit_lyase,		complete proteome,lyase,
57116928	Rv1917c	Mycobacterium tuberculosis					IPR000030:Mycobacterial PPE protein,IPR000183:Orn/DAP/Arg decarboxylase 2,IPR002989:Mycobacterial pentapeptide repeat,				complete proteome,
15609065	Rv1928c	Mycobacterium tuberculosis		GO:0055114~oxidation reduction,			IPR002198:Short-chain dehydrogenase/reductase SDR,IPR002347:Glucose/ribitol dehydrogenase,IPR016040:NAD(P)-binding domain,		PIRSF000092:short-chain dehydrogenase,		complete proteome,oxidoreductase,
15609086	Rv1949c	Mycobacterium tuberculosis									complete proteome,
15609094	Rv1957	Mycobacterium tuberculosis							PIRSF007544:Mycobacterium tuberculosis hypothetical protein Rv1957,		complete proteome,
15609105	Rv1968; MRA_1979	Mycobacterium tuberculosis					IPR003399:Mammalian cell entry related,IPR005693:Mammalian cell entry,IPR008360:Mammalian cell entry, mce1C,				complete proteome,
15609114	Rv1977	Mycobacterium tuberculosis		GO:0006508~proteolysis,		GO:0004175~endopeptidase activity,GO:0004222~metalloendopeptidase activity,GO:0008233~peptidase activity,GO:0008237~metallopeptidase activity,GO:0008270~zinc ion binding,GO:0043167~ion binding,GO:0043169~cation binding,GO:0046872~metal ion binding,GO:0046914~transition metal ion binding,GO:0070011~peptidase activity, acting on L-amino acid peptides,	IPR001915:Peptidase M48, Ste24p,				complete proteome,hydrolase,metal-binding,metalloprotease,Protease,zinc,
15609153	Rv2016	Mycobacterium tuberculosis							PIRSF010216:Mycobacterium tuberculosis hypothetical protein Rv2016,		complete proteome,
15609154	Rv2017	Mycobacterium tuberculosis	Transcription,			GO:0003677~DNA binding,GO:0043565~sequence-specific DNA binding,	IPR001387:Helix-turn-helix type 3,IPR010359:Protein of unknown function DUF955,		PIRSF029053:PIRSF029053,	SM00530:HTH_XRE,	complete proteome,
15609163	Rv2026c	Mycobacterium tuberculosis					IPR006015:Universal stress protein A,IPR006016:UspA,IPR014729:Rossmann-like alpha/beta/alpha sandwich fold,				complete proteome,
15609174	Rv2037c	Mycobacterium tuberculosis			GO:0016021~integral to membrane,GO:0031224~intrinsic to membrane,		IPR002641:Patatin,				complete proteome,transmembrane,
15609178	Rv2041c	Mycobacterium tuberculosis					IPR006059:Bacterial extracellular solute-binding, family 1,IPR017909:Twin arginine translocation signal, Tat,IPR019546:Twin-arginine translocation pathway, signal sequence,				complete proteome,lipoprotein,
15609262	Rv2125	Mycobacterium tuberculosis					IPR002766:Protein of unknown function DUF75,IPR008492:Protein of unknown function DUF774,		PIRSF028754:UCP028754,		complete proteome,
15609280	Rv2143	Mycobacterium tuberculosis	General function prediction only,								complete proteome,transferase,
15609315	Rv2178c; MRA_2193	Mycobacterium tuberculosis		GO:0008652~cellular amino acid biosynthetic process,GO:0009072~aromatic amino acid family metabolic process,GO:0009073~aromatic amino acid family biosynthetic process,GO:0009309~amine biosynthetic process,GO:0016053~organic acid biosynthetic process,GO:0019438~aromatic compound biosynthetic process,GO:0043648~dicarboxylic acid metabolic process,GO:0044271~nitrogen compound biosynthetic process,GO…		GO:0003849~3-deoxy-7-phosphoheptulonate synthase activity,GO:0016765~transferase activity, transferring alkyl or aryl (other than methyl) groups,	IPR002480:DAHP synthetase, class II,	mra00400:Phenylalanine, tyrosine and tryptophan biosynthesis,mtu00400:Phenylalanine, tyrosine and tryptophan biosynthesis,	PIRSF015573:2-dehydro-3-deoxyheptonate aldolase 1,		complete proteome,transferase,
15609388	Rv2251	Mycobacterium tuberculosis	Energy production and conversion,			GO:0000166~nucleotide binding,GO:0001882~nucleoside binding,GO:0001883~purine nucleoside binding,GO:0017076~purine nucleotide binding,GO:0030554~adenyl nucleotide binding,GO:0048037~cofactor binding,GO:0050660~FAD binding,GO:0050662~coenzyme binding,	IPR004113:FAD-linked oxidase, C-terminal,IPR006094:FAD linked oxidase, N-terminal,IPR016166:FAD-binding, type 2,IPR016167:FAD-binding, type 2, subdomain 1,	mtu00565:Ether lipid metabolism,	PIRSF006165:glycolate oxidase chain GlcD,		complete proteome,
15609395	Rv2258c	Mycobacterium tuberculosis					IPR013216:Methyltransferase type 11,				complete proteome,methyltransferase,transferase,
15609451	Rv2314c	Mycobacterium tuberculosis									complete proteome,
15609453	Rv2316; MRA_2336	Mycobacterium tuberculosis			GO:0005886~plasma membrane,GO:0016021~integral to membrane,GO:0031224~intrinsic to membrane,		IPR000276:7TM GPCR, rhodopsin-like,IPR000515:Binding-protein-dependent transport systems inner membrane component,				cell membrane,complete proteome,membrane,transmembrane,transport,
15609470	Rv2333c	Mycobacterium tuberculosis		GO:0015850~organic alcohol transport,GO:0015893~drug transport,GO:0015904~tetracycline transport,GO:0042493~response to drug,GO:0042891~antibiotic transport,GO:0046677~response to antibiotic,	GO:0016021~integral to membrane,GO:0031224~intrinsic to membrane,	GO:0008493~tetracycline transporter activity,GO:0015238~drug transporter activity,GO:0015297~antiporter activity,GO:0015298~solute:cation antiporter activity,GO:0015299~solute:hydrogen antiporter activity,GO:0015300~solute:solute antiporter activity,GO:0015307~drug:hydrogen antiporter activity,GO:0015520~tetracycline:hydrogen antiporter activity,GO:0042895~antibiotic transporter activity,					antibiotic resistance,cell membrane,complete proteome,membrane,transmembrane,transport,	chain:Multidrug resistance protein stp,sequence variant,transmembrane region,
15609474	Rv2337c	Mycobacterium tuberculosis							PIRSF009463:Mycobacterium hypothetical protein Rv3131,		complete proteome,
57116973	Rv2340c	Mycobacterium tuberculosis					IPR000084:PE N-terminal,		PIRSF002680:Phaseolus glycine-rich cell wall protein 1.8,		complete proteome,
15609497	Rv2360c	Mycobacterium tuberculosis									complete proteome,
15609516	Rv2379c; MRA_2402	Mycobacterium tuberculosis	Secondary metabolites biosynthesis, transport, and catabolism,			GO:0000036~acyl carrier activity,GO:0048037~cofactor binding,	IPR000873:AMP-dependent synthetase and ligase,IPR001242:Condensation domain,IPR006163:Phosphopantetheine-binding,IPR009081:Acyl carrier protein-like,IPR010071:Amino acid adenylation,	mra01053:Biosynthesis of siderophore group nonribosomal peptides,mtu01053:Biosynthesis of siderophore group nonribosomal peptides,			complete proteome,
15609519	Rv2382c; MRA_2405	Mycobacterium tuberculosis					IPR000794:Beta-ketoacyl synthase,IPR014030:Beta-ketoacyl synthase, N-terminal,IPR014031:Beta-ketoacyl synthase, C-terminal,IPR016038:Thiolase-like, subgroup,	mra01053:Biosynthesis of siderophore group nonribosomal peptides,mtu01053:Biosynthesis of siderophore group nonribosomal peptides,			complete proteome,transferase,
15609539	Rv2402	Mycobacterium tuberculosis	Carbohydrate transport and metabolism,	GO:0005976~polysaccharide metabolic process,		GO:0004339~glucan 1,4-alpha-glucosidase activity,GO:0015926~glucosidase activity,	IPR011613:Glycoside hydrolase 15-related,IPR012341:Six-hairpin glycosidase,				complete proteome,
15609561	Rv2424c	Mycobacterium tuberculosis	DNA replication, recombination, and repair,	GO:0006259~DNA metabolic process,GO:0006310~DNA recombination,GO:0006313~transposition, DNA-mediated,GO:0032196~transposition,		GO:0003677~DNA binding,GO:0004803~transposase activity,	IPR003346:Transposase, IS116/IS110/IS902,				complete proteome,
15609610	Rv2473	Mycobacterium tuberculosis									complete proteome,
15609613	Rv2476c; MRA_2501	Mycobacterium tuberculosis		GO:0055114~oxidation reduction,		GO:0004352~glutamate dehydrogenase activity,GO:0016638~oxidoreductase activity, acting on the CH-NH2 group of donors,GO:0016639~oxidoreductase activity, acting on the CH-NH2 group of donors, NAD or NADP as acceptor,	IPR007780:Bacterial NAD-glutamate dehydrogenase,IPR016040:NAD(P)-binding domain,	mra00250:Alanine, aspartate and glutamate metabolism,mra00330:Arginine and proline metabolism,mra00910:Nitrogen metabolism,mtu00250:Alanine, aspartate and glutamate metabolism,mtu00330:Arginine and proline metabolism,mtu00910:Nitrogen metabolism,	PIRSF036761:GDH_Mll4104,		complete proteome,oxidoreductase,
15609618	Rv2481c	Mycobacterium tuberculosis							PIRSF025670:PIRSF025670,		complete proteome,
15609631	Rv2494	Mycobacterium tuberculosis					IPR006226:Conserved hyprothetical protein CHP00028,				complete proteome,
15609632	Rv2495c; MRA_2521	Mycobacterium tuberculosis				GO:0004742~dihydrolipoyllysine-residue acetyltransferase activity,GO:0016407~acetyltransferase activity,GO:0016417~S-acyltransferase activity,GO:0016418~S-acetyltransferase activity,GO:0030523~dihydrolipoamide S-acyltransferase activity,GO:0031405~lipoic acid binding,GO:0031406~carboxylic acid binding,GO:0048037~cofactor binding,GO:0050662~coenzyme binding,	IPR000089:Biotin/lipoyl attachment,IPR001078:2-oxoacid dehydrogenase acyltransferase, catalytic domain,IPR004167:E3 binding,	mra00010:Glycolysis / Gluconeogenesis,mra00020:Citrate cycle (TCA cycle),mra00620:Pyruvate metabolism,mtu00010:Glycolysis / Gluconeogenesis,mtu00020:Citrate cycle (TCA cycle),mtu00620:Pyruvate metabolism,			Acyltransferase,complete proteome,lipoyl,transferase,
15609650	Rv2513	Mycobacterium tuberculosis									complete proteome,
57117000	Rv2531c	Mycobacterium tuberculosis	Amino acid transport and metabolism,			GO:0019842~vitamin binding,GO:0030170~pyridoxal phosphate binding,GO:0048037~cofactor binding,GO:0070279~vitamin B6 binding,	IPR000310:Orn/Lys/Arg decarboxylase, major region,IPR008286:Orn/Lys/Arg decarboxylase, C-terminal,IPR015421:Pyridoxal phosphate-dependent transferase, major region, subdomain 1,	mtu00330:Arginine and proline metabolism,	PIRSF009393:ornithine/lysine/arginine decarboxylase,		complete proteome,lyase,
15609669	Rv2532c	Mycobacterium tuberculosis							PIRSF007521:Mycobacterium tuberculosis hypothetical protein Rv2532c,		complete proteome,
15609679	Rv2542	Mycobacterium tuberculosis					IPR010427:Protein of unknown function DUF1023,				complete proteome,
15609683	Rv2546	Mycobacterium tuberculosis					IPR002716:PilT protein, N-terminal,				complete proteome,
15609703	Rv2566	Mycobacterium tuberculosis	Amino acid transport and metabolism,Function unknown,				IPR002931:Transglutaminase-like,IPR013589:Bacterial transglutaminase-like, N-terminal,IPR018667:Protein of unknown function DUF2126,		PIRSF026648:PIRSF026648,	SM00460:TGc,	complete proteome,
15609748	Rv2611c	Mycobacterium tuberculosis		GO:0000271~polysaccharide biosynthetic process,GO:0005976~polysaccharide metabolic process,GO:0008610~lipid biosynthetic process,GO:0008653~lipopolysaccharide metabolic process,GO:0009103~lipopolysaccharide biosynthetic process,GO:0009244~lipopolysaccharide core region biosynthetic process,GO:0009311~oligosaccharide metabolic process,GO:0009312~oligosaccharide biosynthetic process,GO:0016051~carb…	GO:0016021~integral to membrane,GO:0031224~intrinsic to membrane,		IPR004960:Bacterial lipid A biosynthesis acyltransferase,	mtu00540:Lipopolysaccharide biosynthesis,			Acyltransferase,complete proteome,transferase,
57117007	Rv2614A	Mycobacterium tuberculosis									complete proteome,
15609758	Rv2621c	Mycobacterium tuberculosis	Transcription,								complete proteome,
15609764	Rv2627c	Mycobacterium tuberculosis									complete proteome,
15609784	Rv2647	Mycobacterium tuberculosis									complete proteome,
15609817	Rv2680	Mycobacterium tuberculosis							PIRSF029159:Mycobacterium tuberculosis hypothetical protein Rv2680,		complete proteome,
15609825	Rv2688c	Mycobacterium tuberculosis	Defense mechanisms,			GO:0000166~nucleotide binding,GO:0001882~nucleoside binding,GO:0001883~purine nucleoside binding,GO:0005524~ATP binding,GO:0016887~ATPase activity,GO:0017076~purine nucleotide binding,GO:0030554~adenyl nucleotide binding,GO:0032553~ribonucleotide binding,GO:0032555~purine ribonucleotide binding,GO:0032559~adenyl ribonucleotide binding,		mtu02010:ABC transporters,			antibiotic resistance,ATP,atp-binding,cell membrane,complete proteome,hydrolase,membrane,nucleotide-binding,transport,	chain:Fluoroquinolones export ATP-binding protein Rv2688c/MT2762,domain:ABC transporter,nucleotide phosphate-binding region:ATP,sequence variant,
57117015	Rv2691; MRA_2719; MT2765	Mycobacterium tuberculosis		GO:0006811~ion transport,GO:0006812~cation transport,GO:0006813~potassium ion transport,GO:0015672~monovalent inorganic cation transport,GO:0030001~metal ion transport,		GO:0030955~potassium ion binding,GO:0031420~alkali metal ion binding,GO:0043167~ion binding,GO:0043169~cation binding,GO:0046872~metal ion binding,	IPR003148:Regulator of K+ conductance, N-terminal,IPR006036:Potassium uptake protein TrkA,IPR006037:Regulator of K+ conductance, C-terminal,IPR016040:NAD(P)-binding domain,		PIRSF006504:Methanococcus jannaschii TRK system potassium uptake protein A,		complete proteome,ion transport,potassium,potassium transport,transport,
15609831	Rv2694c	Mycobacterium tuberculosis					IPR004365:Nucleic acid binding, OB-fold, tRNA/helicase-type,IPR016499:Nucleic acid binding protein, Rv2694c, predicted,		PIRSF006910:NA_bind_Rv2694c_prd,		complete proteome,
15609833	Rv2696c	Mycobacterium tuberculosis									complete proteome,
15609866	Rv2729c	Mycobacterium tuberculosis									complete proteome,
57117018	Rv2741	Mycobacterium tuberculosis					IPR000084:PE N-terminal,				complete proteome,
15609898	Rv2761c; MRA_2786	Mycobacterium tuberculosis	Defense mechanisms,	GO:0006259~DNA metabolic process,GO:0006304~DNA modification,		GO:0003677~DNA binding,	IPR000055:Restriction endonuclease, type I, S subunit, EcoBI,		PIRSF026652:protein with Type I restriction modification DNA specificity domain,		complete proteome,
57117023	Rv2769c	Mycobacterium tuberculosis					IPR000084:PE N-terminal,				complete proteome,
15609908	Rv2771c	Mycobacterium tuberculosis									complete proteome,
15609924	Rv2787	Mycobacterium tuberculosis	Cell motility,								complete proteome,
15609949	Rv2812	Mycobacterium tuberculosis		GO:0006259~DNA metabolic process,GO:0015074~DNA integration,		GO:0003677~DNA binding,	IPR001584:Integrase, catalytic core,IPR015378:Transposase-like, Mu, C-terminal,				complete proteome,
15609962	Rv2825c	Mycobacterium tuberculosis					IPR008307:Uncharacterised conserved protein UCP018957,IPR014923:Protein of unknown function DUF1802,		PIRSF018957:UCP018957,		complete proteome,
15609996	Rv2859c	Mycobacterium tuberculosis	General function prediction only,	GO:0006541~glutamine metabolic process,GO:0009064~glutamine family amino acid metabolic process,			IPR011697:Peptidase C26,IPR017926:Glutamine amidotransferase type 1,				complete proteome,ligase,transferase,
15610003	Rv2866	Mycobacterium tuberculosis					IPR007712:Plasmid stabilization system,				complete proteome,
15610070	Rv2933; MRA_2959	Mycobacterium tuberculosis	Secondary metabolites biosynthesis, transport, and catabolism,	GO:0055114~oxidation reduction,		GO:0000036~acyl carrier activity,GO:0008270~zinc ion binding,GO:0016597~amino acid binding,GO:0019842~vitamin binding,GO:0031177~phosphopantetheine binding,GO:0031406~carboxylic acid binding,GO:0043167~ion binding,GO:0043169~cation binding,GO:0043176~amine binding,GO:0046872~metal ion binding,GO:0046914~transition metal ion binding,GO:0048037~cofactor binding,	IPR000794:Beta-ketoacyl synthase,IPR001227:Acyl transferase region,IPR006162:Phosphopantetheine attachment site,IPR006163:Phosphopantetheine-binding,IPR009081:Acyl carrier protein-like,IPR013149:Alcohol dehydrogenase, zinc-binding,IPR013154:Alcohol dehydrogenase GroES-like,IPR013968:Polyketide synthase, KR,IPR014030:Beta-ketoacyl synthase, N-terminal,IPR014031:Beta-ketoacyl synthase, C-terminal,I…		PIRSF005998:mycocerosic acid synthase,		carrier protein,complete proteome,Phosphopantetheine,phosphoprotein,transferase,
57117039	Rv2943A	Mycobacterium tuberculosis				GO:0000166~nucleotide binding,GO:0001882~nucleoside binding,GO:0001883~purine nucleoside binding,GO:0005524~ATP binding,GO:0017076~purine nucleotide binding,GO:0030554~adenyl nucleotide binding,GO:0032553~ribonucleotide binding,GO:0032555~purine ribonucleotide binding,GO:0032559~adenyl ribonucleotide binding,	IPR002611:IstB-like ATP-binding protein,				complete proteome,
15610081	Rv2944	Mycobacterium tuberculosis	DNA replication, recombination, and repair,			GO:0000166~nucleotide binding,GO:0001882~nucleoside binding,GO:0001883~purine nucleoside binding,GO:0005524~ATP binding,GO:0017076~purine nucleotide binding,GO:0030554~adenyl nucleotide binding,GO:0032553~ribonucleotide binding,GO:0032555~purine ribonucleotide binding,GO:0032559~adenyl ribonucleotide binding,	IPR002611:IstB-like ATP-binding protein,IPR003593:ATPase, AAA+ type, core,		PIRSF003073:DNA replication protein DnaC,	SM00382:AAA,	atp-binding,complete proteome,nucleotide-binding,
15610142	Rv3005c	Mycobacterium tuberculosis					IPR011637:DoxX,		PIRSF017049:hypothetical protein, Mycobacterium leprae MLCB637.18 type,		complete proteome,
15610178	Rv3041c	Mycobacterium tuberculosis	Inorganic ion transport and metabolism,			GO:0000166~nucleotide binding,GO:0001882~nucleoside binding,GO:0001883~purine nucleoside binding,GO:0005524~ATP binding,GO:0016887~ATPase activity,GO:0017076~purine nucleotide binding,GO:0030554~adenyl nucleotide binding,GO:0032553~ribonucleotide binding,GO:0032555~purine ribonucleotide binding,GO:0032559~adenyl ribonucleotide binding,	IPR003439:ABC transporter-like,IPR003593:ATPase, AAA+ type, core,	mtu02010:ABC transporters,	PIRSF002759:inner membrane protein MalK,	SM00382:AAA,	ATP,atp-binding,complete proteome,nucleotide-binding,
15610179	Rv3042c; MRA_3074	Mycobacterium tuberculosis		GO:0006563~L-serine metabolic process,GO:0006564~L-serine biosynthetic process,GO:0008652~cellular amino acid biosynthetic process,GO:0009069~serine family amino acid metabolic process,GO:0009070~serine family amino acid biosynthetic process,GO:0009309~amine biosynthetic process,GO:0016053~organic acid biosynthetic process,GO:0044271~nitrogen compound biosynthetic process,GO:0046394~carboxylic ac…		GO:0004647~phosphoserine phosphatase activity,GO:0016597~amino acid binding,GO:0016791~phosphatase activity,GO:0031406~carboxylic acid binding,GO:0043176~amine binding,	IPR002912:Amino acid-binding ACT,IPR004469:Phosphoserine phosphatase SerB,IPR005834:Haloacid dehalogenase-like hydrolase,IPR006383:HAD-superfamily hydrolase, subfamily IB, PSPase-like,	mra00260:Glycine, serine and threonine metabolism,mtu00260:Glycine, serine and threonine metabolism,	PIRSF036810:phosphoserine phosphatase, with ACT domain,		complete proteome,hydrolase,
57117053	Rv3077	Mycobacterium tuberculosis	Inorganic ion transport and metabolism,			GO:0008484~sulfuric ester hydrolase activity,	IPR000917:Sulfatase,IPR017849:Alkaline phosphatase-like, alpha/beta/alpha,				complete proteome,hydrolase,
15610221	Rv3084; MRA_3116	Mycobacterium tuberculosis	Lipid metabolism,				IPR013094:Alpha/beta hydrolase fold-3,		PIRSF006015:esterase,		complete proteome,hydrolase,
15610226	Rv3089; MRA_3121	Mycobacterium tuberculosis					IPR000873:AMP-dependent synthetase and ligase,IPR002198:Short-chain dehydrogenase/reductase SDR,IPR017871:ABC transporter, conserved site,		PIRSF001552:4-coumarate-CoA ligase,		acid-thiol ligase,complete proteome,ligase,
57117054	Rv3097c	Mycobacterium tuberculosis				GO:0004091~carboxylesterase activity,GO:0004806~triacylglycerol lipase activity,GO:0016298~lipase activity,	IPR000084:PE N-terminal,IPR013094:Alpha/beta hydrolase fold-3,	mtu00561:Glycerolipid metabolism,			complete proteome,hydrolase,
15610250	Rv3113	Mycobacterium tuberculosis				GO:0008967~phosphoglycolate phosphatase activity,GO:0016791~phosphatase activity,	IPR005834:Haloacid dehalogenase-like hydrolase,IPR006439:HAD-superfamily hydrolase, subfamily IA, variant 1,	mtu00051:Fructose and mannose metabolism,mtu00730:Thiamine metabolism,mtu00740:Riboflavin metabolism,			complete proteome,hydrolase,
15610251	Rv3114	Mycobacterium tuberculosis				GO:0008270~zinc ion binding,GO:0043167~ion binding,GO:0043169~cation binding,GO:0046872~metal ion binding,GO:0046914~transition metal ion binding,	IPR002125:CMP/dCMP deaminase, zinc-binding,				complete proteome,
15610273	Rv3137	Mycobacterium tuberculosis				GO:0004437~inositol or phosphatidylinositol phosphatase activity,GO:0016791~phosphatase activity,	IPR000760:Inositol monophosphatase,IPR011809:Histidinol-phosphate phosphatase, putative, inositol monophosphatase,	mtu00051:Fructose and mannose metabolism,mtu00730:Thiamine metabolism,mtu00740:Riboflavin metabolism,	PIRSF004949:metal-dependent/Li(+)-inhibited phosphomonoesterase,PIRSF500194:PIRSF500194,		complete proteome,hydrolase,
57117067	Rv3159c	Mycobacterium tuberculosis					IPR000030:Mycobacterial PPE protein,IPR002989:Mycobacterial pentapeptide repeat,		PIRSF036395:uncharacterized glycine-rich protein, PE motif containing,		complete proteome,
15610326	Rv3190c	Mycobacterium tuberculosis							PIRSF012656:Mycobacterium tuberculosis hypothetical protein Rv3190c,		complete proteome,
15610336	Rv3200c	Mycobacterium tuberculosis	Inorganic ion transport and metabolism,	GO:0006811~ion transport,GO:0006812~cation transport,GO:0006813~potassium ion transport,GO:0015672~monovalent inorganic cation transport,GO:0030001~metal ion transport,	GO:0016021~integral to membrane,GO:0031224~intrinsic to membrane,		IPR003148:Regulator of K+ conductance, N-terminal,IPR013099:Ion transport 2,IPR016040:NAD(P)-binding domain,		PIRSF005641:conserved hypothetical protein sll0993,		complete proteome,ion transport,transmembrane,transport,
15610340	Rv3204	Mycobacterium tuberculosis		GO:0006259~DNA metabolic process,GO:0006281~DNA repair,GO:0006974~response to DNA damage stimulus,GO:0033554~cellular response to stress,			IPR011991:Winged helix repressor DNA-binding,IPR014048:Methylated-DNA-[protein]-cysteine S-methyltransferase, DNA binding,	mtu00150:Androgen and estrogen metabolism,mtu00340:Histidine metabolism,mtu00350:Tyrosine metabolism,mtu00450:Selenoamino acid metabolism,mtu00626:Naphthalene and anthracene degradation,			complete proteome,methyltransferase,transferase,
15610349	Rv3213c	Mycobacterium tuberculosis	Cell division and chromosome partitioning,	GO:0006766~vitamin metabolic process,GO:0006767~water-soluble vitamin metabolic process,GO:0006778~porphyrin metabolic process,GO:0006779~porphyrin biosynthetic process,GO:0009110~vitamin biosynthetic process,GO:0009235~cobalamin metabolic process,GO:0009236~cobalamin biosynthetic process,GO:0018130~heterocycle biosynthetic process,GO:0033013~tetrapyrrole metabolic process,GO:0033014~tetrapyrrole…		GO:0004359~glutaminase activity,GO:0016811~hydrolase activity, acting on carbon-nitrogen (but not peptide) bonds, in linear amides,GO:0042242~cobyrinic acid a,c-diamide synthase activity,	IPR002586:Cobyrinic acid a,c-diamide synthase,				complete proteome,
15610379	Rv3243c	Mycobacterium tuberculosis									complete proteome,
15610415	Rv3279c; MT3379; MRA_3320	Mycobacterium tuberculosis	Coenzyme metabolism,			GO:0004077~biotin-[acetyl-CoA-carboxylase] ligase activity,GO:0016879~ligase activity, forming carbon-nitrogen bonds,GO:0018271~biotin-protein ligase activity,	IPR003142:Biotin protein ligase, C-terminal,IPR004143:Biotin/lipoate A/B protein ligase,IPR004408:Biotin--acetyl-CoA-carboxylase ligase,	mra00780:Biotin metabolism,mtc00780:Biotin metabolism,mtu00780:Biotin metabolism,	PIRSF006587:Bacillus subtilis transcription repressor of biotin operon BirA,		complete proteome,ligase,
57117087	Rv3306c; MRA_3347	Mycobacterium tuberculosis	General function prediction only,	GO:0006508~proteolysis,		GO:0008233~peptidase activity,GO:0008237~metallopeptidase activity,GO:0046983~protein dimerization activity,GO:0070011~peptidase activity, acting on L-amino acid peptides,	IPR002933:Peptidase M20,IPR010168:Peptidase M20D, amidohydrolase,IPR011650:Peptidase M20, dimerisation,IPR017144:Peptidase M20D, amidohydrolase, predicted,		PIRSF037226:amidohydrolase, ACY1L2 like,PIRSF037226:Amidohydrolase_ACY1L2_prd,		complete proteome,hydrolase,
15610453	Rv3317; MRA_3359; MT3418	Mycobacterium tuberculosis		GO:0055114~oxidation reduction,		GO:0000104~succinate dehydrogenase activity,		mra00020:Citrate cycle (TCA cycle),mra00190:Oxidative phosphorylation,mra00632:Benzoate degradation via CoA ligation,mra00650:Butanoate metabolism,mtc00020:Citrate cycle (TCA cycle),mtc00190:Oxidative phosphorylation,mtc00632:Benzoate degradation via CoA ligation,mtc00650:Butanoate metabolism,mtu00020:Citrate cycle (TCA cycle),mtu00190:Oxidative phosphorylation,mtu00632:Benzoate degradation via C…	PIRSF028963:Mycobacterium leprae hypothetical protein L308_F1_25,		complete proteome,oxidoreductase,
15610465	Rv3329	Mycobacterium tuberculosis				GO:0008483~transaminase activity,GO:0016769~transferase activity, transferring nitrogenous groups,GO:0019842~vitamin binding,GO:0030170~pyridoxal phosphate binding,GO:0048037~cofactor binding,GO:0070279~vitamin B6 binding,	IPR005814:Aminotransferase class-III,IPR015421:Pyridoxal phosphate-dependent transferase, major region, subdomain 1,		PIRSF000522:beta-alanine-pyruvate transaminase,		Aminotransferase,complete proteome,pyridoxal phosphate,transferase,
15610469	Rv3333c	Mycobacterium tuberculosis					IPR007969:Protein of unknown function DUF732,				complete proteome,
15610471	Rv3335c	Mycobacterium tuberculosis				GO:0004518~nuclease activity,GO:0004540~ribonuclease activity,	IPR004664:Ribonuclease BN-related,IPR005274:Conserved hypothetical protein CHP00766, YhjD,		PIRSF035875:RNase_BN,PIRSF035875:tRNA processing ribonuclease BN,		complete proteome,
57117092	Rv3343c	Mycobacterium tuberculosis	Cell motility and secretion,				IPR000030:Mycobacterial PPE protein,IPR000834:Peptidase M14, carboxypeptidase A,IPR002989:Mycobacterial pentapeptide repeat,			SM00631:Zn_pept,	complete proteome,	chain:Uncharacterized PPE family protein PPE54,compositionally biased region:Ala-rich,compositionally biased region:Gly-rich,compositionally biased region:Poly-Gly,
57117095	Rv3347c	Mycobacterium tuberculosis	Cell motility and secretion,				IPR000030:Mycobacterial PPE protein,IPR002989:Mycobacterial pentapeptide repeat,				complete proteome,
15610556	Rv3420c; MRA_3460	Mycobacterium tuberculosis	General function prediction only,	GO:0006473~protein amino acid acetylation,GO:0006474~N-terminal protein amino acid acetylation,GO:0031365~N-terminal protein amino acid modification,GO:0043543~protein amino acid acylation,	GO:0005840~ribosome,GO:0030529~ribonucleoprotein complex,GO:0043228~non-membrane-bounded organelle,GO:0043232~intracellular non-membrane-bounded organelle,	GO:0004596~peptide alpha-N-acetyltransferase activity,GO:0008080~N-acetyltransferase activity,GO:0008999~ribosomal-protein-alanine N-acetyltransferase activity,GO:0016407~acetyltransferase activity,GO:0016410~N-acyltransferase activity,GO:0034212~peptide N-acetyltransferase activity,	IPR000182:GCN5-related N-acetyltransferase,IPR006464:Ribosomal-protein-alanine acetyltransferase,IPR016181:Acyl-CoA N-acyltransferase,		PIRSF006628:ribosomal-protein-alanine N-acetyltransferase RimI,		Acyltransferase,complete proteome,ribosomal protein,transferase,
15610571	Rv3435c	Mycobacterium tuberculosis			GO:0016021~integral to membrane,GO:0031224~intrinsic to membrane,						complete proteome,transmembrane,
15610583	Rv3447c	Mycobacterium tuberculosis	Cell division and chromosome partitioning,	GO:0007049~cell cycle,GO:0007059~chromosome segregation,GO:0051301~cell division,	GO:0016021~integral to membrane,GO:0031224~intrinsic to membrane,	GO:0000166~nucleotide binding,GO:0001882~nucleoside binding,GO:0001883~purine nucleoside binding,GO:0003677~DNA binding,GO:0005524~ATP binding,GO:0017076~purine nucleotide binding,GO:0030554~adenyl nucleotide binding,GO:0032553~ribonucleotide binding,GO:0032555~purine ribonucleotide binding,GO:0032559~adenyl ribonucleotide binding,	IPR002543:Cell divisionFtsK/SpoIIIE,IPR003593:ATPase, AAA+ type, core,			SM00382:AAA,	atp-binding,complete proteome,nucleotide-binding,
15610603	Rv3467	Mycobacterium tuberculosis					IPR003615:HNH nuclease,IPR003870:Protein of unknown function DUF222,			SM00507:HNHc,	complete proteome,
15610612	Rv3476c; MRA_3516	Mycobacterium tuberculosis		GO:0008643~carbohydrate transport,	GO:0016021~integral to membrane,GO:0031224~intrinsic to membrane,	GO:0005351~sugar:hydrogen symporter activity,GO:0005402~cation:sugar symporter activity,GO:0015293~symporter activity,GO:0015294~solute:cation symporter activity,GO:0015295~solute:hydrogen symporter activity,GO:0051119~sugar transmembrane transporter activity,	IPR005828:General substrate transporter,IPR005829:Sugar transporter, conserved site,				complete proteome,sugar transport,transmembrane,
57117111	Rv3478	Mycobacterium tuberculosis					IPR000030:Mycobacterial PPE protein,		PIRSF029157:PIRSF029157,		complete proteome,
57117112	Rv3479	Mycobacterium tuberculosis			GO:0016021~integral to membrane,GO:0031224~intrinsic to membrane,		IPR002641:Patatin,IPR019894:Patatin-related protein,				complete proteome,transmembrane,
57117119	Rv3515c; MRA_3554	Mycobacterium tuberculosis					IPR000873:AMP-dependent synthetase and ligase,IPR001412:Aminoacyl-tRNA synthetase, class I, conserved site,	mtu00281:Geraniol degradation,mtu00632:Benzoate degradation via CoA ligation,mtu00640:Propanoate metabolism,mtu00903:Limonene and pinene degradation,mtu00930:Caprolactam degradation,	PIRSF001552:4-coumarate-CoA ligase,		complete proteome,ligase,
15610657	Rv3521	Mycobacterium tuberculosis					IPR002878:Protein of unknown function DUF35,				complete proteome,
15610658	Rv3522; MRA_3561	Mycobacterium tuberculosis				GO:0003988~acetyl-CoA C-acyltransferase activity,GO:0016408~C-acyltransferase activity,	IPR002155:Thiolase,IPR016038:Thiolase-like, subgroup,		PIRSF000429:Ac-CoA_Ac_transf,		Acyltransferase,complete proteome,transferase,
15610659	Rv3523; MRA_3562	Mycobacterium tuberculosis				GO:0003988~acetyl-CoA C-acyltransferase activity,GO:0016408~C-acyltransferase activity,	IPR002155:Thiolase,IPR016038:Thiolase-like, subgroup,	mra00071:Fatty acid metabolism,mra00072:Synthesis and degradation of ketone bodies,mra00280:Valine, leucine and isoleucine degradation,mra00310:Lysine degradation,mra00380:Tryptophan metabolism,mra00620:Pyruvate metabolism,mra00632:Benzoate degradation via CoA ligation,mra00640:Propanoate metabolism,mra00650:Butanoate metabolism,mra00900:Terpenoid backbone biosynthesis,mra02020:Two-component syst…	PIRSF000429:Ac-CoA_Ac_transf,		Acyltransferase,complete proteome,transferase,
15610665	Rv3529c	Mycobacterium tuberculosis									complete proteome,
57117120	Rv3532	Mycobacterium tuberculosis	Cell motility and secretion,				IPR000030:Mycobacterial PPE protein,		PIRSF029157:PIRSF029157,		complete proteome,	chain:Uncharacterized PPE family protein PPE61,compositionally biased region:Ala-rich,
57117121	Rv3533c	Mycobacterium tuberculosis					IPR000030:Mycobacterial PPE protein,IPR002989:Mycobacterial pentapeptide repeat,		PIRSF036395:uncharacterized glycine-rich protein, PE motif containing,		complete proteome,signal,	chain:Uncharacterized PPE family protein PPE62,compositionally biased region:Ala-rich,compositionally biased region:Asn-rich,signal peptide,
15610673	Rv3537	Mycobacterium tuberculosis		GO:0055114~oxidation reduction,		GO:0009055~electron carrier activity,	IPR003953:Fumarate reductase/succinate dehydrogenase flavoprotein, N-terminal,IPR013027:FAD-dependent pyridine nucleotide-disulphide oxidoreductase,				complete proteome,oxidoreductase,
15610729	Rv3593; MRA_3632	Mycobacterium tuberculosis									complete proteome,lipoprotein,
15610752	Rv3616c	Mycobacterium tuberculosis									complete proteome,
15610805	Rv3669	Mycobacterium tuberculosis			GO:0016021~integral to membrane,GO:0031224~intrinsic to membrane,		IPR009937:Protein of unknown function DUF1469,		PIRSF007554:Mycobacterium tuberculosis hypothetical protein Rv3669,		complete proteome,transmembrane,
15610826	Rv3690	Mycobacterium tuberculosis							PIRSF021627:PIRSF021627,		complete proteome,
15610839	Rv3703c	Mycobacterium tuberculosis					IPR005532:Sulphatase-modifying factor,IPR017806:Conserved hypothetical protein CHP03440,		PIRSF018007:PIRSF018007,		complete proteome,
15610865	Rv3729	Mycobacterium tuberculosis	General function prediction only,Secondary metabolites biosynthesis, transport, and catabolism / General function prediction only,			GO:0051536~iron-sulfur cluster binding,GO:0051540~metal cluster binding,	IPR007197:Radical SAM,IPR013216:Methyltransferase type 11,		PIRSF036584:PIRSF036584,		complete proteome,transferase,
15610867	Rv3731; TBFG_13763; MT3836; MRA_3769	Mycobacterium tuberculosis		GO:0006259~DNA metabolic process,GO:0006260~DNA replication,GO:0006281~DNA repair,GO:0006310~DNA recombination,GO:0006974~response to DNA damage stimulus,GO:0033554~cellular response to stress,		GO:0000166~nucleotide binding,GO:0001882~nucleoside binding,GO:0001883~purine nucleoside binding,GO:0003909~DNA ligase activity,GO:0003910~DNA ligase (ATP) activity,GO:0005524~ATP binding,GO:0016886~ligase activity, forming phosphoric ester bonds,GO:0017076~purine nucleotide binding,GO:0030554~adenyl nucleotide binding,GO:0032553~ribonucleotide binding,GO:0032555~purine ribonucleotide binding,GO:…	IPR012309:ATP dependent DNA ligase, C-terminal,IPR012310:ATP dependent DNA ligase, central,	mra03410:Base excision repair,mra03420:Nucleotide excision repair,mra03430:Mismatch repair,mra03450:Non-homologous end-joining,mtc03410:Base excision repair,mtc03420:Nucleotide excision repair,mtc03430:Mismatch repair,mtc03450:Non-homologous end-joining,mtf03410:Base excision repair,mtf03420:Nucleotide excision repair,mtf03430:Mismatch repair,mtf03450:Non-homologous end-joining,mtu03410:Base exci…			complete proteome,ligase,
15610872	Rv3736	Mycobacterium tuberculosis		GO:0006350~transcription,GO:0006355~regulation of transcription, DNA-dependent,GO:0045449~regulation of transcription,GO:0051252~regulation of RNA metabolic process,		GO:0003677~DNA binding,GO:0003700~transcription factor activity,GO:0030528~transcription regulator activity,GO:0043565~sequence-specific DNA binding,	IPR000005:Helix-turn-helix, AraC type,IPR012287:Homeodomain-related,IPR018060:Helix-turn-helix, AraC domain,		PIRSF019122:ornithine utilization regulator,	SM00342:HTH_ARAC,	complete proteome,dna-binding,Transcription,transcription regulation,
57117151	Rv3739c	Mycobacterium tuberculosis					IPR000030:Mycobacterial PPE protein,				complete proteome,
15610912	Rv3776	Mycobacterium tuberculosis				GO:0004518~nuclease activity,GO:0004519~endonuclease activity,	IPR002711:HNH endonuclease,IPR003615:HNH nuclease,IPR003870:Protein of unknown function DUF222,			SM00507:HNHc,	complete proteome,
15610913	Rv3777	Mycobacterium tuberculosis		GO:0055114~oxidation reduction,		GO:0008270~zinc ion binding,GO:0043167~ion binding,GO:0043169~cation binding,GO:0046872~metal ion binding,GO:0046914~transition metal ion binding,	IPR002085:Alcohol dehydrogenase superfamily, zinc-containing,IPR013149:Alcohol dehydrogenase, zinc-binding,IPR013154:Alcohol dehydrogenase GroES-like,IPR014189:Quinone oxidoreductase putative, PIG3,IPR016040:NAD(P)-binding domain,				complete proteome,oxidoreductase,
57117158	Rv3799c; MRA_3839	Mycobacterium tuberculosis	Lipid metabolism,			GO:0004658~propionyl-CoA carboxylase activity,GO:0016885~ligase activity, forming carbon-carbon bonds,	IPR000022:Carboxyl transferase,IPR011762:Acetyl-coenzyme A carboxyltransferase, N-terminal,IPR011763:Acetyl-coenzyme A carboxyltransferase, C-terminal,	mra00280:Valine, leucine and isoleucine degradation,mra00640:Propanoate metabolism,mtu00280:Valine, leucine and isoleucine degradation,mtu00640:Propanoate metabolism,	PIRSF001593:propionyl-CoA carboxylase beta chain,		complete proteome,ligase,
15610941	Rv3805c	Mycobacterium tuberculosis			GO:0016021~integral to membrane,GO:0031224~intrinsic to membrane,				PIRSF012671:Mycobacterium tuberculosis hypothetical protein Rv3805c,		complete proteome,transmembrane,
15610963	Rv3827c	Mycobacterium tuberculosis	DNA replication, recombination, and repair,				IPR001959:Transposase (probable), IS891/IS1136/IS1341,				complete proteome,
15610967	Rv3831	Mycobacterium tuberculosis							PIRSF007640:Mycobacterium tuberculosis hypothetical protein Rv3831,		complete proteome,
15610969	Rv3833	Mycobacterium tuberculosis		GO:0006350~transcription,GO:0006355~regulation of transcription, DNA-dependent,GO:0045449~regulation of transcription,GO:0051252~regulation of RNA metabolic process,		GO:0003677~DNA binding,GO:0003700~transcription factor activity,GO:0030528~transcription regulator activity,GO:0043565~sequence-specific DNA binding,	IPR000005:Helix-turn-helix, AraC type,IPR012287:Homeodomain-related,IPR018060:Helix-turn-helix, AraC domain,		PIRSF003163:arabinose operon regulatory protein,	SM00342:HTH_ARAC,	complete proteome,dna-binding,Transcription,transcription regulation,
15610999	Rv3863	Mycobacterium tuberculosis							PIRSF021637:PIRSF021637,		complete proteome,
57117163	Rv3872	Mycobacterium tuberculosis									complete proteome,
57117164	Rv3873	Mycobacterium tuberculosis			GO:0005576~extracellular region,GO:0005618~cell wall,GO:0005886~plasma membrane,GO:0030312~external encapsulating structure,						cell membrane,cell wall,complete proteome,membrane,Secreted,	chain:Uncharacterized PPE family immunogenic protein PPE68,compositionally biased region:Ala-rich,
15611013	Rv3877	Mycobacterium tuberculosis			GO:0016021~integral to membrane,GO:0031224~intrinsic to membrane,		IPR006707:Protein of unknown function DUF571,		PIRSF017804:PIRSF017804,		complete proteome,transmembrane,
15611014	Rv3878	Mycobacterium tuberculosis									complete proteome,
15611015	Rv3879c	Mycobacterium tuberculosis									complete proteome,
57117166	Rv3892c	Mycobacterium tuberculosis									complete proteome,	chain:Uncharacterized PPE family protein PPE69,compositionally biased region:Ala-rich,compositionally biased region:Gly-rich,sequence conflict,
15611030	Rv3894c	Mycobacterium tuberculosis	Cell division and chromosome partitioning,	GO:0007049~cell cycle,GO:0007059~chromosome segregation,GO:0051301~cell division,	GO:0016021~integral to membrane,GO:0031224~intrinsic to membrane,	GO:0000166~nucleotide binding,GO:0001882~nucleoside binding,GO:0001883~purine nucleoside binding,GO:0003677~DNA binding,GO:0005524~ATP binding,GO:0017076~purine nucleotide binding,GO:0030554~adenyl nucleotide binding,GO:0032553~ribonucleotide binding,GO:0032555~purine ribonucleotide binding,GO:0032559~adenyl ribonucleotide binding,	IPR002543:Cell divisionFtsK/SpoIIIE,		PIRSF016430:PIRSF016430,		complete proteome,
15611032	Rv3896c	Mycobacterium tuberculosis					IPR008258:Lytic transglycosylase-like, catalytic,				complete proteome,
15611034	Rv3898c	Mycobacterium tuberculosis									complete proteome,
15611037	Rv3901c	Mycobacterium tuberculosis							PIRSF021638:PIRSF021638,		complete proteome,
15611047	Rv3911; MRA_3950; MT4030	Mycobacterium tuberculosis		GO:0006350~transcription,GO:0006351~transcription, DNA-dependent,GO:0006352~transcription initiation,GO:0006355~regulation of transcription, DNA-dependent,GO:0006461~protein complex assembly,GO:0032774~RNA biosynthetic process,GO:0043933~macromolecular complex subunit organization,GO:0045449~regulation of transcription,GO:0051252~regulation of RNA metabolic process,GO:0065003~macromolecular compl…		GO:0003677~DNA binding,GO:0003700~transcription factor activity,GO:0016987~sigma factor activity,GO:0030528~transcription regulator activity,	IPR007627:RNA polymerase sigma-70 region 2,IPR013249:RNA polymerase sigma factor 70, region 4 type 2,IPR014284:RNA polymerase sigma-70,				complete proteome,dna-binding,Sigma factor,Transcription,transcription regulation,
57117169	Rv3915	Mycobacterium tuberculosis	Cell envelope biogenesis, outer membrane,	GO:0000270~peptidoglycan metabolic process,GO:0000272~polysaccharide catabolic process,GO:0005976~polysaccharide metabolic process,GO:0006022~aminoglycan metabolic process,GO:0006026~aminoglycan catabolic process,GO:0006027~glycosaminoglycan catabolic process,GO:0009057~macromolecule catabolic process,GO:0009253~peptidoglycan catabolic process,GO:0016052~carbohydrate catabolic process,GO:0030203~…		GO:0008745~N-acetylmuramoyl-L-alanine amidase activity,GO:0016811~hydrolase activity, acting on carbon-nitrogen (but not peptide) bonds, in linear amides,	IPR002477:Peptidoglycan binding-like,IPR002508:Cell wall hydrolase/autolysin, catalytic,			SM00646:Ami_3,	complete proteome,hydrolase,
15611052	Rv3916c	Mycobacterium tuberculosis							PIRSF031696:PIRSF031696,		complete proteome,
15610900	Sensor protein	Mycobacterium tuberculosis		GO:0000160~two-component signal transduction system (phosphorelay),GO:0006468~protein amino acid phosphorylation,GO:0006793~phosphorus metabolic process,GO:0006796~phosphate metabolic process,GO:0016310~phosphorylation,GO:0018106~peptidyl-histidine phosphorylation,GO:0018202~peptidyl-histidine modification,	GO:0016021~integral to membrane,GO:0031224~intrinsic to membrane,	GO:0000155~two-component sensor activity,GO:0000166~nucleotide binding,GO:0001882~nucleoside binding,GO:0001883~purine nucleoside binding,GO:0004672~protein kinase activity,GO:0004673~protein histidine kinase activity,GO:0005524~ATP binding,GO:0016775~phosphotransferase activity, nitrogenous group as acceptor,GO:0017076~purine nucleotide binding,GO:0030554~adenyl nucleotide binding,GO:0032553~rib…	IPR003594:ATP-binding region, ATPase-like,IPR003660:HAMP linker domain,IPR003661:Signal transduction histidine kinase, subgroup 1, dimerisation and phosphoacceptor region,IPR004358:Signal transduction histidine kinase-related protein, C-terminal,IPR005467:Signal transduction histidine kinase, core,		PIRSF002841:EnvZ protein,	SM00304:HAMP,SM00387:HATPase_c,SM00388:HisKA,	atp-binding,autophosphorylation,complete proteome,kinase,membrane,nucleotide-binding,phosphohistidine,phosphoprotein,transferase,transmembrane,two-component regulatory system,
15608168	Sensor protein; Sensor protein kdpD	Mycobacterium tuberculosis	Signal transduction mechanisms,	GO:0000160~two-component signal transduction system (phosphorelay),GO:0006468~protein amino acid phosphorylation,GO:0006793~phosphorus metabolic process,GO:0006796~phosphate metabolic process,GO:0016310~phosphorylation,GO:0018106~peptidyl-histidine phosphorylation,GO:0018202~peptidyl-histidine modification,	GO:0005886~plasma membrane,GO:0016021~integral to membrane,GO:0031224~intrinsic to membrane,	GO:0000155~two-component sensor activity,GO:0000166~nucleotide binding,GO:0001882~nucleoside binding,GO:0001883~purine nucleoside binding,GO:0004672~protein kinase activity,GO:0004673~protein histidine kinase activity,GO:0005524~ATP binding,GO:0016775~phosphotransferase activity, nitrogenous group as acceptor,GO:0017076~purine nucleotide binding,GO:0030554~adenyl nucleotide binding,GO:0032553~rib…	IPR003594:ATP-binding region, ATPase-like,IPR003661:Signal transduction histidine kinase, subgroup 1, dimerisation and phosphoacceptor region,IPR003852:Signal transduction histidine kinase, osmosensitive K+ channel sensor, N-terminal,IPR004358:Signal transduction histidine kinase-related protein, C-terminal,IPR005467:Signal transduction histidine kinase, core,IPR006016:UspA,IPR014729:Rossmann-lik…	mra02020:Two-component system,mtc02020:Two-component system,mtu02020:Two-component system,		SM00387:HATPase_c,SM00388:HisKA,	atp-binding,autophosphorylation,cell membrane,complete proteome,kinase,membrane,nucleotide-binding,phosphohistidine,phosphoprotein,transferase,transmembrane,two-component regulatory system,	chain:Sensor protein kdpD,domain:Histidine kinase,modified residue,sequence conflict,transmembrane region,
57116827	Serine hydroxymethyltransferase 1; Serine hydroxymethyltransferase; Serine hydroxymethyltransferase 2	Mycobacterium tuberculosis		GO:0006544~glycine metabolic process,GO:0006563~L-serine metabolic process,GO:0006730~one-carbon metabolic process,GO:0009069~serine family amino acid metabolic process,		GO:0004372~glycine hydroxymethyltransferase activity,GO:0019842~vitamin binding,GO:0030170~pyridoxal phosphate binding,GO:0048037~cofactor binding,GO:0070279~vitamin B6 binding,	IPR001085:Serine hydroxymethyltransferase,IPR015421:Pyridoxal phosphate-dependent transferase, major region, subdomain 1,IPR019798:Serine hydroxymethyltransferase, pyridoxal phosphate binding site,	mra00260:Glycine, serine and threonine metabolism,mra00460:Cyanoamino acid metabolism,mra00670:One carbon pool by folate,mra00680:Methane metabolism,mtc00260:Glycine, serine and threonine metabolism,mtc00460:Cyanoamino acid metabolism,mtc00670:One carbon pool by folate,mtc00680:Methane metabolism,mtf00260:Glycine, serine and threonine metabolism,mtf00460:Cyanoamino acid metabolism,mtf00670:One ca…	PIRSF000412:serine/glycine hydroxymethyltransferase,PIRSF000412:SHMT,		3d-structure,complete proteome,cytoplasm,methyltransferase,one-carbon metabolism,phosphoprotein,pyridoxal phosphate,transferase,	chain:Serine hydroxymethyltransferase 1,chain:Serine hydroxymethyltransferase 2,helix,modified residue,sequence conflict,strand,turn,
15610053	Signal recognition particle protein	Mycobacterium tuberculosis		GO:0006605~protein targeting,GO:0006612~protein targeting to membrane,GO:0006613~cotranslational protein targeting to membrane,GO:0006614~SRP-dependent cotranslational protein targeting to membrane,GO:0006886~intracellular protein transport,GO:0008104~protein localization,GO:0015031~protein transport,GO:0033365~protein localization in organelle,GO:0034613~cellular protein localization,GO:0045047~…	GO:0005786~signal recognition particle, endoplasmic reticulum targeting,GO:0030529~ribonucleoprotein complex,GO:0048500~signal recognition particle,	GO:0000166~nucleotide binding,GO:0003723~RNA binding,GO:0005525~GTP binding,GO:0008312~7S RNA binding,GO:0017076~purine nucleotide binding,GO:0019001~guanyl nucleotide binding,GO:0032553~ribonucleotide binding,GO:0032555~purine ribonucleotide binding,GO:0032561~guanyl ribonucleotide binding,	IPR000897:Signal recognition particle, SRP54 subunit, GTPase,IPR003593:ATPase, AAA+ type, core,IPR004125:Signal recognition particle, SRP54 subunit, M-domain,IPR004780:Signal recognition particle, SRP,IPR013822:Signal recognition particle, SRP54 subunit, helical bundle,	mra03060:Protein export,mra03070:Bacterial secretion system,mtc03060:Protein export,mtc03070:Bacterial secretion system,mtu03060:Protein export,mtu03070:Bacterial secretion system,	PIRSF002107:signal recognition particle, SRP54/Ffh subunit,	SM00382:AAA,	complete proteome,gtp-binding,nucleotide-binding,ribonucleoprotein,rna-binding,signal recognition particle,	chain:Signal recognition particle protein,nucleotide phosphate-binding region:GTP,region of interest:G-domain,region of interest:M-domain,
15608096	TBFG_10974; MT0983; MRA_0963; Rv0956	Mycobacterium tuberculosis		GO:0006163~purine nucleotide metabolic process,GO:0006164~purine nucleotide biosynthetic process,GO:0006188~IMP biosynthetic process,GO:0006189~'de novo' IMP biosynthetic process,GO:0009123~nucleoside monophosphate metabolic process,GO:0009124~nucleoside monophosphate biosynthetic process,GO:0009126~purine nucleoside monophosphate metabolic process,GO:0009127~purine nucleoside monophosphate biosy…		GO:0004372~glycine hydroxymethyltransferase activity,GO:0004644~phosphoribosylglycinamide formyltransferase activity,	IPR002376:Formyl transferase, N-terminal,IPR004607:Phosphoribosylglycinamide formyltransferase,	mra00230:Purine metabolism,mra00670:One carbon pool by folate,mtc00230:Purine metabolism,mtc00670:One carbon pool by folate,mtf00230:Purine metabolism,mtf00670:One carbon pool by folate,mtu00230:Purine metabolism,mtu00670:One carbon pool by folate,			complete proteome,transferase,
15607558	Thiazole biosynthesis protein thiG	Mycobacterium tuberculosis		GO:0006766~vitamin metabolic process,GO:0006767~water-soluble vitamin metabolic process,GO:0006772~thiamin metabolic process,GO:0006790~sulfur metabolic process,GO:0009110~vitamin biosynthetic process,GO:0009228~thiamin biosynthetic process,GO:0018130~heterocycle biosynthetic process,GO:0019438~aromatic compound biosynthetic process,GO:0042364~water-soluble vitamin biosynthetic process,GO:0042723…			IPR008867:Thiazole biosynthesis,IPR013785:Aldolase-type TIM barrel,	mra00730:Thiamine metabolism,mtc00730:Thiamine metabolism,mtf00730:Thiamine metabolism,mtu00730:Thiamine metabolism,	PIRSF005870:thiamin biosynthesis protein ThiG,		complete proteome,cytoplasm,Flavoprotein,fmn,thiamine biosynthesis,	chain:Thiazole biosynthesis protein thiG,sequence conflict,
15608586	Transaldolase	Mycobacterium tuberculosis		GO:0005996~monosaccharide metabolic process,GO:0006006~glucose metabolic process,GO:0006007~glucose catabolic process,GO:0006098~pentose-phosphate shunt,GO:0006732~coenzyme metabolic process,GO:0006733~oxidoreduction coenzyme metabolic process,GO:0006739~NADP metabolic process,GO:0006769~nicotinamide metabolic process,GO:0009820~alkaloid metabolic process,GO:0016052~carbohydrate catabolic process…		GO:0004801~transaldolase activity,GO:0016744~transferase activity, transferring aldehyde or ketonic groups,	IPR001585:Transaldolase,IPR004732:Transaldolase subfamily,IPR013785:Aldolase-type TIM barrel,IPR014634:Transaldolase, bacterial/plant type,IPR018225:Transaldolase, active site,	mra00030:Pentose phosphate pathway,mtc00030:Pentose phosphate pathway,mtu00030:Pentose phosphate pathway,	PIRSF036915:transaldolase, bacterial/plant type,PIRSF036915:Trnald_Bac_Plnt,		complete proteome,cytoplasm,pentose shunt,transferase,	chain:Transaldolase,sequence conflict,
15608587	Transketolase	Mycobacterium tuberculosis				GO:0004802~transketolase activity,GO:0005509~calcium ion binding,GO:0016744~transferase activity, transferring aldehyde or ketonic groups,GO:0043167~ion binding,GO:0043169~cation binding,GO:0046872~metal ion binding,	IPR005474:Transketolase, N-terminal,IPR005475:Transketolase, central region,IPR005476:Transketolase, C-terminal,IPR005478:Bacterial transketolase,IPR015941:Transketolase C-terminal-like,	mra00030:Pentose phosphate pathway,mtc00030:Pentose phosphate pathway,mtu00030:Pentose phosphate pathway,			calcium,complete proteome,metal-binding,thiamine pyrophosphate,transferase,	chain:Transketolase,metal ion-binding site:Calcium,metal ion-binding site:Calcium; via carbonyl oxygen,sequence conflict,
15609976	Translation initiation factor IF-2	Mycobacterium tuberculosis		GO:0006412~translation,GO:0006413~translational initiation,		GO:0000166~nucleotide binding,GO:0003743~translation initiation factor activity,GO:0003924~GTPase activity,GO:0005525~GTP binding,GO:0008135~translation factor activity, nucleic acid binding,GO:0017076~purine nucleotide binding,GO:0019001~guanyl nucleotide binding,GO:0032553~ribonucleotide binding,GO:0032555~purine ribonucleotide binding,GO:0032561~guanyl ribonucleotide binding,	IPR000178:Initiation factor 2,IPR000795:Protein synthesis factor, GTP-binding,IPR004161:Translation elongation factor EFTu/EF1A, domain 2,IPR005225:Small GTP-binding protein,IPR006847:Translation initiation factor IF-2, N-terminal,IPR015760:Translation initiation factor 2 related,		PIRSF003012:translation initiation factor IF-2,		complete proteome,cytoplasm,GTP binding,gtp-binding,Initiation factor,nucleotide binding,nucleotide-binding,P-loop,protein biosynthesis,	chain:Translation initiation factor IF-2,compositionally biased region:Poly-Gly,nucleotide phosphate-binding region:GTP,region of interest:G-domain,
15608453	Transposase for insertion sequence element IS1557	Mycobacterium tuberculosis	DNA replication, recombination, and repair,	GO:0006259~DNA metabolic process,GO:0006310~DNA recombination,GO:0006313~transposition, DNA-mediated,GO:0032196~transposition,		GO:0003677~DNA binding,GO:0004803~transposase activity,	IPR002560:Transposase, IS204/IS1001/IS1096/IS1165,		PIRSF019611:transposase for insertion sequence element IS1557,		complete proteome,dna recombination,dna-binding,transposable element,transposition,	chain:Transposase for insertion sequence element IS1557,sequence conflict,
57117009	UPF0027 protein Rv2631/MT2707	Mycobacterium tuberculosis	Function unknown,				IPR001233:Uncharacterised protein family UPF0027,				complete proteome,	chain:UPF0027 protein Rv2631/MT2707,sequence conflict,
15608599	UPF0051 protein Rv1461/MT1508	Mycobacterium tuberculosis	DNA replication, recombination, and repair,	GO:0006259~DNA metabolic process,GO:0006310~DNA recombination,GO:0006314~intron homing,GO:0016226~iron-sulfur cluster assembly,GO:0016485~protein processing,GO:0016539~intein-mediated protein splicing,GO:0030908~protein splicing,GO:0031163~metallo-sulfur cluster assembly,GO:0051186~cofactor metabolic process,GO:0051188~cofactor biosynthetic process,GO:0051604~protein maturation,		GO:0004518~nuclease activity,GO:0004519~endonuclease activity,	IPR000825:SUF system FeS cluster assembly, SufBD,IPR003586:Hedgehog/intein hint domain, C-terminal,IPR003587:Hedgehog/intein hint, N-terminal,IPR004042:Intein DOD homing endonuclease,IPR006141:Intein splicing site,IPR010231:SUF system FeS cluster assembly, SufB,			SM00305:HintC,SM00306:HintN,	autocatalytic cleavage,complete proteome,Endonuclease,hydrolase,Intron homing,nuclease,protein splicing,	chain:Endonuclease PI-MtuHIIP,chain:UPF0051 protein Rv1461/MT1508, 1st part,chain:UPF0051 protein Rv1461/MT1508, 2nd part,domain:DOD-type homing endonuclease,
15608898	UPF0089 protein Rv1760/MT1809	Mycobacterium tuberculosis					IPR004255:Uncharacterised protein family UPF0089,IPR014292:Acyltransferase, WS/DGAT/MGAT,		PIRSF017061:uncharacterized conserved protein,		complete proteome,	chain:UPF0089 protein Rv1760/MT1809,sequence conflict,
15610225	UPF0089 protein Rv3088/MT3173	Mycobacterium tuberculosis					IPR004255:Uncharacterised protein family UPF0089,IPR014292:Acyltransferase, WS/DGAT/MGAT,		PIRSF017061:uncharacterized conserved protein,		complete proteome,	chain:UPF0089 protein Rv3088/MT3173,
15610870	UPF0089 protein Rv3734c/MT3839	Mycobacterium tuberculosis					IPR004255:Uncharacterised protein family UPF0089,IPR014292:Acyltransferase, WS/DGAT/MGAT,		PIRSF017061:uncharacterized conserved protein,		complete proteome,	chain:UPF0089 protein Rv3734c/MT3839,
15609119	UPF0110 protein Rv1982c/MT2034	Mycobacterium tuberculosis					IPR002716:PilT protein, N-terminal,		PIRSF037122:exonuclease with PIN domain, MT0652 type,		complete proteome,	chain:UPF0110 protein Rv1982c/MT2034,sequence conflict,
15607206	UPF0182 protein Rv0064/MT0070	Mycobacterium tuberculosis			GO:0005886~plasma membrane,GO:0016021~integral to membrane,GO:0031224~intrinsic to membrane,		IPR005372:Uncharacterised protein family UPF0182,		PIRSF018949:uncharacterized conserved protein,		cell membrane,complete proteome,membrane,transmembrane,	chain:UPF0182 protein Rv0064/MT0070,sequence conflict,transmembrane region,
15608461	UPF0286 protein Rv1321/MT1363	Mycobacterium tuberculosis					IPR002793:Uncharacterised protein family UPF0286,				complete proteome,	chain:UPF0286 protein Rv1321/MT1363,sequence conflict,
15609463	Uncharacterized ABC transporter ATP-binding protein Rv2326c/MT2388	Mycobacterium tuberculosis	General function prediction only,		GO:0005886~plasma membrane,GO:0016021~integral to membrane,GO:0031224~intrinsic to membrane,	GO:0000166~nucleotide binding,GO:0001882~nucleoside binding,GO:0001883~purine nucleoside binding,GO:0005524~ATP binding,GO:0016887~ATPase activity,GO:0017076~purine nucleotide binding,GO:0030554~adenyl nucleotide binding,GO:0032553~ribonucleotide binding,GO:0032555~purine ribonucleotide binding,GO:0032559~adenyl ribonucleotide binding,	IPR003439:ABC transporter-like,IPR003593:ATPase, AAA+ type, core,IPR017871:ABC transporter, conserved site,	mtu02010:ABC transporters,		SM00382:AAA,	atp-binding,cell membrane,complete proteome,membrane,nucleotide-binding,repeat,transmembrane,transport,	chain:Uncharacterized ABC transporter ATP- binding protein Rv2326c/MT2388,domain:ABC transporter 1,domain:ABC transporter 2,nucleotide phosphate-binding region:ATP 1,nucleotide phosphate-binding region:ATP 2,transmembrane region,
15609702	Uncharacterized NTE family protein Rv2565/MT2641	Mycobacterium tuberculosis		GO:0006575~cellular amino acid derivative metabolic process,GO:0006576~biogenic amine metabolic process,GO:0006644~phospholipid metabolic process,GO:0006650~glycerophospholipid metabolic process,GO:0019637~organophosphate metabolic process,GO:0042439~ethanolamine and derivative metabolic process,GO:0046470~phosphatidylcholine metabolic process,GO:0046486~glycerolipid metabolic process,	GO:0005783~endoplasmic reticulum,GO:0005789~endoplasmic reticulum membrane,GO:0012505~endomembrane system,GO:0031090~organelle membrane,GO:0042175~nuclear envelope-endoplasmic reticulum network,GO:0044432~endoplasmic reticulum part,	GO:0004091~carboxylesterase activity,GO:0004620~phospholipase activity,GO:0004622~lysophospholipase activity,GO:0016298~lipase activity,	IPR000595:Cyclic nucleotide-binding,IPR001423:Lysophospholipase patatin, conserved site,IPR002641:Patatin,IPR014710:RmlC-like jelly roll fold,IPR018488:Cyclic nucleotide-binding, conserved site,			SM00100:cNMP,	complete proteome,	chain:Uncharacterized NTE family protein Rv2565/MT2641,domain:Patatin,nucleotide phosphate-binding region:cNMP,sequence conflict,
57116857	Uncharacterized PE family protein PE15	Mycobacterium tuberculosis					IPR000084:PE N-terminal,				complete proteome,signal,	chain:Uncharacterized PE family protein PE15,signal peptide,
57116689	Uncharacterized PPE family protein PPE1	Mycobacterium tuberculosis			GO:0005886~plasma membrane,GO:0016021~integral to membrane,GO:0031224~intrinsic to membrane,		IPR000030:Mycobacterial PPE protein,				cell membrane,complete proteome,membrane,transmembrane,	chain:Uncharacterized PPE family protein PPE1,transmembrane region,
57116731	Uncharacterized PPE family protein PPE10	Mycobacterium tuberculosis					IPR000030:Mycobacterial PPE protein,IPR002989:Mycobacterial pentapeptide repeat,				complete proteome,	chain:Uncharacterized PPE family protein PPE10,sequence conflict,
57116852	Uncharacterized PPE family protein PPE19	Mycobacterium tuberculosis					IPR000030:Mycobacterial PPE protein,				complete proteome,	chain:Uncharacterized PPE family protein PPE19,sequence conflict,
57116882	Uncharacterized PPE family protein PPE21	Mycobacterium tuberculosis			GO:0005886~plasma membrane,GO:0016021~integral to membrane,GO:0031224~intrinsic to membrane,		IPR000030:Mycobacterial PPE protein,IPR002989:Mycobacterial pentapeptide repeat,				cell membrane,complete proteome,membrane,transmembrane,	chain:Uncharacterized PPE family protein PPE21,sequence conflict,transmembrane region,
15608678	Uncharacterized RNA pseudouridine synthase Rv1540/MT1592	Mycobacterium tuberculosis	Translation, ribosomal structure and biogenesis,	GO:0001522~pseudouridine synthesis,GO:0009451~RNA modification,		GO:0003723~RNA binding,GO:0009982~pseudouridine synthase activity,GO:0016866~intramolecular transferase activity,	IPR002942:RNA-binding S4,IPR006145:Pseudouridine synthase,IPR006145:Pseudouridine synthase, RsuA and RluB/C/D/E/F,IPR006224:Pseudouridine synthase, conserved site,IPR006224:Pseudouridine synthase, RluC/RluD, conserved site,IPR006225:Pseudouridine synthase, RluC/RluD,IPR006225:Pseudouridine synthase, RluD,		PIRSF006134:conserved hypothetical protein HI0176,	SM00363:S4,	complete proteome,Isomerase,rna-binding,	chain:Uncharacterized RNA pseudouridine synthase Rv1540/MT1592,domain:S4 RNA-binding,
57116935	Uncharacterized glycosyl hydrolase Rv2006/MT2062	Mycobacterium tuberculosis	Carbohydrate transport and metabolism,	GO:0005984~disaccharide metabolic process,GO:0005991~trehalose metabolic process,GO:0005992~trehalose biosynthetic process,GO:0009311~oligosaccharide metabolic process,GO:0009312~oligosaccharide biosynthetic process,GO:0016051~carbohydrate biosynthetic process,GO:0016137~glycoside metabolic process,GO:0016138~glycoside biosynthetic process,GO:0034637~cellular carbohydrate biosynthetic process,GO:…		GO:0030246~carbohydrate binding,	IPR003337:Trehalose-phosphatase,IPR005194:Glycoside hydrolase, family 65, C-terminal,IPR005195:Glycoside hydrolase family 65, central catalytic,IPR005196:Glycoside hydrolase family 65, N-terminal,IPR005834:Haloacid dehalogenase-like hydrolase,IPR006379:HAD-superfamily hydrolase, subfamily IIB,IPR012341:Six-hairpin glycosidase,	mra00500:Starch and sucrose metabolism,mtu00500:Starch and sucrose metabolism,	PIRSF036289:maltose phosphorylase/glycosyl hydrolase/vacuolar acid trehalase,		complete proteome,glycosidase,hydrolase,	chain:Uncharacterized glycosyl hydrolase Rv2006/MT2062,
15608652	Uncharacterized glycosyltransferase Rv1514c/MT1564	Mycobacterium tuberculosis					IPR001173:Glycosyl transferase, family 2,				complete proteome,glycosyltransferase,transferase,	chain:Uncharacterized glycosyltransferase Rv1514c/MT1564,
15609722	Uncharacterized lipoprotein Rv2585c/MT2662	Mycobacterium tuberculosis			GO:0005886~plasma membrane,GO:0031224~intrinsic to membrane,GO:0031225~anchored to membrane,		IPR000914:Bacterial extracellular solute-binding protein, family 5,	mtu02010:ABC transporters,			cell membrane,complete proteome,lipoprotein,membrane,palmitate,signal,	chain:Uncharacterized lipoprotein Rv2585c/MT2662,lipid moiety-binding region:N-palmitoyl cysteine,lipid moiety-binding region:S-diacylglycerol cysteine,sequence conflict,signal peptide,
15608102	Uncharacterized lipoprotein lprP	Mycobacterium tuberculosis			GO:0005886~plasma membrane,GO:0031224~intrinsic to membrane,GO:0031225~anchored to membrane,				PIRSF021529:Mycobacterium tuberculosis hypothetical protein Rv0962c,		cell membrane,complete proteome,lipoprotein,membrane,palmitate,signal,	chain:Uncharacterized lipoprotein lprP,lipid moiety-binding region:N-palmitoyl cysteine,lipid moiety-binding region:S-diacylglycerol cysteine,sequence conflict,signal peptide,
15610546	Uncharacterized oxidoreductase Rv3410c/MT3518	Mycobacterium tuberculosis		GO:0055114~oxidation reduction,			IPR001093:IMP dehydrogenase/GMP reductase,IPR005992:IMP dehydrogenase related 2,IPR013785:Aldolase-type TIM barrel,	mra00230:Purine metabolism,mtu00230:Purine metabolism,	PIRSF000132:uncharacterized protein with IMP dehydrogenase/GMP reductase domain,		complete proteome,nad,oxidoreductase,	chain:Uncharacterized oxidoreductase Rv3410c/MT3518,compositionally biased region:Ala-rich,
15607150	Uncharacterized protein Rv0008c/MT0010	Mycobacterium tuberculosis			GO:0016021~integral to membrane,GO:0031224~intrinsic to membrane,				PIRSF021480:Mycobacterium tuberculosis hypothetical protein Rv0008c,		complete proteome,membrane,transmembrane,	chain:Uncharacterized protein Rv0008c/MT0010,sequence conflict,transmembrane region,
15607168	Uncharacterized protein Rv0026/MT0029	Mycobacterium tuberculosis					IPR019710:Biofilm regulator BssS,IPR019710:Biofilm regulator BssS, Mycobacterium type,		PIRSF021482:Mycobacterium tuberculosis hypothetical protein Rv0026,		complete proteome,	chain:Uncharacterized protein Rv0026/MT0029,sequence conflict,
15607188	Uncharacterized protein Rv0046c/MT0052	Mycobacterium tuberculosis		GO:0006020~inositol metabolic process,GO:0006021~inositol biosynthetic process,GO:0006644~phospholipid metabolic process,GO:0008610~lipid biosynthetic process,GO:0008654~phospholipid biosynthetic process,GO:0016051~carbohydrate biosynthetic process,GO:0019637~organophosphate metabolic process,GO:0019751~polyol metabolic process,GO:0034637~cellular carbohydrate biosynthetic process,GO:0046165~alco…		GO:0004512~inositol-3-phosphate synthase activity,GO:0016872~intramolecular lyase activity,	IPR002587:Myo-inositol-1-phosphate synthase,IPR013021:Myo-inositol-1-phosphate synthase, GAPDH-like,IPR016040:NAD(P)-binding domain,IPR017815:Myo-inositol 1-phosphate synthase, actinobacteria,	mra00521:Streptomycin biosynthesis,mra00562:Inositol phosphate metabolism,mtu00521:Streptomycin biosynthesis,mtu00562:Inositol phosphate metabolism,	PIRSF015578:myo-inositol-1-phosphate synthase,PIRSF015578:Myoinos-ppht_syn,		3d-structure,complete proteome,	chain:Uncharacterized protein Rv0046c/MT0052,helix,sequence conflict,strand,turn,
15607240	Uncharacterized protein Rv0098/MT0107	Mycobacterium tuberculosis							PIRSF012595:Mycobacterium tuberculosis hypothetical protein Rv0098,		3d-structure,complete proteome,	chain:Uncharacterized protein Rv0098/MT0107,helix,strand,turn,
15608025	Uncharacterized protein Rv0885/MT0908	Mycobacterium tuberculosis			GO:0005886~plasma membrane,GO:0016021~integral to membrane,GO:0031224~intrinsic to membrane,				PIRSF007413:Mycobacterium tuberculosis hypothetical protein Rv0885,		cell membrane,complete proteome,membrane,transmembrane,	chain:Uncharacterized protein Rv0885/MT0908,sequence conflict,transmembrane region,
15608027	Uncharacterized protein Rv0887c/MT0910	Mycobacterium tuberculosis					IPR004360:Glyoxalase/bleomycin resistance protein/dioxygenase,		PIRSF029828:glyoxalase 1, PhnB type,		complete proteome,	chain:Uncharacterized protein Rv0887c/MT0910,
15608104	Uncharacterized protein Rv0964c/MT0992.1	Mycobacterium tuberculosis							PIRSF012613:Mycobacterium tuberculosis hypothetical protein Rv0964c,		complete proteome,	chain:Uncharacterized protein Rv0964c/MT0992.1,sequence conflict,
57116804	Uncharacterized protein Rv0966c/MT0994	Mycobacterium tuberculosis					IPR012551:Protein of unknown function DUF1707,		PIRSF016699:uncharacterized conserved protein,		complete proteome,	chain:Uncharacterized protein Rv0966c/MT0994,sequence conflict,
15608110	Uncharacterized protein Rv0970/MT0998	Mycobacterium tuberculosis			GO:0005886~plasma membrane,GO:0016021~integral to membrane,GO:0031224~intrinsic to membrane,				PIRSF031686:PIRSF031686,		cell membrane,complete proteome,membrane,transmembrane,	chain:Uncharacterized protein Rv0970/MT0998,transmembrane region,
15608268	Uncharacterized protein Rv1128c/MT1160	Mycobacterium tuberculosis					IPR003615:HNH nuclease,IPR003870:Protein of unknown function DUF222,			SM00507:HNHc,	complete proteome,	chain:Uncharacterized protein Rv1128c/MT1160,sequence conflict,
15608430	Uncharacterized protein Rv1290c/MT1328	Mycobacterium tuberculosis	Function unknown,		GO:0005886~plasma membrane,GO:0016021~integral to membrane,GO:0031224~intrinsic to membrane,		IPR018723:Protein of unknown function DUF2254, membrane,				cell membrane,complete proteome,membrane,transmembrane,	chain:Uncharacterized protein Rv1290c/MT1328,sequence conflict,transmembrane region,
15608431	Uncharacterized protein Rv1291c/MT1330	Mycobacterium tuberculosis					IPR007969:Protein of unknown function DUF732,				complete proteome,	chain:Uncharacterized protein Rv1291c/MT1330,
15608460	Uncharacterized protein Rv1320c/MT1362	Mycobacterium tuberculosis		GO:0007242~intracellular signaling cascade,GO:0009123~nucleoside monophosphate metabolic process,GO:0009124~nucleoside monophosphate biosynthetic process,GO:0009165~nucleotide biosynthetic process,GO:0009187~cyclic nucleotide metabolic process,GO:0009190~cyclic nucleotide biosynthetic process,GO:0034404~nucleobase, nucleoside and nucleotide biosynthetic process,GO:0034654~nucleobase, nucleoside, …	GO:0005886~plasma membrane,GO:0016021~integral to membrane,GO:0031224~intrinsic to membrane,	GO:0016849~phosphorus-oxygen lyase activity,	IPR001054:Adenylyl cyclase class-3/4/guanylyl cyclase,IPR003660:HAMP linker domain,	mtu00230:Purine metabolism,	PIRSF010397:hypothetical protein Rv1318c,	SM00044:CYCc,SM00304:HAMP,	cell membrane,complete proteome,membrane,transmembrane,	chain:Uncharacterized protein Rv1320c/MT1362,domain:Guanylate cyclase,domain:HAMP,sequence conflict,transmembrane region,
15608499	Uncharacterized protein Rv1359/MT1403	Mycobacterium tuberculosis		GO:0007242~intracellular signaling cascade,GO:0009123~nucleoside monophosphate metabolic process,GO:0009124~nucleoside monophosphate biosynthetic process,GO:0009165~nucleotide biosynthetic process,GO:0009187~cyclic nucleotide metabolic process,GO:0009190~cyclic nucleotide biosynthetic process,GO:0034404~nucleobase, nucleoside and nucleotide biosynthetic process,GO:0034654~nucleobase, nucleoside, …		GO:0016849~phosphorus-oxygen lyase activity,	IPR001054:Adenylyl cyclase class-3/4/guanylyl cyclase,			SM00044:CYCc,	complete proteome,	chain:Uncharacterized protein Rv1359/MT1403,
57116853	Uncharacterized protein Rv1364c/MT1410	Mycobacterium tuberculosis		GO:0000160~two-component signal transduction system (phosphorelay),GO:0006355~regulation of transcription, DNA-dependent,GO:0045449~regulation of transcription,GO:0051252~regulation of RNA metabolic process,		GO:0000155~two-component sensor activity,GO:0000166~nucleotide binding,GO:0001882~nucleoside binding,GO:0001883~purine nucleoside binding,GO:0004672~protein kinase activity,GO:0004673~protein histidine kinase activity,GO:0004721~phosphoprotein phosphatase activity,GO:0005524~ATP binding,GO:0016775~phosphotransferase activity, nitrogenous group as acceptor,GO:0016791~phosphatase activity,GO:001707…	IPR000014:PAS,IPR000700:PAS-associated, C-terminal,IPR001610:PAC motif,IPR001932:Protein phosphatase 2C-related,IPR002645:Sulphate transporter/antisigma-factor antagonist STAS,IPR003594:ATP-binding region, ATPase-like,IPR010822:Sporulation stage II, protein E C-terminal,IPR013656:PAS fold-4,			SM00086:PAC,SM00091:PAS,SM00331:PP2C_SIG,SM00332:PP2Cc,SM00387:HATPase_c,	complete proteome,	chain:Uncharacterized protein Rv1364c/MT1410,domain:PAC,domain:STAS,sequence conflict,
15608562	Uncharacterized protein Rv1424c/MT1467	Mycobacterium tuberculosis							PIRSF015052:Mycobacterium tuberculosis probable membrane protein Rv1424c,		complete proteome,	chain:Uncharacterized protein Rv1424c/MT1467,
57116874	Uncharacterized protein Rv1486c/MT1533	Mycobacterium tuberculosis							PIRSF031717:PIRSF031717,		complete proteome,	chain:Uncharacterized protein Rv1486c/MT1533,sequence conflict,
15608636	Uncharacterized protein Rv1498c/MT1546	Mycobacterium tuberculosis					IPR013216:Methyltransferase type 11,	mtu00150:Androgen and estrogen metabolism,mtu00340:Histidine metabolism,mtu00350:Tyrosine metabolism,mtu00450:Selenoamino acid metabolism,mtu00626:Naphthalene and anthracene degradation,			complete proteome,	chain:Uncharacterized protein Rv1498c/MT1546,sequence conflict,
15608639	Uncharacterized protein Rv1501/MT1550	Mycobacterium tuberculosis					IPR008775:Phytanoyl-CoA dioxygenase,				complete proteome,	chain:Uncharacterized protein Rv1501/MT1550,
15608952	Uncharacterized protein Rv1815/MT1863	Mycobacterium tuberculosis									complete proteome,signal,	chain:Uncharacterized protein Rv1815/MT1863,sequence conflict,signal peptide,
15609132	Uncharacterized protein Rv1995/MT2051	Mycobacterium tuberculosis	Function unknown,				IPR012312:Haemerythrin/HHE cation-binding motif,		PIRSF021568:Mycobacterium tuberculosis hypothetical protein Rv1995,		complete proteome,	chain:Uncharacterized protein Rv1995/MT2051,
15609140	Uncharacterized protein Rv2003c/MT2059	Mycobacterium tuberculosis					IPR013216:Methyltransferase type 11,				complete proteome,	chain:Uncharacterized protein Rv2003c/MT2059,
15609204	Uncharacterized protein Rv2067c/MT2127	Mycobacterium tuberculosis					IPR013217:Methyltransferase type 12,				complete proteome,	chain:Uncharacterized protein Rv2067c/MT2127,sequence conflict,
15609215	Uncharacterized protein Rv2078/MT2139	Mycobacterium tuberculosis							PIRSF009618:Mycobacterium tuberculosis hypothetical protein Rv2078,		complete proteome,	chain:Uncharacterized protein Rv2078/MT2139,sequence conflict,
15609219	Uncharacterized protein Rv2082	Mycobacterium tuberculosis									complete proteome,	chain:Uncharacterized protein Rv2082,compositionally biased region:Ala-rich,
15609363	Uncharacterized protein Rv2226/MT2285	Mycobacterium tuberculosis		GO:0006163~purine nucleotide metabolic process,GO:0006164~purine nucleotide biosynthetic process,GO:0006171~cAMP biosynthetic process,GO:0009123~nucleoside monophosphate metabolic process,GO:0009124~nucleoside monophosphate biosynthetic process,GO:0009165~nucleotide biosynthetic process,GO:0009187~cyclic nucleotide metabolic process,GO:0009190~cyclic nucleotide biosynthetic process,GO:0034404~nuc…		GO:0004016~adenylate cyclase activity,GO:0009975~cyclase activity,GO:0016849~phosphorus-oxygen lyase activity,	IPR007899:CHAD,IPR008172:Adenylate cyclase,		PIRSF029093:uncharacterized protein with CYTH and CHAD domains, YgiF type,		complete proteome,	chain:Uncharacterized protein Rv2226/MT2285,sequence conflict,
15609374	Uncharacterized protein Rv2237/MT2296	Mycobacterium tuberculosis			GO:0005886~plasma membrane,GO:0016021~integral to membrane,GO:0031224~intrinsic to membrane,		IPR018713:Protein of unknown function DUF2236,				cell membrane,complete proteome,membrane,transmembrane,	chain:Uncharacterized protein Rv2237/MT2296,transmembrane region,
15609439	Uncharacterized protein Rv2302/MT2359	Mycobacterium tuberculosis					IPR015035:Region of unknown function DUF1918,				3d-structure,complete proteome,	chain:Uncharacterized protein Rv2302/MT2359,compositionally biased region:Ala-rich,helix,strand,turn,
15609444	Uncharacterized protein Rv2307c/MT2364	Mycobacterium tuberculosis	Lipid metabolism,		GO:0005886~plasma membrane,GO:0016021~integral to membrane,GO:0031224~intrinsic to membrane,				PIRSF018956:uncharacterized conserved protein,		cell membrane,complete proteome,membrane,transmembrane,	chain:Uncharacterized protein Rv2307c/MT2364,sequence conflict,transmembrane region,
15609697	Uncharacterized protein Rv2560/MT2637	Mycobacterium tuberculosis			GO:0005886~plasma membrane,GO:0016021~integral to membrane,GO:0031224~intrinsic to membrane,		IPR018692:Protein of unknown function DUF2189, transmembrane,				cell membrane,complete proteome,membrane,transmembrane,	chain:Uncharacterized protein Rv2560/MT2637,compositionally biased region:Pro-rich,sequence conflict,transmembrane region,
15609698	Uncharacterized protein Rv2561/Rv2562/MT2638	Mycobacterium tuberculosis									complete proteome,	chain:Uncharacterized protein Rv2561/Rv2562/MT2638,
15609704	Uncharacterized protein Rv2567/MT2643	Mycobacterium tuberculosis	Function unknown,				IPR007296:Protein of unknown function DUF403, bacteria,IPR007297:Protein of unknown function DUF404, bacteria N-terminal,IPR007302:Protein of unknown function DUF407,				complete proteome,	chain:Uncharacterized protein Rv2567/MT2643,sequence conflict,
15609706	Uncharacterized protein Rv2569c/MT2645	Mycobacterium tuberculosis	Amino acid transport and metabolism,				IPR002931:Transglutaminase-like,IPR013589:Bacterial transglutaminase-like, N-terminal,			SM00460:TGc,	complete proteome,	chain:Uncharacterized protein Rv2569c/MT2645,
15609735	Uncharacterized protein Rv2598/MT2673.1	Mycobacterium tuberculosis							PIRSF009168:Mycobacterium tuberculosis hypothetical protein Rv2598,		complete proteome,	chain:Uncharacterized protein Rv2598/MT2673.1,
15610060	Uncharacterized protein Rv2923c/MT2992	Mycobacterium tuberculosis					IPR003718:Peroxiredoxin, OsmC-like protein,				complete proteome,	chain:Uncharacterized protein Rv2923c/MT2992,
15610539	Uncharacterized protein Rv3403c/MT3511	Mycobacterium tuberculosis	Function unknown,		GO:0005886~plasma membrane,GO:0016021~integral to membrane,GO:0031224~intrinsic to membrane,						cell membrane,complete proteome,membrane,transmembrane,	chain:Uncharacterized protein Rv3403c/MT3511,transmembrane region,
15610544	Uncharacterized protein Rv3408/MT3516	Mycobacterium tuberculosis							PIRSF016752:exonuclease with PIN domain, MT3516 type,		complete proteome,	chain:Uncharacterized protein Rv3408/MT3516,sequence conflict,
15610602	Uncharacterized protein Rv3466/MT3572	Mycobacterium tuberculosis							PIRSF018958:uncharacterized conserved protein,		complete proteome,	chain:Uncharacterized protein Rv3466/MT3572,sequence conflict,
15610766	Uncharacterized protein Rv3630/MT3732	Mycobacterium tuberculosis			GO:0005886~plasma membrane,GO:0016021~integral to membrane,GO:0031224~intrinsic to membrane,				PIRSF018959:uncharacterized conserved protein,		cell membrane,complete proteome,membrane,transmembrane,	chain:Uncharacterized protein Rv3630/MT3732,sequence conflict,transmembrane region,
15611020	Uncharacterized protein Rv3884c/MT3999	Mycobacterium tuberculosis				GO:0000166~nucleotide binding,GO:0001882~nucleoside binding,GO:0001883~purine nucleoside binding,GO:0005524~ATP binding,GO:0017076~purine nucleotide binding,GO:0030554~adenyl nucleotide binding,GO:0032553~ribonucleotide binding,GO:0032555~purine ribonucleotide binding,GO:0032559~adenyl ribonucleotide binding,	IPR000641:CbxX/CfqX,IPR003593:ATPase, AAA+ type, core,IPR003959:ATPase, AAA-type, core,			SM00382:AAA,	atp-binding,complete proteome,nucleotide-binding,	chain:Uncharacterized protein Rv3884c/MT3999,nucleotide phosphate-binding region:ATP,sequence conflict,
15609116	Uncharacterized transporter Rv1979c/MT2031	Mycobacterium tuberculosis	Amino acid transport and metabolism,	GO:0006865~amino acid transport,GO:0015837~amine transport,GO:0015849~organic acid transport,GO:0046942~carboxylic acid transport,	GO:0005886~plasma membrane,GO:0016021~integral to membrane,GO:0031224~intrinsic to membrane,	GO:0005275~amine transmembrane transporter activity,GO:0015171~amino acid transmembrane transporter activity,	IPR002293:Amino acid/polyamine transporter I,IPR004840:Amino acid permease, conserved site,IPR004841:Amino acid permease-associated region,		PIRSF006060:AA_transporter,PIRSF006060:amino acid transporter,		cell membrane,complete proteome,membrane,transmembrane,transport,	chain:Uncharacterized transporter Rv1979c/MT2031,sequence conflict,transmembrane region,
15609136	Uncharacterized transporter Rv1999c/MT2055	Mycobacterium tuberculosis		GO:0006865~amino acid transport,GO:0015837~amine transport,GO:0015849~organic acid transport,GO:0046942~carboxylic acid transport,	GO:0005886~plasma membrane,GO:0016021~integral to membrane,GO:0031224~intrinsic to membrane,	GO:0005275~amine transmembrane transporter activity,GO:0015171~amino acid transmembrane transporter activity,	IPR002293:Amino acid/polyamine transporter I,IPR004840:Amino acid permease, conserved site,IPR004841:Amino acid permease-associated region,		PIRSF006060:AA_transporter,PIRSF006060:amino acid transporter,		cell membrane,complete proteome,membrane,transmembrane,transport,	chain:Uncharacterized transporter Rv1999c/MT2055,transmembrane region,
