# Supplementary material for: Genetic heterogeneity revealed by sequence analysis of Mycobacterium tuberculosis isolates from extra-pulmonary tuberculosis patients
Source: BMC Genomics. 2013 Jun 17;14:404. doi: 10.1186/1471-2164-14-404 (PMC3699378; doi:10.1186/1471-2164-14-404)
Supplement: Additional file 9 — David analysis of isolates F85. [file 1471-2164-14-404-S9.xls]

## Sheet: Readme
DAVID ANAlYSIS OF ISOLATES F85

## Sheet: Functional_annotation_clusterin
Annotation Cluster 1	Enrichment Score: 5.513091331415799
Category	Term	Count	%	PValue	Genes	List Total	Pop Hits	Pop Total	Fold Enrichment	Bonferroni	Benjamini	FDR
SP_PIR_KEYWORDS	membrane	128	11.3274	2.72063e-13	15608659, 15608142, 57116894, 15609463, 15609129, 57116933, 15608460, 15609470, 15607225, 15610539, 15608660, 15609712, 15608122, 15609488, 15610406, 15608127, 57117102, 15609453, 15609116, 15610930, 15607685, 15608729, 15609722, 15609724, 15610766, 15609593, 15609444, 15608110, 15608488, 57116950, 15609825, 15608168, 15610864, 15608973, 15608109, 15607246, 15607190, 15607245, 15607648, 15610200,…	1130	748	12695	1.92248	6.20424e-11	6.20424e-11	3.48377e-10
SP_PIR_KEYWORDS	cell membrane	111	9.82301	6.96399e-12	15608659, 15608142, 57116894, 15609463, 15609129, 57116933, 15608460, 15609470, 15607225, 15610539, 15608660, 15608122, 15609488, 15610406, 15608127, 15609453, 15610930, 15609116, 15607685, 15608729, 15609722, 15609724, 15610766, 15609593, 15609444, 15608110, 15608488, 57116950, 15609825, 15608168, 15608973, 15608109, 15607246, 15607190, 15607245, 15607648, 15610200, 15607249, 15608688, 15608170,…	1130	642	12695	1.94242	1.58779e-09	7.93894e-10	8.91567e-09
SP_PIR_KEYWORDS	transmembrane	155	13.7168	7.78846e-09	15608659, 15608142, 57116894, 15609463, 15609129, 57116933, 57117112, 15609470, 15608460, 15608136, 15610805, 15607225, 15610539, 15607321, 15608660, 15607602, 15609712, 15608122, 15610406, 15608127, 15609453, 57117102, 15609858, 15609116, 15610930, 15610873, 15607685, 15608729, 15608842, 15609724, 15608845, 15610766, 15609444, 15609593, 15608110, 15608488, 57116950, 15608168, 15610864, 15608973,…	1130	1113	12695	1.56455	1.77577e-06	2.21971e-07	9.9712e-06
GOTERM_CC_FAT	GO:0005886~plasma membrane	105	9.29204	1.4169e-05	15608659, 15608142, 57116894, 15609463, 15609129, 57116933, 15608460, 15607225, 15610539, 15608660, 15608122, 15609488, 15610406, 15608127, 15609453, 15610930, 15609116, 15607685, 15608729, 15609722, 15609724, 15610766, 15609444, 15608110, 15608488, 57116950, 15608168, 15608973, 15608109, 15607246, 15607190, 15607648, 15607245, 15610200, 15607249, 15608688, 15608170, 15610959, 15609134, 15608102,…	215	577	1630	1.37963	0.0008781	0.0008781	0.0142977
UP_SEQ_FEATURE	transmembrane region	101	8.93805	0.0565998	15608659, 15608142, 57116894, 15609463, 15609129, 57116933, 15608460, 15609470, 15607225, 15610539, 15608660, 15609712, 15608122, 15610406, 57117102, 15610930, 15609116, 15607685, 15608729, 15609724, 15610766, 15609593, 15609444, 15608110, 15608488, 57116950, 15608168, 15608973, 15608109, 15607246, 15607190, 15607648, 15607245, 15610200, 15607249, 15608688, 15609736, 15609734, 15608502, 15608170,…	463	506	2678	1.15452	1	0.998434	58.9667
GOTERM_CC_FAT	GO:0016021~integral to membrane	165	14.6018	0.420829	15608659, 15608142, 57116894, 15609463, 15609129, 57116933, 57117112, 15609470, 15608460, 15608136, 15610942, 15610805, 15607225, 15610539, 15607321, 15608660, 15607425, 15607602, 15609712, 15608122, 15610406, 15608127, 15609453, 57117102, 15609858, 15609116, 15610930, 15610873, 15607685, 15608729, 15608842, 15609724, 15608845, 15610766, 15609444, 15608110, 15608488, 57116950, 15608168, 15610864,…	215	1236	1630	1.01208	1	0.966162	99.596
GOTERM_CC_FAT	GO:0031224~intrinsic to membrane	171	15.1327	0.514188	15608659, 15608142, 57116894, 15609463, 15609129, 57116933, 57117112, 15609470, 15608460, 15608136, 15610942, 15610805, 15607225, 15610539, 15607321, 15608660, 15607425, 15607602, 15609712, 15608122, 15610406, 15608127, 15609453, 57117102, 15609858, 15609116, 15610930, 15610873, 15607685, 15608729, 15609722, 15608842, 15609724, 15608845, 15610766, 15609444, 15608110, 15608488, 57116950, 15608168,…	215	1292	1630	1.00342	1	0.976007	99.9315
Annotation Cluster 2	Enrichment Score: 4.435658839653508
Category	Term	Count	%	PValue	Genes	List Total	Pop Hits	Pop Total	Fold Enrichment	Bonferroni	Benjamini	FDR
SP_PIR_KEYWORDS	magnesium	32	2.83186	1.00856e-07	57116894, 15608163, 15610180, 15609129, 161352467, 15607948, 15610118, 15607695, 15608109, 15607245, 15608788, 15608787, 57117104, 15607249, 15608170, 57116728, 15608122, 15608553, 15607912, 15609134, 15610406, 15608957, 15610383, 15608778, 15610738, 15607993, 15608883, 15607156, 15610132, 57116856, 15608607, 15610335	1130	125	12695	2.87604	2.2995e-05	2.09047e-06	0.000129122
GOTERM_MF_FAT	GO:0000287~magnesium ion binding	33	2.92035	4.63998e-05	15607530, 57116894, 15608163, 15609129, 161352467, 15607948, 15610118, 15607695, 15608109, 15607245, 15608788, 15608787, 15607260, 15607249, 15608170, 57116728, 15608122, 15608553, 15607912, 15609134, 15610406, 15608957, 15608778, 15610383, 15610738, 15607993, 15609481, 15608883, 15607156, 57116856, 15610132, 15608607, 15610335	549	142	4983	2.10933	0.0266891	0.0266891	0.0682377
UP_SEQ_FEATURE	metal ion-binding site:Magnesium	18	1.59292	0.0105391	15608170, 57116894, 15610406, 15608163, 15609134, 15608957, 15610383, 15609129, 15610738, 15607993, 15607948, 15608883, 15608109, 15607156, 15608788, 15608787, 15607249, 15608607	463	56	2678	1.85915	0.999731	0.999731	14.9545
Annotation Cluster 3	Enrichment Score: 4.313398442840693
Category	Term	Count	%	PValue	Genes	List Total	Pop Hits	Pop Total	Fold Enrichment	Bonferroni	Benjamini	FDR
SP_PIR_KEYWORDS	nucleotide-binding	105	9.29204	2.54862e-10	15608846, 57116894, 15609709, 15609463, 15609129, 15608147, 15607425, 15608851, 15607423, 15608122, 15609717, 15610148, 15608837, 15610146, 15607491, 15610406, 15607183, 15610738, 15608092, 15607943, 15607215, 15610053, 15608674, 15609141, 15609638, 15608160, 15608827, 15608488, 15607551, 15610761, 15609590, 57117131, 15608168, 15609825, 15607949, 57117128, 15608109, 15607245, 15608788, 15608787,…	1130	630	12695	1.87242	5.81085e-08	1.16217e-08	3.26288e-07
SP_PIR_KEYWORDS	atp-binding	99	8.76106	1.09392e-09	15608846, 57116894, 15609709, 15609463, 15609129, 15608147, 15607425, 15607423, 15608122, 15610148, 15608837, 15609717, 15610146, 15607491, 15610406, 15607183, 15610738, 15608092, 15607943, 15607215, 15608674, 15609141, 15609638, 15608160, 15608827, 15608488, 15607551, 15610761, 57117131, 15608168, 15609825, 15607949, 57117128, 15608109, 15607245, 15608788, 15608787, 15607249, 15608834, 15608170,…	1130	596	12695	1.86614	2.49414e-07	3.56306e-08	1.4005e-06
GOTERM_MF_FAT	GO:0005524~ATP binding	114	10.0885	6.32986e-05	15607530, 57116894, 15609709, 15609463, 15609129, 15608147, 15607425, 15607423, 15608122, 15609717, 15610148, 15608837, 15610146, 15607491, 15610406, 15607183, 15610738, 57116724, 15608092, 15607943, 15607215, 15608674, 15609141, 15610867, 15609638, 15608160, 15608827, 15608488, 15607551, 15610761, 15608267, 57117131, 15608113, 15609825, 15608168, 15607949, 57117128, 15608109, 15607245, 15608788,…	549	739	4983	1.40016	0.0362316	0.0182829	0.0930791
GOTERM_MF_FAT	GO:0032559~adenyl ribonucleotide binding	114	10.0885	6.72017e-05	15607530, 57116894, 15609709, 15609463, 15609129, 15608147, 15607425, 15607423, 15608122, 15609717, 15610148, 15608837, 15610146, 15607491, 15610406, 15607183, 15610738, 57116724, 15608092, 15607943, 15607215, 15608674, 15609141, 15610867, 15609638, 15608160, 15608827, 15608488, 15607551, 15610761, 15608267, 57117131, 15608113, 15609825, 15608168, 15607949, 57117128, 15608109, 15607245, 15608788,…	549	740	4983	1.39827	0.0384223	0.0129751	0.0988158
GOTERM_MF_FAT	GO:0032555~purine ribonucleotide binding	120	10.6195	7.15213e-05	15607530, 57116894, 15609709, 15609463, 15609129, 15608147, 15607425, 15608851, 15607423, 15608122, 15609717, 15608837, 15610148, 15610146, 15607491, 15610406, 15607183, 15610738, 57116724, 15608092, 15607943, 15607215, 15610053, 15608674, 15609141, 15610867, 15609638, 15608160, 15608827, 15608488, 15607551, 15610761, 15608267, 15609590, 57117131, 15608113, 15609825, 15608168, 15607949, 57117128,…	549	789	4983	1.38046	0.040841	0.0103705	0.105164
GOTERM_MF_FAT	GO:0032553~ribonucleotide binding	120	10.6195	7.15213e-05	15607530, 57116894, 15609709, 15609463, 15609129, 15608147, 15607425, 15608851, 15607423, 15608122, 15609717, 15608837, 15610148, 15610146, 15607491, 15610406, 15607183, 15610738, 57116724, 15608092, 15607943, 15607215, 15610053, 15608674, 15609141, 15610867, 15609638, 15608160, 15608827, 15608488, 15607551, 15610761, 15608267, 15609590, 57117131, 15608113, 15609825, 15608168, 15607949, 57117128,…	549	789	4983	1.38046	0.040841	0.0103705	0.105164
GOTERM_MF_FAT	GO:0001882~nucleoside binding	137	12.1239	0.000559958	15607530, 57116894, 15609709, 15607533, 15609463, 15609129, 15608147, 15610698, 15607425, 15607423, 15608122, 15609717, 15608837, 15610148, 15607491, 15610146, 15610406, 15607183, 15610738, 57116724, 15607393, 15608092, 15607943, 15607215, 15609861, 15607412, 15608674, 15609141, 15610867, 15609638, 15608160, 15609006, 15608827, 15608488, 15607551, 15610761, 15608267, 15608115, 57117131, 15608113,…	549	967	4983	1.28592	0.278589	0.0399965	0.820607
GOTERM_MF_FAT	GO:0017076~purine nucleotide binding	142	12.5664	0.000761502	15607530, 57116894, 15609709, 15607533, 15609463, 15609129, 15608147, 15610698, 15607425, 15608851, 15607423, 15608122, 15609717, 15608837, 15610148, 15607491, 15610146, 15610406, 15607183, 15610738, 57116724, 15607393, 15608092, 15607943, 15607215, 15609861, 15610053, 15607412, 15608674, 15609141, 15610867, 15609638, 15608160, 15609006, 15608827, 15608488, 15607551, 15610761, 15608267, 15609590,…	549	1015	4983	1.26982	0.358615	0.0434407	1.11443
GOTERM_MF_FAT	GO:0030554~adenyl nucleotide binding	136	12.0354	0.000782117	15607530, 57116894, 15609709, 15607533, 15609463, 15609129, 15608147, 15610698, 15607425, 15607423, 15608122, 15609717, 15608837, 15610148, 15607491, 15610146, 15610406, 15607183, 15610738, 57116724, 15607393, 15608092, 15607943, 15607215, 15609861, 15607412, 15608674, 15609141, 15610867, 15609638, 15608160, 15609006, 15608827, 15608488, 15607551, 15610761, 15608267, 15608115, 57117131, 15608113,…	549	966	4983	1.27785	0.366283	0.0406204	1.14443
GOTERM_MF_FAT	GO:0001883~purine nucleoside binding	136	12.0354	0.000782117	15607530, 57116894, 15609709, 15607533, 15609463, 15609129, 15608147, 15610698, 15607425, 15607423, 15608122, 15609717, 15608837, 15610148, 15607491, 15610146, 15610406, 15607183, 15610738, 57116724, 15607393, 15608092, 15607943, 15607215, 15609861, 15607412, 15608674, 15609141, 15610867, 15609638, 15608160, 15609006, 15608827, 15608488, 15607551, 15610761, 15608267, 15608115, 57117131, 15608113,…	549	966	4983	1.27785	0.366283	0.0406204	1.14443
GOTERM_MF_FAT	GO:0000166~nucleotide binding	160	14.1593	0.00117569	15607530, 57116894, 15609709, 15607533, 15609463, 15609129, 15608147, 15607868, 15610698, 15608851, 15607425, 15607423, 15608122, 15609717, 15608837, 15610148, 15607491, 15610146, 15610406, 15610144, 15607183, 15610738, 15608295, 57116724, 15607393, 15608092, 15607943, 15607215, 15609861, 15610053, 15607412, 15608674, 15609141, 15609009, 15610867, 15608160, 15609638, 15608827, 15609006, 15608488,…	549	1177	4983	1.23385	0.496327	0.0555499	1.7157
UP_SEQ_FEATURE	nucleotide phosphate-binding region:ATP	37	3.27434	0.093244	15609141, 15608846, 15608160, 15608488, 15607551, 15610761, 57117131, 15609825, 15607769, 15608426, 15610118, 15607795, 15607145, 15608393, 15610721, 15608834, 15607423, 15607912, 15608559, 15608956, 15610383, 15609839, 15608958, 15610738, 15608406, 15610110, 15607960, 15610832, 15607943, 15609229, 15607156, 57116856, 15609225, 15610815, 15611004, 15608034, 15607760	463	169	2678	1.26632	1	0.999925	77.6082
Annotation Cluster 4	Enrichment Score: 4.285238508576317
Category	Term	Count	%	PValue	Genes	List Total	Pop Hits	Pop Total	Fold Enrichment	Bonferroni	Benjamini	FDR
KEGG_PATHWAY	mtu00230:Purine metabolism	26	2.30088	3.66189e-07	15607530, 15610411, 57116894, 15608767, 15607949, 15608460, 15607948, 15608426, 15607144, 15610847, 15607912, 15607710, 15609920, 15607374, 15608459, 15609481, 15607943, 15608980, 15608096, 15607807, 15607808, 15609550, 15608097, 15609721, 15610546, 15610547	322	62	2223	2.89511	0.000110583	0.000110583	0.000489833
KEGG_PATHWAY	mra00230:Purine metabolism	23	2.0354	1.65531e-05	15607530, 15610411, 15607912, 15607710, 57116894, 15609920, 15608767, 15607374, 15607949, 15607948, 15609481, 15608426, 15607943, 15607807, 15608980, 15608096, 15607808, 15607144, 15608097, 15609721, 15610546, 15610547, 15610847	322	61	2223	2.60304	0.00498661	0.000832834	0.0221401
KEGG_PATHWAY	mtc00230:Purine metabolism	16	1.41593	0.0229985	15607530, 15610411, 15607912, 15609920, 15608767, 15607949, 15607948, 15608426, 15607943, 15607807, 15608096, 15607808, 15607144, 15608097, 15609721, 15610847	322	61	2223	1.81081	0.999112	0.133594	26.7457
Annotation Cluster 5	Enrichment Score: 3.871817350882073
Category	Term	Count	%	PValue	Genes	List Total	Pop Hits	Pop Total	Fold Enrichment	Bonferroni	Benjamini	FDR
SP_PIR_KEYWORDS	metal-binding	76	6.72566	4.57043e-08	15607468, 15609751, 57116894, 15610182, 15610180, 15610433, 15609129, 15610681, 15608084, 57117104, 15608999, 15607160, 15608668, 15610196, 15608631, 15609017, 15610406, 15610006, 15608778, 15610738, 15610690, 15609114, 15609480, 57116724, 15607393, 15608883, 15609510, 15607940, 15607156, 57116856, 57116859, 15608674, 15610258, 15610547, 15609919, 15609045, 15607904, 57116971, 15609601, 15610297,…	1130	447	12695	1.91012	1.04205e-05	1.04206e-06	5.8513e-05
GOTERM_MF_FAT	GO:0046872~metal ion binding	110	9.73451	0.000314161	15607530, 57116894, 15609129, 15610681, 15607867, 15608084, 15609714, 15608668, 57116728, 15609017, 15608122, 15610406, 15610690, 15610738, 15609114, 15609480, 57116724, 15609481, 15607393, 15609510, 15607940, 15608321, 15609515, 15608674, 15608320, 15610547, 15609919, 15608163, 15610017, 15608587, 161352467, 15607948, 15610251, 15610961, 57116761, 57117128, 15608109, 57117016, 15607245, 15608788…	549	735	4983	1.35839	0.167386	0.0359739	0.461172
GOTERM_MF_FAT	GO:0043167~ion binding	113	10	0.00031526	15607530, 15608466, 57116894, 15609129, 15610681, 15607867, 15608084, 15609714, 15608668, 57116728, 15609017, 15608122, 15610406, 15610690, 15610738, 15609114, 15609480, 57116724, 15609481, 15607393, 15609510, 15607940, 15608321, 15609515, 15608674, 15608320, 15610547, 15609919, 15608163, 15610017, 15608587, 161352467, 15607948, 15610251, 15610961, 57116761, 57117128, 15608109, 57117016, 15607245…	549	759	4983	1.35131	0.167919	0.030173	0.462782
GOTERM_MF_FAT	GO:0043169~cation binding	113	10	0.00031526	15607530, 15608466, 57116894, 15609129, 15610681, 15607867, 15608084, 15609714, 15608668, 57116728, 15609017, 15608122, 15610406, 15610690, 15610738, 15609114, 15609480, 57116724, 15609481, 15607393, 15609510, 15607940, 15608321, 15609515, 15608674, 15608320, 15610547, 15609919, 15608163, 15610017, 15608587, 161352467, 15607948, 15610251, 15610961, 57116761, 57117128, 15608109, 57117016, 15607245…	549	759	4983	1.35131	0.167919	0.030173	0.462782
GOTERM_MF_FAT	GO:0046914~transition metal ion binding	76	6.72566	0.0306526	15607468, 15608800, 15609751, 15610182, 15610180, 15610433, 15610083, 15610681, 15608084, 15608999, 15607160, 15608668, 15610196, 15608631, 15608122, 15609017, 15609762, 15610006, 15610690, 15609114, 15609480, 57116724, 15607393, 15608883, 15607968, 15609510, 15607940, 15608321, 57116856, 15609515, 15607788, 15610977, 57116859, 15608674, 15610258, 15608320, 15609919, 15609045, 15607904, 15609601,…	549	556	4983	1.24067	1	0.561767	36.7447
Annotation Cluster 6	Enrichment Score: 3.8658861670974143
Category	Term	Count	%	PValue	Genes	List Total	Pop Hits	Pop Total	Fold Enrichment	Bonferroni	Benjamini	FDR
SP_PIR_KEYWORDS	carrier protein	14	1.23894	2.13811e-07	15610936, 15607546, 15609185, 15610077, 15609517, 15610071, 15610070, 15610961, 15610072, 15610085, 15607243, 15610068, 15610069, 15608799	1130	28	12695	5.61726	4.87477e-05	4.0624e-06	0.000273732
INTERPRO	IPR001227:Acyl transferase region	18	1.59292	1.02037e-06	15610936, 15608800, 15607546, 15610083, 15609185, 15610077, 15610071, 15610070, 15610961, 15610072, 15609380, 15609661, 15608321, 15610068, 15610069, 15608799, 15608320, 15608802	926	40	7774	3.77786	0.00125732	0.00125732	0.00165515
INTERPRO	IPR014043:Acyl transferase	18	1.59292	1.02037e-06	15610936, 15608800, 15607546, 15610083, 15609185, 15610077, 15610071, 15610070, 15610961, 15610072, 15609380, 15609661, 15608321, 15610068, 15610069, 15608799, 15608320, 15608802	926	40	7774	3.77786	0.00125732	0.00125732	0.00165515
INTERPRO	IPR000794:Beta-ketoacyl synthase	19	1.68142	4.32089e-06	15608801, 15610936, 15608800, 15607546, 15610084, 15610083, 15609185, 15610077, 15610071, 15610070, 15610961, 15610072, 15609382, 15608321, 15610068, 15610069, 15608799, 15608320, 15608802	926	48	7774	3.32312	0.0053135	0.00266029	0.00700879
INTERPRO	IPR014030:Beta-ketoacyl synthase, N-terminal	17	1.50442	8.09625e-06	15610936, 15608800, 15607546, 15610084, 15609185, 15610077, 15610071, 15610070, 15610961, 15610072, 15609661, 15609382, 15610068, 15610069, 15608799, 15608320, 15608802	926	41	7774	3.48096	0.00993305	0.00332204	0.0131323
INTERPRO	IPR014031:Beta-ketoacyl synthase, C-terminal	17	1.50442	8.09625e-06	15610936, 15608800, 15607546, 15610084, 15609185, 15610077, 15610071, 15610070, 15610961, 15610072, 15609661, 15609382, 15610068, 15610069, 15608799, 15608320, 15608802	926	41	7774	3.48096	0.00993305	0.00332204	0.0131323
INTERPRO	IPR009081:Acyl carrier protein-like	20	1.76991	1.28654e-05	15608801, 15610936, 15607546, 15610083, 15609185, 15610077, 15609517, 15610071, 15610070, 15610961, 15610085, 15610072, 15607243, 15608321, 15610068, 15610069, 15608799, 15609516, 15608320, 15608802	926	56	7774	2.9983	0.015738	0.00395793	0.0208672
INTERPRO	IPR018201:Beta-ketoacyl synthase, active site	15	1.32743	1.44411e-05	15610936, 15608800, 15607546, 15610084, 15609185, 15610077, 15610071, 15610070, 15610961, 15610072, 15609382, 15610068, 15610069, 15608799, 15608320	926	34	7774	3.70379	0.0176484	0.00355487	0.0234227
INTERPRO	IPR016038:Thiolase-like, subgroup	23	2.0354	2.95531e-05	15610936, 15608800, 15607546, 15610084, 15609185, 15610077, 15608765, 15610071, 15610070, 15610961, 15610072, 15608463, 15609661, 15609382, 57116854, 15607999, 15610068, 15610069, 15608799, 15610658, 15608320, 15608802, 15608214	926	74	7774	2.60933	0.0357836	0.00605485	0.0479281
INTERPRO	IPR006163:Phosphopantetheine-binding	20	1.76991	3.88988e-05	15608801, 15610936, 15607546, 15610083, 15609185, 15610077, 15609517, 15610071, 15610070, 15610961, 15610085, 15610072, 15607243, 15608321, 15610068, 15610069, 15608799, 15609516, 15608320, 15608802	926	60	7774	2.79842	0.0468311	0.00682846	0.0630801
SP_PIR_KEYWORDS	Phosphopantetheine	16	1.41593	9.67672e-05	15608801, 15607546, 15610083, 15609185, 15610077, 15609517, 15610071, 15610070, 15610961, 15610072, 15610085, 15607243, 15610068, 15610069, 15608799, 15608802	1130	57	12695	3.15355	0.0218224	0.00122503	0.123816
INTERPRO	IPR013154:Alcohol dehydrogenase GroES-like	16	1.41593	0.00048395	15609032, 15608800, 15610182, 15608592, 15610083, 15609185, 15610077, 15610913, 15609049, 15610070, 15610961, 15608321, 15608799, 15608999, 15608320, 15608668	926	50	7774	2.68648	0.44946	0.0579392	0.782143
INTERPRO	IPR013149:Alcohol dehydrogenase, zinc-binding	16	1.41593	0.00048395	15609032, 15608800, 15610182, 15608592, 15610083, 15609185, 15610077, 15610913, 15609049, 15610070, 15610961, 15608321, 15608799, 15608999, 15608320, 15608668	926	50	7774	2.68648	0.44946	0.0579392	0.782143
GOTERM_MF_FAT	GO:0000036~acyl carrier activity	20	1.76991	0.000585827	15608801, 15610936, 15607546, 15610083, 15609185, 15610077, 15609517, 15610071, 15610070, 15610961, 15610085, 15610072, 15607243, 15608321, 15610068, 15610069, 15608799, 15609516, 15608320, 15608802	549	78	4983	2.32731	0.289394	0.0372482	0.858365
INTERPRO	IPR006162:Phosphopantetheine attachment site	14	1.23894	0.00167053	15608801, 15607546, 15610083, 15609185, 15610077, 15609517, 15610071, 15610070, 15610961, 15607243, 15610068, 15610069, 15608799, 15608802	926	45	7774	2.61186	0.872736	0.170895	2.67563
GOTERM_MF_FAT	GO:0031177~phosphopantetheine binding	13	1.15044	0.00320927	15608801, 15607546, 15610083, 15609185, 15610077, 15609517, 15610071, 15610070, 15610961, 15607243, 15610068, 15608799, 15608802	549	46	4983	2.5651	0.846493	0.125286	4.61873
GOTERM_MF_FAT	GO:0031406~carboxylic acid binding	21	1.85841	0.0127738	15608801, 15609638, 15609300, 15607546, 15610083, 15609185, 15610077, 15608113, 15609517, 15610071, 15610070, 15610961, 57116685, 15607243, 15607156, 15608963, 15610068, 15608799, 15609632, 15608802, 15610179	549	108	4983	1.76488	0.999444	0.325969	17.2319
GOTERM_MF_FAT	GO:0043176~amine binding	14	1.23894	0.0434628	15608801, 15607546, 15610083, 15609185, 15610077, 15609517, 15610071, 15610070, 15610961, 15607243, 15610068, 15608799, 15608802, 15610179	549	71	4983	1.78973	1	0.675784	47.9881
GOTERM_MF_FAT	GO:0016597~amino acid binding	14	1.23894	0.0434628	15608801, 15607546, 15610083, 15609185, 15610077, 15609517, 15610071, 15610070, 15610961, 15607243, 15610068, 15608799, 15608802, 15610179	549	71	4983	1.78973	1	0.675784	47.9881
COG_ONTOLOGY	Secondary metabolites biosynthesis, transport, and catabolism	25	2.21239	0.208025	15607468, 15608800, 15607904, 15609185, 15610965, 15609517, 15610681, 15609403, 15610961, 15607243, 15607795, 15610196, 15609017, 15610077, 15610071, 15610070, 15610072, 57116854, 15610068, 15608799, 15609515, 15609516, 57116859, 15610258, 15608320	287	294	4166	1.23433	0.999774	0.813481	87.5095
Annotation Cluster 7	Enrichment Score: 2.9318179403986413
Category	Term	Count	%	PValue	Genes	List Total	Pop Hits	Pop Total	Fold Enrichment	Bonferroni	Benjamini	FDR
SP_PIR_KEYWORDS	protein biosynthesis	15	1.32743	4.55093e-06	15609751, 15610148, 15609717, 15608827, 15610146, 15609709, 15607183, 15607822, 15608778, 15608147, 57117128, 15607825, 15608788, 15608787, 15608674	1130	40	12695	4.21294	0.00103708	6.91719e-05	0.00582619
KEGG_PATHWAY	mtc00970:Aminoacyl-tRNA biosynthesis	13	1.15044	2.04335e-05	15609751, 15610148, 15609717, 15608827, 15610146, 15609709, 15607183, 15608778, 15608147, 57117128, 15608788, 15608787, 15608674	322	23	2223	3.90211	0.00615197	0.000771075	0.0273295
KEGG_PATHWAY	mtu00970:Aminoacyl-tRNA biosynthesis	13	1.15044	2.04335e-05	15609751, 15610148, 15609717, 15608827, 15610146, 15609709, 15607183, 15608778, 15608147, 57117128, 15608788, 15608787, 15608674	322	23	2223	3.90211	0.00615197	0.000771075	0.0273295
KEGG_PATHWAY	mra00970:Aminoacyl-tRNA biosynthesis	13	1.15044	3.56275e-05	15609751, 15610148, 15609717, 15608827, 15610146, 15609709, 15607183, 15608778, 15608147, 57117128, 15608788, 15608787, 15608674	322	24	2223	3.73952	0.010702	0.00107539	0.0476468
SP_PIR_KEYWORDS	Aminoacyl-tRNA synthetase	11	0.973451	6.12897e-05	57117128, 15609751, 15609717, 15608827, 15608788, 15608787, 15609709, 15607183, 15608674, 15608778, 15608147	1130	27	12695	4.57702	0.0138773	0.00082169	0.078438
GOTERM_MF_FAT	GO:0016875~ligase activity, forming carbon-oxygen bonds	11	0.973451	0.000353126	57117128, 15609751, 15609717, 15608827, 15608788, 15608787, 15609709, 15607183, 15608674, 15608778, 15608147	549	27	4983	3.69783	0.186093	0.0289871	0.518233
GOTERM_MF_FAT	GO:0016876~ligase activity, forming aminoacyl-tRNA and related compounds	11	0.973451	0.000353126	57117128, 15609751, 15609717, 15608827, 15608788, 15608787, 15609709, 15607183, 15608674, 15608778, 15608147	549	27	4983	3.69783	0.186093	0.0289871	0.518233
GOTERM_MF_FAT	GO:0004812~aminoacyl-tRNA ligase activity	11	0.973451	0.000353126	57117128, 15609751, 15609717, 15608827, 15608788, 15608787, 15609709, 15607183, 15608674, 15608778, 15608147	549	27	4983	3.69783	0.186093	0.0289871	0.518233
GOTERM_BP_FAT	GO:0006418~tRNA aminoacylation for protein translation	11	0.973451	0.000474666	57117128, 15609751, 15609717, 15608827, 15608788, 15608787, 15609709, 15607183, 15608674, 15608778, 15608147	479	27	4188	3.56205	0.247886	0.247886	0.69876
GOTERM_BP_FAT	GO:0043039~tRNA aminoacylation	11	0.973451	0.000474666	57117128, 15609751, 15609717, 15608827, 15608788, 15608787, 15609709, 15607183, 15608674, 15608778, 15608147	479	27	4188	3.56205	0.247886	0.247886	0.69876
GOTERM_BP_FAT	GO:0043038~amino acid activation	11	0.973451	0.000474666	57117128, 15609751, 15609717, 15608827, 15608788, 15608787, 15609709, 15607183, 15608674, 15608778, 15608147	479	27	4188	3.56205	0.247886	0.247886	0.69876
KEGG_PATHWAY	mtf00970:Aminoacyl-tRNA biosynthesis	11	0.973451	0.00102281	57117128, 15609751, 15609717, 15610148, 15608788, 15608787, 15610146, 15609709, 15607183, 15608674, 15608778	322	24	2223	3.16421	0.265853	0.0122857	1.35954
GOTERM_BP_FAT	GO:0006412~translation	24	2.12389	0.00577307	15609751, 15609717, 15610148, 15608827, 15610146, 15609709, 15610761, 15607822, 15607183, 15607856, 15608778, 15610596, 15610578, 15608147, 15607823, 57117128, 15610592, 15607825, 15607863, 15607854, 15608788, 15608787, 15608674, 15607781	479	117	4188	1.79348	0.969003	0.391202	8.19569
INTERPRO	IPR006195:Aminoacyl-tRNA synthetase, class II, conserved region	5	0.442478	0.00939094	15609751, 15609717, 15608787, 15609709, 15608778	926	8	7774	5.24703	0.999991	0.495576	14.1915
UP_SEQ_FEATURE	short sequence motif:"KMSKS" region	5	0.442478	0.0342303	57117128, 15608827, 15607183, 15608674, 15608147	463	8	2678	3.61501	1	0.998837	41.2865
GOTERM_BP_FAT	GO:0034660~ncRNA metabolic process	15	1.32743	0.0417229	15609751, 15609717, 15608827, 15608150, 15609709, 15610761, 15610017, 15607183, 15608778, 15608147, 57117128, 15608788, 15608787, 15608674, 15611055	479	75	4188	1.74864	1	0.839023	46.711
GOTERM_BP_FAT	GO:0006399~tRNA metabolic process	12	1.06195	0.048539	57117128, 15609751, 15609717, 15608827, 15608788, 15608787, 15609709, 15610761, 15607183, 15608674, 15608778, 15608147	479	56	4188	1.87355	1	0.827285	52.043
UP_SEQ_FEATURE	short sequence motif:"HIGH" region	5	0.442478	0.0533966	57117128, 15608827, 15607183, 15608674, 15608147	463	9	2678	3.21334	1	0.999173	56.7842
INTERPRO	IPR001412:Aminoacyl-tRNA synthetase, class I, conserved site	8	0.707965	0.0579947	57117128, 57116719, 15608827, 15607183, 15608674, 15609261, 15608147, 15608214	926	30	7774	2.23873	1	0.914179	62.0586
INTERPRO	IPR014729:Rossmann-like alpha/beta/alpha sandwich fold	10	0.884956	0.0993212	57117128, 15608827, 15610761, 15609456, 15609133, 15607183, 15608674, 15610738, 15608168, 15608147	926	47	7774	1.78622	1	0.974906	81.674
Annotation Cluster 8	Enrichment Score: 2.907417739445446
Category	Term	Count	%	PValue	Genes	List Total	Pop Hits	Pop Total	Fold Enrichment	Bonferroni	Benjamini	FDR
KEGG_PATHWAY	mtu00640:Propanoate metabolism	27	2.38938	3.66347e-07	15609639, 15609004, 15607363, 15608115, 15607908, 15608114, 15608113, 15608463, 15608210, 15610652, 15609995, 15607999, 15608688, 15608214, 15607597, 15608211, 15607549, 15610910, 15608631, 15608270, 15607992, 15608610, 15608092, 15609384, 15608860, 57117158, 15610509	322	66	2223	2.82425	0.000110631	5.53169e-05	0.000490045
KEGG_PATHWAY	mtu00632:Benzoate degradation via CoA ligation	27	2.38938	1.02335e-06	15609004, 15607363, 15608463, 15608210, 15610511, 15610652, 15608403, 15607999, 15608688, 15607609, 15608214, 15607597, 15608211, 15609032, 15610910, 15610455, 15610454, 15610453, 15610452, 15610025, 15607992, 15608610, 15608693, 15608692, 15608690, 15607275, 15610509	322	69	2223	2.70146	0.000309005	0.000103012	0.00136889
KEGG_PATHWAY	mtu00650:Butanoate metabolism	26	2.30088	2.84533e-06	15609004, 15607363, 15607908, 15608463, 15608210, 15610652, 15609995, 15607999, 15609640, 15607609, 15608214, 15607597, 15608211, 15610910, 15610455, 15610454, 15610453, 15610452, 15608957, 15610671, 15608610, 15608693, 15608692, 15608690, 15610568, 15610509	322	68	2223	2.63966	0.000858923	0.0002148	0.00380601
KEGG_PATHWAY	mtu00280:Valine, leucine and isoleucine degradation	23	2.0354	1.21682e-05	15610910, 15608631, 15609639, 15609004, 15607363, 15607908, 15608115, 15608114, 15608113, 15610439, 15608610, 15608463, 15608210, 15610652, 15609995, 15609384, 15607999, 15609640, 57117158, 15608214, 15610509, 15608211, 15607597	322	60	2223	2.64643	0.00366807	0.000734693	0.0162756
KEGG_PATHWAY	mra00632:Benzoate degradation via CoA ligation	24	2.12389	2.6886e-05	15610910, 15610455, 15610454, 15610453, 15607363, 15610452, 15610025, 15607992, 15608610, 15608463, 15610511, 15608210, 15608693, 15610652, 15608692, 15608403, 15607999, 15608690, 15608688, 15607609, 15608214, 15610509, 15608211, 15607597	322	67	2223	2.47298	0.00808681	0.00090178	0.0359583
KEGG_PATHWAY	mtu00380:Tryptophan metabolism	19	1.68142	5.49065e-05	15609045, 15610910, 15607363, 15609004, 15607908, 15610025, 15607993, 15608610, 15608463, 15610511, 15608210, 15610652, 15609995, 15608403, 15607999, 15608214, 15610509, 15608211, 15607597	322	48	2223	2.73273	0.0164455	0.00150634	0.073421
KEGG_PATHWAY	mra00640:Propanoate metabolism	23	2.0354	6.78012e-05	15610910, 15608631, 15609639, 15607363, 15608115, 15607908, 15608114, 15608113, 15607992, 15608610, 15608092, 15608463, 15608210, 15610652, 15609384, 15607999, 57117158, 15608688, 15608214, 15610509, 15608211, 15607597, 15607549	322	66	2223	2.40584	0.0202684	0.00157389	0.0906566
KEGG_PATHWAY	mra00650:Butanoate metabolism	23	2.0354	0.000112898	15610910, 15610455, 15610454, 15610453, 15607363, 15610452, 15608957, 15607908, 15608610, 15608463, 15608210, 15608693, 15610652, 15608692, 15607999, 15608690, 15609640, 15610568, 15607609, 15608214, 15610509, 15608211, 15607597	322	68	2223	2.33508	0.0335225	0.00227057	0.150914
KEGG_PATHWAY	mra00280:Valine, leucine and isoleucine degradation	21	1.85841	0.000146515	15610910, 15608631, 15609639, 15607363, 15608115, 15607908, 15608114, 15608113, 15610439, 15608610, 15608463, 15608210, 15610652, 15609384, 15607999, 15609640, 57117158, 15608214, 15610509, 15608211, 15607597	322	60	2223	2.4163	0.043286	0.00276186	0.195809
KEGG_PATHWAY	mtu00310:Lysine degradation	18	1.59292	0.000150171	15609809, 15610910, 15611022, 15609004, 15607363, 15607908, 15608610, 15608463, 15608210, 15610652, 15609995, 15607999, 15609360, 15609361, 15608214, 15610509, 15608211, 15607597	322	47	2223	2.64398	0.0443417	0.00266438	0.20069
KEGG_PATHWAY	mtu00903:Limonene and pinene degradation	23	2.0354	0.000230498	15607468, 15609032, 15610196, 15610910, 15609017, 15607363, 15607908, 15607364, 15610681, 15607992, 15608610, 15609403, 15608210, 15610652, 15609995, 15607275, 15608688, 57116859, 15610258, 15610509, 15608211, 15610527, 15607597	322	71	2223	2.23642	0.0672502	0.00330967	0.307887
KEGG_PATHWAY	mtu00071:Fatty acid metabolism	18	1.59292	0.000601291	15610910, 15609004, 15607363, 15608115, 15607908, 15609324, 15608610, 15608463, 15608210, 15610652, 15609995, 15607999, 15608999, 15608214, 15610509, 15608211, 15607597, 15608668	322	52	2223	2.38975	0.166102	0.00786648	0.801334
KEGG_PATHWAY	mra00380:Tryptophan metabolism	17	1.50442	0.00068312	15609045, 15610910, 15607363, 15607908, 15610025, 15607993, 15608610, 15608463, 15610511, 15608210, 15610652, 15608403, 15607999, 15608214, 15610509, 15608211, 15607597	322	48	2223	2.44507	0.18647	0.008562	0.909927
KEGG_PATHWAY	mtu00281:Geraniol degradation	19	1.68142	0.00105643	15609071, 15610910, 15607363, 15607364, 15607992, 15608610, 15608210, 15610698, 15610687, 15610652, 15609861, 15607412, 15608688, 15610509, 15610640, 15608211, 15610527, 15607597, 15610700	322	59	2223	2.22323	0.273277	0.0122022	1.40393
KEGG_PATHWAY	mtu00410:beta-Alanine metabolism	13	1.15044	0.00414433	15610910, 15607363, 15608115, 15607908, 15610738, 15608610, 15608210, 15610652, 15609995, 15610568, 15608211, 15607597, 15610509	322	37	2223	2.42563	0.714693	0.0396502	5.40372
KEGG_PATHWAY	mra00071:Fatty acid metabolism	16	1.41593	0.00498997	15610910, 15607363, 15608115, 15607908, 15609324, 15608610, 15608463, 15608210, 15610652, 15607999, 15608999, 15608214, 15610509, 15608211, 15607597, 15608668	322	52	2223	2.12422	0.779254	0.0461136	6.47259
KEGG_PATHWAY	mra00903:Limonene and pinene degradation	18	1.59292	0.00851299	15607468, 15610196, 15610910, 15609017, 15607363, 15607908, 15610681, 15607992, 15608610, 15609403, 15608210, 15610652, 57116859, 15608688, 15610258, 15610509, 15608211, 15607597	322	65	2223	1.9118	0.924372	0.0692088	10.8065
KEGG_PATHWAY	mra00930:Caprolactam degradation	11	0.973451	0.00905043	15610910, 15608210, 15610652, 15610182, 15607363, 15608688, 15608610, 15607992, 15610509, 15607597, 15608211	322	31	2223	2.44971	0.935795	0.0715209	11.4511
KEGG_PATHWAY	mtu00930:Caprolactam degradation	11	0.973451	0.00905043	15610910, 15608210, 15610652, 15610182, 15607363, 15608688, 15608610, 15607992, 15610509, 15607597, 15608211	322	31	2223	2.44971	0.935795	0.0715209	11.4511
KEGG_PATHWAY	mra00410:beta-Alanine metabolism	12	1.06195	0.0150461	15610910, 15608210, 15610652, 15607363, 15610568, 15607908, 15608115, 15610738, 15608610, 15610509, 15607597, 15608211	322	38	2223	2.18012	0.989729	0.0967387	18.3554
KEGG_PATHWAY	mra00310:Lysine degradation	12	1.06195	0.0264723	15610910, 15608210, 15610652, 15607999, 15607363, 15607908, 15608214, 15608610, 15610509, 15607597, 15608211, 15608463	322	41	2223	2.0206	0.999697	0.141763	30.1542
KEGG_PATHWAY	mra00281:Geraniol degradation	12	1.06195	0.0500285	15609071, 15610910, 15608210, 15610652, 15607363, 15607412, 15608688, 15608610, 15607992, 15610509, 15607597, 15608211	322	45	2223	1.84099	1	0.227658	49.668
GOTERM_MF_FAT	GO:0004300~enoyl-CoA hydratase activity	8	0.707965	0.203866	15610910, 15608210, 15610652, 15607363, 15608610, 15610509, 15607597, 15608211	549	44	4983	1.65027	1	0.957773	96.5054
INTERPRO	IPR018376:Enoyl-CoA hydratase/isomerase, conserved site	5	0.442478	0.208079	15608210, 15607363, 15608610, 15610509, 15607597	926	20	7774	2.09881	1	0.995141	97.7276
GOTERM_MF_FAT	GO:0016836~hydro-lyase activity	15	1.32743	0.359473	15607330, 15610910, 15608163, 15607363, 15610125, 15608270, 15608610, 15608210, 15610652, 57117109, 15607401, 15610509, 15608211, 15607597, 15607254	549	113	4983	1.20485	1	0.982715	99.8575
INTERPRO	IPR001753:Crotonase, core	8	0.707965	0.364312	15610910, 15608210, 15610652, 15607363, 15608610, 15610509, 15607597, 15608211	926	49	7774	1.37065	1	0.999695	99.9357
PIR_SUPERFAMILY	PIRSF001407:AU-specific RNA-binding protein AUH	3	0.265487	0.613331	15610910, 15610652, 15607363	548	14	3842	1.50235	1	1	99.9999
Annotation Cluster 9	Enrichment Score: 2.8864756685838855
Category	Term	Count	%	PValue	Genes	List Total	Pop Hits	Pop Total	Fold Enrichment	Bonferroni	Benjamini	FDR
KEGG_PATHWAY	mtu02020:Two-component system	22	1.9469	1.77682e-05	15609015, 15608170, 15608122, 15608172, 15608594, 15607631, 57116971, 15609004, 15608168, 15610381, 15608123, 15608463, 15608693, 15608692, 57116801, 15608302, 57116800, 15607999, 15608690, 15609580, 15608214, 15610268	322	57	2223	2.6646	0.00535166	0.000766282	0.0237651
KEGG_PATHWAY	mra02020:Two-component system	20	1.76991	0.000215298	15609015, 15608170, 15608122, 15608172, 15607631, 57116971, 15608168, 15610381, 15608123, 15608463, 15608693, 15608692, 57116801, 15608302, 57116800, 15607999, 15608690, 15609580, 15608214, 15610268	322	57	2223	2.42236	0.0629578	0.00324607	0.287611
KEGG_PATHWAY	mtc02020:Two-component system	9	0.79646	0.572651	15608170, 15608693, 15608692, 15608302, 15608690, 15607631, 15609580, 15608168, 15610381	322	56	2223	1.10953	1	0.915307	99.9988
Annotation Cluster 10	Enrichment Score: 2.658079629621
Category	Term	Count	%	PValue	Genes	List Total	Pop Hits	Pop Total	Fold Enrichment	Bonferroni	Benjamini	FDR
KEGG_PATHWAY	mtu00626:Naphthalene and anthracene degradation	19	1.68142	0.000183845	15610340, 15607468, 15609032, 15610196, 57117089, 15609017, 15608543, 15608636, 15607364, 15607354, 15610681, 15609403, 15608661, 57116859, 15609759, 15610258, 15608021, 15607231, 15610527	322	52	2223	2.52252	0.0540128	0.00291817	0.245641
KEGG_PATHWAY	mtu00450:Selenoamino acid metabolism	14	1.23894	0.00125384	15610340, 57117089, 15608543, 15608636, 15610384, 15607354, 15608147, 15608426, 15610820, 15608661, 15609759, 15608021, 15607231, 57116791	322	37	2223	2.61222	0.315385	0.0139353	1.66426
KEGG_PATHWAY	mtu00150:Androgen and estrogen metabolism	11	0.973451	0.00399869	15610340, 15610435, 57117089, 15608543, 15607803, 15608661, 15608636, 15609759, 15607354, 15608021, 15607231	322	28	2223	2.71218	0.70181	0.0395315	5.21849
KEGG_PATHWAY	mtu00340:Histidine metabolism	13	1.15044	0.00667401	15610340, 57117089, 15608543, 15608636, 15607908, 15607354, 15608740, 15610908, 15609995, 15608661, 15609759, 15608021, 15607231	322	39	2223	2.30124	0.86765	0.0577453	8.56799
KEGG_PATHWAY	mtu00350:Tyrosine metabolism	13	1.15044	0.00832921	15610340, 57117089, 15608543, 15608636, 15607354, 15610908, 15607275, 15608661, 15608999, 15609759, 15608021, 15607231, 15608668	322	40	2223	2.24371	0.920018	0.0696274	10.5851
Annotation Cluster 11	Enrichment Score: 2.3636297865770524
Category	Term	Count	%	PValue	Genes	List Total	Pop Hits	Pop Total	Fold Enrichment	Bonferroni	Benjamini	FDR
KEGG_PATHWAY	mtu00500:Starch and sucrose metabolism	11	0.973451	0.000165378	15608133, 15608919, 15610626, 15608466, 57116687, 15608353, 15608468, 15607327, 15610393, 57116935, 15609608	322	20	2223	3.79705	0.0487215	0.00277106	0.220993
KEGG_PATHWAY	mra00500:Starch and sucrose metabolism	11	0.973451	0.000165378	15608133, 15608919, 15610626, 15608466, 57116687, 15608353, 15608468, 15607327, 15610393, 57116935, 15609608	322	20	2223	3.79705	0.0487215	0.00277106	0.220993
KEGG_PATHWAY	mtc00500:Starch and sucrose metabolism	6	0.530973	0.105492	15608133, 15608919, 15610626, 15608466, 15608353, 15610393	322	18	2223	2.30124	1	0.394982	77.4905
GOTERM_BP_FAT	GO:0044042~glucan metabolic process	4	0.353982	0.121704	15608466, 57116687, 15608353, 15608468	479	11	4188	3.17935	1	0.898743	85.2899
Annotation Cluster 12	Enrichment Score: 1.6592986914301904
Category	Term	Count	%	PValue	Genes	List Total	Pop Hits	Pop Total	Fold Enrichment	Bonferroni	Benjamini	FDR
KEGG_PATHWAY	mra00052:Galactose metabolism	7	0.619469	0.00934892	15608133, 57116761, 57116745, 15610393, 15607946, 15607760, 15609608	322	14	2223	3.45186	0.941379	0.0701525	11.8072
KEGG_PATHWAY	mtu00052:Galactose metabolism	7	0.619469	0.00934892	15608133, 57116761, 57116745, 15610393, 15607946, 15607760, 15609608	322	14	2223	3.45186	0.941379	0.0701525	11.8072
KEGG_PATHWAY	mtu00520:Amino sugar and nucleotide sugar metabolism	10	0.884956	0.0103954	15610572, 15608133, 57116761, 15608353, 57116745, 15610393, 15609839, 15607946, 15607760, 15607254	322	27	2223	2.55694	0.957398	0.0740842	13.0453
KEGG_PATHWAY	mra00520:Amino sugar and nucleotide sugar metabolism	10	0.884956	0.0103954	15610572, 15608133, 57116761, 15608353, 57116745, 15610393, 15609839, 15607946, 15607760, 15607254	322	27	2223	2.55694	0.957398	0.0740842	13.0453
KEGG_PATHWAY	mtc00052:Galactose metabolism	3	0.265487	0.534933	15608133, 15610393, 15607760	322	12	2223	1.72593	1	0.896346	99.9964
Annotation Cluster 13	Enrichment Score: 1.62930364950939
Category	Term	Count	%	PValue	Genes	List Total	Pop Hits	Pop Total	Fold Enrichment	Bonferroni	Benjamini	FDR
SP_PIR_KEYWORDS	antibiotic resistance	11	0.973451	0.000881156	15607148, 15607807, 15607822, 15608674, 15609825, 15610929, 15608772, 15609470, 15610930, 15608983, 15607483	1130	36	12695	3.43277	0.182081	0.00800745	1.12226
GOTERM_BP_FAT	GO:0046677~response to antibiotic	11	0.973451	0.0411018	15607148, 15607807, 15608150, 15610375, 15607822, 15608674, 15610929, 15609470, 15610930, 15610864, 15608983	479	48	4188	2.00365	1	0.855878	46.1986
UP_SEQ_FEATURE	sequence variant	11	0.973451	0.357417	15610119, 15609045, 15607148, 15607807, 15610131, 15607822, 15607704, 15609839, 15609825, 15610929, 15609470, 15610930	463	50	2678	1.27248	1	1	99.8843
Annotation Cluster 14	Enrichment Score: 1.5984967945329123
Category	Term	Count	%	PValue	Genes	List Total	Pop Hits	Pop Total	Fold Enrichment	Bonferroni	Benjamini	FDR
SP_PIR_KEYWORDS	lipid metabolism	7	0.619469	0.0105026	15608325, 15608659, 15608210, 57117038, 15608688, 15609139, 15608610	1130	22	12695	3.57462	0.909937	0.0629894	12.6433
SP_PIR_KEYWORDS	fatty acid metabolism	6	0.530973	0.027628	15608325, 15608659, 15608210, 57117038, 15608688, 15608610	1130	20	12695	3.37035	0.998318	0.14109	30.1407
GOTERM_BP_FAT	GO:0006631~fatty acid metabolic process	13	1.15044	0.0551906	15608659, 15609638, 15607382, 15608610, 15610961, 15609380, 15608325, 15609661, 15608210, 15609382, 57117038, 15608688, 15607609	479	64	4188	1.77597	1	0.817893	56.7633
Annotation Cluster 15	Enrichment Score: 1.5054750807746107
Category	Term	Count	%	PValue	Genes	List Total	Pop Hits	Pop Total	Fold Enrichment	Bonferroni	Benjamini	FDR
INTERPRO	IPR003594:ATP-binding region, ATPase-like	13	1.15044	0.000244287	15608172, 15608122, 15609436, 15607631, 15610900, 15609164, 15608168, 15607985, 15610381, 57116853, 15607147, 15607898, 15610268	926	33	7774	3.30722	0.260102	0.0329174	0.395528
SP_PIR_KEYWORDS	autophosphorylation	5	0.442478	0.000806202	15608172, 15607631, 15610900, 15608168, 15610381	1130	6	12695	9.36209	0.167971	0.00763273	1.02725
SMART	SM00387:HATPase_c	13	1.15044	0.00131186	15608172, 15608122, 15609436, 15607631, 15610900, 15609164, 15608168, 15607985, 15610381, 57116853, 15607147, 15607898, 15610268	143	33	975	2.68595	0.0865969	0.0865969	1.34542
SP_PIR_KEYWORDS	phosphohistidine	5	0.442478	0.00174857	15608172, 15607631, 15610900, 15608168, 15610381	1130	7	12695	8.02465	0.329025	0.0132127	2.21566
INTERPRO	IPR005467:Signal transduction histidine kinase, core	9	0.79646	0.00269032	15608122, 15608172, 15607631, 15610900, 15608168, 15610381, 15607985, 15607898, 15610268	926	22	7774	3.43442	0.963906	0.241796	4.27581
INTERPRO	IPR003661:Signal transduction histidine kinase, subgroup 1, dimerisation and phosphoacceptor region	7	0.619469	0.00359785	15608122, 15608172, 15607631, 15610900, 15608168, 15610381, 15607898	926	14	7774	4.19762	0.988253	0.289551	5.67905
INTERPRO	IPR004358:Signal transduction histidine kinase-related protein, C-terminal	7	0.619469	0.00778333	15608122, 15608172, 15607631, 15610900, 15608168, 15610381, 15607898	926	16	7774	3.67292	0.999935	0.452367	11.9045
SMART	SM00388:HisKA	7	0.619469	0.00945578	15608122, 15608172, 15607631, 15610900, 15608168, 15610381, 15607898	143	14	975	3.40909	0.480845	0.279476	9.33831
GOTERM_MF_FAT	GO:0004673~protein histidine kinase activity	11	0.973451	0.0217157	15608122, 15608172, 57116853, 15607631, 15610900, 15609164, 15608168, 15610381, 15607985, 15607898, 15610268	549	45	4983	2.2187	0.999997	0.456383	27.6013
GOTERM_MF_FAT	GO:0000155~two-component sensor activity	11	0.973451	0.0217157	15608122, 15608172, 57116853, 15607631, 15610900, 15609164, 15608168, 15610381, 15607985, 15607898, 15610268	549	45	4983	2.2187	0.999997	0.456383	27.6013
GOTERM_MF_FAT	GO:0016775~phosphotransferase activity, nitrogenous group as acceptor	11	0.973451	0.0217157	15608122, 15608172, 57116853, 15607631, 15610900, 15609164, 15608168, 15610381, 15607985, 15607898, 15610268	549	45	4983	2.2187	0.999997	0.456383	27.6013
GOTERM_BP_FAT	GO:0000160~two-component signal transduction system (phosphorelay)	20	1.76991	0.0409627	15608122, 15608172, 15609625, 15607631, 15608498, 15607958, 15610900, 15607336, 15607480, 15609164, 15608168, 15608407, 15610381, 57116853, 15607401, 15607527, 15607742, 15607898, 15610268, 15608030	479	110	4188	1.58968	1	0.876469	46.0832
GOTERM_MF_FAT	GO:0004672~protein kinase activity	15	1.32743	0.0516778	15608172, 15608122, 15607631, 15607551, 15610900, 15609164, 15608168, 15607985, 15610381, 15608406, 57116853, 15607156, 15609225, 15607898, 15610268	549	80	4983	1.70184	1	0.724437	54.1863
GOTERM_BP_FAT	GO:0018106~peptidyl-histidine phosphorylation	9	0.79646	0.0531235	15608122, 15608172, 15607631, 15610900, 15608168, 15610381, 15607985, 15607898, 15610268	479	37	4188	2.12673	1	0.821611	55.345
GOTERM_BP_FAT	GO:0018202~peptidyl-histidine modification	9	0.79646	0.0531235	15608122, 15608172, 15607631, 15610900, 15608168, 15610381, 15607985, 15607898, 15610268	479	37	4188	2.12673	1	0.821611	55.345
GOTERM_BP_FAT	GO:0006468~protein amino acid phosphorylation	13	1.15044	0.113037	15608172, 15608122, 15607631, 15607551, 15610900, 15608168, 15607985, 15610381, 15608406, 15607156, 15609225, 15607898, 15610268	479	72	4188	1.57864	1	0.916404	82.9939
SP_PIR_KEYWORDS	two-component regulatory system	9	0.79646	0.120922	15608122, 15608172, 15607631, 15610900, 15608168, 15607742, 15610381, 15608407, 15607898	1130	56	12695	1.80555	1	0.372762	80.7953
INTERPRO	IPR003660:HAMP linker domain	8	0.707965	0.128495	15609572, 15608122, 15608172, 15610900, 15608459, 15610381, 15608460, 15607898	926	36	7774	1.86561	1	0.984015	89.2576
COG_ONTOLOGY	Signal transduction mechanisms	9	0.79646	0.155782	15607631, 15608813, 15610375, 15609164, 15610812, 15608168, 15608407, 15607985, 15607898	287	77	4166	1.69664	0.997749	0.782184	77.9186
SP_PIR_KEYWORDS	kinase	20	1.76991	0.177661	15608122, 15608172, 15607631, 15607551, 15608267, 15610900, 15609839, 15609164, 15610383, 15608168, 15607985, 15610381, 15608406, 15608426, 15610832, 15607156, 15609225, 15607760, 15607898, 15610268	1130	170	12695	1.32171	1	0.471179	91.826
UP_SEQ_FEATURE	domain:Histidine kinase	4	0.353982	0.241027	15608122, 15607631, 15608168, 15610381	463	10	2678	2.31361	1	0.999999	98.5249
SMART	SM00304:HAMP	8	0.707965	0.261591	15609572, 15608122, 15608172, 15610900, 15608459, 15610381, 15608460, 15607898	143	36	975	1.51515	1	0.969421	95.6248
GOTERM_BP_FAT	GO:0016310~phosphorylation	19	1.68142	0.27508	15608122, 15608172, 15610293, 15607631, 15610294, 15607551, 15608267, 15610900, 15608168, 15607985, 15610381, 15608406, 15607225, 15607156, 15609225, 15610287, 15607760, 15607898, 15610268	479	135	4188	1.23053	1	0.946308	99.1358
UP_SEQ_FEATURE	domain:HAMP	4	0.353982	0.343354	15608122, 15608459, 15610381, 15608460	463	12	2678	1.92801	1	1	99.8388
GOTERM_BP_FAT	GO:0006796~phosphate metabolic process	21	1.85841	0.35556	15610119, 15608122, 15608172, 15610293, 15607631, 15610294, 15607551, 15608267, 15610900, 15608168, 15607985, 15610381, 15608406, 15607225, 15610832, 15607156, 15609225, 15610287, 15607704, 15607760, 15607898, 15610268	479	159	4188	1.15476	1	0.968844	99.848
GOTERM_BP_FAT	GO:0006793~phosphorus metabolic process	21	1.85841	0.35556	15610119, 15608122, 15608172, 15610293, 15607631, 15610294, 15607551, 15608267, 15610900, 15608168, 15607985, 15610381, 15608406, 15607225, 15610832, 15607156, 15609225, 15610287, 15607704, 15607760, 15607898, 15610268	479	159	4188	1.15476	1	0.968844	99.848
Annotation Cluster 16	Enrichment Score: 1.286241135835627
Category	Term	Count	%	PValue	Genes	List Total	Pop Hits	Pop Total	Fold Enrichment	Bonferroni	Benjamini	FDR
SP_PIR_KEYWORDS	purine biosynthesis	8	0.707965	0.00118735	15607943, 15610411, 15607912, 15608097, 15610492, 15607949, 15610547, 15607948	1130	20	12695	4.49381	0.23729	0.00929711	1.50951
GOTERM_BP_FAT	GO:0009150~purine ribonucleotide metabolic process	16	1.41593	0.0420198	15608170, 15607566, 15610411, 15610406, 15609134, 15609129, 15607949, 15609481, 15607943, 15608109, 15608096, 15607245, 15608097, 15607249, 15608607, 15610547	479	82	4188	1.70599	1	0.820419	46.9543
GOTERM_BP_FAT	GO:0006188~IMP biosynthetic process	5	0.442478	0.0517966	15607943, 15608096, 15610411, 15608097, 15607949	479	13	4188	3.36278	1	0.830156	54.4118
GOTERM_BP_FAT	GO:0046040~IMP metabolic process	5	0.442478	0.0517966	15607943, 15608096, 15610411, 15608097, 15607949	479	13	4188	3.36278	1	0.830156	54.4118
GOTERM_BP_FAT	GO:0009126~purine nucleoside monophosphate metabolic process	6	0.530973	0.0569174	15607943, 15608096, 15610411, 15608097, 15607949, 15610547	479	19	4188	2.76102	1	0.812566	57.9158
GOTERM_BP_FAT	GO:0009167~purine ribonucleoside monophosphate metabolic process	6	0.530973	0.0569174	15607943, 15608096, 15610411, 15608097, 15607949, 15610547	479	19	4188	2.76102	1	0.812566	57.9158
GOTERM_BP_FAT	GO:0009168~purine ribonucleoside monophosphate biosynthetic process	6	0.530973	0.0569174	15607943, 15608096, 15610411, 15608097, 15607949, 15610547	479	19	4188	2.76102	1	0.812566	57.9158
GOTERM_BP_FAT	GO:0009127~purine nucleoside monophosphate biosynthetic process	6	0.530973	0.0569174	15607943, 15608096, 15610411, 15608097, 15607949, 15610547	479	19	4188	2.76102	1	0.812566	57.9158
GOTERM_BP_FAT	GO:0009152~purine ribonucleotide biosynthetic process	15	1.32743	0.0608051	15608170, 15607566, 15610411, 15609134, 15610406, 15609129, 15607949, 15607943, 15608109, 15608096, 15607245, 15608097, 15607249, 15608607, 15610547	479	79	4188	1.6601	1	0.819293	60.4066
GOTERM_BP_FAT	GO:0009259~ribonucleotide metabolic process	16	1.41593	0.0654637	15608170, 15607566, 15610411, 15610406, 15609134, 15609129, 15607949, 15609481, 15607943, 15608109, 15608096, 15607245, 15608097, 15607249, 15608607, 15610547	479	87	4188	1.60795	1	0.829021	63.2102
GOTERM_BP_FAT	GO:0009260~ribonucleotide biosynthetic process	15	1.32743	0.0919528	15608170, 15607566, 15610411, 15609134, 15610406, 15609129, 15607949, 15607943, 15608109, 15608096, 15607245, 15608097, 15607249, 15608607, 15610547	479	84	4188	1.56129	1	0.88276	75.9402
GOTERM_BP_FAT	GO:0009161~ribonucleoside monophosphate metabolic process	6	0.530973	0.113215	15607943, 15608096, 15610411, 15608097, 15607949, 15610547	479	23	4188	2.28084	1	0.90956	83.0444
GOTERM_BP_FAT	GO:0009156~ribonucleoside monophosphate biosynthetic process	6	0.530973	0.113215	15607943, 15608096, 15610411, 15608097, 15607949, 15610547	479	23	4188	2.28084	1	0.90956	83.0444
GOTERM_BP_FAT	GO:0006189~'de novo' IMP biosynthetic process	4	0.353982	0.149173	15607943, 15608096, 15610411, 15607949	479	12	4188	2.91441	1	0.911362	90.7995
Annotation Cluster 17	Enrichment Score: 1.1886639982722533
Category	Term	Count	%	PValue	Genes	List Total	Pop Hits	Pop Total	Fold Enrichment	Bonferroni	Benjamini	FDR
KEGG_PATHWAY	mtu00900:Terpenoid backbone biosynthesis	12	1.06195	0.000322073	15608883, 15610718, 15610717, 15607999, 15608226, 15609004, 57117104, 15607702, 15608129, 15608214, 15610515, 15608463	322	25	2223	3.31379	0.0926996	0.00441213	0.429965
KEGG_PATHWAY	mra00900:Terpenoid backbone biosynthesis	10	0.884956	0.00590464	15608883, 15610718, 15610717, 15607999, 57117104, 15607702, 15608129, 15608214, 15610515, 15608463	322	25	2223	2.76149	0.832787	0.0527541	7.61614
SP_PIR_KEYWORDS	Isoprene biosynthesis	7	0.619469	0.0336067	15608883, 15610718, 15610717, 57117104, 15607702, 15610519, 15608129	1130	28	12695	2.80863	0.999588	0.162335	35.4447
INTERPRO	IPR000092:Polyprenyl synthetase	4	0.353982	0.163553	57117104, 15607702, 15610519, 15608129	926	12	7774	2.79842	1	0.987773	94.4811
INTERPRO	IPR017446:Polyprenyl synthetase-related	4	0.353982	0.163553	57117104, 15607702, 15610519, 15608129	926	12	7774	2.79842	1	0.987773	94.4811
INTERPRO	IPR008949:Terpenoid synthase	4	0.353982	0.22751	57117104, 15607702, 15610519, 15608129	926	14	7774	2.39864	1	0.996242	98.4813
GOTERM_BP_FAT	GO:0006720~isoprenoid metabolic process	7	0.619469	0.241769	15608883, 15610718, 15610717, 57117104, 15607702, 15610519, 15608129	479	37	4188	1.65412	1	0.948458	98.3221
GOTERM_BP_FAT	GO:0008299~isoprenoid biosynthetic process	7	0.619469	0.241769	15608883, 15610718, 15610717, 57117104, 15607702, 15610519, 15608129	479	37	4188	1.65412	1	0.948458	98.3221
KEGG_PATHWAY	mtc00900:Terpenoid backbone biosynthesis	3	0.265487	0.88172	15608883, 15610718, 15610717	322	24	2223	0.862966	1	0.995562	100
Annotation Cluster 18	Enrichment Score: 1.1823041316549086
Category	Term	Count	%	PValue	Genes	List Total	Pop Hits	Pop Total	Fold Enrichment	Bonferroni	Benjamini	FDR
INTERPRO	IPR011761:ATP-grasp fold	7	0.619469	0.0108392	15607530, 15609638, 15607912, 57116856, 15608860, 15608113, 15610118	926	17	7774	3.45687	0.999999	0.525995	16.204
INTERPRO	IPR013817:Pre-ATP-grasp fold	6	0.530973	0.0133704	15607530, 15609638, 15607912, 57116856, 15608113, 15610118	926	13	7774	3.87473	1	0.563884	19.6154
INTERPRO	IPR013816:ATP-grasp fold, subdomain 2	7	0.619469	0.0146554	15607530, 15609638, 15607912, 57116856, 15608267, 15608113, 15610118	926	18	7774	3.26482	1	0.546822	21.297
UP_SEQ_FEATURE	domain:ATP-grasp	3	0.265487	0.277315	15609638, 15607912, 15610118	463	6	2678	2.89201	1	1	99.3025
INTERPRO	IPR005481:Carbamoyl phosphate synthase, large subunit, N-terminal	3	0.265487	0.291527	15609638, 57116856, 15608113	926	9	7774	2.79842	1	0.998823	99.6267
INTERPRO	IPR005479:Carbamoyl phosphate synthetase, large subunit, ATP-binding	3	0.265487	0.469229	15609638, 57116856, 15608113	926	13	7774	1.93737	1	0.999918	99.9966
Annotation Cluster 19	Enrichment Score: 1.1144074512771385
Category	Term	Count	%	PValue	Genes	List Total	Pop Hits	Pop Total	Fold Enrichment	Bonferroni	Benjamini	FDR
GOTERM_CC_FAT	GO:0005694~chromosome	6	0.530973	0.0479944	15607148, 15607145, 15607147, 15608834, 15610782, 15609480	215	16	1630	2.84302	0.952614	0.782317	39.1248
INTERPRO	IPR006171:Toprim domain	3	0.265487	0.0720254	15607147, 15610782, 15609480	926	4	7774	6.29644	1	0.943879	70.2563
INTERPRO	IPR006171:TOPRIM	3	0.265487	0.0720254	15607147, 15610782, 15609480	926	4	7774	6.29644	1	0.943879	70.2563
UP_SEQ_FEATURE	domain:Toprim	3	0.265487	0.140026	15607147, 15610782, 15609480	463	4	2678	4.33801	1	0.999976	90.0374
Annotation Cluster 20	Enrichment Score: 1.1084354751082086
Category	Term	Count	%	PValue	Genes	List Total	Pop Hits	Pop Total	Fold Enrichment	Bonferroni	Benjamini	FDR
KEGG_PATHWAY	mtu00670:One carbon pool by folate	6	0.530973	0.0201921	15607530, 15608096, 15608097, 57116827, 15609261, 15610492	322	12	2223	3.45186	0.997889	0.120447	23.8804
KEGG_PATHWAY	mtc00670:One carbon pool by folate	6	0.530973	0.0201921	15607530, 15608096, 15608097, 57116827, 15609261, 15610492	322	12	2223	3.45186	0.997889	0.120447	23.8804
KEGG_PATHWAY	mra00670:One carbon pool by folate	6	0.530973	0.0201921	15607530, 15608096, 15608097, 57116827, 15609261, 15610492	322	12	2223	3.45186	0.997889	0.120447	23.8804
GOTERM_MF_FAT	GO:0004372~glycine hydroxymethyltransferase activity	4	0.353982	0.111747	15607530, 15608096, 15608097, 57116827	549	11	4983	3.30055	1	0.900024	82.5049
KEGG_PATHWAY	mtf00670:One carbon pool by folate	4	0.353982	0.244762	15607530, 15608096, 15608097, 57116827	322	12	2223	2.30124	1	0.639917	97.6602
KEGG_PATHWAY	mtf00230:Purine metabolism	4	0.353982	0.992811	15607807, 15607530, 15608096, 15608097	322	57	2223	0.484472	1	0.999993	100
Annotation Cluster 21	Enrichment Score: 1.092940641695218
Category	Term	Count	%	PValue	Genes	List Total	Pop Hits	Pop Total	Fold Enrichment	Bonferroni	Benjamini	FDR
GOTERM_BP_FAT	GO:0009113~purine base biosynthetic process	5	0.442478	0.0200516	15607530, 15607912, 15609721, 15608201, 15607948	479	10	4188	4.37161	0.999995	0.781103	25.8557
GOTERM_BP_FAT	GO:0006144~purine base metabolic process	5	0.442478	0.0200516	15607530, 15607912, 15609721, 15608201, 15607948	479	10	4188	4.37161	0.999995	0.781103	25.8557
GOTERM_BP_FAT	GO:0046112~nucleobase biosynthetic process	5	0.442478	0.0824476	15607530, 15607912, 15609721, 15608201, 15607948	479	15	4188	2.91441	1	0.862711	71.9401
GOTERM_BP_FAT	GO:0009112~nucleobase metabolic process	5	0.442478	0.120092	15607530, 15607912, 15609721, 15608201, 15607948	479	17	4188	2.57153	1	0.909177	84.8861
GOTERM_BP_FAT	GO:0046148~pigment biosynthetic process	5	0.442478	0.263744	15607530, 15607912, 15609721, 15608201, 15607948	479	23	4188	1.9007	1	0.948337	98.9133
GOTERM_BP_FAT	GO:0042440~pigment metabolic process	5	0.442478	0.263744	15607530, 15607912, 15609721, 15608201, 15607948	479	23	4188	1.9007	1	0.948337	98.9133
Annotation Cluster 22	Enrichment Score: 1.0769420066073625
Category	Term	Count	%	PValue	Genes	List Total	Pop Hits	Pop Total	Fold Enrichment	Bonferroni	Benjamini	FDR
KEGG_PATHWAY	mtu00030:Pentose phosphate pathway	7	0.619469	0.0450158	57116832, 15608239, 15608586, 15610393, 15608262, 15608587, 15607619	322	19	2223	2.54348	0.999999	0.21324	45.997
KEGG_PATHWAY	mra00030:Pentose phosphate pathway	7	0.619469	0.0450158	57116832, 15608239, 15608586, 15610393, 15608262, 15608587, 15607619	322	19	2223	2.54348	0.999999	0.21324	45.997
KEGG_PATHWAY	mtc00030:Pentose phosphate pathway	5	0.442478	0.29003	15608239, 15608586, 15610393, 15608587, 15607619	322	19	2223	1.81677	1	0.695481	98.9765
Annotation Cluster 23	Enrichment Score: 1.054097826460309
Category	Term	Count	%	PValue	Genes	List Total	Pop Hits	Pop Total	Fold Enrichment	Bonferroni	Benjamini	FDR
GOTERM_CC_FAT	GO:0005694~chromosome	6	0.530973	0.0479944	15607148, 15607145, 15607147, 15608834, 15610782, 15609480	215	16	1630	2.84302	0.952614	0.782317	39.1248
SP_PIR_KEYWORDS	topoisomerase	3	0.265487	0.0659047	15607148, 15607147, 15610782	1130	5	12695	6.74071	1	0.262722	58.2235
GOTERM_MF_FAT	GO:0003916~DNA topoisomerase activity	3	0.265487	0.134323	15607148, 15607147, 15610782	549	6	4983	4.53825	1	0.921786	88.0207
GOTERM_BP_FAT	GO:0006265~DNA topological change	3	0.265487	0.143005	15607148, 15607147, 15610782	479	6	4188	4.37161	1	0.91255	89.7638
Annotation Cluster 24	Enrichment Score: 1.029664924450308
Category	Term	Count	%	PValue	Genes	List Total	Pop Hits	Pop Total	Fold Enrichment	Bonferroni	Benjamini	FDR
KEGG_PATHWAY	mtu03410:Base excision repair	8	0.707965	0.00932656	15608084, 15608078, 15610867, 15609601, 15610433, 15608767, 15610199, 15608457	322	18	2223	3.06832	0.940978	0.0717641	11.7805
KEGG_PATHWAY	mtu03430:Mismatch repair	7	0.619469	0.0567833	15608248, 15608078, 15610867, 15609550, 15607144, 15610199, 15610847	322	20	2223	2.4163	1	0.2478	54.2502
INTERPRO	IPR012309:ATP dependent DNA ligase, C-terminal	3	0.265487	0.110742	15608078, 15610867, 15610199	926	5	7774	5.03715	1	0.977814	85.1008
INTERPRO	IPR012310:ATP dependent DNA ligase, central	3	0.265487	0.110742	15608078, 15610867, 15610199	926	5	7774	5.03715	1	0.977814	85.1008
KEGG_PATHWAY	mtu03420:Nucleotide excision repair	5	0.442478	0.131314	15608078, 15610867, 15608160, 15608767, 15610199	322	14	2223	2.46562	1	0.455201	84.7877
GOTERM_MF_FAT	GO:0003910~DNA ligase (ATP) activity	3	0.265487	0.134323	15608078, 15610867, 15610199	549	6	4983	4.53825	1	0.921786	88.0207
KEGG_PATHWAY	mtu03450:Non-homologous end-joining	3	0.265487	0.154392	15608078, 15610867, 15610199	322	5	2223	4.14224	1	0.505104	89.3886
GOTERM_MF_FAT	GO:0016886~ligase activity, forming phosphoric ester bonds	3	0.265487	0.174856	15608078, 15610867, 15610199	549	7	4983	3.88993	1	0.943476	94.0836
GOTERM_MF_FAT	GO:0003909~DNA ligase activity	3	0.265487	0.174856	15608078, 15610867, 15610199	549	7	4983	3.88993	1	0.943476	94.0836
Annotation Cluster 25	Enrichment Score: 0.9955653968719024
Category	Term	Count	%	PValue	Genes	List Total	Pop Hits	Pop Total	Fold Enrichment	Bonferroni	Benjamini	FDR
KEGG_PATHWAY	mtu03410:Base excision repair	8	0.707965	0.00932656	15608084, 15608078, 15610867, 15609601, 15610433, 15608767, 15610199, 15608457	322	18	2223	3.06832	0.940978	0.0717641	11.7805
SP_PIR_KEYWORDS	DNA damage	13	1.15044	0.0266423	15608160, 15609601, 15610433, 15608767, 15607769, 15608457, 15610110, 15608084, 15607145, 15610721, 15608834, 15610199, 15610722	1130	73	12695	2.00067	0.997881	0.139435	29.2286
SP_PIR_KEYWORDS	dna repair	12	1.06195	0.0401524	15610110, 15608160, 15607145, 15609601, 15610433, 15610721, 15608767, 15608834, 15610199, 15608457, 15607769, 15610722	1130	69	12695	1.95383	0.999912	0.187497	40.8242
GOTERM_BP_FAT	GO:0033554~cellular response to stress	22	1.9469	0.170079	15609045, 15610340, 15610867, 15608160, 15609601, 15610433, 57117131, 15608767, 15608457, 15608296, 15609227, 15610110, 15608084, 15608078, 15610200, 15607145, 15609552, 15610721, 15610338, 15608834, 15610199, 15610722	479	148	4188	1.29967	1	0.930276	93.6286
GOTERM_BP_FAT	GO:0006281~DNA repair	20	1.76991	0.252324	15610340, 15610867, 15608160, 15609601, 15610433, 57117131, 15608767, 15608457, 15608296, 15609227, 15610110, 15608084, 15608078, 15607145, 15609552, 15610338, 15610721, 15608834, 15610199, 15610722	479	141	4188	1.24017	1	0.950616	98.6359
GOTERM_BP_FAT	GO:0006974~response to DNA damage stimulus	20	1.76991	0.252324	15610340, 15610867, 15608160, 15609601, 15610433, 57117131, 15608767, 15608457, 15608296, 15609227, 15610110, 15608084, 15608078, 15607145, 15609552, 15610338, 15610721, 15608834, 15610199, 15610722	479	141	4188	1.24017	1	0.950616	98.6359
GOTERM_BP_FAT	GO:0006259~DNA metabolic process	42	3.71681	0.994188	15609893, 15610867, 15608160, 15609601, 15610433, 57117131, 15608767, 15610782, 15610116, 15609161, 15607148, 15609949, 15608084, 15607144, 15607145, 15608061, 15609561, 15607147, 15610721, 15608834, 15610199, 15610722, 15610847, 15610340, 15607710, 15610327, 15608599, 15608457, 15610776, 15609480, 57116724, 15608296, 15610023, 15610110, 15609227, 15609510, 15608248, 15608078, 15609550, 15609552,…	479	497	4188	0.738863	1	1	100
Annotation Cluster 26	Enrichment Score: 0.9790675964920523
Category	Term	Count	%	PValue	Genes	List Total	Pop Hits	Pop Total	Fold Enrichment	Bonferroni	Benjamini	FDR
GOTERM_BP_FAT	GO:0006163~purine nucleotide metabolic process	22	1.9469	0.002496	15608170, 15607566, 15607530, 15610411, 15607912, 57116894, 15610406, 15609134, 15609129, 15607949, 15607948, 15609481, 15607943, 15609363, 15608096, 15608109, 15607245, 15608097, 15607249, 15608607, 15610492, 15610547	479	97	4188	1.983	0.776753	0.393363	3.62373
GOTERM_BP_FAT	GO:0006164~purine nucleotide biosynthetic process	21	1.85841	0.00340503	15608170, 15607566, 15607530, 15610411, 15607912, 57116894, 15610406, 15609134, 15609129, 15607949, 15607948, 15607943, 15609363, 15608096, 15608109, 15607245, 15608097, 15607249, 15608607, 15610492, 15610547	479	93	4188	1.97427	0.870814	0.40048	4.91278
GOTERM_BP_FAT	GO:0034404~nucleobase, nucleoside and nucleotide biosynthetic process	38	3.36283	0.00514611	15607530, 15609625, 15610411, 57116894, 15609129, 15608460, 15607949, 15607948, 15608109, 15608785, 15607245, 15607249, 15607527, 15610492, 15608170, 57116728, 15607566, 15608734, 15609629, 15607912, 15608837, 15610406, 15609134, 15608498, 15608459, 15610383, 15609037, 15609572, 15607943, 15609363, 15608096, 57116856, 15608097, 15608607, 15608031, 15609721, 15610547, 15608201	479	213	4188	1.55982	0.954754	0.461586	7.33694
GOTERM_BP_FAT	GO:0034654~nucleobase, nucleoside, nucleotide and nucleic acid biosynthetic process	38	3.36283	0.00514611	15607530, 15609625, 15610411, 57116894, 15609129, 15608460, 15607949, 15607948, 15608109, 15608785, 15607245, 15607249, 15607527, 15610492, 15608170, 57116728, 15607566, 15608734, 15609629, 15607912, 15608837, 15610406, 15609134, 15608498, 15608459, 15610383, 15609037, 15609572, 15607943, 15609363, 15608096, 57116856, 15608097, 15608607, 15608031, 15609721, 15610547, 15608201	479	213	4188	1.55982	0.954754	0.461586	7.33694
GOTERM_BP_FAT	GO:0009165~nucleotide biosynthetic process	36	3.18584	0.00570783	15607530, 15609625, 15610411, 57116894, 15609129, 15608460, 15607949, 15607948, 15608109, 15608785, 15607245, 15607249, 15607527, 15610492, 15608170, 57116728, 15607566, 15608734, 15609629, 15607912, 15608837, 15610406, 15609134, 15608498, 15608459, 15610383, 15609037, 15609572, 15607943, 15609363, 15608096, 57116856, 15608097, 15608607, 15608031, 15610547	479	200	4188	1.57378	0.967759	0.435841	8.10668
INTERPRO	IPR008250:ATPase, P-type, ATPase-associated region	9	0.79646	0.00657859	15608170, 15607566, 15608109, 15607245, 15610406, 15609134, 15608607, 15607249, 15609129	926	25	7774	3.02229	0.999708	0.418734	10.1533
INTERPRO	IPR001757:ATPase, P-type, K/Mg/Cd/Cu/Zn/Na/Ca/Na/H-transporter	9	0.79646	0.00657859	15608170, 15607566, 15608109, 15607245, 15610406, 15609134, 15608607, 15607249, 15609129	926	25	7774	3.02229	0.999708	0.418734	10.1533
UP_SEQ_FEATURE	metal ion-binding site:Magnesium	18	1.59292	0.0105391	15608170, 57116894, 15610406, 15608163, 15609134, 15608957, 15610383, 15609129, 15610738, 15607993, 15607948, 15608883, 15608109, 15607156, 15608788, 15608787, 15607249, 15608607	463	56	2678	1.85915	0.999731	0.999731	14.9545
INTERPRO	IPR018303:ATPase, P-type phosphorylation site	8	0.707965	0.0145233	15608170, 15608109, 15607245, 15610406, 15609134, 15608607, 15607249, 15609129	926	23	7774	2.92009	1	0.576405	21.1256
INTERPRO	IPR005834:Haloacid dehalogenase-like hydrolase	14	1.23894	0.0145701	15608170, 15607566, 15610406, 15609134, 57116935, 57116746, 15609129, 15610250, 15608109, 15607245, 15607249, 15608607, 15610179, 15608830	926	57	7774	2.06199	1	0.560709	21.1863
UP_SEQ_FEATURE	active site:4-aspartylphosphate intermediate	8	0.707965	0.0328386	15608170, 15608109, 15607245, 15610406, 15609134, 15608607, 15607249, 15609129	463	19	2678	2.43538	1	0.999823	39.9795
GOTERM_BP_FAT	GO:0009150~purine ribonucleotide metabolic process	16	1.41593	0.0420198	15608170, 15607566, 15610411, 15610406, 15609134, 15609129, 15607949, 15609481, 15607943, 15608109, 15608096, 15607245, 15608097, 15607249, 15608607, 15610547	479	82	4188	1.70599	1	0.820419	46.9543
GOTERM_BP_FAT	GO:0009152~purine ribonucleotide biosynthetic process	15	1.32743	0.0608051	15608170, 15607566, 15610411, 15609134, 15610406, 15609129, 15607949, 15607943, 15608109, 15608096, 15607245, 15608097, 15607249, 15608607, 15610547	479	79	4188	1.6601	1	0.819293	60.4066
GOTERM_BP_FAT	GO:0009259~ribonucleotide metabolic process	16	1.41593	0.0654637	15608170, 15607566, 15610411, 15610406, 15609134, 15609129, 15607949, 15609481, 15607943, 15608109, 15608096, 15607245, 15608097, 15607249, 15608607, 15610547	479	87	4188	1.60795	1	0.829021	63.2102
INTERPRO	IPR006416:ATPase, P-type, heavy metal translocating	5	0.442478	0.0752492	15608109, 15607245, 15610406, 15608607, 15609129	926	14	7774	2.9983	1	0.946227	71.8889
GOTERM_MF_FAT	GO:0015662~ATPase activity, coupled to transmembrane movement of ions, phosphorylative mechanism	9	0.79646	0.0835423	15608170, 15607566, 15608109, 15607245, 15610406, 15609134, 15608607, 15607249, 15609129	549	42	4983	1.94496	1	0.869244	72.2904
GOTERM_BP_FAT	GO:0009260~ribonucleotide biosynthetic process	15	1.32743	0.0919528	15608170, 15607566, 15610411, 15609134, 15610406, 15609129, 15607949, 15607943, 15608109, 15608096, 15607245, 15608097, 15607249, 15608607, 15610547	479	84	4188	1.56129	1	0.88276	75.9402
GOTERM_MF_FAT	GO:0015405~P-P-bond-hydrolysis-driven transmembrane transporter activity	18	1.59292	0.131896	15608170, 15607566, 57116765, 15610406, 15609134, 15608488, 15610075, 15608956, 15609129, 15607335, 15607960, 15608364, 15609537, 15608109, 15607245, 15607249, 15608607, 15609724	549	116	4983	1.40842	1	0.923992	87.5169
GOTERM_MF_FAT	GO:0015399~primary active transmembrane transporter activity	18	1.59292	0.131896	15608170, 15607566, 57116765, 15610406, 15609134, 15608488, 15610075, 15608956, 15609129, 15607335, 15607960, 15608364, 15609537, 15608109, 15607245, 15607249, 15608607, 15609724	549	116	4983	1.40842	1	0.923992	87.5169
INTERPRO	IPR000695:ATPase, P-type, H+ transporting proton pump	4	0.353982	0.163553	15607566, 15608109, 15609134, 15607249	926	12	7774	2.79842	1	0.987773	94.4811
GOTERM_MF_FAT	GO:0042625~ATPase activity, coupled to transmembrane movement of ions	11	0.973451	0.183891	15608170, 15607960, 15607566, 15609537, 15608109, 15607245, 15610406, 15609134, 15608607, 15607249, 15609129	549	66	4983	1.51275	1	0.948272	94.9683
GOTERM_BP_FAT	GO:0009141~nucleoside triphosphate metabolic process	11	0.973451	0.201655	15608170, 15607566, 15608109, 15607245, 15610406, 15609134, 15608607, 15607249, 15609129, 15610383, 15609481	479	65	4188	1.47962	1	0.947006	96.4072
GOTERM_BP_FAT	GO:0044271~nitrogen compound biosynthetic process	70	6.19469	0.206781	15607530, 15609625, 15608846, 57116894, 57116730, 15609129, 15608460, 15610890, 15610844, 15610849, 15609564, 15607527, 15610179, 57116728, 15608734, 15608837, 15607641, 15610406, 161352459, 57117057, 15609315, 15607943, 15608096, 15608328, 57116856, 15608097, 57116810, 15609721, 15607256, 15610547, 15607558, 15610411, 15609590, 15608547, 15608740, 15607949, 15607948, 15609209, 15607400, 15608109…	479	551	4188	1.11075	1	0.948041	96.7333
GOTERM_BP_FAT	GO:0030001~metal ion transport	15	1.32743	0.222994	15608170, 15607566, 15610406, 57116797, 15609129, 15608109, 57117016, 15607245, 57117015, 15609515, 15607249, 15608607, 15610977, 15610336, 15608379	479	98	4188	1.33825	1	0.951572	97.592
GOTERM_MF_FAT	GO:0042623~ATPase activity, coupled	22	1.9469	0.223613	15608170, 15607566, 15608160, 15610432, 15610406, 15609134, 15608488, 15610785, 15610075, 15608956, 15609129, 15607335, 15607960, 15610110, 15609229, 15608109, 15609537, 15607245, 15608393, 15608607, 15607249, 15610338	549	160	4983	1.24802	1	0.959555	97.585
INTERPRO	IPR006068:ATPase, P-type cation-transporter, C-terminal	3	0.265487	0.244842	15607566, 15609134, 15607249	926	8	7774	3.14822	1	0.997174	98.949
GOTERM_BP_FAT	GO:0009199~ribonucleoside triphosphate metabolic process	10	0.884956	0.256297	15608170, 15607566, 15608109, 15607245, 15610406, 15609134, 15608607, 15607249, 15609129, 15609481	479	61	4188	1.43331	1	0.94824	98.7391
GOTERM_BP_FAT	GO:0009142~nucleoside triphosphate biosynthetic process	10	0.884956	0.256297	15608170, 15607566, 15608109, 15607245, 15610406, 15609134, 15608607, 15607249, 15609129, 15610383	479	61	4188	1.43331	1	0.94824	98.7391
GOTERM_BP_FAT	GO:0009144~purine nucleoside triphosphate metabolic process	10	0.884956	0.256297	15608170, 15607566, 15608109, 15607245, 15610406, 15609134, 15608607, 15607249, 15609129, 15609481	479	61	4188	1.43331	1	0.94824	98.7391
GOTERM_BP_FAT	GO:0009205~purine ribonucleoside triphosphate metabolic process	10	0.884956	0.256297	15608170, 15607566, 15608109, 15607245, 15610406, 15609134, 15608607, 15607249, 15609129, 15609481	479	61	4188	1.43331	1	0.94824	98.7391
GOTERM_MF_FAT	GO:0042626~ATPase activity, coupled to transmembrane movement of substances	15	1.32743	0.296934	15608170, 15607566, 15610406, 15609134, 15608488, 15610075, 15608956, 15609129, 15607335, 15607960, 15609537, 15608109, 15607245, 15607249, 15608607	549	108	4983	1.26063	1	0.977709	99.4388
GOTERM_MF_FAT	GO:0015095~magnesium ion transmembrane transporter activity	3	0.265487	0.302685	15607566, 15607249, 15608379	549	10	4983	2.72295	1	0.976559	99.5026
GOTERM_MF_FAT	GO:0043492~ATPase activity, coupled to movement of substances	15	1.32743	0.3092	15608170, 15607566, 15610406, 15609134, 15608488, 15610075, 15608956, 15609129, 15607335, 15607960, 15609537, 15608109, 15607245, 15607249, 15608607	549	109	4983	1.24906	1	0.977255	99.5668
GOTERM_BP_FAT	GO:0015693~magnesium ion transport	3	0.265487	0.31892	15607566, 15607249, 15608379	479	10	4188	2.62296	1	0.964555	99.6561
GOTERM_MF_FAT	GO:0016887~ATPase activity	34	3.00885	0.320688	15608160, 15610432, 15608488, 15610785, 15609463, 15609129, 15609825, 15608109, 15607245, 15609563, 15607795, 15608393, 15607249, 15610828, 15610178, 15608358, 15608170, 15607566, 15610406, 15609134, 15610075, 15610300, 15608956, 15608596, 15607335, 15610073, 15610110, 15607960, 15607215, 15609537, 15609229, 15608607, 15608806, 15610338	549	275	4983	1.12219	1	0.978091	99.6615
GOTERM_BP_FAT	GO:0046034~ATP metabolic process	9	0.79646	0.322724	15608170, 15607566, 15608109, 15607245, 15610406, 15609134, 15608607, 15607249, 15609129	479	57	4188	1.38051	1	0.964566	99.6834
GOTERM_BP_FAT	GO:0006754~ATP biosynthetic process	9	0.79646	0.322724	15608170, 15607566, 15608109, 15607245, 15610406, 15609134, 15608607, 15607249, 15609129	479	57	4188	1.38051	1	0.964566	99.6834
GOTERM_MF_FAT	GO:0046873~metal ion transmembrane transporter activity	8	0.707965	0.326771	15608170, 15607566, 15608109, 15607245, 15608607, 15607249, 15609129, 15608379	549	51	4983	1.42377	1	0.978605	99.7035
GOTERM_BP_FAT	GO:0009201~ribonucleoside triphosphate biosynthetic process	9	0.79646	0.340612	15608170, 15607566, 15608109, 15607245, 15610406, 15609134, 15608607, 15607249, 15609129	479	58	4188	1.35671	1	0.965836	99.7868
GOTERM_BP_FAT	GO:0009145~purine nucleoside triphosphate biosynthetic process	9	0.79646	0.340612	15608170, 15607566, 15608109, 15607245, 15610406, 15609134, 15608607, 15607249, 15609129	479	58	4188	1.35671	1	0.965836	99.7868
GOTERM_BP_FAT	GO:0009206~purine ribonucleoside triphosphate biosynthetic process	9	0.79646	0.340612	15608170, 15607566, 15608109, 15607245, 15610406, 15609134, 15608607, 15607249, 15609129	479	58	4188	1.35671	1	0.965836	99.7868
GOTERM_MF_FAT	GO:0016820~hydrolase activity, acting on acid anhydrides, catalyzing transmembrane movement of substances	15	1.32743	0.462822	15608170, 15607566, 15610406, 15609134, 15608488, 15610075, 15608956, 15609129, 15607335, 15607960, 15609537, 15608109, 15607245, 15607249, 15608607	549	121	4983	1.12519	1	0.993007	99.9893
GOTERM_MF_FAT	GO:0015082~di-, tri-valent inorganic cation transmembrane transporter activity	5	0.442478	0.499091	15607566, 15608109, 15607245, 15607249, 15608379	549	33	4983	1.37523	1	0.9943	99.9962
GOTERM_BP_FAT	GO:0006812~cation transport	16	1.41593	0.633582	15608170, 15607566, 15609134, 15610406, 57116797, 15609129, 57117016, 15608109, 15607245, 57117015, 15609515, 15607249, 15608607, 15610977, 15610336, 15608379	479	139	4188	1.00641	1	0.997116	100
GOTERM_MF_FAT	GO:0022890~inorganic cation transmembrane transporter activity	8	0.707965	0.677829	15608170, 15607566, 15608109, 15607245, 15607249, 15610180, 15607299, 15608379	549	71	4983	1.0227	1	0.999111	100
GOTERM_BP_FAT	GO:0015674~di-, tri-valent inorganic cation transport	5	0.442478	0.704507	15607566, 15609515, 15607249, 15610977, 15608379	479	41	4188	1.06625	1	0.998626	100
GOTERM_MF_FAT	GO:0046915~transition metal ion transmembrane transporter activity	3	0.265487	0.797052	15608109, 15607245, 15608379	549	26	4983	1.04729	1	0.999845	100
Annotation Cluster 27	Enrichment Score: 0.9761354072614506
Category	Term	Count	%	PValue	Genes	List Total	Pop Hits	Pop Total	Fold Enrichment	Bonferroni	Benjamini	FDR
KEGG_PATHWAY	mtu00010:Glycolysis / Gluconeogenesis	11	0.973451	0.0267078	15609995, 15608239, 15610182, 15608163, 15608999, 15607908, 15610393, 15609839, 15609632, 15610439, 15608668	322	36	2223	2.10947	0.999719	0.140493	30.3798
KEGG_PATHWAY	mra00010:Glycolysis / Gluconeogenesis	10	0.884956	0.0549135	15608239, 15610182, 15608163, 15608999, 15607908, 15610393, 15609839, 15609632, 15610439, 15608668	322	35	2223	1.97249	1	0.243926	53.0221
KEGG_PATHWAY	mtc00010:Glycolysis / Gluconeogenesis	5	0.442478	0.804038	15608239, 15608163, 15610393, 15609839, 15608668	322	37	2223	0.932936	1	0.986669	100
Annotation Cluster 28	Enrichment Score: 0.958063476816075
Category	Term	Count	%	PValue	Genes	List Total	Pop Hits	Pop Total	Fold Enrichment	Bonferroni	Benjamini	FDR
SP_PIR_KEYWORDS	phosphate transport	8	0.707965	0.00967348	15608076, 15607960, 57116801, 57116800, 15610437, 57116799, 15609418, 15607685	1130	28	12695	3.20986	0.890987	0.0597069	11.7016
GOTERM_BP_FAT	GO:0006820~anion transport	16	1.41593	0.103534	15608812, 15610437, 57116799, 15607465, 15609428, 15607685, 15607960, 15608076, 15609535, 15608877, 57116801, 15609537, 57116800, 57117014, 15607285, 15609418	479	93	4188	1.50421	1	0.903868	80.095
GOTERM_MF_FAT	GO:0008509~anion transmembrane transporter activity	13	1.15044	0.107713	57116799, 15607685, 15607960, 15608076, 15609535, 15608877, 57116801, 15609537, 57116800, 57117014, 15609580, 15607285, 15609418	549	74	4983	1.59452	1	0.898849	81.299
GOTERM_BP_FAT	GO:0015698~inorganic anion transport	15	1.32743	0.114703	15608812, 15610437, 57116799, 15607465, 15609428, 15607685, 15607960, 15608076, 15609535, 15608877, 57116801, 15609537, 57116800, 15607285, 15609418	479	87	4188	1.50745	1	0.905394	83.4596
GOTERM_BP_FAT	GO:0006817~phosphate transport	8	0.707965	0.12146	15608076, 15607960, 57116801, 57116800, 15610437, 57116799, 15609418, 15607685	479	37	4188	1.89042	1	0.905053	85.2294
GOTERM_MF_FAT	GO:0005315~inorganic phosphate transmembrane transporter activity	7	0.619469	0.147701	15608076, 15607960, 57116801, 57116800, 57116799, 15609418, 15607685	549	33	4983	1.92532	1	0.930199	90.4736
GOTERM_MF_FAT	GO:0015114~phosphate transmembrane transporter activity	7	0.619469	0.147701	15608076, 15607960, 57116801, 57116800, 57116799, 15609418, 15607685	549	33	4983	1.92532	1	0.930199	90.4736
KEGG_PATHWAY	mra02010:ABC transporters	12	1.06195	0.189884	15608076, 15609535, 15607960, 15610892, 57116801, 15609537, 15610895, 57116800, 57116799, 15610802, 15610075, 15610073	322	57	2223	1.45342	1	0.566893	94.0203
GOTERM_BP_FAT	GO:0006811~ion transport	32	2.83186	0.201545	15610437, 57116799, 57116797, 15607465, 15609428, 15609129, 15608877, 57117016, 15608109, 57116801, 57116800, 15607245, 57117014, 57117015, 15607285, 15609418, 15607249, 15608379, 15608170, 15607566, 15608812, 15610406, 15609134, 15607685, 15609535, 15608076, 15607960, 15609537, 15609515, 15608607, 15610977, 15610336	479	233	4188	1.20078	1	0.950264	96.3999
GOTERM_MF_FAT	GO:0015103~inorganic anion transmembrane transporter activity	11	0.973451	0.209312	15608076, 15609535, 15607960, 15608877, 57116801, 15609537, 57116800, 57116799, 57117014, 15609418, 15607685	549	68	4983	1.46826	1	0.958587	96.8411
Annotation Cluster 29	Enrichment Score: 0.947851606732574
Category	Term	Count	%	PValue	Genes	List Total	Pop Hits	Pop Total	Fold Enrichment	Bonferroni	Benjamini	FDR
INTERPRO	IPR011545:DNA/RNA helicase, DEAD/DEAH box type, N-terminal	6	0.530973	0.0254994	15610110, 15609229, 15608160, 15610432, 15608393, 15610785	926	15	7774	3.3581	1	0.720273	34.2294
INTERPRO	IPR001650:DNA/RNA helicase, C-terminal	7	0.619469	0.0314349	15610110, 15609229, 15609238, 15608160, 15610432, 15608393, 15610785	926	21	7774	2.79842	1	0.78012	40.4349
INTERPRO	IPR014021:Helicase, superfamily 1 and 2, ATP-binding	8	0.707965	0.0493214	15610110, 15609229, 15609238, 15608160, 15610432, 15608393, 15610785, 15609161	926	29	7774	2.31593	1	0.883573	55.977
INTERPRO	IPR014001:DEAD-like helicase, N-terminal	8	0.707965	0.0579947	15610110, 15609229, 15609238, 15608160, 15610432, 15608393, 15610785, 15609161	926	30	7774	2.23873	1	0.914179	62.0586
SMART	SM00490:HELICc	7	0.619469	0.071467	15610110, 15609229, 15609238, 15608160, 15610432, 15608393, 15610785	143	21	975	2.27273	0.994002	0.818307	53.4723
UP_SEQ_FEATURE	domain:Helicase C-terminal	4	0.353982	0.103912	15610110, 15609229, 15608160, 15608393	463	7	2678	3.30515	1	0.999922	81.3143
SP_PIR_KEYWORDS	helicase	9	0.79646	0.111848	15610110, 15609229, 15609238, 15608160, 15610432, 15608393, 15610785, 15610338, 15607769	1130	55	12695	1.83837	1	0.362836	78.0969
SMART	SM00487:DEXDc	8	0.707965	0.132836	15610110, 15609229, 15609238, 15608160, 15610432, 15608393, 15610785, 15609161	143	30	975	1.81818	0.999946	0.914445	77.0233
UP_SEQ_FEATURE	domain:Helicase ATP-binding	4	0.353982	0.241027	15610110, 15609229, 15608160, 15608393	463	10	2678	2.31361	1	0.999999	98.5249
GOTERM_MF_FAT	GO:0070035~purine NTP-dependent helicase activity	7	0.619469	0.374185	15610110, 15609229, 15608160, 15610432, 15608393, 15610785, 15610338	549	45	4983	1.4119	1	0.98408	99.8987
GOTERM_MF_FAT	GO:0008026~ATP-dependent helicase activity	7	0.619469	0.374185	15610110, 15609229, 15608160, 15610432, 15608393, 15610785, 15610338	549	45	4983	1.4119	1	0.98408	99.8987
GOTERM_MF_FAT	GO:0004386~helicase activity	8	0.707965	0.494839	15610110, 15609229, 15609238, 15608160, 15610432, 15608393, 15610785, 15610338	549	60	4983	1.2102	1	0.994318	99.9957
Annotation Cluster 30	Enrichment Score: 0.9344385199111467
Category	Term	Count	%	PValue	Genes	List Total	Pop Hits	Pop Total	Fold Enrichment	Bonferroni	Benjamini	FDR
KEGG_PATHWAY	mra00290:Valine, leucine and isoleucine biosynthesis	7	0.619469	0.0567833	15607330, 15610132, 161352459, 15608957, 15607183, 15610125, 15608674	322	20	2223	2.4163	1	0.2478	54.2502
KEGG_PATHWAY	mtu00290:Valine, leucine and isoleucine biosynthesis	7	0.619469	0.0567833	15607330, 15610132, 161352459, 15608957, 15607183, 15610125, 15608674	322	20	2223	2.4163	1	0.2478	54.2502
SP_PIR_KEYWORDS	leucine biosynthesis	3	0.265487	0.0659047	15610132, 161352459, 15610125	1130	5	12695	6.74071	1	0.262722	58.2235
SP_PIR_KEYWORDS	branched-chain amino acid biosynthesis	5	0.442478	0.0696068	15607330, 15610132, 161352459, 15608957, 15610125	1130	18	12695	3.1207	1	0.271189	60.2944
KEGG_PATHWAY	mtc00290:Valine, leucine and isoleucine biosynthesis	6	0.530973	0.12709	15607330, 15610132, 161352459, 15607183, 15610125, 15608674	322	19	2223	2.18012	1	0.453192	83.7679
GOTERM_BP_FAT	GO:0006551~leucine metabolic process	3	0.265487	0.143005	15610132, 161352459, 15610125	479	6	4188	4.37161	1	0.91255	89.7638
GOTERM_BP_FAT	GO:0009098~leucine biosynthetic process	3	0.265487	0.143005	15610132, 161352459, 15610125	479	6	4188	4.37161	1	0.91255	89.7638
GOTERM_BP_FAT	GO:0009082~branched chain family amino acid biosynthetic process	5	0.442478	0.237565	15607330, 15610132, 161352459, 15608957, 15610125	479	22	4188	1.98709	1	0.950893	98.1794
GOTERM_BP_FAT	GO:0009081~branched chain family amino acid metabolic process	5	0.442478	0.426037	15607330, 15610132, 161352459, 15608957, 15610125	479	29	4188	1.50745	1	0.983633	99.9725
Annotation Cluster 31	Enrichment Score: 0.9277767264835101
Category	Term	Count	%	PValue	Genes	List Total	Pop Hits	Pop Total	Fold Enrichment	Bonferroni	Benjamini	FDR
KEGG_PATHWAY	mtu00260:Glycine, serine and threonine metabolism	9	0.79646	0.0253552	15610844, 15609620, 15609042, 57116746, 57116827, 15610179, 15607577, 15610439, 15607868	322	26	2223	2.38975	0.999572	0.143688	29.0744
KEGG_PATHWAY	mra00260:Glycine, serine and threonine metabolism	9	0.79646	0.0253552	15610844, 15609620, 15609042, 57116746, 57116827, 15610179, 15607577, 15610439, 15607868	322	26	2223	2.38975	0.999572	0.143688	29.0744
INTERPRO	IPR006383:HAD-superfamily hydrolase, subfamily IB, PSPase-like	3	0.265487	0.337804	15609620, 57116746, 15610179	926	10	7774	2.51857	1	0.999492	99.8752
KEGG_PATHWAY	mtc00260:Glycine, serine and threonine metabolism	3	0.265487	0.895558	15610844, 57116827, 15607577	322	25	2223	0.828447	1	0.996605	100
Annotation Cluster 32	Enrichment Score: 0.9257138800957639
Category	Term	Count	%	PValue	Genes	List Total	Pop Hits	Pop Total	Fold Enrichment	Bonferroni	Benjamini	FDR
INTERPRO	IPR004255:Uncharacterised protein family UPF0089	10	0.884956	0.0993212	15610225, 15610616, 15608563, 15610224, 15608898, 15607362, 15609621, 15610507, 15608265, 15610876	926	47	7774	1.78622	1	0.974906	81.674
INTERPRO	IPR014292:Acyltransferase, WS/DGAT/MGAT	9	0.79646	0.118963	15610225, 15610616, 15608563, 15610224, 15608898, 15607362, 15609621, 15610507, 15610876	926	42	7774	1.79898	1	0.979842	87.1846
PIR_SUPERFAMILY	PIRSF017061:uncharacterized conserved protein	8	0.707965	0.141385	15610225, 15610616, 15610224, 15608898, 15607362, 15609621, 15610507, 15610876	548	31	3842	1.80928	1	1	89.0254
Annotation Cluster 33	Enrichment Score: 0.9086659338036779
Category	Term	Count	%	PValue	Genes	List Total	Pop Hits	Pop Total	Fold Enrichment	Bonferroni	Benjamini	FDR
KEGG_PATHWAY	mtu00626:Naphthalene and anthracene degradation	19	1.68142	0.000183845	15610340, 15607468, 15609032, 15610196, 57117089, 15609017, 15608543, 15608636, 15607364, 15607354, 15610681, 15609403, 15608661, 57116859, 15609759, 15610258, 15608021, 15607231, 15610527	322	52	2223	2.52252	0.0540128	0.00291817	0.245641
SP_PIR_KEYWORDS	metalloprotein	11	0.973451	0.000535515	15610196, 15610995, 15609045, 15607468, 15609017, 15607904, 15610182, 15610297, 15610180, 57116859, 15608668	1130	34	12695	3.6347	0.114967	0.00553599	0.683432
SP_PIR_KEYWORDS	chromoprotein	6	0.530973	0.0177052	15610196, 15609045, 15607468, 15609017, 15607904, 15610180	1130	18	12695	3.74484	0.982973	0.0991664	20.4435
KEGG_PATHWAY	mtu00361:gamma-Hexachlorocyclohexane degradation	10	0.884956	0.0264173	15610196, 15609032, 15607468, 15609017, 15610446, 57116859, 15610258, 15609902, 15610681, 15609403	322	31	2223	2.22701	0.999692	0.144001	30.1013
GOTERM_MF_FAT	GO:0046906~tetrapyrrole binding	16	1.41593	0.155928	15607468, 15610196, 15609045, 15608631, 15609017, 15607904, 15607710, 15610180, 15607354, 15610681, 15607393, 15609403, 57116859, 15610258, 15609261, 15608511	549	103	4983	1.40994	1	0.93082	91.7404
SP_PIR_KEYWORDS	Monooxygenase	13	1.15044	0.167924	15607468, 15610196, 15610754, 15609017, 15607904, 15610220, 15610681, 15609403, 15609515, 15607715, 57116859, 15610258, 15608532	1130	99	12695	1.47524	1	0.455257	90.4964
SP_PIR_KEYWORDS	heme	11	0.973451	0.200895	15610196, 15609045, 15607468, 15609017, 15607904, 15610180, 57116859, 15610258, 15610681, 15609403, 15607393	1130	83	12695	1.48891	1	0.494274	94.3365
KEGG_PATHWAY	mra00361:gamma-Hexachlorocyclohexane degradation	7	0.619469	0.232664	15610196, 15607468, 15609017, 57116859, 15610258, 15610681, 15609403	322	29	2223	1.66642	1	0.62294	97.106
INTERPRO	IPR001128:Cytochrome P450	8	0.707965	0.245754	15610196, 15607468, 15609017, 15607904, 57116859, 15610258, 15610681, 15609403	926	43	7774	1.56191	1	0.99696	98.9694
INTERPRO	IPR017972:Cytochrome P450, conserved site	8	0.707965	0.284134	15610196, 15607468, 15609017, 15607904, 57116859, 15610258, 15610681, 15609403	926	45	7774	1.49249	1	0.998703	99.5582
SP_PIR_KEYWORDS	iron	22	1.9469	0.326524	15607330, 15609045, 15607468, 15610196, 15609017, 15607904, 15610297, 15610180, 15607338, 15610017, 15610954, 15610125, 15607374, 15610690, 15610681, 15607948, 15609403, 15607393, 15609515, 15610287, 57116859, 15610258	1130	211	12695	1.17137	1	0.66684	99.366
GOTERM_MF_FAT	GO:0020037~heme binding	12	1.06195	0.344563	15610196, 15609045, 15607468, 15609017, 15607904, 15610180, 57116859, 15610258, 15608511, 15610681, 15609403, 15607393	549	86	4983	1.26649	1	0.981172	99.8
UP_SEQ_FEATURE	metal ion-binding site:Iron (heme axial ligand)	9	0.79646	0.469362	15610196, 15609045, 15607468, 15609017, 15607904, 57116859, 15610258, 15610681, 15609403	463	43	2678	1.21061	1	1	99.9938
INTERPRO	IPR002397:Cytochrome P450, B-class	4	0.353982	0.585441	15609017, 15610258, 15610681, 15609403	926	25	7774	1.34324	1	0.999993	99.9999
KEGG_PATHWAY	mra00626:Naphthalene and anthracene degradation	7	0.619469	0.649968	15610196, 15607468, 15609017, 57116859, 15610258, 15610681, 15609403	322	45	2223	1.07391	1	0.94975	99.9999
PIR_SUPERFAMILY	PIRSF000059:cytochrome P450 CYP106	4	0.353982	0.803286	15609017, 15610258, 15610681, 15609403	548	29	3842	0.967027	1	1	100
GOTERM_MF_FAT	GO:0005506~iron ion binding	24	2.12389	0.817398	15607330, 15609045, 15607468, 15610196, 15609017, 15607904, 15610297, 15610180, 15607338, 15610017, 15610954, 15610125, 15607374, 15610690, 15610681, 15607948, 15609403, 15607393, 15609515, 15610977, 15610287, 57116859, 15610258, 15608511	549	244	4983	0.892771	1	0.999888	100
INTERPRO	IPR017973:Cytochrome P450, C-terminal region	3	0.265487	0.848539	15607468, 15607904, 57116859	926	27	7774	0.932805	1	1	100
Annotation Cluster 34	Enrichment Score: 0.9001412703916077
Category	Term	Count	%	PValue	Genes	List Total	Pop Hits	Pop Total	Fold Enrichment	Bonferroni	Benjamini	FDR
GOTERM_BP_FAT	GO:0000271~polysaccharide biosynthetic process	13	1.15044	0.0672304	15608478, 15608466, 15610402, 15610578, 15610929, 15607946, 15610930, 15610118, 57116685, 15608353, 15608226, 15607159, 15609748	479	66	4188	1.72215	1	0.824466	64.2241
GOTERM_BP_FAT	GO:0034637~cellular carbohydrate biosynthetic process	9	0.79646	0.134036	15610119, 15610626, 15608466, 15607188, 15608353, 15609748, 57116935, 15607704, 15610578, 15610402	479	45	4188	1.74864	1	0.915166	88.0623
GOTERM_BP_FAT	GO:0044264~cellular polysaccharide metabolic process	6	0.530973	0.148568	15608466, 15608353, 15608468, 15609748, 15610578, 15610402	479	25	4188	2.09837	1	0.915787	90.7025
GOTERM_BP_FAT	GO:0033692~cellular polysaccharide biosynthetic process	5	0.442478	0.18738	15608466, 15608353, 15609748, 15610578, 15610402	479	20	4188	2.1858	1	0.944713	95.3322
Annotation Cluster 35	Enrichment Score: 0.8972955168470444
Category	Term	Count	%	PValue	Genes	List Total	Pop Hits	Pop Total	Fold Enrichment	Bonferroni	Benjamini	FDR
SP_PIR_KEYWORDS	trna-binding	6	0.530973	0.000512187	15607823, 15608788, 15607822, 15607856, 15610596, 15607781	1130	9	12695	7.48968	0.110245	0.00554687	0.653751
GOTERM_MF_FAT	GO:0000049~tRNA binding	6	0.530973	0.00414464	15607823, 15608788, 15607822, 15607856, 15610596, 15607781	549	11	4983	4.95082	0.911198	0.149068	5.92699
SP_PIR_KEYWORDS	rna-binding	14	1.23894	0.00552375	15608827, 15609920, 15608150, 15607822, 15607856, 15609978, 15610596, 15607823, 15607863, 15607854, 15608788, 15608393, 15610053, 15607781	1130	67	12695	2.34751	0.717169	0.0375469	6.84581
SP_PIR_KEYWORDS	ribonucleoprotein	10	0.884956	0.0819814	15607823, 15610592, 15607854, 15607863, 15610053, 15607822, 15607856, 15610578, 15610596, 15607781	1130	60	12695	1.87242	1	0.303132	66.5493
SP_PIR_KEYWORDS	rrna-binding	7	0.619469	0.105961	15607823, 15607854, 15607863, 15607822, 15607856, 15610596, 15607781	1130	37	12695	2.12545	1	0.356156	76.1637
GOTERM_CC_FAT	GO:0043232~intracellular non-membrane-bounded organelle	16	1.41593	0.108039	15607822, 15607856, 15610596, 15610578, 15610782, 15609480, 15607823, 15607148, 15610592, 15607863, 15607854, 15607145, 15607147, 15610556, 15608834, 15607781	215	82	1630	1.4793	0.999165	0.905852	68.4562
GOTERM_CC_FAT	GO:0043228~non-membrane-bounded organelle	16	1.41593	0.108039	15607822, 15607856, 15610596, 15610578, 15610782, 15609480, 15607823, 15607148, 15610592, 15607863, 15607854, 15607145, 15607147, 15610556, 15608834, 15607781	215	82	1630	1.4793	0.999165	0.905852	68.4562
SP_PIR_KEYWORDS	ribosomal protein	10	0.884956	0.120383	15607823, 15610592, 15607854, 15607863, 15607822, 15610556, 15607856, 15610578, 15610596, 15607781	1130	65	12695	1.72839	1	0.376058	80.644
GOTERM_CC_FAT	GO:0033279~ribosomal subunit	5	0.442478	0.147768	15607823, 15607854, 15607863, 15607822, 15607781	215	16	1630	2.36919	0.999951	0.916123	80.0831
GOTERM_CC_FAT	GO:0015934~large ribosomal subunit	3	0.265487	0.231477	15607854, 15607863, 15607781	215	7	1630	3.24917	1	0.961793	92.9837
GOTERM_MF_FAT	GO:0019843~rRNA binding	7	0.619469	0.234626	15607823, 15607854, 15607863, 15607822, 15607856, 15610596, 15607781	549	38	4983	1.67199	1	0.961136	98.0427
GOTERM_MF_FAT	GO:0003723~RNA binding	17	1.50442	0.252566	15608827, 15609920, 15608150, 15607822, 15607856, 15609978, 15610596, 15607521, 15607823, 15607863, 15607854, 15608788, 15608393, 15610053, 15608021, 15608782, 15607781	549	121	4983	1.27521	1	0.968683	98.6193
GOTERM_MF_FAT	GO:0003735~structural constituent of ribosome	9	0.79646	0.337481	15607823, 15610592, 15607854, 15607863, 15607822, 15607856, 15610578, 15610596, 15607781	549	60	4983	1.36148	1	0.980451	99.7658
GOTERM_CC_FAT	GO:0030529~ribonucleoprotein complex	11	0.973451	0.420461	15607823, 15610592, 15607854, 15607863, 15610053, 15607822, 15610556, 15607856, 15610578, 15610596, 15607781	215	69	1630	1.20863	1	0.976671	99.5934
GOTERM_MF_FAT	GO:0005198~structural molecule activity	9	0.79646	0.47661	15607823, 15610592, 15607854, 15607863, 15607822, 15607856, 15610578, 15610596, 15607781	549	68	4983	1.2013	1	0.993032	99.9927
GOTERM_CC_FAT	GO:0005840~ribosome	10	0.884956	0.507449	15607823, 15610592, 15607854, 15607863, 15607822, 15610556, 15607856, 15610578, 15610596, 15607781	215	66	1630	1.1487	1	0.981527	99.9212
KEGG_PATHWAY	mra03010:Ribosome	9	0.79646	0.528626	15607823, 15610592, 15607854, 15607863, 15607822, 15607856, 15610578, 15610596, 15607781	322	54	2223	1.15062	1	0.894481	99.9957
KEGG_PATHWAY	mtu03010:Ribosome	9	0.79646	0.550856	15607823, 15610592, 15607854, 15607863, 15607822, 15607856, 15610578, 15610596, 15607781	322	55	2223	1.1297	1	0.904329	99.9978
KEGG_PATHWAY	mtc03010:Ribosome	9	0.79646	0.572651	15607823, 15610592, 15607854, 15607863, 15607822, 15607856, 15610578, 15610596, 15607781	322	56	2223	1.10953	1	0.915307	99.9988
KEGG_PATHWAY	mtf03010:Ribosome	8	0.707965	0.682187	15610592, 15607854, 15607863, 15607822, 15607856, 15610578, 15610596, 15607781	322	54	2223	1.02277	1	0.959456	100
Annotation Cluster 36	Enrichment Score: 0.8854601889938172
Category	Term	Count	%	PValue	Genes	List Total	Pop Hits	Pop Total	Fold Enrichment	Bonferroni	Benjamini	FDR
KEGG_PATHWAY	mtu03410:Base excision repair	8	0.707965	0.00932656	15608084, 15608078, 15610867, 15609601, 15610433, 15608767, 15610199, 15608457	322	18	2223	3.06832	0.940978	0.0717641	11.7805
UP_SEQ_FEATURE	binding site:DNA	3	0.265487	0.346676	15609601, 15610433, 15608457	463	7	2678	2.47886	1	1	99.8509
GOTERM_BP_FAT	GO:0006284~base-excision repair	4	0.353982	0.682299	15609601, 15610433, 15608457, 15608296	479	30	4188	1.16576	1	0.998288	100
Annotation Cluster 37	Enrichment Score: 0.8707661778147117
Category	Term	Count	%	PValue	Genes	List Total	Pop Hits	Pop Total	Fold Enrichment	Bonferroni	Benjamini	FDR
INTERPRO	IPR000595:Cyclic nucleotide-binding	8	0.707965	0.0579947	15609571, 15607246, 15607215, 15609702, 15608813, 15610375, 15610812, 15610864	926	30	7774	2.23873	1	0.914179	62.0586
INTERPRO	IPR014710:RmlC-like jelly roll fold	7	0.619469	0.107293	15609571, 15607246, 15609702, 15608813, 15610375, 15610812, 15610864	926	28	7774	2.09881	1	0.977228	84.1352
SMART	SM00100:cNMP	8	0.707965	0.132836	15609571, 15607246, 15607215, 15609702, 15608813, 15610375, 15610812, 15610864	143	30	975	1.81818	0.999946	0.914445	77.0233
INTERPRO	IPR018488:Cyclic nucleotide-binding, conserved site	4	0.353982	0.397794	15607215, 15609702, 15610375, 15610864	926	19	7774	1.76742	1	0.999761	99.9733
Annotation Cluster 38	Enrichment Score: 0.8523420811328973
Category	Term	Count	%	PValue	Genes	List Total	Pop Hits	Pop Total	Fold Enrichment	Bonferroni	Benjamini	FDR
INTERPRO	IPR017849:Alkaline phosphatase-like, alpha/beta/alpha	4	0.353982	0.0814467	57116717, 15610435, 15607803, 57117053	926	9	7774	3.73122	1	0.954081	74.7938
INTERPRO	IPR000917:Sulfatase	4	0.353982	0.133926	57116717, 15610435, 15607803, 57117053	926	11	7774	3.05282	1	0.983803	90.2935
GOTERM_MF_FAT	GO:0008484~sulfuric ester hydrolase activity	4	0.353982	0.254235	57116717, 15610435, 15607803, 57117053	549	16	4983	2.26913	1	0.967301	98.6639
Annotation Cluster 39	Enrichment Score: 0.8506701042752493
Category	Term	Count	%	PValue	Genes	List Total	Pop Hits	Pop Total	Fold Enrichment	Bonferroni	Benjamini	FDR
SP_PIR_KEYWORDS	Chaperone	6	0.530973	0.056475	15609510, 15607491, 15609436, 57117131, 15609599, 57116724	1130	24	12695	2.80863	0.999998	0.232858	52.4906
GOTERM_MF_FAT	GO:0051082~unfolded protein binding	4	0.353982	0.111747	15609510, 15607491, 15609436, 57116724	549	11	4983	3.30055	1	0.900024	82.5049
GOTERM_BP_FAT	GO:0006457~protein folding	5	0.442478	0.212053	15609510, 15607491, 15609436, 15609599, 57116724	479	21	4188	2.08172	1	0.949159	97.0397
SP_PIR_KEYWORDS	stress response	5	0.442478	0.295653	15609510, 15608122, 15607491, 15609436, 57116724	1130	31	12695	1.81202	1	0.631709	98.8747
Annotation Cluster 40	Enrichment Score: 0.8468571141181949
Category	Term	Count	%	PValue	Genes	List Total	Pop Hits	Pop Total	Fold Enrichment	Bonferroni	Benjamini	FDR
KEGG_PATHWAY	mtu00240:Pyrimidine metabolism	13	1.15044	0.0125883	57116728, 15608837, 15607710, 15609920, 15608767, 15607374, 15610383, 15607807, 15607808, 57116856, 15607144, 15609550, 15610847	322	42	2223	2.13687	0.978199	0.0851286	15.5876
KEGG_PATHWAY	mra00240:Pyrimidine metabolism	12	1.06195	0.0313989	57116728, 15607807, 15608837, 15607808, 15607144, 15607710, 57116856, 15609920, 15608767, 15607374, 15610383, 15610847	322	42	2223	1.97249	0.999935	0.158059	34.737
GOTERM_BP_FAT	GO:0006221~pyrimidine nucleotide biosynthetic process	5	0.442478	0.212053	57116728, 15608837, 15609629, 57116856, 15610383	479	21	4188	2.08172	1	0.949159	97.0397
SP_PIR_KEYWORDS	pyrimidine biosynthesis	3	0.265487	0.221357	57116728, 15608837, 57116856	1130	10	12695	3.37035	1	0.52792	95.9369
KEGG_PATHWAY	mtc00240:Pyrimidine metabolism	9	0.79646	0.25263	57116728, 15607807, 15608837, 15607808, 15607144, 57116856, 15609920, 15608767, 15610847	322	42	2223	1.47937	1	0.648981	97.966
GOTERM_BP_FAT	GO:0006220~pyrimidine nucleotide metabolic process	5	0.442478	0.263744	57116728, 15608837, 15609629, 57116856, 15610383	479	23	4188	1.9007	1	0.948337	98.9133
KEGG_PATHWAY	mtf00240:Pyrimidine metabolism	4	0.353982	0.954803	57116728, 15607807, 15608837, 57116856	322	42	2223	0.657498	1	0.99947	100
Annotation Cluster 41	Enrichment Score: 0.8415621514197053
Category	Term	Count	%	PValue	Genes	List Total	Pop Hits	Pop Total	Fold Enrichment	Bonferroni	Benjamini	FDR
INTERPRO	IPR000583:Glutamine amidotransferase, class-II	4	0.353982	0.0594075	15610995, 15610572, 15608201, 15607948	926	8	7774	4.19762	1	0.912488	62.9712
INTERPRO	IPR017932:Glutamine amidotransferase, type II	4	0.353982	0.106418	15610995, 15610572, 15608201, 15607948	926	10	7774	3.3581	1	0.978799	83.881
KEGG_PATHWAY	mtu00250:Alanine, aspartate and glutamate metabolism	7	0.619469	0.140357	15609015, 15610995, 15610572, 15609613, 57116856, 15610568, 15607948	322	25	2223	1.93304	1	0.474441	86.7747
KEGG_PATHWAY	mra00250:Alanine, aspartate and glutamate metabolism	7	0.619469	0.140357	15609015, 15610995, 15610572, 15609613, 57116856, 15610568, 15607948	322	25	2223	1.93304	1	0.474441	86.7747
KEGG_PATHWAY	mtc00250:Alanine, aspartate and glutamate metabolism	5	0.442478	0.497584	15610995, 15610572, 57116856, 15610568, 15607948	322	25	2223	1.38075	1	0.874913	99.99
Annotation Cluster 42	Enrichment Score: 0.8234335144108753
Category	Term	Count	%	PValue	Genes	List Total	Pop Hits	Pop Total	Fold Enrichment	Bonferroni	Benjamini	FDR
GOTERM_MF_FAT	GO:0004527~exonuclease activity	9	0.79646	0.103648	15609818, 15609227, 15608417, 15608248, 15607144, 15609920, 15608767, 15607769, 15610847	549	44	4983	1.85656	1	0.897545	80.0059
SP_PIR_KEYWORDS	exonuclease	5	0.442478	0.110498	15609227, 15608417, 15608248, 15608767, 15607769	1130	21	12695	2.67488	1	0.363962	77.6667
SP_PIR_KEYWORDS	nuclease	5	0.442478	0.295653	15609227, 15608248, 15608767, 15608599, 15607769	1130	31	12695	1.81202	1	0.631709	98.8747
Annotation Cluster 43	Enrichment Score: 0.8030153077624068
Category	Term	Count	%	PValue	Genes	List Total	Pop Hits	Pop Total	Fold Enrichment	Bonferroni	Benjamini	FDR
KEGG_PATHWAY	mtu00190:Oxidative phosphorylation	14	1.23894	0.0105197	15608760, 15610293, 15610455, 15608594, 15610294, 15610454, 15610453, 15610180, 15610452, 15607533, 15608693, 15608692, 15608690, 15610287	322	46	2223	2.10113	0.958983	0.0732231	13.1913
GOTERM_MF_FAT	GO:0000104~succinate dehydrogenase activity	5	0.442478	0.0115957	15610455, 15608690, 15610454, 15610453, 15610452	549	9	4983	5.0425	0.998886	0.31461	15.767
KEGG_PATHWAY	mtu00020:Citrate cycle (TCA cycle)	11	0.973451	0.0179548	15608693, 15608692, 15610455, 15608690, 15609592, 15610454, 15610453, 15610452, 15609632, 15610439, 15608092	322	34	2223	2.23356	0.995796	0.109896	21.5223
KEGG_PATHWAY	mra00190:Oxidative phosphorylation	13	1.15044	0.0258811	15608760, 15610293, 15610455, 15610454, 15610294, 15610453, 15610180, 15610452, 15607533, 15608693, 15608692, 15608690, 15610287	322	46	2223	1.95105	0.999636	0.14382	29.5847
GOTERM_BP_FAT	GO:0015980~energy derivation by oxidation of organic compounds	16	1.41593	0.0281425	15610119, 15608466, 15610293, 15610455, 15608468, 15610294, 15610454, 15610180, 15610452, 15609989, 161352467, 15608092, 15607225, 15608353, 15608690, 15610287, 15607704	479	78	4188	1.79348	1	0.789246	34.4007
KEGG_PATHWAY	mra00020:Citrate cycle (TCA cycle)	10	0.884956	0.0464544	15608693, 15608692, 15610455, 15608690, 15610454, 15610453, 15610452, 15609632, 15610439, 15608092	322	34	2223	2.03051	0.999999	0.216108	47.0751
KEGG_PATHWAY	mtc00190:Oxidative phosphorylation	12	1.06195	0.0500285	15608693, 15608760, 15610293, 15608692, 15610455, 15608690, 15610294, 15610454, 15610453, 15610452, 15610180, 15610287	322	45	2223	1.84099	1	0.227658	49.668
GOTERM_BP_FAT	GO:0045333~cellular respiration	12	1.06195	0.135806	15607225, 15610293, 15610455, 15608690, 15610294, 15610454, 15610452, 15610180, 15610287, 15609989, 161352467, 15608092	479	67	4188	1.56595	1	0.906229	88.4178
KEGG_PATHWAY	mtc00020:Citrate cycle (TCA cycle)	8	0.707965	0.210341	15608693, 15608692, 15610455, 15608690, 15610454, 15610453, 15610452, 15608092	322	34	2223	1.62441	1	0.589952	95.7529
GOTERM_BP_FAT	GO:0009060~aerobic respiration	7	0.619469	0.323914	15610455, 15610454, 15610452, 15610180, 15609989, 161352467, 15608092	479	41	4188	1.49274	1	0.963407	99.6915
GOTERM_BP_FAT	GO:0006084~acetyl-CoA metabolic process	6	0.530973	0.464104	15610455, 15610454, 15610452, 15609989, 161352467, 15608092	479	39	4188	1.34511	1	0.988389	99.99
GOTERM_BP_FAT	GO:0006099~tricarboxylic acid cycle	6	0.530973	0.464104	15610455, 15610454, 15610452, 15609989, 161352467, 15608092	479	39	4188	1.34511	1	0.988389	99.99
GOTERM_BP_FAT	GO:0046356~acetyl-CoA catabolic process	6	0.530973	0.464104	15610455, 15610454, 15610452, 15609989, 161352467, 15608092	479	39	4188	1.34511	1	0.988389	99.99
GOTERM_BP_FAT	GO:0022900~electron transport chain	7	0.619469	0.493484	15607225, 15610293, 15608690, 15610294, 15610454, 15610180, 15610287	479	49	4188	1.24903	1	0.99032	99.9957
GOTERM_BP_FAT	GO:0009109~coenzyme catabolic process	6	0.530973	0.509801	15610455, 15610454, 15610452, 15609989, 161352467, 15608092	479	41	4188	1.27949	1	0.990435	99.9973
GOTERM_BP_FAT	GO:0051187~cofactor catabolic process	6	0.530973	0.509801	15610455, 15610454, 15610452, 15609989, 161352467, 15608092	479	41	4188	1.27949	1	0.990435	99.9973
GOTERM_BP_FAT	GO:0006091~generation of precursor metabolites and energy	17	1.50442	0.586633	15610119, 15608466, 15610293, 15610455, 15608468, 15610294, 15610454, 15608163, 15610180, 15610452, 15609989, 161352467, 15608092, 15607225, 15608353, 15608690, 15610287, 15607704	479	144	4188	1.03219	1	0.995523	99.9998
SP_PIR_KEYWORDS	tricarboxylic acid cycle	3	0.265487	0.594638	15609989, 161352467, 15608092	1130	22	12695	1.53198	1	0.880263	99.999
KEGG_PATHWAY	mtc00650:Butanoate metabolism	9	0.79646	0.709638	15608693, 15608692, 15610455, 15608690, 15609640, 15610454, 15610453, 15610452, 15610568	322	63	2223	0.986247	1	0.966463	100
KEGG_PATHWAY	mtc00632:Benzoate degradation via CoA ligation	7	0.619469	0.799412	15608693, 15608692, 15610455, 15608690, 15610454, 15610453, 15610452	322	53	2223	0.911813	1	0.986343	100
Annotation Cluster 44	Enrichment Score: 0.7960793899943464
Category	Term	Count	%	PValue	Genes	List Total	Pop Hits	Pop Total	Fold Enrichment	Bonferroni	Benjamini	FDR
KEGG_PATHWAY	mtu03410:Base excision repair	8	0.707965	0.00932656	15608084, 15608078, 15610867, 15609601, 15610433, 15608767, 15610199, 15608457	322	18	2223	3.06832	0.940978	0.0717641	11.7805
KEGG_PATHWAY	mtu03420:Nucleotide excision repair	5	0.442478	0.131314	15608078, 15610867, 15608160, 15608767, 15610199	322	14	2223	2.46562	1	0.455201	84.7877
KEGG_PATHWAY	mra03410:Base excision repair	5	0.442478	0.255727	15610867, 15610433, 15608767, 15610199, 15608457	322	18	2223	1.9177	1	0.649836	98.0759
KEGG_PATHWAY	mra03420:Nucleotide excision repair	4	0.353982	0.328985	15610867, 15608160, 15608767, 15610199	322	14	2223	1.97249	1	0.73394	99.5189
KEGG_PATHWAY	mtc03420:Nucleotide excision repair	4	0.353982	0.328985	15610867, 15608160, 15608767, 15610199	322	14	2223	1.97249	1	0.73394	99.5189
KEGG_PATHWAY	mtc03410:Base excision repair	4	0.353982	0.493584	15610867, 15610433, 15608767, 15610199	322	18	2223	1.53416	1	0.874513	99.9888
Annotation Cluster 45	Enrichment Score: 0.7719419851183585
Category	Term	Count	%	PValue	Genes	List Total	Pop Hits	Pop Total	Fold Enrichment	Bonferroni	Benjamini	FDR
GOTERM_BP_FAT	GO:0009123~nucleoside monophosphate metabolic process	18	1.59292	0.0456082	15610411, 15609625, 15609629, 57116894, 15608498, 15608459, 15607949, 15608460, 15609037, 15609572, 15607943, 15609363, 15608096, 15608785, 15608097, 15608031, 15607527, 15610547	479	97	4188	1.62245	1	0.826319	49.8144
GOTERM_BP_FAT	GO:0009124~nucleoside monophosphate biosynthetic process	18	1.59292	0.0456082	15610411, 15609625, 15609629, 57116894, 15608498, 15608459, 15607949, 15608460, 15609037, 15609572, 15607943, 15609363, 15608096, 15608785, 15608097, 15608031, 15607527, 15610547	479	97	4188	1.62245	1	0.826319	49.8144
GOTERM_MF_FAT	GO:0016849~phosphorus-oxygen lyase activity	12	1.06195	0.131252	15609572, 15609363, 15608785, 15609625, 15610717, 57116894, 15608498, 15608031, 15608459, 15607527, 15608460, 15609037	549	69	4983	1.57852	1	0.929073	87.38
INTERPRO	IPR001054:Adenylyl cyclase class-3/4/guanylyl cyclase	10	0.884956	0.145888	15609572, 15608785, 15609625, 57116894, 15608498, 15608031, 15608459, 15607527, 15608460, 15609037	926	51	7774	1.64613	1	0.98671	92.2538
GOTERM_BP_FAT	GO:0009187~cyclic nucleotide metabolic process	11	0.973451	0.243432	15609572, 15609363, 15608785, 15609625, 57116894, 15608498, 15608031, 15608459, 15607527, 15608460, 15609037	479	68	4188	1.41434	1	0.946946	98.3757
GOTERM_BP_FAT	GO:0009190~cyclic nucleotide biosynthetic process	11	0.973451	0.243432	15609572, 15609363, 15608785, 15609625, 57116894, 15608498, 15608031, 15608459, 15607527, 15608460, 15609037	479	68	4188	1.41434	1	0.946946	98.3757
SMART	SM00044:CYCc	10	0.884956	0.318544	15609572, 15608785, 15609625, 57116894, 15608498, 15608031, 15608459, 15607527, 15608460, 15609037	143	51	975	1.3369	1	0.977187	98.0888
GOTERM_BP_FAT	GO:0007242~intracellular signaling cascade	10	0.884956	0.337693	15609572, 15608785, 15609625, 57116894, 15608498, 15608031, 15608459, 15607527, 15608460, 15609037	479	66	4188	1.32473	1	0.967728	99.7724
UP_SEQ_FEATURE	domain:Guanylate cyclase	4	0.353982	0.444496	57116894, 15608031, 15608459, 15608460	463	14	2678	1.65258	1	1	99.9875
Annotation Cluster 46	Enrichment Score: 0.7626083952431014
Category	Term	Count	%	PValue	Genes	List Total	Pop Hits	Pop Total	Fold Enrichment	Bonferroni	Benjamini	FDR
KEGG_PATHWAY	mtc00500:Starch and sucrose metabolism	6	0.530973	0.105492	15608133, 15608919, 15610626, 15608466, 15608353, 15610393	322	18	2223	2.30124	1	0.394982	77.4905
INTERPRO	IPR005835:Nucleotidyl transferase	3	0.265487	0.153389	15608133, 15608353, 15610393	926	6	7774	4.19762	1	0.98612	93.2866
KEGG_PATHWAY	mtc00520:Amino sugar and nucleotide sugar metabolism	6	0.530973	0.31854	15610572, 15608133, 15608353, 15610393, 15609839, 15607760	322	26	2223	1.59317	1	0.731837	99.4084
Annotation Cluster 47	Enrichment Score: 0.7429187738647764
Category	Term	Count	%	PValue	Genes	List Total	Pop Hits	Pop Total	Fold Enrichment	Bonferroni	Benjamini	FDR
KEGG_PATHWAY	mtu00061:Fatty acid biosynthesis	5	0.442478	0.0817669	15609661, 15609380, 15609638, 15608860, 15610638, 15608490	322	12	2223	2.87655	1	0.331372	68.0524
GOTERM_MF_FAT	GO:0004312~fatty-acid synthase activity	5	0.442478	0.193503	15609661, 15609380, 15609382, 15610638, 15607382, 15608490	549	21	4983	2.16107	1	0.953018	95.7731
KEGG_PATHWAY	mra00061:Fatty acid biosynthesis	4	0.353982	0.244762	15609661, 15609380, 15609638, 15610638, 15608490	322	12	2223	2.30124	1	0.639917	97.6602
GOTERM_BP_FAT	GO:0006633~fatty acid biosynthetic process	6	0.530973	0.275624	15609661, 15609380, 15609382, 15609638, 15607382, 15610961	479	31	4188	1.69224	1	0.944288	99.1454
Annotation Cluster 48	Enrichment Score: 0.7332448637589604
Category	Term	Count	%	PValue	Genes	List Total	Pop Hits	Pop Total	Fold Enrichment	Bonferroni	Benjamini	FDR
KEGG_PATHWAY	mtu03018:RNA degradation	4	0.353982	0.128698	15609920, 15607491, 15608393, 15608163	322	9	2223	3.06832	1	0.452821	84.1634
KEGG_PATHWAY	mra03018:RNA degradation	4	0.353982	0.128698	15609920, 15607491, 15608393, 15608163	322	9	2223	3.06832	1	0.452821	84.1634
KEGG_PATHWAY	mtc03018:RNA degradation	3	0.265487	0.381173	15609920, 15607491, 15608163	322	9	2223	2.30124	1	0.789544	99.8371
Annotation Cluster 49	Enrichment Score: 0.7269391828731365
Category	Term	Count	%	PValue	Genes	List Total	Pop Hits	Pop Total	Fold Enrichment	Bonferroni	Benjamini	FDR
SP_PIR_KEYWORDS	glutamine amidotransferase	7	0.619469	0.0336067	15610572, 57116682, 15608837, 15610849, 15608740, 15608201, 15607948	1130	28	12695	2.80863	0.999588	0.162335	35.4447
INTERPRO	IPR000991:Glutamine amidotransferase class-I, C-terminal	3	0.265487	0.198484	57116682, 15608837, 15608740	926	7	7774	3.59796	1	0.994184	97.2373
GOTERM_BP_FAT	GO:0006541~glutamine metabolic process	7	0.619469	0.261761	15610572, 57116682, 15608837, 15610849, 15608740, 15608201, 15607948	479	38	4188	1.61059	1	0.949467	98.8693
UP_SEQ_FEATURE	domain:Glutamine amidotransferase type-1	3	0.265487	0.346676	57116682, 15608837, 15608740	463	7	2678	2.47886	1	1	99.8509
INTERPRO	IPR017926:Glutamine amidotransferase type 1	3	0.265487	0.38311	57116682, 15608837, 15608740	926	11	7774	2.28961	1	0.999745	99.9605
Annotation Cluster 50	Enrichment Score: 0.7025006894628218
Category	Term	Count	%	PValue	Genes	List Total	Pop Hits	Pop Total	Fold Enrichment	Bonferroni	Benjamini	FDR
GOTERM_BP_FAT	GO:0016051~carbohydrate biosynthetic process	18	1.59292	0.0263233	15610119, 15610572, 15608478, 15608466, 15607188, 57116935, 15610402, 15610578, 15610929, 15607946, 15610930, 15610118, 57116685, 15610626, 15608353, 15608226, 15607159, 15609748, 15607704	479	91	4188	1.72943	1	0.798216	32.5635
GOTERM_BP_FAT	GO:0000271~polysaccharide biosynthetic process	13	1.15044	0.0672304	15608478, 15608466, 15610402, 15610578, 15610929, 15607946, 15610930, 15610118, 57116685, 15608353, 15608226, 15607159, 15609748	479	66	4188	1.72215	1	0.824466	64.2241
GOTERM_BP_FAT	GO:0005976~polysaccharide metabolic process	17	1.50442	0.0810159	15608478, 15608466, 15608468, 15610402, 15610578, 15610929, 15607946, 15610930, 15610118, 57117169, 57116685, 57116687, 15608353, 15608226, 15607159, 15609748, 57117160	479	97	4188	1.53232	1	0.868359	71.2865
SP_PIR_KEYWORDS	cell wall biogenesis/degradation	7	0.619469	0.105961	57116685, 15608478, 15608226, 15607159, 15610929, 15610930, 15610118	1130	37	12695	2.12545	1	0.356156	76.1637
GOTERM_BP_FAT	GO:0007047~cell wall organization	7	0.619469	0.13438	57116685, 15608478, 15608226, 15607159, 15610929, 15610930, 15610118	479	31	4188	1.97427	1	0.909749	88.1323
GOTERM_BP_FAT	GO:0045229~external encapsulating structure organization	7	0.619469	0.13438	57116685, 15608478, 15608226, 15607159, 15610929, 15610930, 15610118	479	31	4188	1.97427	1	0.909749	88.1323
SP_PIR_KEYWORDS	peptidoglycan synthesis	5	0.442478	0.234799	57116685, 15608478, 15608226, 15607159, 15610118	1130	28	12695	2.00616	1	0.547254	96.7489
SP_PIR_KEYWORDS	cell shape	5	0.442478	0.234799	57116685, 15608478, 15608226, 15607159, 15610118	1130	28	12695	2.00616	1	0.547254	96.7489
GOTERM_BP_FAT	GO:0006023~aminoglycan biosynthetic process	7	0.619469	0.261761	57116685, 15608478, 15608226, 15607159, 15610929, 15610930, 15610118	479	38	4188	1.61059	1	0.949467	98.8693
GOTERM_BP_FAT	GO:0006024~glycosaminoglycan biosynthetic process	7	0.619469	0.261761	57116685, 15608478, 15608226, 15607159, 15610929, 15610930, 15610118	479	38	4188	1.61059	1	0.949467	98.8693
GOTERM_BP_FAT	GO:0070589~cellular component macromolecule biosynthetic process	7	0.619469	0.261761	57116685, 15608478, 15608226, 15607159, 15610929, 15610930, 15610118	479	38	4188	1.61059	1	0.949467	98.8693
GOTERM_BP_FAT	GO:0009252~peptidoglycan biosynthetic process	7	0.619469	0.261761	57116685, 15608478, 15608226, 15607159, 15610929, 15610930, 15610118	479	38	4188	1.61059	1	0.949467	98.8693
GOTERM_BP_FAT	GO:0044038~cell wall macromolecule biosynthetic process	7	0.619469	0.261761	57116685, 15608478, 15608226, 15607159, 15610929, 15610930, 15610118	479	38	4188	1.61059	1	0.949467	98.8693
GOTERM_BP_FAT	GO:0010382~cellular cell wall macromolecule metabolic process	7	0.619469	0.261761	57116685, 15608478, 15608226, 15607159, 15610929, 15610930, 15610118	479	38	4188	1.61059	1	0.949467	98.8693
GOTERM_BP_FAT	GO:0009273~peptidoglycan-based cell wall biogenesis	8	0.707965	0.267133	57116685, 15608478, 15608226, 15607159, 15609300, 15610929, 15610930, 15610118	479	46	4188	1.52056	1	0.948176	98.9849
GOTERM_BP_FAT	GO:0042546~cell wall biogenesis	8	0.707965	0.267133	57116685, 15608478, 15608226, 15607159, 15609300, 15610929, 15610930, 15610118	479	46	4188	1.52056	1	0.948176	98.9849
GOTERM_BP_FAT	GO:0006022~aminoglycan metabolic process	9	0.79646	0.270325	57117169, 57116685, 15608478, 15608226, 15607159, 57117160, 15610929, 15610930, 15610118	479	54	4188	1.4572	1	0.9479	99.0482
GOTERM_BP_FAT	GO:0030203~glycosaminoglycan metabolic process	9	0.79646	0.270325	57117169, 57116685, 15608478, 15608226, 15607159, 57117160, 15610929, 15610930, 15610118	479	54	4188	1.4572	1	0.9479	99.0482
GOTERM_BP_FAT	GO:0000270~peptidoglycan metabolic process	9	0.79646	0.270325	57117169, 57116685, 15608478, 15608226, 15607159, 57117160, 15610929, 15610930, 15610118	479	54	4188	1.4572	1	0.9479	99.0482
GOTERM_BP_FAT	GO:0008360~regulation of cell shape	5	0.442478	0.344652	57116685, 15608478, 15608226, 15607159, 15610118	479	26	4188	1.68139	1	0.965977	99.8053
GOTERM_BP_FAT	GO:0022604~regulation of cell morphogenesis	5	0.442478	0.344652	57116685, 15608478, 15608226, 15607159, 15610118	479	26	4188	1.68139	1	0.965977	99.8053
GOTERM_BP_FAT	GO:0044036~cell wall macromolecule metabolic process	7	0.619469	0.430519	57116685, 15608478, 15608226, 15607159, 15610929, 15610930, 15610118	479	46	4188	1.33049	1	0.983751	99.9755
Annotation Cluster 51	Enrichment Score: 0.696275838576326
Category	Term	Count	%	PValue	Genes	List Total	Pop Hits	Pop Total	Fold Enrichment	Bonferroni	Benjamini	FDR
KEGG_PATHWAY	mtu03410:Base excision repair	8	0.707965	0.00932656	15608084, 15608078, 15610867, 15609601, 15610433, 15608767, 15610199, 15608457	322	18	2223	3.06832	0.940978	0.0717641	11.7805
SP_PIR_KEYWORDS	glycosidase	9	0.79646	0.0427678	15608084, 57116687, 15607456, 15607327, 15609601, 15610433, 15607788, 57116935, 15609608	1130	45	12695	2.2469	0.999953	0.191065	42.8556
INTERPRO	IPR015886:DNA glycosylase/AP lyase, H2TH DNA-binding	3	0.265487	0.291527	15608084, 15609601, 15610433	926	9	7774	2.79842	1	0.998823	99.6267
INTERPRO	IPR000214:DNA glycosylase/AP lyase, zinc finger domain	3	0.265487	0.291527	15608084, 15609601, 15610433	926	9	7774	2.79842	1	0.998823	99.6267
GOTERM_MF_FAT	GO:0003684~damaged DNA binding	5	0.442478	0.371318	15608084, 15608160, 15609601, 15610433, 15610721	549	28	4983	1.6208	1	0.984437	99.8917
GOTERM_BP_FAT	GO:0006289~nucleotide-excision repair	4	0.353982	0.497681	15608084, 15609601, 15610433, 57117131	479	23	4188	1.52056	1	0.990359	99.9962
GOTERM_MF_FAT	GO:0003906~DNA-(apurinic or apyrimidinic site) lyase activity	3	0.265487	0.538783	15608084, 15609601, 15610433	549	16	4983	1.70184	1	0.995642	99.9989
GOTERM_MF_FAT	GO:0016799~hydrolase activity, hydrolyzing N-glycosyl compounds	3	0.265487	0.797052	15608084, 15609601, 15610433	549	26	4983	1.04729	1	0.999845	100
Annotation Cluster 52	Enrichment Score: 0.6773956577447534
Category	Term	Count	%	PValue	Genes	List Total	Pop Hits	Pop Total	Fold Enrichment	Bonferroni	Benjamini	FDR
SP_PIR_KEYWORDS	lipid synthesis	7	0.619469	0.179263	15609380, 15609382, 15609638, 15607904, 57117104, 15610528, 15610961	1130	43	12695	1.82887	1	0.46505	92.0275
SP_PIR_KEYWORDS	Fatty acid biosynthesis	4	0.353982	0.187935	15609380, 15609382, 15609638, 15610961	1130	17	12695	2.64341	1	0.473447	93.0412
GOTERM_BP_FAT	GO:0006633~fatty acid biosynthetic process	6	0.530973	0.275624	15609661, 15609380, 15609382, 15609638, 15607382, 15610961	479	31	4188	1.69224	1	0.944288	99.1454
Annotation Cluster 53	Enrichment Score: 0.6729247953500959
Category	Term	Count	%	PValue	Genes	List Total	Pop Hits	Pop Total	Fold Enrichment	Bonferroni	Benjamini	FDR
SP_PIR_KEYWORDS	nucleotide binding	7	0.619469	0.0284782	15607262, 15607825, 15608393, 57117131, 15608851, 15608958, 15608426	1130	27	12695	2.91265	0.998622	0.142035	30.9186
SP_PIR_KEYWORDS	P-loop	7	0.619469	0.0284782	15607262, 15607825, 15608393, 57117131, 15608851, 15608958, 15608426	1130	27	12695	2.91265	0.998622	0.142035	30.9186
SP_PIR_KEYWORDS	GTP binding	4	0.353982	0.052374	15607262, 15607825, 15608851, 15608426	1130	10	12695	4.49381	0.999995	0.221443	49.778
SP_PIR_KEYWORDS	gtp-binding	8	0.707965	0.141211	15607262, 15608553, 15607825, 15608559, 15609590, 15610053, 15608851, 15608426	1130	49	12695	1.83421	1	0.413735	85.7577
UP_SEQ_FEATURE	nucleotide phosphate-binding region:GTP	6	0.530973	0.289671	15607262, 15608553, 15607825, 15608559, 15610053, 15608426	463	21	2678	1.65258	1	1	99.4642
INTERPRO	IPR004161:Translation elongation factor EFTu/EF1A, domain 2	3	0.265487	0.38311	15607262, 15607825, 15608426	926	11	7774	2.28961	1	0.999745	99.9605
INTERPRO	IPR000795:Protein synthesis factor, GTP-binding	3	0.265487	0.38311	15607262, 15607825, 15608426	926	11	7774	2.28961	1	0.999745	99.9605
INTERPRO	IPR005225:Small GTP-binding protein	3	0.265487	0.427022	15607262, 15607825, 15608851	926	12	7774	2.09881	1	0.99985	99.9881
GOTERM_MF_FAT	GO:0019001~guanyl nucleotide binding	8	0.707965	0.476481	15607262, 15608553, 15607825, 15608559, 15609590, 15610053, 15608851, 15608426	549	59	4983	1.23071	1	0.993466	99.9927
GOTERM_MF_FAT	GO:0032561~guanyl ribonucleotide binding	8	0.707965	0.476481	15607262, 15608553, 15607825, 15608559, 15609590, 15610053, 15608851, 15608426	549	59	4983	1.23071	1	0.993466	99.9927
GOTERM_MF_FAT	GO:0005525~GTP binding	8	0.707965	0.476481	15607262, 15608553, 15607825, 15608559, 15609590, 15610053, 15608851, 15608426	549	59	4983	1.23071	1	0.993466	99.9927
GOTERM_MF_FAT	GO:0003924~GTPase activity	3	0.265487	0.714092	15607262, 15607825, 15608426	549	22	4983	1.2377	1	0.999372	100
Annotation Cluster 54	Enrichment Score: 0.6473007266852048
Category	Term	Count	%	PValue	Genes	List Total	Pop Hits	Pop Total	Fold Enrichment	Bonferroni	Benjamini	FDR
KEGG_PATHWAY	mtu00460:Cyanoamino acid metabolism	5	0.442478	0.0612419	15610511, 15608403, 15607327, 57116827, 15610025	322	11	2223	3.13806	1	0.261362	57.0599
KEGG_PATHWAY	mra00460:Cyanoamino acid metabolism	5	0.442478	0.0612419	15610511, 15608403, 15607327, 57116827, 15610025	322	11	2223	3.13806	1	0.261362	57.0599
INTERPRO	IPR000120:Amidase signature enzyme	4	0.353982	0.163553	15610511, 15608403, 15610148, 15610025	926	12	7774	2.79842	1	0.987773	94.4811
GOTERM_MF_FAT	GO:0016884~carbon-nitrogen ligase activity, with glutamine as amido-N-donor	7	0.619469	0.163784	15610511, 15607943, 15608403, 15610148, 57116856, 15610146, 15610025	549	34	4983	1.86869	1	0.935701	92.8019
UP_SEQ_FEATURE	active site:Charge relay system	4	0.353982	0.191883	15610511, 15608403, 15610148, 15610025	463	9	2678	2.57067	1	0.999999	96.1504
GOTERM_MF_FAT	GO:0004040~amidase activity	3	0.265487	0.216955	15610511, 15608403, 15610025	549	8	4983	3.40369	1	0.957932	97.2617
KEGG_PATHWAY	mra00643:Styrene degradation	3	0.265487	0.267715	15610511, 15608403, 15610025	322	7	2223	2.95874	1	0.665184	98.4516
KEGG_PATHWAY	mtu00360:Phenylalanine metabolism	5	0.442478	0.29003	15610511, 15610908, 15608403, 15607275, 15610025	322	19	2223	1.81677	1	0.695481	98.9765
KEGG_PATHWAY	mtu00643:Styrene degradation	3	0.265487	0.325067	15610511, 15608403, 15610025	322	8	2223	2.5889	1	0.732654	99.4799
GOTERM_MF_FAT	GO:0016811~hydrolase activity, acting on carbon-nitrogen (but not peptide) bonds, in linear amides	8	0.707965	0.382899	57117169, 15610511, 15608846, 15608403, 57117160, 15610349, 15610578, 15610025	549	54	4983	1.34467	1	0.98501	99.9176
KEGG_PATHWAY	mra00360:Phenylalanine metabolism	4	0.353982	0.413071	15610511, 15610908, 15608403, 15610025	322	16	2223	1.72593	1	0.8162	99.9197
PIR_SUPERFAMILY	PIRSF001329:indoleacetamide hydrolase	3	0.265487	0.427504	15610511, 15608403, 15610025	548	10	3842	2.10328	1	1	99.9692
UP_SEQ_FEATURE	active site:Acyl-ester intermediate	4	0.353982	0.538915	15610511, 15608403, 15610148, 15610025	463	16	2678	1.446	1	1	99.9993
Annotation Cluster 55	Enrichment Score: 0.6459294205025411
Category	Term	Count	%	PValue	Genes	List Total	Pop Hits	Pop Total	Fold Enrichment	Bonferroni	Benjamini	FDR
GOTERM_BP_FAT	GO:0044042~glucan metabolic process	4	0.353982	0.121704	15608466, 57116687, 15608353, 15608468	479	11	4188	3.17935	1	0.898743	85.2899
GOTERM_BP_FAT	GO:0044264~cellular polysaccharide metabolic process	6	0.530973	0.148568	15608466, 15608353, 15608468, 15609748, 15610578, 15610402	479	25	4188	2.09837	1	0.915787	90.7025
GOTERM_BP_FAT	GO:0006073~cellular glucan metabolic process	3	0.265487	0.22975	15608466, 15608353, 15608468	479	8	4188	3.27871	1	0.953628	97.8834
GOTERM_BP_FAT	GO:0006112~energy reserve metabolic process	3	0.265487	0.22975	15608466, 15608353, 15608468	479	8	4188	3.27871	1	0.953628	97.8834
GOTERM_BP_FAT	GO:0005977~glycogen metabolic process	3	0.265487	0.22975	15608466, 15608353, 15608468	479	8	4188	3.27871	1	0.953628	97.8834
GOTERM_BP_FAT	GO:0006006~glucose metabolic process	8	0.707965	0.607327	57116832, 15608466, 15608353, 15608468, 15608163, 15608586, 15608262, 161352467	479	64	4188	1.0929	1	0.995908	99.9999
Annotation Cluster 56	Enrichment Score: 0.6139559066796749
Category	Term	Count	%	PValue	Genes	List Total	Pop Hits	Pop Total	Fold Enrichment	Bonferroni	Benjamini	FDR
SP_PIR_KEYWORDS	dna replication	9	0.79646	0.0427678	15609510, 15607144, 15607710, 15607145, 15608767, 15610199, 15609480, 57116724, 15610847	1130	45	12695	2.2469	0.999953	0.191065	42.8556
KEGG_PATHWAY	mtu03440:Homologous recombination	7	0.619469	0.0853536	15610110, 15609550, 15607144, 15607145, 15608767, 15607769, 15610847	322	22	2223	2.19664	1	0.33518	69.6819
KEGG_PATHWAY	mtu03030:DNA replication	5	0.442478	0.15977	15609550, 15607144, 15608767, 15609480, 15610847	322	15	2223	2.30124	1	0.513329	90.2567
KEGG_PATHWAY	mra03440:Homologous recombination	6	0.530973	0.202167	15610110, 15607144, 15607145, 15608767, 15607769, 15610847	322	22	2223	1.88283	1	0.582915	95.1256
KEGG_PATHWAY	mtc03440:Homologous recombination	6	0.530973	0.202167	15610110, 15607144, 15607145, 15608767, 15607769, 15610847	322	22	2223	1.88283	1	0.582915	95.1256
GOTERM_BP_FAT	GO:0006260~DNA replication	13	1.15044	0.233132	15610867, 15607710, 15608767, 15610782, 57116724, 15609480, 15609510, 15608078, 15607144, 15609550, 15607145, 15610199, 15610847	479	83	4188	1.36942	1	0.95046	98.0166
SP_PIR_KEYWORDS	dna-directed dna polymerase	3	0.265487	0.357596	15607144, 15608767, 15610847	1130	14	12695	2.4074	1	0.69916	99.6537
KEGG_PATHWAY	mtc03030:DNA replication	4	0.353982	0.371289	15607144, 15608767, 15609480, 15610847	322	15	2223	1.84099	1	0.782031	99.7986
KEGG_PATHWAY	mra03030:DNA replication	4	0.353982	0.371289	15607144, 15608767, 15609480, 15610847	322	15	2223	1.84099	1	0.782031	99.7986
GOTERM_MF_FAT	GO:0003887~DNA-directed DNA polymerase activity	4	0.353982	0.773772	15609550, 15607144, 15608767, 15610847	549	36	4983	1.0085	1	0.999795	100
GOTERM_MF_FAT	GO:0034061~DNA polymerase activity	4	0.353982	0.83215	15609550, 15607144, 15608767, 15610847	549	40	4983	0.90765	1	0.999908	100
Annotation Cluster 57	Enrichment Score: 0.6045862801895235
Category	Term	Count	%	PValue	Genes	List Total	Pop Hits	Pop Total	Fold Enrichment	Bonferroni	Benjamini	FDR
INTERPRO	IPR000792:Transcription regulator LuxR, C-terminal	6	0.530973	0.129667	15609625, 15608498, 15607336, 15607480, 15607527, 15608030	926	23	7774	2.19006	1	0.983044	89.4896
GOTERM_MF_FAT	GO:0043565~sequence-specific DNA binding	16	1.41593	0.224163	15609625, 15610969, 15608498, 15609154, 15607336, 15607480, 15610427, 15608457, 57117025, 15610872, 15607615, 15607606, 15607527, 15610219, 15607165, 15608030	549	110	4983	1.32022	1	0.957078	97.61
SMART	SM00421:HTH_LUXR	6	0.530973	0.234432	15609625, 15608498, 15607336, 15607480, 15607527, 15608030	143	23	975	1.77866	1	0.97494	93.6486
GOTERM_BP_FAT	GO:0006952~defense response	3	0.265487	0.560072	15609625, 15607527, 15608030	479	16	4188	1.63935	1	0.993775	99.9995
Annotation Cluster 58	Enrichment Score: 0.5855680403720542
Category	Term	Count	%	PValue	Genes	List Total	Pop Hits	Pop Total	Fold Enrichment	Bonferroni	Benjamini	FDR
KEGG_PATHWAY	mtu03070:Bacterial secretion system	5	0.442478	0.131314	15608364, 57116765, 15610053, 15608958, 15609724	322	14	2223	2.46562	1	0.455201	84.7877
KEGG_PATHWAY	mra03070:Bacterial secretion system	5	0.442478	0.131314	15608364, 57116765, 15610053, 15608958, 15609724	322	14	2223	2.46562	1	0.455201	84.7877
SP_PIR_KEYWORDS	translocation	4	0.353982	0.165018	15608364, 57116765, 15608958, 15609724	1130	16	12695	2.80863	1	0.453754	90.0627
GOTERM_BP_FAT	GO:0045184~establishment of protein localization	6	0.530973	0.187938	15608364, 57116765, 15610053, 15608958, 15609599, 15609724	479	27	4188	1.94294	1	0.941504	95.3794
GOTERM_BP_FAT	GO:0015031~protein transport	6	0.530973	0.187938	15608364, 57116765, 15610053, 15608958, 15609599, 15609724	479	27	4188	1.94294	1	0.941504	95.3794
KEGG_PATHWAY	mtu03060:Protein export	5	0.442478	0.190233	15608364, 57116765, 15610053, 15608958, 15609724	322	16	2223	2.15741	1	0.562901	94.0548
KEGG_PATHWAY	mra03060:Protein export	5	0.442478	0.190233	15608364, 57116765, 15610053, 15608958, 15609724	322	16	2223	2.15741	1	0.562901	94.0548
GOTERM_MF_FAT	GO:0008320~protein transmembrane transporter activity	3	0.265487	0.216955	15608364, 57116765, 15609724	549	8	4983	3.40369	1	0.957932	97.2617
GOTERM_MF_FAT	GO:0015450~P-P-bond-hydrolysis-driven protein transmembrane transporter activity	3	0.265487	0.216955	15608364, 57116765, 15609724	549	8	4983	3.40369	1	0.957932	97.2617
GOTERM_MF_FAT	GO:0022884~macromolecule transmembrane transporter activity	3	0.265487	0.216955	15608364, 57116765, 15609724	549	8	4983	3.40369	1	0.957932	97.2617
GOTERM_BP_FAT	GO:0009306~protein secretion	3	0.265487	0.22975	15608364, 57116765, 15609724	479	8	4188	3.27871	1	0.953628	97.8834
GOTERM_BP_FAT	GO:0046903~secretion	3	0.265487	0.22975	15608364, 57116765, 15609724	479	8	4188	3.27871	1	0.953628	97.8834
GOTERM_BP_FAT	GO:0032940~secretion by cell	3	0.265487	0.22975	15608364, 57116765, 15609724	479	8	4188	3.27871	1	0.953628	97.8834
GOTERM_BP_FAT	GO:0046907~intracellular transport	4	0.353982	0.240616	57116765, 15610053, 15608958, 15609724	479	15	4188	2.33152	1	0.950347	98.284
GOTERM_BP_FAT	GO:0006886~intracellular protein transport	4	0.353982	0.240616	57116765, 15610053, 15608958, 15609724	479	15	4188	2.33152	1	0.950347	98.284
GOTERM_MF_FAT	GO:0008565~protein transporter activity	3	0.265487	0.259788	15608364, 57116765, 15609724	549	9	4983	3.0255	1	0.967896	98.803
SP_PIR_KEYWORDS	protein transport	4	0.353982	0.260564	15608364, 57116765, 15608958, 15609724	1130	20	12695	2.2469	1	0.581556	97.903
GOTERM_BP_FAT	GO:0008104~protein localization	6	0.530973	0.275624	15608364, 57116765, 15610053, 15608958, 15609599, 15609724	479	31	4188	1.69224	1	0.944288	99.1454
GOTERM_BP_FAT	GO:0006605~protein targeting	3	0.265487	0.362746	57116765, 15610053, 15608958	479	11	4188	2.38451	1	0.970135	99.8712
GOTERM_BP_FAT	GO:0070727~cellular macromolecule localization	4	0.353982	0.37141	57116765, 15610053, 15608958, 15609724	479	19	4188	1.84068	1	0.970582	99.8948
GOTERM_BP_FAT	GO:0034613~cellular protein localization	4	0.353982	0.37141	57116765, 15610053, 15608958, 15609724	479	19	4188	1.84068	1	0.970582	99.8948
KEGG_PATHWAY	mtc03070:Bacterial secretion system	3	0.265487	0.621929	57116765, 15610053, 15609724	322	14	2223	1.47937	1	0.939043	99.9998
KEGG_PATHWAY	mtc03060:Protein export	3	0.265487	0.695834	57116765, 15610053, 15609724	322	16	2223	1.29445	1	0.963027	100
GOTERM_BP_FAT	GO:0055085~transmembrane transport	5	0.442478	0.838845	15610467, 15608364, 57116765, 15608958, 15609724	479	50	4188	0.874322	1	0.999854	100
Annotation Cluster 59	Enrichment Score: 0.5787247093041042
Category	Term	Count	%	PValue	Genes	List Total	Pop Hits	Pop Total	Fold Enrichment	Bonferroni	Benjamini	FDR
KEGG_PATHWAY	mtu03430:Mismatch repair	7	0.619469	0.0567833	15608248, 15608078, 15610867, 15609550, 15607144, 15610199, 15610847	322	20	2223	2.4163	1	0.2478	54.2502
KEGG_PATHWAY	mra03430:Mismatch repair	5	0.442478	0.324907	15608248, 15610867, 15607144, 15610199, 15610847	322	20	2223	1.72593	1	0.736374	99.4782
KEGG_PATHWAY	mtc03430:Mismatch repair	5	0.442478	0.324907	15608248, 15610867, 15607144, 15610199, 15610847	322	20	2223	1.72593	1	0.736374	99.4782
KEGG_PATHWAY	mtf03430:Mismatch repair	3	0.265487	0.807912	15608248, 15610867, 15610199	322	20	2223	1.03556	1	0.986866	100
Annotation Cluster 60	Enrichment Score: 0.5781666876700302
Category	Term	Count	%	PValue	Genes	List Total	Pop Hits	Pop Total	Fold Enrichment	Bonferroni	Benjamini	FDR
KEGG_PATHWAY	mtu00740:Riboflavin metabolism	6	0.530973	0.0133251	15610273, 15608553, 15610446, 15608547, 15610250, 15608550	322	11	2223	3.76567	0.982599	0.0879621	16.4264
SP_PIR_KEYWORDS	riboflavin biosynthesis	3	0.265487	0.255572	15608553, 15608547, 15608550	1130	11	12695	3.06396	1	0.577985	97.7144
KEGG_PATHWAY	mra00740:Riboflavin metabolism	3	0.265487	0.267715	15608553, 15608547, 15608550	322	7	2223	2.95874	1	0.665184	98.4516
GOTERM_BP_FAT	GO:0042727~riboflavin and derivative biosynthetic process	3	0.265487	0.560072	15608553, 15608547, 15608550	479	16	4188	1.63935	1	0.993775	99.9995
GOTERM_BP_FAT	GO:0042726~riboflavin and derivative metabolic process	3	0.265487	0.560072	15608553, 15608547, 15608550	479	16	4188	1.63935	1	0.993775	99.9995
GOTERM_BP_FAT	GO:0009231~riboflavin biosynthetic process	3	0.265487	0.560072	15608553, 15608547, 15608550	479	16	4188	1.63935	1	0.993775	99.9995
GOTERM_BP_FAT	GO:0006771~riboflavin metabolic process	3	0.265487	0.560072	15608553, 15608547, 15608550	479	16	4188	1.63935	1	0.993775	99.9995
Annotation Cluster 61	Enrichment Score: 0.5764310001002978
Category	Term	Count	%	PValue	Genes	List Total	Pop Hits	Pop Total	Fold Enrichment	Bonferroni	Benjamini	FDR
INTERPRO	IPR004869:MMPL	6	0.530973	0.148688	15607591, 15607816, 15607648, 15610959, 15608660, 15608695	926	24	7774	2.09881	1	0.986632	92.6557
INTERPRO	IPR004707:Transport protein	5	0.442478	0.18248	15607591, 15607816, 15607648, 15610959, 15608660	926	19	7774	2.20928	1	0.991582	96.1927
PIR_SUPERFAMILY	PIRSF031736:PIRSF031736	3	0.265487	0.68741	15607591, 15607816, 15607648	548	16	3842	1.31455	1	1	100
Annotation Cluster 62	Enrichment Score: 0.5692135998009012
Category	Term	Count	%	PValue	Genes	List Total	Pop Hits	Pop Total	Fold Enrichment	Bonferroni	Benjamini	FDR
INTERPRO	IPR011763:Acetyl-coenzyme A carboxyltransferase, C-terminal	4	0.353982	0.22751	15609639, 15609384, 57117158, 15608114	926	14	7774	2.39864	1	0.996242	98.4813
INTERPRO	IPR011762:Acetyl-coenzyme A carboxyltransferase, N-terminal	4	0.353982	0.22751	15609639, 15609384, 57117158, 15608114	926	14	7774	2.39864	1	0.996242	98.4813
INTERPRO	IPR000022:Carboxyl transferase	4	0.353982	0.22751	15609639, 15609384, 57117158, 15608114	926	14	7774	2.39864	1	0.996242	98.4813
GOTERM_MF_FAT	GO:0004658~propionyl-CoA carboxylase activity	3	0.265487	0.259788	15609639, 15609384, 57117158	549	9	4983	3.0255	1	0.967896	98.803
GOTERM_MF_FAT	GO:0016885~ligase activity, forming carbon-carbon bonds	3	0.265487	0.465918	15609639, 15609384, 57117158	549	14	4983	1.94496	1	0.992855	99.9902
Annotation Cluster 63	Enrichment Score: 0.563907291221675
Category	Term	Count	%	PValue	Genes	List Total	Pop Hits	Pop Total	Fold Enrichment	Bonferroni	Benjamini	FDR
INTERPRO	IPR002375:Purine/pyrimidine phosphoribosyl transferase, conserved site	3	0.265487	0.110742	57116728, 15609721, 15607948	926	5	7774	5.03715	1	0.977814	85.1008
GOTERM_MF_FAT	GO:0016763~transferase activity, transferring pentosyl groups	8	0.707965	0.143472	57116728, 15608734, 15608740, 15610929, 15609721, 15608201, 15607948, 15610930	549	40	4983	1.8153	1	0.929739	89.7541
INTERPRO	IPR000836:Phosphoribosyltransferase	4	0.353982	0.363797	57116728, 15607711, 15609721, 15607948	926	18	7774	1.86561	1	0.999725	99.9348
GOTERM_BP_FAT	GO:0009116~nucleoside metabolic process	5	0.442478	0.960351	57116728, 15607711, 15610383, 15609721, 15607948	479	68	4188	0.642883	1	0.999998	100
Annotation Cluster 64	Enrichment Score: 0.563158480085084
Category	Term	Count	%	PValue	Genes	List Total	Pop Hits	Pop Total	Fold Enrichment	Bonferroni	Benjamini	FDR
KEGG_PATHWAY	mtu00072:Synthesis and degradation of ketone bodies	5	0.442478	0.0817669	15607999, 15609640, 15609004, 15608214, 15608463	322	12	2223	2.87655	1	0.331372	68.0524
KEGG_PATHWAY	mra00072:Synthesis and degradation of ketone bodies	4	0.353982	0.244762	15607999, 15609640, 15608214, 15608463	322	12	2223	2.30124	1	0.639917	97.6602
INTERPRO	IPR002155:Thiolase	5	0.442478	0.458946	15607999, 15610658, 15608765, 15608214, 15608463	926	29	7774	1.44746	1	0.999913	99.9953
PIR_SUPERFAMILY	PIRSF000429:Ac-CoA_Ac_transf	5	0.442478	0.608533	15607999, 15610658, 15608765, 15608214, 15608463	548	29	3842	1.20878	1	1	99.9999
Annotation Cluster 65	Enrichment Score: 0.5608319283944472
Category	Term	Count	%	PValue	Genes	List Total	Pop Hits	Pop Total	Fold Enrichment	Bonferroni	Benjamini	FDR
KEGG_PATHWAY	mtu00564:Glycerophospholipid metabolism	8	0.707965	0.0826477	15610119, 15609620, 15607275, 15609488, 15610978, 15607704, 57117006, 15607577, 15609619	322	27	2223	2.04555	1	0.330212	68.46
KEGG_PATHWAY	mra00564:Glycerophospholipid metabolism	7	0.619469	0.161635	15610119, 15609620, 15609488, 15610978, 15607704, 57117006, 15607577, 15609619	322	26	2223	1.8587	1	0.513006	90.5421
GOTERM_BP_FAT	GO:0019637~organophosphate metabolic process	9	0.79646	0.220707	15610119, 15610832, 15607188, 15609702, 15610375, 15607704, 57117006, 15610578, 15607577, 15609619	479	51	4188	1.54292	1	0.952806	97.4852
GOTERM_BP_FAT	GO:0006644~phospholipid metabolic process	8	0.707965	0.231003	15610119, 15607188, 15609702, 15610375, 15607704, 57117006, 15610578, 15607577, 15609619	479	44	4188	1.58968	1	0.951722	97.9337
GOTERM_BP_FAT	GO:0008654~phospholipid biosynthetic process	6	0.530973	0.298804	15610119, 15607188, 15607704, 57117006, 15610578, 15607577, 15609619	479	32	4188	1.63935	1	0.956372	99.4713
SP_PIR_KEYWORDS	phospholipid biosynthesis	3	0.265487	0.454157	15610119, 15607704, 15607577, 15609619	1130	17	12695	1.98256	1	0.784273	99.957
GOTERM_BP_FAT	GO:0006650~glycerophospholipid metabolic process	3	0.265487	0.593986	15609702, 15610375, 15607577	479	17	4188	1.54292	1	0.995758	99.9998
GOTERM_BP_FAT	GO:0046486~glycerolipid metabolic process	3	0.265487	0.593986	15609702, 15610375, 15607577	479	17	4188	1.54292	1	0.995758	99.9998
Annotation Cluster 66	Enrichment Score: 0.5346180663657973
Category	Term	Count	%	PValue	Genes	List Total	Pop Hits	Pop Total	Fold Enrichment	Bonferroni	Benjamini	FDR
INTERPRO	IPR000089:Biotin/lipoyl attachment	4	0.353982	0.22751	15609638, 15608113, 15609632, 15610357	926	14	7774	2.39864	1	0.996242	98.4813
SP_PIR_KEYWORDS	biotin	3	0.265487	0.323951	15609638, 15608113, 15610357	1130	13	12695	2.59258	1	0.667785	99.3343
INTERPRO	IPR001882:Biotin-binding site	3	0.265487	0.337804	15609638, 15608113, 15610357	926	10	7774	2.51857	1	0.999492	99.8752
Annotation Cluster 67	Enrichment Score: 0.5293214191389229
Category	Term	Count	%	PValue	Genes	List Total	Pop Hits	Pop Total	Fold Enrichment	Bonferroni	Benjamini	FDR
GOTERM_MF_FAT	GO:0019842~vitamin binding	39	3.45133	0.00519865	15608801, 15609638, 15608642, 15608468, 15610465, 15609185, 15610083, 15608113, 15609517, 161352467, 15607174, 15610961, 15610908, 15607695, 15610538, 15607243, 57117147, 15610820, 15607260, 57116827, 15608631, 15607710, 15610426, 15607546, 15608957, 15610077, 15607664, 15607354, 15610071, 15607993, 15610070, 15607217, 57117000, 15610068, 15608799, 15610568, 15609261, 15608802, 57116791	549	228	4983	1.55256	0.952104	0.172975	7.38115
INTERPRO	IPR015421:Pyridoxal phosphate-dependent transferase, major region, subdomain 1	12	1.06195	0.179658	15607217, 15610538, 15610908, 57117000, 15608642, 57117147, 15610426, 15610465, 15610568, 15607664, 57116827, 15607174	926	68	7774	1.48151	1	0.991669	95.9739
SP_PIR_KEYWORDS	pyridoxal phosphate	10	0.884956	0.381798	15610538, 15610908, 15608642, 15608468, 15610426, 15610465, 15610568, 15607664, 57116827, 15607174	1130	88	12695	1.27665	1	0.724743	99.7882
INTERPRO	IPR005814:Aminotransferase class-III	3	0.265487	0.427022	15610426, 15610465, 15607664	926	12	7774	2.09881	1	0.99985	99.9881
SP_PIR_KEYWORDS	Aminotransferase	7	0.619469	0.429299	15610572, 15607217, 15610908, 15610426, 57116785, 15610465, 15607174	1130	59	12695	1.33291	1	0.762333	99.9239
GOTERM_MF_FAT	GO:0030170~pyridoxal phosphate binding	15	1.32743	0.526752	15608468, 15608642, 15610426, 15610465, 15607664, 15607174, 15607217, 15610538, 15610908, 57117000, 15610820, 57117147, 15610568, 57116827, 57116791	549	126	4983	1.08054	1	0.995414	99.9983
GOTERM_MF_FAT	GO:0070279~vitamin B6 binding	15	1.32743	0.526752	15608468, 15608642, 15610426, 15610465, 15607664, 15607174, 15607217, 15610538, 15610908, 57117000, 15610820, 57117147, 15610568, 57116827, 57116791	549	126	4983	1.08054	1	0.995414	99.9983
GOTERM_MF_FAT	GO:0008483~transaminase activity	8	0.707965	0.53092	15610572, 15607217, 15610908, 15610426, 57116785, 15610465, 15607664, 15607174	549	62	4983	1.17116	1	0.995401	99.9985
GOTERM_MF_FAT	GO:0016769~transferase activity, transferring nitrogenous groups	8	0.707965	0.647773	15610572, 15607217, 15610908, 15610426, 57116785, 15610465, 15607664, 15607174	549	69	4983	1.05235	1	0.99884	100
INTERPRO	IPR004839:Aminotransferase, class I and II	3	0.265487	0.816096	15607217, 15610908, 15607174	926	25	7774	1.00743	1	1	100
Annotation Cluster 68	Enrichment Score: 0.5247193173558053
Category	Term	Count	%	PValue	Genes	List Total	Pop Hits	Pop Total	Fold Enrichment	Bonferroni	Benjamini	FDR
SP_PIR_KEYWORDS	thiamine pyrophosphate	5	0.442478	0.082219	15607695, 15608957, 15608587, 161352467, 15607993	1130	19	12695	2.95645	1	0.299293	66.66
GOTERM_MF_FAT	GO:0016831~carboxy-lyase activity	6	0.530973	0.272099	15607695, 15610411, 15607260, 15610568, 161352467, 15607993	549	32	4983	1.70184	1	0.97158	99.0647
INTERPRO	IPR012001:Thiamine pyrophosphate enzyme, N-terminal TPP binding region	4	0.353982	0.295157	15607695, 15607260, 15608957, 15607993	926	16	7774	2.09881	1	0.998816	99.6565
GOTERM_MF_FAT	GO:0030976~thiamin pyrophosphate binding	5	0.442478	0.371318	15607695, 15607260, 15608957, 161352467, 15607993	549	28	4983	1.6208	1	0.984437	99.8917
INTERPRO	IPR012000:Thiamine pyrophosphate enzyme, central region	3	0.265487	0.469229	15607260, 15608957, 15607993	926	13	7774	1.93737	1	0.999918	99.9966
INTERPRO	IPR011766:Thiamine pyrophosphate enzyme, C-terminal TPP-binding	3	0.265487	0.617734	15607260, 15608957, 15607993	926	17	7774	1.48151	1	0.999997	100
Annotation Cluster 69	Enrichment Score: 0.5213446011456614
Category	Term	Count	%	PValue	Genes	List Total	Pop Hits	Pop Total	Fold Enrichment	Bonferroni	Benjamini	FDR
KEGG_PATHWAY	mtu00624:1- and 2-Methylnaphthalene degradation	13	1.15044	0.0152619	15609032, 15609071, 15607364, 15610687, 15610698, 15609861, 15607275, 15608999, 15607412, 15610640, 15610527, 15610700, 15608668	322	43	2223	2.08717	0.990387	0.0960403	18.5944
SP_PIR_KEYWORDS	Flavoprotein	21	1.85841	0.0830325	15607558, 15609071, 15609009, 15610198, 15610933, 15609042, 15608957, 15608115, 15610690, 15609989, 15610439, 15610243, 15607837, 15610698, 15607834, 15608690, 15609861, 15610709, 15609515, 15607412, 15610640	1130	162	12695	1.45633	1	0.293006	67.0364
SP_PIR_KEYWORDS	FAD	17	1.50442	0.179091	15609071, 15610198, 15610933, 15609042, 15608957, 15608115, 15609989, 15610439, 15610243, 15607837, 15610698, 15608690, 15609861, 15609515, 15610709, 15607412, 15610640	1130	140	12695	1.36419	1	0.469386	92.0061
INTERPRO	IPR006092:Acyl-CoA dehydrogenase, N-terminal	9	0.79646	0.385275	15609071, 15610698, 15610198, 15609861, 15610709, 15607412, 15608115, 15610640, 15610700	926	58	7774	1.30271	1	0.99973	99.9627
INTERPRO	IPR013786:Acyl-CoA dehydrogenase/oxidase, N-terminal	10	0.884956	0.438537	15609071, 15610698, 15610198, 15609861, 15610706, 15610709, 15607412, 15608115, 15610640, 15610700	926	69	7774	1.2167	1	0.999863	99.9914
INTERPRO	IPR006091:Acyl-CoA oxidase/dehydrogenase, central region	10	0.884956	0.438537	15609071, 15610698, 15610198, 15610933, 15609861, 15610706, 15610709, 15607412, 15608115, 15610640	926	69	7774	1.2167	1	0.999863	99.9914
INTERPRO	IPR006090:Acyl-CoA oxidase/dehydrogenase, type 1	10	0.884956	0.491293	15609071, 15610698, 15610198, 15610933, 15609861, 15610709, 15607412, 15608115, 15610640, 15610700	926	72	7774	1.16601	1	0.999938	99.9983
INTERPRO	IPR013764:Acyl-CoA oxidase/dehydrogenase, type1/2, C-terminal	10	0.884956	0.525748	15609071, 15610698, 15610198, 15610933, 15609861, 15610709, 15607412, 15608115, 15610640, 15610700	926	74	7774	1.13449	1	0.999971	99.9994
PIR_SUPERFAMILY	PIRSF000182:acyl-CoA dehydrogenase	5	0.442478	0.662794	15609071, 15610698, 15609861, 15608115, 15610640	548	31	3842	1.1308	1	1	100
GOTERM_MF_FAT	GO:0003995~acyl-CoA dehydrogenase activity	11	0.973451	0.784257	15609071, 15610698, 15610198, 15610933, 15609861, 15610706, 15610709, 15607412, 15608115, 15610640, 15610700	549	110	4983	0.90765	1	0.999815	100
GOTERM_MF_FAT	GO:0050660~FAD binding	22	1.9469	0.815716	15609071, 15610198, 15609006, 15610454, 15607533, 15608115, 15607205, 15610439, 15607393, 15610855, 15607837, 15610698, 15607303, 15608690, 15609861, 15610706, 15610709, 15608912, 15607412, 15609388, 15610640, 15610700	549	224	4983	0.891442	1	0.999892	100
Annotation Cluster 70	Enrichment Score: 0.4996127897028401
Category	Term	Count	%	PValue	Genes	List Total	Pop Hits	Pop Total	Fold Enrichment	Bonferroni	Benjamini	FDR
GOTERM_BP_FAT	GO:0034637~cellular carbohydrate biosynthetic process	9	0.79646	0.134036	15610119, 15610626, 15608466, 15607188, 15608353, 15609748, 57116935, 15607704, 15610578, 15610402	479	45	4188	1.74864	1	0.915166	88.0623
GOTERM_BP_FAT	GO:0009312~oligosaccharide biosynthetic process	3	0.265487	0.486374	15610626, 15609748, 57116935	479	14	4188	1.87355	1	0.989897	99.9947
GOTERM_BP_FAT	GO:0009311~oligosaccharide metabolic process	3	0.265487	0.486374	15610626, 15609748, 57116935	479	14	4188	1.87355	1	0.989897	99.9947
Annotation Cluster 71	Enrichment Score: 0.4961634625538233
Category	Term	Count	%	PValue	Genes	List Total	Pop Hits	Pop Total	Fold Enrichment	Bonferroni	Benjamini	FDR
SP_PIR_KEYWORDS	potassium transport	3	0.265487	0.15459	15608170, 57117016, 57117015	1130	8	12695	4.21294	1	0.435308	88.3513
SP_PIR_KEYWORDS	potassium	4	0.353982	0.187935	15608170, 57117016, 57117015, 15610547	1130	17	12695	2.64341	1	0.473447	93.0412
INTERPRO	IPR003148:Regulator of K+ conductance, N-terminal	3	0.265487	0.198484	57117016, 57117015, 15610336	926	7	7774	3.59796	1	0.994184	97.2373
GOTERM_MF_FAT	GO:0030955~potassium ion binding	4	0.353982	0.285514	15608170, 57117016, 57117015, 15610547	549	17	4983	2.13565	1	0.97523	99.2887
GOTERM_MF_FAT	GO:0031420~alkali metal ion binding	4	0.353982	0.34868	15608170, 57117016, 57117015, 15610547	549	19	4983	1.91084	1	0.981083	99.8177
GOTERM_BP_FAT	GO:0006813~potassium ion transport	4	0.353982	0.37141	15608170, 57117016, 57117015, 15610336	479	19	4188	1.84068	1	0.970582	99.8948
SP_PIR_KEYWORDS	ion transport	5	0.442478	0.558172	15608170, 57117016, 57117015, 15609515, 15610336	1130	44	12695	1.27665	1	0.859199	99.9971
GOTERM_BP_FAT	GO:0015672~monovalent inorganic cation transport	4	0.353982	0.901783	15608170, 57117016, 57117015, 15610336	479	45	4188	0.777175	1	0.999969	100
Annotation Cluster 72	Enrichment Score: 0.4638387509397095
Category	Term	Count	%	PValue	Genes	List Total	Pop Hits	Pop Total	Fold Enrichment	Bonferroni	Benjamini	FDR
GOTERM_BP_FAT	GO:0046395~carboxylic acid catabolic process	6	0.530973	0.252842	15608141, 15608328, 15607951, 15608963, 15607260, 15608270	479	30	4188	1.74864	1	0.948398	98.6498
GOTERM_BP_FAT	GO:0016054~organic acid catabolic process	6	0.530973	0.252842	15608141, 15608328, 15607951, 15608963, 15607260, 15608270	479	30	4188	1.74864	1	0.948398	98.6498
GOTERM_BP_FAT	GO:0009310~amine catabolic process	4	0.353982	0.467167	15608141, 15608328, 15607951, 15608963	479	22	4188	1.58968	1	0.98825	99.9908
GOTERM_BP_FAT	GO:0009063~cellular amino acid catabolic process	4	0.353982	0.467167	15608141, 15608328, 15607951, 15608963	479	22	4188	1.58968	1	0.98825	99.9908
Annotation Cluster 73	Enrichment Score: 0.4567385394237532
Category	Term	Count	%	PValue	Genes	List Total	Pop Hits	Pop Total	Fold Enrichment	Bonferroni	Benjamini	FDR
INTERPRO	IPR017871:ABC transporter, conserved site	17	1.50442	0.150308	15608488, 15607382, 15608931, 15609463, 15608956, 15608596, 15607335, 15610073, 15607591, 15607960, 15610226, 15608877, 15607215, 15608788, 15607795, 15608806, 15608358	926	102	7774	1.39921	1	0.986061	92.8791
INTERPRO	IPR003593:ATPase, AAA+ type, core	26	2.30088	0.232157	15610432, 15608488, 15608922, 57117131, 15609463, 15607262, 15608391, 15609563, 15607795, 15607425, 15610721, 15608851, 15607423, 15608358, 15610178, 15608956, 15608596, 15607335, 15610073, 15607960, 15610583, 15607215, 15610053, 15608806, 15611004, 15611007	926	180	7774	1.21265	1	0.99636	98.6229
SMART	SM00382:AAA	26	2.30088	0.650385	15610432, 15608488, 15608922, 57117131, 15609463, 15607262, 15608391, 15609563, 15607795, 15607425, 15610721, 15608851, 15607423, 15608358, 15610178, 15608956, 15608596, 15607335, 15610073, 15607960, 15610583, 15607215, 15610053, 15608806, 15611004, 15611007	143	180	975	0.984848	1	0.997625	99.998
INTERPRO	IPR003439:ABC transporter-like	12	1.06195	0.656312	15607960, 15607215, 15607795, 15608488, 15608806, 15609463, 15608956, 15608596, 15607335, 15610073, 15610178, 15608358	926	100	7774	1.00743	1	0.999999	100
Annotation Cluster 74	Enrichment Score: 0.4565709762592551
Category	Term	Count	%	PValue	Genes	List Total	Pop Hits	Pop Total	Fold Enrichment	Bonferroni	Benjamini	FDR
INTERPRO	IPR002085:Alcohol dehydrogenase superfamily, zinc-containing	7	0.619469	0.155555	15609032, 15610182, 15608592, 15608999, 15610913, 15609049, 15608668	926	31	7774	1.8957	1	0.9858	93.5598
INTERPRO	IPR002328:Alcohol dehydrogenase, zinc-containing, conserved site	4	0.353982	0.329501	15609032, 15610182, 15608999, 15608668	926	17	7774	1.97535	1	0.999429	99.8473
UP_SEQ_FEATURE	metal ion-binding site:Zinc 1; catalytic	3	0.265487	0.346676	15610182, 15608999, 15608668	463	7	2678	2.47886	1	1	99.8509
UP_SEQ_FEATURE	metal ion-binding site:Zinc 2	5	0.442478	0.377983	15609510, 15610182, 15608999, 57116724, 15608668	463	18	2678	1.60667	1	1	99.9296
PIR_SUPERFAMILY	PIRSF000091:alcohol dehydrogenase	3	0.265487	0.776264	15610182, 15608999, 15608668	548	19	3842	1.10699	1	1	100
Annotation Cluster 75	Enrichment Score: 0.44330591959558147
Category	Term	Count	%	PValue	Genes	List Total	Pop Hits	Pop Total	Fold Enrichment	Bonferroni	Benjamini	FDR
KEGG_PATHWAY	mtu00910:Nitrogen metabolism	6	0.530973	0.175618	15609015, 15610995, 15609613, 15608302, 15608874, 15607393	322	21	2223	1.97249	1	0.540509	92.4476
KEGG_PATHWAY	mra00910:Nitrogen metabolism	6	0.530973	0.229956	15609015, 15610995, 15609613, 15608302, 15608874, 15607393	322	23	2223	1.80097	1	0.622528	96.9663
GOTERM_MF_FAT	GO:0016661~oxidoreductase activity, acting on other nitrogenous compounds as donors	3	0.265487	0.503215	15608302, 15608874, 15607393	549	15	4983	1.8153	1	0.994275	99.9966
KEGG_PATHWAY	mtc00910:Nitrogen metabolism	3	0.265487	0.829486	15610995, 15608302, 15607393	322	21	2223	0.986247	1	0.9896	100
Annotation Cluster 76	Enrichment Score: 0.4139873570834776
Category	Term	Count	%	PValue	Genes	List Total	Pop Hits	Pop Total	Fold Enrichment	Bonferroni	Benjamini	FDR
SP_PIR_KEYWORDS	dna-directed rna polymerase	3	0.265487	0.18756	15607807, 15607808, 15609480	1130	9	12695	3.74484	1	0.477301	93
GOTERM_MF_FAT	GO:0003899~DNA-directed RNA polymerase activity	4	0.353982	0.411231	15607807, 15608078, 15607808, 15609480	549	21	4983	1.72886	1	0.987089	99.9587
GOTERM_MF_FAT	GO:0034062~RNA polymerase activity	4	0.353982	0.411231	15607807, 15608078, 15607808, 15609480	549	21	4983	1.72886	1	0.987089	99.9587
GOTERM_BP_FAT	GO:0032774~RNA biosynthetic process	7	0.619469	0.696206	15607807, 15608078, 15607808, 15610550, 15610464, 15609978, 15609480	479	60	4188	1.02004	1	0.998494	100
Annotation Cluster 77	Enrichment Score: 0.41087163978429003
Category	Term	Count	%	PValue	Genes	List Total	Pop Hits	Pop Total	Fold Enrichment	Bonferroni	Benjamini	FDR
INTERPRO	IPR000644:Cystathionine beta-synthase, core	7	0.619469	0.211565	15608980, 15609762, 15608372, 15608978, 15609543, 15610547, 15609820	926	34	7774	1.72843	1	0.995151	97.8845
SMART	SM00116:CBS	7	0.619469	0.373851	15608980, 15609762, 15608372, 15608978, 15609543, 15610547, 15609820	143	34	975	1.40374	1	0.960456	99.202
UP_SEQ_FEATURE	domain:CBS 2	3	0.265487	0.536026	15608980, 15608978, 15610547	463	10	2678	1.73521	1	1	99.9992
UP_SEQ_FEATURE	domain:CBS 1	3	0.265487	0.536026	15608980, 15608978, 15610547	463	10	2678	1.73521	1	1	99.9992
Annotation Cluster 78	Enrichment Score: 0.39291951941347086
Category	Term	Count	%	PValue	Genes	List Total	Pop Hits	Pop Total	Fold Enrichment	Bonferroni	Benjamini	FDR
KEGG_PATHWAY	mtu00270:Cysteine and methionine metabolism	6	0.530973	0.202167	15609595, 15610844, 15610820, 15610384, 15609261, 57116791	322	22	2223	1.88283	1	0.582915	95.1256
KEGG_PATHWAY	mra00270:Cysteine and methionine metabolism	5	0.442478	0.395115	15609595, 15610844, 15610384, 15609261, 57116791	322	22	2223	1.56903	1	0.801131	99.8799
KEGG_PATHWAY	mtc00270:Cysteine and methionine metabolism	3	0.265487	0.829486	15609595, 15610844, 15609261	322	21	2223	0.986247	1	0.9896	100
Annotation Cluster 79	Enrichment Score: 0.362932200471803
Category	Term	Count	%	PValue	Genes	List Total	Pop Hits	Pop Total	Fold Enrichment	Bonferroni	Benjamini	FDR
GOTERM_CC_FAT	GO:0009274~peptidoglycan-based cell wall	5	0.442478	0.262518	15608076, 15609535, 57116685, 57116799, 15609724	215	20	1630	1.89535	1	0.957004	95.3718
GOTERM_CC_FAT	GO:0009276~Gram-negative-bacterium-type cell wall	4	0.353982	0.275559	15608076, 15609535, 57116799, 15609724	215	14	1630	2.16611	1	0.942453	96.1344
GOTERM_CC_FAT	GO:0005618~cell wall	6	0.530973	0.302452	15608076, 15609535, 57116685, 57116799, 15609724, 15610118	215	28	1630	1.62458	1	0.938667	97.3611
INTERPRO	IPR000515:Binding-protein-dependent transport systems inner membrane component	7	0.619469	0.471802	15608076, 15609535, 15610892, 57116799, 15609453, 15609176, 15608377	926	46	7774	1.27754	1	0.999915	99.9968
GOTERM_CC_FAT	GO:0030312~external encapsulating structure	7	0.619469	0.618387	15608076, 15609535, 57116685, 15609537, 57116799, 15609724, 15610118	215	48	1630	1.10562	1	0.989892	99.994
GOTERM_CC_FAT	GO:0030313~cell envelope	5	0.442478	0.671756	15608076, 15609535, 15609537, 57116799, 15609724	215	34	1630	1.11491	1	0.992798	99.9987
GOTERM_CC_FAT	GO:0031975~envelope	5	0.442478	0.671756	15608076, 15609535, 15609537, 57116799, 15609724	215	34	1630	1.11491	1	0.992798	99.9987
Annotation Cluster 80	Enrichment Score: 0.3545302445438968
Category	Term	Count	%	PValue	Genes	List Total	Pop Hits	Pop Total	Fold Enrichment	Bonferroni	Benjamini	FDR
INTERPRO	IPR015590:Aldehyde dehydrogenase	5	0.442478	0.317952	15608328, 15609995, 15607908, 15607364, 15609564	926	24	7774	1.74901	1	0.999296	99.7985
INTERPRO	IPR016162:Aldehyde dehydrogenase, N-terminal	4	0.353982	0.46405	15609995, 15607908, 15607364, 15609564	926	21	7774	1.59909	1	0.999915	99.996
INTERPRO	IPR016160:Aldehyde dehydrogenase, conserved site	4	0.353982	0.585441	15609995, 15607908, 57117160, 15607364	926	25	7774	1.34324	1	0.999993	99.9999
Annotation Cluster 81	Enrichment Score: 0.33500022791967277
Category	Term	Count	%	PValue	Genes	List Total	Pop Hits	Pop Total	Fold Enrichment	Bonferroni	Benjamini	FDR
SP_PIR_KEYWORDS	amino-acid biosynthesis	14	1.23894	0.0825307	15607330, 15607641, 161352459, 15608957, 15610125, 15608740, 57116682, 15610844, 57116856, 15610132, 15609261, 15609564, 15610492, 15608791	1130	96	12695	1.63837	1	0.295803	66.8047
GOTERM_BP_FAT	GO:0046394~carboxylic acid biosynthetic process	25	2.21239	0.647006	15609638, 15607382, 15608740, 15610961, 15609661, 15610890, 15610844, 15609564, 15610179, 15610492, 15607330, 15607641, 161352459, 15608957, 15610125, 15609315, 15609380, 15610995, 15609382, 15608328, 15610132, 57116856, 15609261, 15607256, 15608791	479	222	4188	0.984596	1	0.997395	100
GOTERM_BP_FAT	GO:0016053~organic acid biosynthetic process	25	2.21239	0.647006	15609638, 15607382, 15608740, 15610961, 15609661, 15610890, 15610844, 15609564, 15610179, 15610492, 15607330, 15607641, 161352459, 15608957, 15610125, 15609315, 15609380, 15610995, 15609382, 15608328, 15610132, 57116856, 15609261, 15607256, 15608791	479	222	4188	0.984596	1	0.997395	100
GOTERM_BP_FAT	GO:0008652~cellular amino acid biosynthetic process	19	1.68142	0.763035	15607330, 15607641, 161352459, 15608957, 15610125, 15608740, 15609315, 15610995, 15610890, 15610844, 15608328, 15610132, 57116856, 15609261, 15609564, 15607256, 15610179, 15610492, 15608791	479	180	4188	0.922895	1	0.999379	100
GOTERM_BP_FAT	GO:0009309~amine biosynthetic process	19	1.68142	0.801719	15607330, 15607641, 161352459, 15608957, 15610125, 15608740, 15609315, 15610995, 15610890, 15610844, 15608328, 15610132, 57116856, 15609261, 15609564, 15607256, 15610179, 15610492, 15608791	479	185	4188	0.897952	1	0.999672	100
Annotation Cluster 82	Enrichment Score: 0.33476242900302045
Category	Term	Count	%	PValue	Genes	List Total	Pop Hits	Pop Total	Fold Enrichment	Bonferroni	Benjamini	FDR
GOTERM_BP_FAT	GO:0045333~cellular respiration	12	1.06195	0.135806	15607225, 15610293, 15610455, 15608690, 15610294, 15610454, 15610452, 15610180, 15610287, 15609989, 161352467, 15608092	479	67	4188	1.56595	1	0.906229	88.4178
INTERPRO	IPR001750:NADH:ubiquinone/plastoquinone oxidoreductase	3	0.265487	0.291527	15607225, 15610293, 15610294	926	9	7774	2.79842	1	0.998823	99.6267
GOTERM_MF_FAT	GO:0016651~oxidoreductase activity, acting on NADH or NADPH	10	0.884956	0.298197	15607225, 15610293, 15610294, 15608592, 15607533, 15610287, 15607299, 15609566, 15609049, 15610439	549	66	4983	1.37523	1	0.976564	99.4534
SP_PIR_KEYWORDS	quinone	3	0.265487	0.357596	15610293, 15610294, 15610287	1130	14	12695	2.4074	1	0.69916	99.6537
GOTERM_BP_FAT	GO:0042773~ATP synthesis coupled electron transport	4	0.353982	0.37141	15607225, 15610293, 15610294, 15610287	479	19	4188	1.84068	1	0.970582	99.8948
GOTERM_BP_FAT	GO:0022900~electron transport chain	7	0.619469	0.493484	15607225, 15610293, 15608690, 15610294, 15610454, 15610180, 15610287	479	49	4188	1.24903	1	0.99032	99.9957
GOTERM_BP_FAT	GO:0022904~respiratory electron transport chain	4	0.353982	0.527289	15607225, 15610293, 15610294, 15610287	479	24	4188	1.4572	1	0.991626	99.9984
GOTERM_MF_FAT	GO:0016655~oxidoreductase activity, acting on NADH or NADPH, quinone or similar compound as acceptor	6	0.530973	0.56105	15607225, 15610293, 15610294, 15608592, 15610287, 15609049	549	45	4983	1.2102	1	0.996473	99.9995
GOTERM_MF_FAT	GO:0003954~NADH dehydrogenase activity	5	0.442478	0.655583	15607225, 15610293, 15610294, 15607533, 15610287	549	40	4983	1.13456	1	0.998918	100
GOTERM_MF_FAT	GO:0048038~quinone binding	3	0.265487	0.662855	15610293, 15610294, 15610287	549	20	4983	1.36148	1	0.998904	100
GOTERM_MF_FAT	GO:0008137~NADH dehydrogenase (ubiquinone) activity	4	0.353982	0.678619	15607225, 15610293, 15610294, 15610287	549	31	4983	1.17116	1	0.999057	100
GOTERM_MF_FAT	GO:0050136~NADH dehydrogenase (quinone) activity	4	0.353982	0.773772	15607225, 15610293, 15610294, 15610287	549	36	4983	1.0085	1	0.999795	100
GOTERM_BP_FAT	GO:0006119~oxidative phosphorylation	4	0.353982	0.851394	15607225, 15610293, 15610294, 15610287	479	40	4188	0.874322	1	0.999859	100
Annotation Cluster 83	Enrichment Score: 0.3300371618795196
Category	Term	Count	%	PValue	Genes	List Total	Pop Hits	Pop Total	Fold Enrichment	Bonferroni	Benjamini	FDR
UP_SEQ_FEATURE	binding site:ATP	12	1.06195	0.138972	57117128, 15610832, 15607156, 15609638, 15608827, 15609225, 15607551, 15607183, 15608674, 15610199, 15608147, 15608406	463	45	2678	1.5424	1	0.999991	89.8491
SP_PIR_KEYWORDS	serine/threonine-protein kinase	4	0.353982	0.38624	15607156, 15609225, 15607551, 15608406	1130	25	12695	1.79752	1	0.725874	99.8069
INTERPRO	IPR017442:Serine/threonine protein kinase-related	4	0.353982	0.526901	15607156, 15609225, 15607551, 15608406	926	23	7774	1.46004	1	0.999969	99.9995
INTERPRO	IPR017441:Protein kinase, ATP binding site	4	0.353982	0.526901	15607156, 15609225, 15607551, 15608406	926	23	7774	1.46004	1	0.999969	99.9995
INTERPRO	IPR008271:Serine/threonine protein kinase, active site	4	0.353982	0.526901	15607156, 15609225, 15607551, 15608406	926	23	7774	1.46004	1	0.999969	99.9995
INTERPRO	IPR000719:Protein kinase, core	4	0.353982	0.585441	15607156, 15609225, 15607551, 15608406	926	25	7774	1.34324	1	0.999993	99.9999
GOTERM_MF_FAT	GO:0004674~protein serine/threonine kinase activity	4	0.353982	0.656398	15607156, 15609225, 15607551, 15608406	549	30	4983	1.2102	1	0.998852	100
UP_SEQ_FEATURE	domain:Protein kinase	4	0.353982	0.758717	15607156, 15609225, 15607551, 15608406	463	22	2678	1.05164	1	1	100
Annotation Cluster 84	Enrichment Score: 0.32533313384618523
Category	Term	Count	%	PValue	Genes	List Total	Pop Hits	Pop Total	Fold Enrichment	Bonferroni	Benjamini	FDR
INTERPRO	IPR018060:Helix-turn-helix, AraC domain	4	0.353982	0.329501	15610969, 15608457, 15610219, 15610872	926	17	7774	1.97535	1	0.999429	99.8473
INTERPRO	IPR000005:Helix-turn-helix, AraC type	4	0.353982	0.329501	15610969, 15608457, 15610219, 15610872	926	17	7774	1.97535	1	0.999429	99.8473
SMART	SM00342:HTH_ARAC	4	0.353982	0.460362	15610969, 15608457, 15610219, 15610872	143	17	975	1.60428	1	0.979128	99.8279
INTERPRO	IPR012287:Homeodomain-related	9	0.79646	0.999667	15610969, 15607286, 15608457, 15607209, 15610219, 15610872, 15610303, 15610344, 15608159	926	170	7774	0.444454	1	1	100
Annotation Cluster 85	Enrichment Score: 0.2628864587834201
Category	Term	Count	%	PValue	Genes	List Total	Pop Hits	Pop Total	Fold Enrichment	Bonferroni	Benjamini	FDR
SP_PIR_KEYWORDS	elongation factor	3	0.265487	0.422837	15607262, 15607825, 15609978	1130	16	12695	2.10647	1	0.759261	99.9121
GOTERM_MF_FAT	GO:0003746~translation elongation factor activity	3	0.265487	0.538783	15607262, 15607825, 15609978	549	16	4983	1.70184	1	0.995642	99.9989
GOTERM_MF_FAT	GO:0008135~translation factor activity, nucleic acid binding	3	0.265487	0.714092	15607262, 15607825, 15609978	549	22	4983	1.2377	1	0.999372	100
Annotation Cluster 86	Enrichment Score: 0.2539445192177291
Category	Term	Count	%	PValue	Genes	List Total	Pop Hits	Pop Total	Fold Enrichment	Bonferroni	Benjamini	FDR
SP_PIR_KEYWORDS	rrna processing	3	0.265487	0.221357	15608150, 15610017, 15611055	1130	10	12695	3.37035	1	0.52792	95.9369
GOTERM_MF_FAT	GO:0008173~RNA methyltransferase activity	6	0.530973	0.385207	15608150, 15610017, 15608021, 15611055, 15608782, 15607521	549	37	4983	1.47187	1	0.984559	99.922
GOTERM_BP_FAT	GO:0006396~RNA processing	10	0.884956	0.507027	15608788, 15609920, 15608150, 15610761, 15610017, 15608021, 15611055, 15608782, 15607781, 15607521	479	76	4188	1.15042	1	0.990567	99.9971
GOTERM_BP_FAT	GO:0006364~rRNA processing	3	0.265487	0.655848	15608150, 15610017, 15611055	479	19	4188	1.38051	1	0.997475	100
GOTERM_BP_FAT	GO:0016072~rRNA metabolic process	3	0.265487	0.655848	15608150, 15610017, 15611055	479	19	4188	1.38051	1	0.997475	100
GOTERM_BP_FAT	GO:0042254~ribosome biogenesis	3	0.265487	0.777613	15608150, 15610017, 15611055	479	24	4188	1.0929	1	0.999521	100
GOTERM_BP_FAT	GO:0022613~ribonucleoprotein complex biogenesis	3	0.265487	0.777613	15608150, 15610017, 15611055	479	24	4188	1.0929	1	0.999521	100
GOTERM_BP_FAT	GO:0034470~ncRNA processing	5	0.442478	0.826977	15608788, 15608150, 15610761, 15610017, 15611055	479	49	4188	0.892165	1	0.999808	100
Annotation Cluster 87	Enrichment Score: 0.2398139770848019
Category	Term	Count	%	PValue	Genes	List Total	Pop Hits	Pop Total	Fold Enrichment	Bonferroni	Benjamini	FDR
INTERPRO	IPR002543:Cell divisionFtsK/SpoIIIE	5	0.442478	0.208079	15610583, 15608922, 15607425, 15611007, 15611030	926	20	7774	2.09881	1	0.995141	97.7276
GOTERM_BP_FAT	GO:0007049~cell cycle	9	0.79646	0.503134	15610583, 15607159, 15608922, 15607425, 15610199, 15611007, 15609599, 15611030, 15611055	479	67	4188	1.17446	1	0.990561	99.9967
GOTERM_BP_FAT	GO:0007059~chromosome segregation	5	0.442478	0.601202	15610583, 15608922, 15607425, 15611007, 15611030	479	36	4188	1.21434	1	0.995977	99.9999
GOTERM_BP_FAT	GO:0051301~cell division	8	0.707965	0.730232	15610583, 15607159, 15608922, 15607425, 15610199, 15611007, 15609599, 15611030	479	72	4188	0.971468	1	0.999048	100
SP_PIR_KEYWORDS	cell cycle	3	0.265487	0.842491	15607159, 15610199, 15609599	1130	36	12695	0.936209	1	0.982612	100
SP_PIR_KEYWORDS	cell division	3	0.265487	0.940064	15607159, 15610199, 15609599	1130	49	12695	0.687827	1	0.997651	100
Annotation Cluster 88	Enrichment Score: 0.23797290034906826
Category	Term	Count	%	PValue	Genes	List Total	Pop Hits	Pop Total	Fold Enrichment	Bonferroni	Benjamini	FDR
GOTERM_BP_FAT	GO:0019751~polyol metabolic process	5	0.442478	0.478913	15610119, 15610832, 15607188, 15608239, 15610978, 15607704	479	31	4188	1.4102	1	0.989409	99.9934
GOTERM_BP_FAT	GO:0019400~alditol metabolic process	4	0.353982	0.635203	15610119, 15610832, 15608239, 15610978, 15607704	479	28	4188	1.24903	1	0.997026	100
GOTERM_BP_FAT	GO:0006071~glycerol metabolic process	4	0.353982	0.635203	15610119, 15610832, 15608239, 15610978, 15607704	479	28	4188	1.24903	1	0.997026	100
Annotation Cluster 89	Enrichment Score: 0.22869060792475668
Category	Term	Count	%	PValue	Genes	List Total	Pop Hits	Pop Total	Fold Enrichment	Bonferroni	Benjamini	FDR
INTERPRO	IPR001307:Thiosulphate sulfurtransferase, conserved site	4	0.353982	0.329501	15608812, 15607465, 15609428, 15607548	926	17	7774	1.97535	1	0.999429	99.8473
GOTERM_BP_FAT	GO:0008272~sulfate transport	6	0.530973	0.369728	15609535, 15608877, 15609537, 15608812, 15607465, 15609428	479	35	4188	1.49884	1	0.971298	99.8906
GOTERM_MF_FAT	GO:0016782~transferase activity, transferring sulfur-containing groups	6	0.530973	0.51908	15608812, 15610687, 15609640, 15607465, 15609428, 15608513	549	43	4983	1.26649	1	0.995179	99.9979
GOTERM_MF_FAT	GO:0004792~thiosulfate sulfurtransferase activity	3	0.265487	0.662855	15608812, 15607465, 15609428	549	20	4983	1.36148	1	0.998904	100
GOTERM_MF_FAT	GO:0016783~sulfurtransferase activity	3	0.265487	0.814154	15608812, 15607465, 15609428	549	27	4983	1.0085	1	0.999896	100
INTERPRO	IPR001763:Rhodanese-like	3	0.265487	0.816096	15608812, 15607465, 15609428	926	25	7774	1.00743	1	1	100
SMART	SM00450:RHOD	3	0.265487	0.900174	15608812, 15607465, 15609428	143	25	975	0.818182	1	0.999975	100
Annotation Cluster 90	Enrichment Score: 0.226224090009088
Category	Term	Count	%	PValue	Genes	List Total	Pop Hits	Pop Total	Fold Enrichment	Bonferroni	Benjamini	FDR
GOTERM_BP_FAT	GO:0009076~histidine family amino acid biosynthetic process	3	0.265487	0.593986	15608740, 15610492, 15607256	479	17	4188	1.54292	1	0.995758	99.9998
GOTERM_BP_FAT	GO:0009075~histidine family amino acid metabolic process	3	0.265487	0.593986	15608740, 15610492, 15607256	479	17	4188	1.54292	1	0.995758	99.9998
GOTERM_BP_FAT	GO:0000105~histidine biosynthetic process	3	0.265487	0.593986	15608740, 15610492, 15607256	479	17	4188	1.54292	1	0.995758	99.9998
GOTERM_BP_FAT	GO:0006547~histidine metabolic process	3	0.265487	0.593986	15608740, 15610492, 15607256	479	17	4188	1.54292	1	0.995758	99.9998
Annotation Cluster 91	Enrichment Score: 0.21548047564871065
Category	Term	Count	%	PValue	Genes	List Total	Pop Hits	Pop Total	Fold Enrichment	Bonferroni	Benjamini	FDR
INTERPRO	IPR008915:Peptidase M50	3	0.265487	0.291527	15609762, 15610006, 15607500	926	9	7774	2.79842	1	0.998823	99.6267
SP_PIR_KEYWORDS	Protease	11	0.973451	0.336535	15609809, 15610807, 15607940, 15611022, 15607864, 15609246, 15610006, 57117131, 15609114, 15608123, 15609919	1130	95	12695	1.30084	1	0.676006	99.4766
SP_PIR_KEYWORDS	metalloprotease	4	0.353982	0.483236	15607940, 15610006, 15609114, 15609919	1130	29	12695	1.54959	1	0.805256	99.9786
GOTERM_MF_FAT	GO:0004222~metalloendopeptidase activity	6	0.530973	0.56105	15609762, 15610006, 15609114, 15607500, 15608090, 15609919	549	45	4983	1.2102	1	0.996473	99.9995
GOTERM_MF_FAT	GO:0004175~endopeptidase activity	11	0.973451	0.686471	15610807, 15609762, 15611022, 15609246, 15610006, 15609114, 15607500, 15608090, 15608123, 15609919, 15607598	549	101	4983	0.98853	1	0.999127	100
GOTERM_BP_FAT	GO:0006508~proteolysis	17	1.50442	0.868643	15609762, 57117087, 15611022, 15610763, 15610006, 15607500, 15609114, 15608090, 15608123, 15610807, 15607940, 15609246, 15607864, 15608355, 15607559, 15609919, 15607598	479	176	4188	0.844515	1	0.999908	100
GOTERM_MF_FAT	GO:0008237~metallopeptidase activity	8	0.707965	0.886858	15607940, 15609762, 57117087, 15610006, 15609114, 15607500, 15608090, 15609919	549	91	4983	0.797934	1	0.999975	100
GOTERM_MF_FAT	GO:0008233~peptidase activity	19	1.68142	0.895514	15609809, 15609762, 57117087, 15611022, 15610763, 15610006, 57117131, 15607500, 15609114, 15608123, 15608090, 15610807, 15607940, 15609246, 15607864, 15608355, 15607559, 15609919, 15607598	549	209	4983	0.825137	1	0.999981	100
GOTERM_MF_FAT	GO:0070011~peptidase activity, acting on L-amino acid peptides	16	1.41593	0.912887	15609762, 57117087, 15611022, 15610763, 15610006, 15607500, 15609114, 15608090, 15608123, 15607940, 15610807, 15609246, 15608355, 15607559, 15609919, 15607598	549	182	4983	0.797934	1	0.999989	100
Annotation Cluster 92	Enrichment Score: 0.20638101666511482
Category	Term	Count	%	PValue	Genes	List Total	Pop Hits	Pop Total	Fold Enrichment	Bonferroni	Benjamini	FDR
GOTERM_MF_FAT	GO:0042895~antibiotic transporter activity	3	0.265487	0.538783	15610375, 15609470, 15610864	549	16	4983	1.70184	1	0.995642	99.9989
GOTERM_MF_FAT	GO:0015520~tetracycline:hydrogen antiporter activity	3	0.265487	0.538783	15610375, 15609470, 15610864	549	16	4983	1.70184	1	0.995642	99.9989
GOTERM_MF_FAT	GO:0008493~tetracycline transporter activity	3	0.265487	0.538783	15610375, 15609470, 15610864	549	16	4983	1.70184	1	0.995642	99.9989
GOTERM_MF_FAT	GO:0015307~drug:hydrogen antiporter activity	3	0.265487	0.538783	15610375, 15609470, 15610864	549	16	4983	1.70184	1	0.995642	99.9989
GOTERM_BP_FAT	GO:0015850~organic alcohol transport	3	0.265487	0.560072	15610375, 15609470, 15610864	479	16	4188	1.63935	1	0.993775	99.9995
GOTERM_BP_FAT	GO:0015904~tetracycline transport	3	0.265487	0.560072	15610375, 15609470, 15610864	479	16	4188	1.63935	1	0.993775	99.9995
GOTERM_BP_FAT	GO:0042891~antibiotic transport	3	0.265487	0.560072	15610375, 15609470, 15610864	479	16	4188	1.63935	1	0.993775	99.9995
GOTERM_MF_FAT	GO:0015238~drug transporter activity	3	0.265487	0.634582	15610375, 15609470, 15610864	549	19	4983	1.43313	1	0.998632	100
GOTERM_BP_FAT	GO:0042493~response to drug	3	0.265487	0.655848	15610375, 15609470, 15610864	479	19	4188	1.38051	1	0.997475	100
GOTERM_BP_FAT	GO:0015893~drug transport	3	0.265487	0.655848	15610375, 15609470, 15610864	479	19	4188	1.38051	1	0.997475	100
GOTERM_MF_FAT	GO:0015299~solute:hydrogen antiporter activity	3	0.265487	0.737168	15610375, 15609470, 15610864	549	23	4983	1.18389	1	0.999586	100
GOTERM_MF_FAT	GO:0015298~solute:cation antiporter activity	3	0.265487	0.737168	15610375, 15609470, 15610864	549	23	4983	1.18389	1	0.999586	100
GOTERM_MF_FAT	GO:0015300~solute:solute antiporter activity	3	0.265487	0.737168	15610375, 15609470, 15610864	549	23	4983	1.18389	1	0.999586	100
GOTERM_MF_FAT	GO:0015297~antiporter activity	3	0.265487	0.797052	15610375, 15609470, 15610864	549	26	4983	1.04729	1	0.999845	100
Annotation Cluster 93	Enrichment Score: 0.20378574508045227
Category	Term	Count	%	PValue	Genes	List Total	Pop Hits	Pop Total	Fold Enrichment	Bonferroni	Benjamini	FDR
SP_PIR_KEYWORDS	iron	22	1.9469	0.326524	15607330, 15609045, 15607468, 15610196, 15609017, 15607904, 15610297, 15610180, 15607338, 15610017, 15610954, 15610125, 15607374, 15610690, 15610681, 15607948, 15609403, 15607393, 15609515, 15610287, 57116859, 15610258	1130	211	12695	1.17137	1	0.66684	99.366
SP_PIR_KEYWORDS	4fe-4s	6	0.530973	0.461812	15607330, 15610017, 15610287, 15610125, 15607948, 15607393	1130	50	12695	1.34814	1	0.788234	99.9641
SP_PIR_KEYWORDS	iron-sulfur	10	0.884956	0.523749	15607330, 15610297, 15607338, 15610954, 15610017, 15610287, 15610125, 15610690, 15607948, 15607393	1130	99	12695	1.1348	1	0.834583	99.9925
UP_SEQ_FEATURE	metal ion-binding site:Iron-sulfur (4Fe-4S)	3	0.265487	0.684242	15607330, 15610125, 15607948	463	13	2678	1.33477	1	1	100
GOTERM_MF_FAT	GO:0051539~4 iron, 4 sulfur cluster binding	7	0.619469	0.785868	15607330, 15607338, 15610017, 15610287, 15610125, 15607948, 15607393	549	69	4983	0.920805	1	0.999808	100
GOTERM_MF_FAT	GO:0005506~iron ion binding	24	2.12389	0.817398	15607330, 15609045, 15607468, 15610196, 15609017, 15607904, 15610297, 15610180, 15607338, 15610017, 15610954, 15610125, 15607374, 15610690, 15610681, 15607948, 15609403, 15607393, 15609515, 15610977, 15610287, 57116859, 15610258, 15608511	549	244	4983	0.892771	1	0.999888	100
GOTERM_MF_FAT	GO:0051540~metal cluster binding	15	1.32743	0.821503	15607330, 15610274, 15610455, 15610297, 15607479, 15607338, 15610017, 15610954, 15610125, 15607354, 15610690, 15610865, 15607948, 15607393, 15610287	549	155	4983	0.878371	1	0.999883	100
GOTERM_MF_FAT	GO:0051536~iron-sulfur cluster binding	15	1.32743	0.821503	15607330, 15610274, 15610455, 15610297, 15607479, 15607338, 15610017, 15610954, 15610125, 15607354, 15610690, 15610865, 15607948, 15607393, 15610287	549	155	4983	0.878371	1	0.999883	100
Annotation Cluster 94	Enrichment Score: 0.1631536408429602
Category	Term	Count	%	PValue	Genes	List Total	Pop Hits	Pop Total	Fold Enrichment	Bonferroni	Benjamini	FDR
GOTERM_BP_FAT	GO:0019318~hexose metabolic process	11	0.973451	0.430763	57116761, 57116832, 15608466, 15608353, 15608468, 15608163, 15607788, 15608586, 15608262, 15607760, 161352467	479	80	4188	1.20219	1	0.982977	99.9757
GOTERM_BP_FAT	GO:0016052~carbohydrate catabolic process	9	0.79646	0.555115	15610119, 57117169, 57116687, 15608163, 15608586, 57117160, 15607704, 15608262, 15607619, 161352467	479	70	4188	1.12413	1	0.993668	99.9994
GOTERM_BP_FAT	GO:0005996~monosaccharide metabolic process	11	0.973451	0.601311	57116761, 57116832, 15608466, 15608353, 15608468, 15608163, 15607788, 15608586, 15608262, 15607760, 161352467	479	91	4188	1.05687	1	0.995758	99.9999
GOTERM_BP_FAT	GO:0006006~glucose metabolic process	8	0.707965	0.607327	57116832, 15608466, 15608353, 15608468, 15608163, 15608586, 15608262, 161352467	479	64	4188	1.0929	1	0.995908	99.9999
GOTERM_BP_FAT	GO:0046164~alcohol catabolic process	5	0.442478	0.756458	15610119, 15608163, 15608586, 15607704, 15608262, 161352467	479	44	4188	0.993547	1	0.99937	100
GOTERM_BP_FAT	GO:0044275~cellular carbohydrate catabolic process	5	0.442478	0.801073	15610119, 15608163, 15608586, 15607704, 15608262, 161352467	479	47	4188	0.930129	1	0.999688	100
GOTERM_BP_FAT	GO:0006007~glucose catabolic process	4	0.353982	0.86299	15608163, 15608586, 15608262, 161352467	479	41	4188	0.852997	1	0.999896	100
GOTERM_BP_FAT	GO:0019320~hexose catabolic process	4	0.353982	0.86299	15608163, 15608586, 15608262, 161352467	479	41	4188	0.852997	1	0.999896	100
GOTERM_BP_FAT	GO:0046365~monosaccharide catabolic process	4	0.353982	0.86299	15608163, 15608586, 15608262, 161352467	479	41	4188	0.852997	1	0.999896	100
Annotation Cluster 95	Enrichment Score: 0.1603210779814134
Category	Term	Count	%	PValue	Genes	List Total	Pop Hits	Pop Total	Fold Enrichment	Bonferroni	Benjamini	FDR
SP_PIR_KEYWORDS	Molybdenum cofactor biosynthesis	4	0.353982	0.165018	57116810, 15609590, 57117057, 57116730	1130	16	12695	2.80863	1	0.453754	90.0627
GOTERM_BP_FAT	GO:0019720~Mo-molybdopterin cofactor metabolic process	4	0.353982	0.724723	57116810, 15609590, 57117057, 57116730	479	32	4188	1.0929	1	0.999003	100
GOTERM_BP_FAT	GO:0032324~molybdopterin cofactor biosynthetic process	4	0.353982	0.724723	57116810, 15609590, 57117057, 57116730	479	32	4188	1.0929	1	0.999003	100
GOTERM_BP_FAT	GO:0051189~prosthetic group metabolic process	4	0.353982	0.724723	57116810, 15609590, 57117057, 57116730	479	32	4188	1.0929	1	0.999003	100
GOTERM_BP_FAT	GO:0006777~Mo-molybdopterin cofactor biosynthetic process	4	0.353982	0.724723	57116810, 15609590, 57117057, 57116730	479	32	4188	1.0929	1	0.999003	100
GOTERM_BP_FAT	GO:0043545~molybdopterin cofactor metabolic process	4	0.353982	0.724723	57116810, 15609590, 57117057, 57116730	479	32	4188	1.0929	1	0.999003	100
GOTERM_BP_FAT	GO:0042559~pteridine and derivative biosynthetic process	4	0.353982	0.901783	57116810, 15609590, 57117057, 57116730	479	45	4188	0.777175	1	0.999969	100
GOTERM_BP_FAT	GO:0042558~pteridine and derivative metabolic process	4	0.353982	0.901783	57116810, 15609590, 57117057, 57116730	479	45	4188	0.777175	1	0.999969	100
GOTERM_BP_FAT	GO:0009108~coenzyme biosynthetic process	10	0.884956	0.957582	15607695, 15608734, 57116810, 15609590, 57117057, 57116730, 15609261, 15610738, 15610492, 15608145	479	125	4188	0.699457	1	0.999997	100
GOTERM_BP_FAT	GO:0019438~aromatic compound biosynthetic process	7	0.619469	0.97055	15607558, 15610890, 57116810, 15609590, 57117057, 57116730, 15609315	479	96	4188	0.637526	1	0.999999	100
Annotation Cluster 96	Enrichment Score: 0.15898901265652599
Category	Term	Count	%	PValue	Genes	List Total	Pop Hits	Pop Total	Fold Enrichment	Bonferroni	Benjamini	FDR
SP_PIR_KEYWORDS	iron-sulfur	10	0.884956	0.523749	15607330, 15610297, 15607338, 15610954, 15610017, 15610287, 15610125, 15610690, 15607948, 15607393	1130	99	12695	1.1348	1	0.834583	99.9925
SP_PIR_KEYWORDS	2Fe-2S	4	0.353982	0.734337	15610297, 15610954, 15610287, 15610690	1130	42	12695	1.06995	1	0.946826	100
GOTERM_MF_FAT	GO:0051537~2 iron, 2 sulfur cluster binding	4	0.353982	0.866991	15610297, 15610954, 15610287, 15610690	549	43	4983	0.844326	1	0.999957	100
Annotation Cluster 97	Enrichment Score: 0.15848215901724605
Category	Term	Count	%	PValue	Genes	List Total	Pop Hits	Pop Total	Fold Enrichment	Bonferroni	Benjamini	FDR
KEGG_PATHWAY	mtc00760:Nicotinate and nicotinamide metabolism	3	0.265487	0.660488	15608734, 15607299, 15610335	322	15	2223	1.38075	1	0.95259	99.9999
KEGG_PATHWAY	mra00760:Nicotinate and nicotinamide metabolism	3	0.265487	0.695834	15608734, 15607299, 15610335	322	16	2223	1.29445	1	0.963027	100
KEGG_PATHWAY	mtu00760:Nicotinate and nicotinamide metabolism	3	0.265487	0.728086	15608734, 15607299, 15610335	322	17	2223	1.2183	1	0.971077	100
Annotation Cluster 98	Enrichment Score: 0.14155254987797355
Category	Term	Count	%	PValue	Genes	List Total	Pop Hits	Pop Total	Fold Enrichment	Bonferroni	Benjamini	FDR
SP_PIR_KEYWORDS	s-adenosyl-l-methionine	12	1.06195	0.388221	15609033, 15608150, 15607865, 15607866, 15610017, 15608033, 15609261, 15607435, 15610528, 15611055, 15610535, 15609209	1130	110	12695	1.22558	1	0.724113	99.8147
INTERPRO	IPR003455:O-methyltransferase, N-terminal	6	0.530973	0.672794	15609033, 15609026, 15607865, 15607866, 15608033, 15610535	926	47	7774	1.07173	1	0.999999	100
INTERPRO	IPR011610:Conserved hypothetical protein CHP00027, methylltransferase	5	0.442478	0.753048	15609033, 15607865, 15607866, 15608033, 15610535	926	42	7774	0.999434	1	1	100
PIR_SUPERFAMILY	PIRSF015570:Mycobacterium tuberculosis hypothetical protein Rv0731c	5	0.442478	0.793518	15609033, 15607865, 15607866, 15608033, 15610535	548	37	3842	0.947426	1	1	100
UP_SEQ_FEATURE	binding site:S-adenosyl-L-methionine	6	0.530973	0.949219	15609033, 15608150, 15607866, 15608033, 15609261, 15610535	463	50	2678	0.694082	1	1	100
UP_SEQ_FEATURE	region of interest:S-adenosyl-L-methionine binding	6	0.530973	0.954944	15609033, 15607866, 15608033, 15609261, 15610528, 15610535	463	51	2678	0.680473	1	1	100
Annotation Cluster 99	Enrichment Score: 0.1278841900720103
Category	Term	Count	%	PValue	Genes	List Total	Pop Hits	Pop Total	Fold Enrichment	Bonferroni	Benjamini	FDR
INTERPRO	IPR004840:Amino acid permease, conserved site	3	0.265487	0.427022	57116950, 15608842, 15609116	926	12	7774	2.09881	1	0.99985	99.9881
INTERPRO	IPR002293:Amino acid/polyamine transporter I	3	0.265487	0.70662	57116950, 15608842, 15609116	926	20	7774	1.25929	1	1	100
INTERPRO	IPR004841:Amino acid permease-associated region	3	0.265487	0.70662	57116950, 15608842, 15609116	926	20	7774	1.25929	1	1	100
GOTERM_BP_FAT	GO:0015849~organic acid transport	5	0.442478	0.739974	57117014, 15609580, 57116950, 15608842, 15609116	479	43	4188	1.01665	1	0.999166	100
GOTERM_BP_FAT	GO:0046942~carboxylic acid transport	5	0.442478	0.739974	57117014, 15609580, 57116950, 15608842, 15609116	479	43	4188	1.01665	1	0.999166	100
PIR_SUPERFAMILY	PIRSF006060:AA_transporter	3	0.265487	0.800558	57116950, 15608842, 15609116	548	20	3842	1.05164	1	1	100
GOTERM_MF_FAT	GO:0005275~amine transmembrane transporter activity	3	0.265487	0.814154	57116950, 15608842, 15609116	549	27	4983	1.0085	1	0.999896	100
GOTERM_MF_FAT	GO:0015171~amino acid transmembrane transporter activity	3	0.265487	0.814154	57116950, 15608842, 15609116	549	27	4983	1.0085	1	0.999896	100
GOTERM_BP_FAT	GO:0015837~amine transport	3	0.265487	0.921614	57116950, 15608842, 15609116	479	35	4188	0.749418	1	0.999986	100
GOTERM_BP_FAT	GO:0006865~amino acid transport	3	0.265487	0.921614	57116950, 15608842, 15609116	479	35	4188	0.749418	1	0.999986	100
Annotation Cluster 100	Enrichment Score: 0.12676638248135158
Category	Term	Count	%	PValue	Genes	List Total	Pop Hits	Pop Total	Fold Enrichment	Bonferroni	Benjamini	FDR
SP_PIR_KEYWORDS	peroxidase	3	0.265487	0.568831	15609045, 15609566, 15609037	1130	21	12695	1.60493	1	0.864391	99.9979
GOTERM_MF_FAT	GO:0016684~oxidoreductase activity, acting on peroxide as acceptor	3	0.265487	0.778572	15609045, 15609566, 15609037	549	25	4983	1.08918	1	0.999803	100
GOTERM_MF_FAT	GO:0004601~peroxidase activity	3	0.265487	0.778572	15609045, 15609566, 15609037	549	25	4983	1.08918	1	0.999803	100
GOTERM_MF_FAT	GO:0016209~antioxidant activity	5	0.442478	0.902304	15609045, 15609566, 15609037, 15610809, 15610015	549	59	4983	0.769195	1	0.999982	100
Annotation Cluster 101	Enrichment Score: 0.12341233668067851
Category	Term	Count	%	PValue	Genes	List Total	Pop Hits	Pop Total	Fold Enrichment	Bonferroni	Benjamini	FDR
KEGG_PATHWAY	mtu00860:Porphyrin and chlorophyll metabolism	6	0.530973	0.470874	15609199, 15608594, 15608098, 15607401, 15607664, 15609209	322	31	2223	1.33621	1	0.862175	99.9799
KEGG_PATHWAY	mra00860:Porphyrin and chlorophyll metabolism	3	0.265487	0.951545	15609199, 15607664, 15609209	322	31	2223	0.668103	1	0.999408	100
KEGG_PATHWAY	mtc00860:Porphyrin and chlorophyll metabolism	3	0.265487	0.951545	15609199, 15607664, 15609209	322	31	2223	0.668103	1	0.999408	100
Annotation Cluster 102	Enrichment Score: 0.11077831241544833
Category	Term	Count	%	PValue	Genes	List Total	Pop Hits	Pop Total	Fold Enrichment	Bonferroni	Benjamini	FDR
INTERPRO	IPR006094:FAD linked oxidase, N-terminal	5	0.442478	0.657081	15607303, 15608912, 15609388, 15607205, 15610855	926	37	7774	1.13449	1	0.999999	100
INTERPRO	IPR016166:FAD-binding, type 2	5	0.442478	0.717403	15607303, 15608912, 15609388, 15607205, 15610855	926	40	7774	1.04941	1	1	100
INTERPRO	IPR016167:FAD-binding, type 2, subdomain 1	3	0.265487	0.797644	15607303, 15609388, 15607205	926	24	7774	1.04941	1	1	100
COG_ONTOLOGY	Energy production and conversion	13	1.15044	0.958728	15608760, 15610754, 15607903, 15607479, 15610180, 15607533, 15607338, 15607205, 15610855, 15607303, 15608302, 15608912, 15609388	287	264	4166	0.714787	1	0.996778	100
Annotation Cluster 103	Enrichment Score: 0.1042529723108776
Category	Term	Count	%	PValue	Genes	List Total	Pop Hits	Pop Total	Fold Enrichment	Bonferroni	Benjamini	FDR
GOTERM_BP_FAT	GO:0032774~RNA biosynthetic process	7	0.619469	0.696206	15607807, 15608078, 15607808, 15610550, 15610464, 15609978, 15609480	479	60	4188	1.02004	1	0.998494	100
GOTERM_BP_FAT	GO:0006351~transcription, DNA-dependent	5	0.442478	0.756458	15607807, 15607808, 15610550, 15610464, 15609978	479	44	4188	0.993547	1	0.99937	100
GOTERM_BP_FAT	GO:0043933~macromolecular complex subunit organization	5	0.442478	0.924099	15608594, 15610550, 15610464, 15609978, 57117033	479	60	4188	0.728601	1	0.999986	100
Annotation Cluster 104	Enrichment Score: 0.09449586723092751
Category	Term	Count	%	PValue	Genes	List Total	Pop Hits	Pop Total	Fold Enrichment	Bonferroni	Benjamini	FDR
GOTERM_MF_FAT	GO:0004175~endopeptidase activity	11	0.973451	0.686471	15610807, 15609762, 15611022, 15609246, 15610006, 15609114, 15607500, 15608090, 15608123, 15609919, 15607598	549	101	4983	0.98853	1	0.999127	100
GOTERM_MF_FAT	GO:0004252~serine-type endopeptidase activity	4	0.353982	0.844553	15610807, 15611022, 15608123, 15607598	549	41	4983	0.885512	1	0.999933	100
GOTERM_MF_FAT	GO:0017171~serine hydrolase activity	5	0.442478	0.849931	15610807, 15611022, 15610763, 15608123, 15607598	549	53	4983	0.856274	1	0.999933	100
GOTERM_MF_FAT	GO:0008236~serine-type peptidase activity	5	0.442478	0.849931	15610807, 15611022, 15610763, 15608123, 15607598	549	53	4983	0.856274	1	0.999933	100
Annotation Cluster 105	Enrichment Score: 0.07201189041169545
Category	Term	Count	%	PValue	Genes	List Total	Pop Hits	Pop Total	Fold Enrichment	Bonferroni	Benjamini	FDR
SP_PIR_KEYWORDS	palmitate	6	0.530973	0.596428	57116801, 57116800, 15609427, 15608102, 15609722, 15610380	1130	58	12695	1.16219	1	0.878895	99.9991
GOTERM_CC_FAT	GO:0031225~anchored to membrane	6	0.530973	0.89726	57116801, 57116800, 15609427, 15608102, 15609722, 15610380	215	58	1630	0.784282	1	0.999918	100
UP_SEQ_FEATURE	lipid moiety-binding region:S-diacylglycerol cysteine	6	0.530973	0.981156	57116801, 57116800, 15609427, 15608102, 15609722, 15610380	463	58	2678	0.598347	1	1	100
UP_SEQ_FEATURE	lipid moiety-binding region:N-palmitoyl cysteine	6	0.530973	0.981156	57116801, 57116800, 15609427, 15608102, 15609722, 15610380	463	58	2678	0.598347	1	1	100
Annotation Cluster 106	Enrichment Score: 0.0668239580973699
Category	Term	Count	%	PValue	Genes	List Total	Pop Hits	Pop Total	Fold Enrichment	Bonferroni	Benjamini	FDR
GOTERM_BP_FAT	GO:0019748~secondary metabolic process	6	0.530973	0.654541	15610807, 15610718, 15610717, 15608734, 15608586, 15608262	479	48	4188	1.0929	1	0.997561	100
GOTERM_BP_FAT	GO:0006769~nicotinamide metabolic process	3	0.265487	0.846126	15608734, 15608586, 15608262	479	28	4188	0.936773	1	0.999845	100
GOTERM_BP_FAT	GO:0009820~alkaloid metabolic process	3	0.265487	0.846126	15608734, 15608586, 15608262	479	28	4188	0.936773	1	0.999845	100
GOTERM_BP_FAT	GO:0046496~nicotinamide nucleotide metabolic process	3	0.265487	0.846126	15608734, 15608586, 15608262	479	28	4188	0.936773	1	0.999845	100
GOTERM_BP_FAT	GO:0019362~pyridine nucleotide metabolic process	3	0.265487	0.947394	15608734, 15608586, 15608262	479	39	4188	0.672555	1	0.999996	100
GOTERM_BP_FAT	GO:0006733~oxidoreduction coenzyme metabolic process	3	0.265487	0.947394	15608734, 15608586, 15608262	479	39	4188	0.672555	1	0.999996	100
GOTERM_BP_FAT	GO:0043603~cellular amide metabolic process	3	0.265487	0.957035	15608734, 15608586, 15608262	479	41	4188	0.639747	1	0.999998	100
Annotation Cluster 107	Enrichment Score: 0.06377624866529363
Category	Term	Count	%	PValue	Genes	List Total	Pop Hits	Pop Total	Fold Enrichment	Bonferroni	Benjamini	FDR
INTERPRO	IPR003615:HNH nuclease	6	0.530973	0.812479	15609082, 15608268, 15608518, 15610603, 15607656, 15610912	926	56	7774	0.899491	1	1	100
INTERPRO	IPR003870:Protein of unknown function DUF222	5	0.442478	0.850851	15609082, 15608268, 15610603, 15607656, 15610912	926	49	7774	0.856658	1	1	100
SMART	SM00507:HNHc	6	0.530973	0.931119	15609082, 15608268, 15608518, 15610603, 15607656, 15610912	143	56	975	0.730519	1	0.99999	100
Annotation Cluster 108	Enrichment Score: 0.06311358726500868
Category	Term	Count	%	PValue	Genes	List Total	Pop Hits	Pop Total	Fold Enrichment	Bonferroni	Benjamini	FDR
INTERPRO	IPR007197:Radical SAM	4	0.353982	0.803859	15610274, 15610017, 15607354, 15610865	926	35	7774	0.959457	1	1	100
INTERPRO	IPR006638:Elongator protein 3/MiaB/NifB	3	0.265487	0.862728	15610274, 15610017, 15607354	926	28	7774	0.899491	1	1	100
SMART	SM00729:Elp3	3	0.265487	0.932407	15610274, 15610017, 15607354	143	28	975	0.730519	1	0.999982	100
Annotation Cluster 109	Enrichment Score: 0.05423987290186047
Category	Term	Count	%	PValue	Genes	List Total	Pop Hits	Pop Total	Fold Enrichment	Bonferroni	Benjamini	FDR
GOTERM_BP_FAT	GO:0006555~methionine metabolic process	3	0.265487	0.683843	15610844, 15609261, 15610492	479	20	4188	1.31148	1	0.998233	100
GOTERM_BP_FAT	GO:0009086~methionine biosynthetic process	3	0.265487	0.683843	15610844, 15609261, 15610492	479	20	4188	1.31148	1	0.998233	100
GOTERM_BP_FAT	GO:0000097~sulfur amino acid biosynthetic process	3	0.265487	0.904637	15610844, 15609261, 15610492	479	33	4188	0.794838	1	0.999971	100
GOTERM_BP_FAT	GO:0000096~sulfur amino acid metabolic process	3	0.265487	0.952447	15610844, 15609261, 15610492	479	40	4188	0.655741	1	0.999997	100
GOTERM_BP_FAT	GO:0009067~aspartate family amino acid biosynthetic process	3	0.265487	0.961197	15610844, 15609261, 15610492	479	42	4188	0.624515	1	0.999998	100
GOTERM_BP_FAT	GO:0009066~aspartate family amino acid metabolic process	3	0.265487	0.964972	15610844, 15609261, 15610492	479	43	4188	0.609992	1	0.999998	100
GOTERM_BP_FAT	GO:0044272~sulfur compound biosynthetic process	4	0.353982	0.989065	15607558, 15610844, 15609261, 15610492	479	69	4188	0.506853	1	1	100
GOTERM_BP_FAT	GO:0006790~sulfur metabolic process	5	0.442478	0.996094	15607558, 15610844, 15609261, 15610492, 15608426	479	94	4188	0.465065	1	1	100
Annotation Cluster 110	Enrichment Score: 0.041696079168997015
Category	Term	Count	%	PValue	Genes	List Total	Pop Hits	Pop Total	Fold Enrichment	Bonferroni	Benjamini	FDR
INTERPRO	IPR012335:Thioredoxin fold	6	0.530973	0.824557	15608224, 15608814, 15608815, 15607956, 15610809, 15610015	926	57	7774	0.88371	1	1	100
INTERPRO	IPR017936:Thioredoxin-like	4	0.353982	0.833501	15608815, 15607956, 15610809, 15610015	926	37	7774	0.907594	1	1	100
GOTERM_BP_FAT	GO:0019725~cellular homeostasis	7	0.619469	0.960355	15608815, 15610815, 15610977, 15607956, 15610439, 15610809, 15610015	479	92	4188	0.665245	1	0.999998	100
GOTERM_BP_FAT	GO:0042592~homeostatic process	7	0.619469	0.960355	15608815, 15610815, 15610977, 15607956, 15610439, 15610809, 15610015	479	92	4188	0.665245	1	0.999998	100
GOTERM_BP_FAT	GO:0045454~cell redox homeostasis	5	0.442478	0.976179	15608815, 15607956, 15610439, 15610809, 15610015	479	74	4188	0.590758	1	0.999999	100
Annotation Cluster 111	Enrichment Score: 0.04055837294009788
Category	Term	Count	%	PValue	Genes	List Total	Pop Hits	Pop Total	Fold Enrichment	Bonferroni	Benjamini	FDR
GOTERM_MF_FAT	GO:0016407~acetyltransferase activity	8	0.707965	0.849449	15607942, 15608059, 15607275, 15610556, 15609632, 15608791, 15608463, 15607549	549	86	4983	0.844326	1	0.999938	100
GOTERM_MF_FAT	GO:0016410~N-acyltransferase activity	7	0.619469	0.880538	15607942, 15608059, 15607275, 15608341, 15610556, 15609188, 15608791	549	79	4983	0.804247	1	0.99997	100
INTERPRO	IPR016181:Acyl-CoA N-acyltransferase	4	0.353982	0.923741	15607942, 15608059, 15607275, 15610556	926	46	7774	0.730022	1	1	100
INTERPRO	IPR000182:GCN5-related N-acetyltransferase	4	0.353982	0.947118	15607942, 15608059, 15607275, 15610556	926	50	7774	0.67162	1	1	100
GOTERM_MF_FAT	GO:0008080~N-acetyltransferase activity	5	0.442478	0.958007	15607942, 15608059, 15607275, 15610556, 15608791	549	70	4983	0.648322	1	0.999999	100
Annotation Cluster 112	Enrichment Score: 0.03115620067628707
Category	Term	Count	%	PValue	Genes	List Total	Pop Hits	Pop Total	Fold Enrichment	Bonferroni	Benjamini	FDR
GOTERM_BP_FAT	GO:0006732~coenzyme metabolic process	19	1.68142	0.842007	15608734, 15610455, 15610454, 15609590, 15610452, 57117057, 15608586, 57116730, 15608262, 15609989, 15610738, 161352467, 15608756, 15608145, 15608092, 15607695, 57116810, 15609261, 15610492	479	191	4188	0.869744	1	0.999836	100
GOTERM_BP_FAT	GO:0051186~cofactor metabolic process	27	2.38938	0.950292	15608846, 15609590, 15608586, 57116730, 15608262, 15608600, 161352467, 15608145, 15609209, 15607400, 15607695, 15610849, 15610349, 15610492, 15608734, 15610455, 15610454, 15610452, 57117057, 15608599, 15607664, 15610738, 15609989, 15608756, 15608092, 57116810, 15609261	479	298	4188	0.79217	1	0.999996	100
GOTERM_BP_FAT	GO:0009108~coenzyme biosynthetic process	10	0.884956	0.957582	15607695, 15608734, 57116810, 15609590, 57117057, 57116730, 15609261, 15610738, 15610492, 15608145	479	125	4188	0.699457	1	0.999997	100
GOTERM_BP_FAT	GO:0051188~cofactor biosynthetic process	18	1.59292	0.97955	15608846, 15608734, 15609590, 57117057, 15608599, 57116730, 15607664, 15608600, 15610738, 15608145, 15609209, 15607400, 15607695, 57116810, 15610849, 15609261, 15610349, 15610492	479	224	4188	0.70258	1	1	100
Annotation Cluster 113	Enrichment Score: 0.028870756295444423
Category	Term	Count	%	PValue	Genes	List Total	Pop Hits	Pop Total	Fold Enrichment	Bonferroni	Benjamini	FDR
GOTERM_BP_FAT	GO:0009235~cobalamin metabolic process	5	0.442478	0.870423	15607400, 15608846, 15610849, 15610349, 15609209	479	53	4188	0.824832	1	0.999908	100
GOTERM_BP_FAT	GO:0009236~cobalamin biosynthetic process	5	0.442478	0.870423	15607400, 15608846, 15610849, 15610349, 15609209	479	53	4188	0.824832	1	0.999908	100
GOTERM_BP_FAT	GO:0018130~heterocycle biosynthetic process	18	1.59292	0.915806	15607558, 15608846, 15607641, 15609590, 57117057, 57116730, 15607664, 15608740, 15609209, 15607400, 57116810, 15607401, 15610849, 15610349, 15609721, 15609564, 15610492, 15607256	479	196	4188	0.802948	1	0.999982	100
GOTERM_BP_FAT	GO:0033014~tetrapyrrole biosynthetic process	7	0.619469	0.9249	15607400, 15608846, 15607401, 15610849, 15607664, 15610349, 15609209	479	83	4188	0.73738	1	0.999986	100
GOTERM_BP_FAT	GO:0033013~tetrapyrrole metabolic process	7	0.619469	0.9249	15607400, 15608846, 15607401, 15610849, 15607664, 15610349, 15609209	479	83	4188	0.73738	1	0.999986	100
GOTERM_BP_FAT	GO:0006778~porphyrin metabolic process	6	0.530973	0.941107	15607400, 15608846, 15610849, 15607664, 15610349, 15609209	479	75	4188	0.699457	1	0.999995	100
GOTERM_BP_FAT	GO:0006779~porphyrin biosynthetic process	6	0.530973	0.941107	15607400, 15608846, 15610849, 15607664, 15610349, 15609209	479	75	4188	0.699457	1	0.999995	100
GOTERM_BP_FAT	GO:0009110~vitamin biosynthetic process	11	0.973451	0.964804	15607400, 15607558, 15607695, 15608553, 15608846, 15608734, 15608547, 15610849, 15610349, 15608550, 15609209	479	139	4188	0.691909	1	0.999998	100
GOTERM_BP_FAT	GO:0006766~vitamin metabolic process	11	0.973451	0.964804	15607400, 15607558, 15607695, 15608553, 15608846, 15608734, 15608547, 15610849, 15610349, 15608550, 15609209	479	139	4188	0.691909	1	0.999998	100
GOTERM_BP_FAT	GO:0006767~water-soluble vitamin metabolic process	10	0.884956	0.969298	15607400, 15607558, 15608553, 15608846, 15608734, 15608547, 15610849, 15610349, 15608550, 15609209	479	130	4188	0.672555	1	0.999999	100
GOTERM_BP_FAT	GO:0042364~water-soluble vitamin biosynthetic process	10	0.884956	0.969298	15607400, 15607558, 15608553, 15608846, 15608734, 15608547, 15610849, 15610349, 15608550, 15609209	479	130	4188	0.672555	1	0.999999	100
GOTERM_BP_FAT	GO:0051188~cofactor biosynthetic process	18	1.59292	0.97955	15608846, 15608734, 15609590, 57117057, 15608599, 57116730, 15607664, 15608600, 15610738, 15608145, 15609209, 15607400, 15607695, 57116810, 15610849, 15609261, 15610349, 15610492	479	224	4188	0.70258	1	1	100
Annotation Cluster 114	Enrichment Score: 0.027592132963399622
Category	Term	Count	%	PValue	Genes	List Total	Pop Hits	Pop Total	Fold Enrichment	Bonferroni	Benjamini	FDR
GOTERM_BP_FAT	GO:0043933~macromolecular complex subunit organization	5	0.442478	0.924099	15608594, 15610550, 15610464, 15609978, 57117033	479	60	4188	0.728601	1	0.999986	100
GOTERM_BP_FAT	GO:0006461~protein complex assembly	4	0.353982	0.941622	15608594, 15610550, 15610464, 57117033	479	51	4188	0.685742	1	0.999994	100
GOTERM_BP_FAT	GO:0070271~protein complex biogenesis	4	0.353982	0.941622	15608594, 15610550, 15610464, 57117033	479	51	4188	0.685742	1	0.999994	100
GOTERM_BP_FAT	GO:0065003~macromolecular complex assembly	4	0.353982	0.946586	15608594, 15610550, 15610464, 57117033	479	52	4188	0.672555	1	0.999996	100
Annotation Cluster 115	Enrichment Score: 0.018076141676606344
Category	Term	Count	%	PValue	Genes	List Total	Pop Hits	Pop Total	Fold Enrichment	Bonferroni	Benjamini	FDR
INTERPRO	IPR011991:Winged helix repressor DNA-binding	20	1.76991	0.771724	15610340, 15609122, 15608812, 15609625, 15608498, 15607465, 15607958, 15607336, 15607480, 15610427, 15608407, 57117025, 15607223, 15607401, 57116700, 15607716, 15607527, 15610812, 15608030, 15608983	926	183	7774	0.917513	1	1	100
SP_PIR_KEYWORDS	Transcription	37	3.27434	0.89515	15609122, 15610464, 15610969, 15607465, 15609978, 15607480, 57117025, 15608393, 15607286, 15607223, 15607606, 57116700, 15607716, 15610344, 15607165, 15608812, 15610550, 15610427, 15607336, 15608457, 15607209, 15608407, 15609480, 15610872, 15608107, 15610303, 15608159, 15607807, 15607808, 15607518, 15607615, 57116711, 15610812, 15607742, 15610219, 15608983, 15608030	1130	485	12695	0.857066	1	0.992531	100
SP_PIR_KEYWORDS	transcription regulation	34	3.00885	0.953517	15609122, 15610464, 15610969, 15607465, 15609978, 15607480, 57117025, 15608393, 15607286, 15607223, 15607606, 57116700, 15607716, 15610344, 15607165, 15608812, 15610550, 15610427, 15607336, 15608457, 15607209, 15608407, 15610872, 15608107, 15610303, 15608159, 15607518, 15607615, 57116711, 15610812, 15607742, 15610219, 15608983, 15608030	1130	478	12695	0.799108	1	0.998554	100
SP_PIR_KEYWORDS	dna-binding	45	3.9823	0.961643	15609122, 15608160, 15610464, 15609601, 15610969, 15610433, 15607465, 15608767, 15607480, 15610782, 57117025, 15607148, 15608084, 15607145, 15607286, 15607223, 15610721, 15607606, 57116700, 15607716, 15610722, 15607165, 15610344, 15608812, 15610550, 15610427, 15607336, 15608457, 15607209, 15608407, 15610872, 15608107, 15608159, 15610303, 15610110, 15609227, 15607518, 15607615, 15610338, 57116711,…	1130	624	12695	0.810181	1	0.998976	100
GOTERM_BP_FAT	GO:0006350~transcription	36	3.18584	0.998946	15609122, 15610464, 15610969, 15607465, 15609978, 15607480, 57117025, 15608393, 15607286, 15607223, 15607606, 57116700, 15607716, 15610344, 15607165, 15608812, 15610550, 15610427, 15607336, 15608457, 15607209, 15608407, 15609480, 15610872, 15608107, 15610303, 15608159, 15607807, 15607808, 15607518, 15607615, 15610812, 15607742, 15610219, 15608983, 15608030	479	469	4188	0.671121	1	1	100
GOTERM_MF_FAT	GO:0003700~transcription factor activity	32	2.83186	0.999863	15609122, 15609625, 15608160, 15610464, 15610969, 15609447, 15607465, 15609978, 15607480, 57117025, 15607286, 15607223, 57116700, 15607716, 15607527, 15610344, 15608812, 15610550, 15608813, 15608498, 15610427, 15607336, 15608457, 15607209, 15610872, 15610303, 15608159, 15607518, 57116711, 15610812, 15610219, 15608030	549	480	4983	0.6051	1	1	100
GOTERM_MF_FAT	GO:0030528~transcription regulator activity	37	3.27434	0.999958	15609122, 15609625, 15608160, 15610464, 15610969, 15609447, 15607465, 15609978, 15607480, 57117025, 15607286, 15607401, 15607223, 57116700, 15607716, 15607527, 15610344, 15608812, 15610550, 15608813, 15608498, 15607958, 15610427, 15607336, 15608457, 15607209, 15608407, 15610872, 15610303, 15608159, 15607518, 57116711, 15610812, 15607742, 15610219, 15608983, 15608030	549	557	4983	0.602927	1	1	100
GOTERM_BP_FAT	GO:0045449~regulation of transcription	44	3.89381	0.999998	15609122, 15609625, 15608160, 15610464, 15610969, 15609447, 15607465, 15609978, 15607480, 57117025, 15608393, 15607286, 15607401, 15607223, 15607606, 57116700, 15607716, 15607527, 15610344, 15607165, 15608505, 15608812, 15610550, 15608813, 15608498, 15607958, 15610427, 15607336, 15608457, 15607209, 15608407, 15610872, 15608107, 15610303, 15608159, 57116853, 15607518, 15607615, 57116711, 15610812,…	479	658	4188	0.584653	1	1	100
GOTERM_BP_FAT	GO:0051252~regulation of RNA metabolic process	39	3.45133	1	15609122, 15609625, 15608160, 15610464, 15610969, 15609447, 15607465, 15609978, 15607480, 57117025, 15607286, 15607401, 15607223, 57116700, 15607716, 15610989, 15607527, 15610344, 15608505, 15608812, 15610550, 15608813, 15608498, 15607958, 15610427, 15607336, 15608457, 15607209, 15608407, 15610872, 15610303, 15608159, 57116853, 15607518, 57116711, 15610812, 15607742, 15610219, 15608030	479	622	4188	0.548208	1	1	100
GOTERM_BP_FAT	GO:0006355~regulation of transcription, DNA-dependent	38	3.36283	1	15609122, 15609625, 15608160, 15610464, 15610969, 15609447, 15607465, 15609978, 15607480, 57117025, 15607286, 15607401, 15607223, 57116700, 15607716, 15607527, 15610344, 15608505, 15608812, 15610550, 15608813, 15608498, 15607958, 15610427, 15607336, 15608457, 15607209, 15608407, 15610872, 15610303, 15608159, 57116853, 15607518, 57116711, 15610812, 15607742, 15610219, 15608030	479	619	4188	0.53674	1	1	100
GOTERM_MF_FAT	GO:0003677~DNA binding	83	7.34513	1	15609122, 15609893, 15609625, 15610464, 15607465, 15610433, 15608767, 15610782, 15609161, 15609949, 15608084, 15609238, 15609561, 15607223, 15607425, 57116700, 15607527, 15610847, 15607165, 15608812, 15610550, 15609154, 15610691, 15607209, 15610776, 15609480, 15610872, 15608159, 15610303, 15610110, 15609550, 15609552, 57116711, 15611030, 15607742, 15610219, 15608983, 15608160, 15609601, 15610969,…	549	1178	4983	0.639516	1	1	100

## Sheet: Functional_annotation_chart
Category	Term	Count	%	PValue	Genes	List Total	Pop Hits	Pop Total	Fold Enrichment	Bonferroni	Benjamini	FDR
SP_PIR_KEYWORDS	membrane	128	11.3274	2.72063e-13	15608659, 15608142, 57116894, 15609463, 15609129, 57116933, 15608460, 15609470, 15607225, 15610539, 15608660, 15609712, 15608122, 15609488, 15610406, 15608127, 57117102, 15609453, 15609116, 15610930, 15607685, 15608729, 15609722, 15609724, 15610766, 15609593, 15609444, 15608110, 15608488, 57116950, 15609825, 15608168, 15610864, 15608973, 15608109, 15607246, 15607190, 15607245, 15607648, 15610200,…	1130	748	12695	1.92248	6.20424e-11	6.20424e-11	3.48377e-10
SP_PIR_KEYWORDS	cell membrane	111	9.82301	6.96399e-12	15608659, 15608142, 57116894, 15609463, 15609129, 57116933, 15608460, 15609470, 15607225, 15610539, 15608660, 15608122, 15609488, 15610406, 15608127, 15609453, 15610930, 15609116, 15607685, 15608729, 15609722, 15609724, 15610766, 15609593, 15609444, 15608110, 15608488, 57116950, 15609825, 15608168, 15608973, 15608109, 15607246, 15607190, 15607245, 15607648, 15610200, 15607249, 15608688, 15608170,…	1130	642	12695	1.94242	1.58779e-09	7.93894e-10	8.91567e-09
SP_PIR_KEYWORDS	ligase	55	4.86726	7.65339e-12	15608659, 15609751, 15609062, 15609709, 15608565, 15609324, 15608147, 15607174, 15610085, 15607261, 15610226, 57117038, 15609234, 15609015, 15609717, 15610148, 15608837, 15607545, 15610146, 15610937, 15607307, 15607183, 15608778, 15610738, 15608092, 15608325, 15607943, 15609384, 57116856, 57117158, 15608888, 15608674, 15607411, 15609639, 15610867, 15609638, 15608827, 15610761, 15610415, 15608114,…	1130	225	12695	2.74621	1.74498e-09	5.81661e-10	9.79834e-09
SP_PIR_KEYWORDS	transferase	155	13.7168	2.17401e-10	15608133, 15607530, 15608466, 15608142, 15608468, 15607174, 15608463, 15609661, 15608661, 57117104, 15610535, 15610936, 57116728, 15608122, 15610148, 15608734, 15609920, 15610146, 15608150, 15607546, 15608129, 15609280, 15609480, 15609315, 15610930, 15607217, 15608096, 15610687, 15608321, 15608097, 15609721, 15608320, 15609595, 15607551, 15608267, 15610017, 15608586, 15608587, 15608168, 15607946,…	1130	1059	12695	1.64433	4.95675e-08	1.23919e-08	2.78329e-07
SP_PIR_KEYWORDS	nucleotide-binding	105	9.29204	2.54862e-10	15608846, 57116894, 15609709, 15609463, 15609129, 15608147, 15607425, 15608851, 15607423, 15608122, 15609717, 15610148, 15608837, 15610146, 15607491, 15610406, 15607183, 15610738, 15608092, 15607943, 15607215, 15610053, 15608674, 15609141, 15609638, 15608160, 15608827, 15608488, 15607551, 15610761, 15609590, 57117131, 15608168, 15609825, 15607949, 57117128, 15608109, 15607245, 15608788, 15608787,…	1130	630	12695	1.87242	5.81085e-08	1.16217e-08	3.26288e-07
SP_PIR_KEYWORDS	oxidoreductase	131	11.5929	5.96009e-10	15607533, 15610681, 15610809, 15607219, 15607868, 15608085, 15610890, 15607225, 15610698, 15607931, 15609995, 15610222, 15608852, 15608668, 15609017, 15610933, 15610360, 15610144, 15610220, 15610402, 15610690, 15607393, 15610216, 15608328, 15609861, 15610685, 15609515, 15607210, 15607412, 15610546, 15609918, 15610547, 15608532, 15609009, 15609006, 15609592, 15609002, 15608115, 15610965, 15608262,…	1130	861	12695	1.70932	1.3589e-07	2.26483e-08	7.63043e-07
SP_PIR_KEYWORDS	atp-binding	99	8.76106	1.09392e-09	15608846, 57116894, 15609709, 15609463, 15609129, 15608147, 15607425, 15607423, 15608122, 15610148, 15608837, 15609717, 15610146, 15607491, 15610406, 15607183, 15610738, 15608092, 15607943, 15607215, 15608674, 15609141, 15609638, 15608160, 15608827, 15608488, 15607551, 15610761, 57117131, 15608168, 15609825, 15607949, 57117128, 15608109, 15607245, 15608788, 15608787, 15607249, 15608834, 15608170,…	1130	596	12695	1.86614	2.49414e-07	3.56306e-08	1.4005e-06
SP_PIR_KEYWORDS	transmembrane	155	13.7168	7.78846e-09	15608659, 15608142, 57116894, 15609463, 15609129, 57116933, 57117112, 15609470, 15608460, 15608136, 15610805, 15607225, 15610539, 15607321, 15608660, 15607602, 15609712, 15608122, 15610406, 15608127, 15609453, 57117102, 15609858, 15609116, 15610930, 15610873, 15607685, 15608729, 15608842, 15609724, 15608845, 15610766, 15609444, 15609593, 15608110, 15608488, 57116950, 15608168, 15610864, 15608973,…	1130	1113	12695	1.56455	1.77577e-06	2.21971e-07	9.9712e-06
SP_PIR_KEYWORDS	cytoplasm	64	5.66372	1.0304e-08	15609751, 15608141, 15610437, 15609709, 15608147, 15608393, 15609564, 15609717, 15609920, 15608150, 15607641, 15607183, 15608778, 15610738, 57116724, 15608883, 15609510, 15607943, 15609382, 15607825, 15609282, 15609246, 15608674, 15609721, 15607256, 15607742, 15608983, 15610119, 15607558, 15607904, 15608827, 15608163, 15610761, 15609590, 15610017, 15608586, 15610418, 15608740, 15607949, 15610118,…	1130	338	12695	2.12725	2.3493e-06	2.61034e-07	1.31917e-05
SP_PIR_KEYWORDS	metal-binding	76	6.72566	4.57043e-08	15607468, 15609751, 57116894, 15610182, 15610180, 15610433, 15609129, 15610681, 15608084, 57117104, 15608999, 15607160, 15608668, 15610196, 15608631, 15609017, 15610406, 15610006, 15608778, 15610738, 15610690, 15609114, 15609480, 57116724, 15607393, 15608883, 15609510, 15607940, 15607156, 57116856, 57116859, 15608674, 15610258, 15610547, 15609919, 15609045, 15607904, 57116971, 15609601, 15610297,…	1130	447	12695	1.91012	1.04205e-05	1.04206e-06	5.8513e-05
SP_PIR_KEYWORDS	magnesium	32	2.83186	1.00856e-07	57116894, 15608163, 15610180, 15609129, 161352467, 15607948, 15610118, 15607695, 15608109, 15607245, 15608788, 15608787, 57117104, 15607249, 15608170, 57116728, 15608122, 15608553, 15607912, 15609134, 15610406, 15608957, 15610383, 15608778, 15610738, 15607993, 15608883, 15607156, 15610132, 57116856, 15608607, 15610335	1130	125	12695	2.87604	2.2995e-05	2.09047e-06	0.000129122
SP_PIR_KEYWORDS	carrier protein	14	1.23894	2.13811e-07	15610936, 15607546, 15609185, 15610077, 15609517, 15610071, 15610070, 15610961, 15610072, 15610085, 15607243, 15610068, 15610069, 15608799	1130	28	12695	5.61726	4.87477e-05	4.0624e-06	0.000273732
SP_PIR_KEYWORDS	hydrolase	95	8.40708	3.0104e-07	15609809, 15610273, 15610435, 15608141, 57116738, 15608564, 57117087, 15609620, 15610432, 15610433, 15610785, 15608767, 57116935, 15609129, 15607769, 15608148, 15608896, 57116685, 15608084, 15609238, 15610807, 15607327, 15610221, 15608393, 15607160, 15609902, 15609060, 15610179, 15608122, 15607456, 15610446, 15609488, 15610406, 15608635, 15610006, 57117149, 57117053, 15609114, 15608123, 15609481,…	1130	630	12695	1.69409	6.86347e-05	5.27976e-06	0.000385407
KEGG_PATHWAY	mtu00230:Purine metabolism	26	2.30088	3.66189e-07	15607530, 15610411, 57116894, 15608767, 15607949, 15608460, 15607948, 15608426, 15607144, 15610847, 15607912, 15607710, 15609920, 15607374, 15608459, 15609481, 15607943, 15608980, 15608096, 15607807, 15607808, 15609550, 15608097, 15609721, 15610546, 15610547	322	62	2223	2.89511	0.000110583	0.000110583	0.000489833
KEGG_PATHWAY	mtu00640:Propanoate metabolism	27	2.38938	3.66347e-07	15609639, 15609004, 15607363, 15608115, 15607908, 15608114, 15608113, 15608463, 15608210, 15610652, 15609995, 15607999, 15608688, 15608214, 15607597, 15608211, 15607549, 15610910, 15608631, 15608270, 15607992, 15608610, 15608092, 15609384, 15608860, 57117158, 15610509	322	66	2223	2.82425	0.000110631	5.53169e-05	0.000490045
INTERPRO	IPR001227:Acyl transferase region	18	1.59292	1.02037e-06	15610936, 15608800, 15607546, 15610083, 15609185, 15610077, 15610071, 15610070, 15610961, 15610072, 15609380, 15609661, 15608321, 15610068, 15610069, 15608799, 15608320, 15608802	926	40	7774	3.77786	0.00125732	0.00125732	0.00165515
INTERPRO	IPR014043:Acyl transferase	18	1.59292	1.02037e-06	15610936, 15608800, 15607546, 15610083, 15609185, 15610077, 15610071, 15610070, 15610961, 15610072, 15609380, 15609661, 15608321, 15610068, 15610069, 15608799, 15608320, 15608802	926	40	7774	3.77786	0.00125732	0.00125732	0.00165515
KEGG_PATHWAY	mtu00632:Benzoate degradation via CoA ligation	27	2.38938	1.02335e-06	15609004, 15607363, 15608463, 15608210, 15610511, 15610652, 15608403, 15607999, 15608688, 15607609, 15608214, 15607597, 15608211, 15609032, 15610910, 15610455, 15610454, 15610453, 15610452, 15610025, 15607992, 15608610, 15608693, 15608692, 15608690, 15607275, 15610509	322	69	2223	2.70146	0.000309005	0.000103012	0.00136889
KEGG_PATHWAY	mtu00650:Butanoate metabolism	26	2.30088	2.84533e-06	15609004, 15607363, 15607908, 15608463, 15608210, 15610652, 15609995, 15607999, 15609640, 15607609, 15608214, 15607597, 15608211, 15610910, 15610455, 15610454, 15610453, 15610452, 15608957, 15610671, 15608610, 15608693, 15608692, 15608690, 15610568, 15610509	322	68	2223	2.63966	0.000858923	0.0002148	0.00380601
INTERPRO	IPR000794:Beta-ketoacyl synthase	19	1.68142	4.32089e-06	15608801, 15610936, 15608800, 15607546, 15610084, 15610083, 15609185, 15610077, 15610071, 15610070, 15610961, 15610072, 15609382, 15608321, 15610068, 15610069, 15608799, 15608320, 15608802	926	48	7774	3.32312	0.0053135	0.00266029	0.00700879
SP_PIR_KEYWORDS	phosphoprotein	29	2.56637	4.33792e-06	15607631, 15608163, 15610900, 15609129, 15609517, 15608168, 15610085, 15607243, 15608109, 15607245, 15607249, 57116827, 15607898, 15608170, 15608122, 15608172, 15607491, 15610406, 15609134, 15608407, 15610071, 15610381, 15608406, 15610070, 15610072, 15608092, 15607156, 15608607, 15607742	1130	126	12695	2.58572	0.000988559	7.06438e-05	0.0055535
SP_PIR_KEYWORDS	protein biosynthesis	15	1.32743	4.55093e-06	15609751, 15610148, 15609717, 15608827, 15610146, 15609709, 15607183, 15607822, 15608778, 15608147, 57117128, 15607825, 15608788, 15608787, 15608674	1130	40	12695	4.21294	0.00103708	6.91719e-05	0.00582619
INTERPRO	IPR014030:Beta-ketoacyl synthase, N-terminal	17	1.50442	8.09625e-06	15610936, 15608800, 15607546, 15610084, 15609185, 15610077, 15610071, 15610070, 15610961, 15610072, 15609661, 15609382, 15610068, 15610069, 15608799, 15608320, 15608802	926	41	7774	3.48096	0.00993305	0.00332204	0.0131323
INTERPRO	IPR014031:Beta-ketoacyl synthase, C-terminal	17	1.50442	8.09625e-06	15610936, 15608800, 15607546, 15610084, 15609185, 15610077, 15610071, 15610070, 15610961, 15610072, 15609661, 15609382, 15610068, 15610069, 15608799, 15608320, 15608802	926	41	7774	3.48096	0.00993305	0.00332204	0.0131323
KEGG_PATHWAY	mtu00280:Valine, leucine and isoleucine degradation	23	2.0354	1.21682e-05	15610910, 15608631, 15609639, 15609004, 15607363, 15607908, 15608115, 15608114, 15608113, 15610439, 15608610, 15608463, 15608210, 15610652, 15609995, 15609384, 15607999, 15609640, 57117158, 15608214, 15610509, 15608211, 15607597	322	60	2223	2.64643	0.00366807	0.000734693	0.0162756
INTERPRO	IPR009081:Acyl carrier protein-like	20	1.76991	1.28654e-05	15608801, 15610936, 15607546, 15610083, 15609185, 15610077, 15609517, 15610071, 15610070, 15610961, 15610085, 15610072, 15607243, 15608321, 15610068, 15610069, 15608799, 15609516, 15608320, 15608802	926	56	7774	2.9983	0.015738	0.00395793	0.0208672
GOTERM_CC_FAT	GO:0005886~plasma membrane	105	9.29204	1.4169e-05	15608659, 15608142, 57116894, 15609463, 15609129, 57116933, 15608460, 15607225, 15610539, 15608660, 15608122, 15609488, 15610406, 15608127, 15609453, 15610930, 15609116, 15607685, 15608729, 15609722, 15609724, 15610766, 15609444, 15608110, 15608488, 57116950, 15608168, 15608973, 15608109, 15607246, 15607190, 15607648, 15607245, 15610200, 15607249, 15608688, 15608170, 15610959, 15609134, 15608102,…	215	577	1630	1.37963	0.0008781	0.0008781	0.0142977
INTERPRO	IPR018201:Beta-ketoacyl synthase, active site	15	1.32743	1.44411e-05	15610936, 15608800, 15607546, 15610084, 15609185, 15610077, 15610071, 15610070, 15610961, 15610072, 15609382, 15610068, 15610069, 15608799, 15608320	926	34	7774	3.70379	0.0176484	0.00355487	0.0234227
KEGG_PATHWAY	mra00230:Purine metabolism	23	2.0354	1.65531e-05	15607530, 15610411, 15607912, 15607710, 57116894, 15609920, 15608767, 15607374, 15607949, 15607948, 15609481, 15608426, 15607943, 15607807, 15608980, 15608096, 15607808, 15607144, 15608097, 15609721, 15610546, 15610547, 15610847	322	61	2223	2.60304	0.00498661	0.000832834	0.0221401
KEGG_PATHWAY	mtu02020:Two-component system	22	1.9469	1.77682e-05	15609015, 15608170, 15608122, 15608172, 15608594, 15607631, 57116971, 15609004, 15608168, 15610381, 15608123, 15608463, 15608693, 15608692, 57116801, 15608302, 57116800, 15607999, 15608690, 15609580, 15608214, 15610268	322	57	2223	2.6646	0.00535166	0.000766282	0.0237651
KEGG_PATHWAY	mtc00970:Aminoacyl-tRNA biosynthesis	13	1.15044	2.04335e-05	15609751, 15610148, 15609717, 15608827, 15610146, 15609709, 15607183, 15608778, 15608147, 57117128, 15608788, 15608787, 15608674	322	23	2223	3.90211	0.00615197	0.000771075	0.0273295
KEGG_PATHWAY	mtu00970:Aminoacyl-tRNA biosynthesis	13	1.15044	2.04335e-05	15609751, 15610148, 15609717, 15608827, 15610146, 15609709, 15607183, 15608778, 15608147, 57117128, 15608788, 15608787, 15608674	322	23	2223	3.90211	0.00615197	0.000771075	0.0273295
KEGG_PATHWAY	mra00632:Benzoate degradation via CoA ligation	24	2.12389	2.6886e-05	15610910, 15610455, 15610454, 15610453, 15607363, 15610452, 15610025, 15607992, 15608610, 15608463, 15610511, 15608210, 15608693, 15610652, 15608692, 15608403, 15607999, 15608690, 15608688, 15607609, 15608214, 15610509, 15608211, 15607597	322	67	2223	2.47298	0.00808681	0.00090178	0.0359583
INTERPRO	IPR016038:Thiolase-like, subgroup	23	2.0354	2.95531e-05	15610936, 15608800, 15607546, 15610084, 15609185, 15610077, 15608765, 15610071, 15610070, 15610961, 15610072, 15608463, 15609661, 15609382, 57116854, 15607999, 15610068, 15610069, 15608799, 15610658, 15608320, 15608802, 15608214	926	74	7774	2.60933	0.0357836	0.00605485	0.0479281
KEGG_PATHWAY	mra00970:Aminoacyl-tRNA biosynthesis	13	1.15044	3.56275e-05	15609751, 15610148, 15609717, 15608827, 15610146, 15609709, 15607183, 15608778, 15608147, 57117128, 15608788, 15608787, 15608674	322	24	2223	3.73952	0.010702	0.00107539	0.0476468
SP_PIR_KEYWORDS	multifunctional enzyme	13	1.15044	3.84176e-05	15608553, 15609638, 15609601, 15610433, 15608547, 15610961, 15608426, 15608097, 15610068, 15610069, 57117104, 15610492, 15608791	1130	36	12695	4.05691	0.00872113	0.000547312	0.0491732
INTERPRO	IPR006163:Phosphopantetheine-binding	20	1.76991	3.88988e-05	15608801, 15610936, 15607546, 15610083, 15609185, 15610077, 15609517, 15610071, 15610070, 15610961, 15610085, 15610072, 15607243, 15608321, 15610068, 15610069, 15608799, 15609516, 15608320, 15608802	926	60	7774	2.79842	0.0468311	0.00682846	0.0630801
GOTERM_MF_FAT	GO:0000287~magnesium ion binding	33	2.92035	4.63998e-05	15607530, 57116894, 15608163, 15609129, 161352467, 15607948, 15610118, 15607695, 15608109, 15607245, 15608788, 15608787, 15607260, 15607249, 15608170, 57116728, 15608122, 15608553, 15607912, 15609134, 15610406, 15608957, 15608778, 15610383, 15610738, 15607993, 15609481, 15608883, 15607156, 57116856, 15610132, 15608607, 15610335	549	142	4983	2.10933	0.0266891	0.0266891	0.0682377
KEGG_PATHWAY	mtu00380:Tryptophan metabolism	19	1.68142	5.49065e-05	15609045, 15610910, 15607363, 15609004, 15607908, 15610025, 15607993, 15608610, 15608463, 15610511, 15608210, 15610652, 15609995, 15608403, 15607999, 15608214, 15610509, 15608211, 15607597	322	48	2223	2.73273	0.0164455	0.00150634	0.073421
SP_PIR_KEYWORDS	Aminoacyl-tRNA synthetase	11	0.973451	6.12897e-05	57117128, 15609751, 15609717, 15608827, 15608788, 15608787, 15609709, 15607183, 15608674, 15608778, 15608147	1130	27	12695	4.57702	0.0138773	0.00082169	0.078438
GOTERM_MF_FAT	GO:0005524~ATP binding	114	10.0885	6.32986e-05	15607530, 57116894, 15609709, 15609463, 15609129, 15608147, 15607425, 15607423, 15608122, 15609717, 15610148, 15608837, 15610146, 15607491, 15610406, 15607183, 15610738, 57116724, 15608092, 15607943, 15607215, 15608674, 15609141, 15610867, 15609638, 15608160, 15608827, 15608488, 15607551, 15610761, 15608267, 57117131, 15608113, 15609825, 15608168, 15607949, 57117128, 15608109, 15607245, 15608788,…	549	739	4983	1.40016	0.0362316	0.0182829	0.0930791
KEGG_PATHWAY	mtu02010:ABC transporters	21	1.85841	6.42429e-05	15610892, 15610895, 57116799, 15610075, 15609463, 15608956, 15608596, 15609825, 15607335, 15610073, 15609535, 15607960, 15608076, 57116801, 15609537, 57116800, 15610802, 15608357, 15609722, 15608358, 15610178	322	57	2223	2.54348	0.019215	0.00161553	0.0859008
GOTERM_MF_FAT	GO:0032559~adenyl ribonucleotide binding	114	10.0885	6.72017e-05	15607530, 57116894, 15609709, 15609463, 15609129, 15608147, 15607425, 15607423, 15608122, 15609717, 15610148, 15608837, 15610146, 15607491, 15610406, 15607183, 15610738, 57116724, 15608092, 15607943, 15607215, 15608674, 15609141, 15610867, 15609638, 15608160, 15608827, 15608488, 15607551, 15610761, 15608267, 57117131, 15608113, 15609825, 15608168, 15607949, 57117128, 15608109, 15607245, 15608788,…	549	740	4983	1.39827	0.0384223	0.0129751	0.0988158
KEGG_PATHWAY	mra00640:Propanoate metabolism	23	2.0354	6.78012e-05	15610910, 15608631, 15609639, 15607363, 15608115, 15607908, 15608114, 15608113, 15607992, 15608610, 15608092, 15608463, 15608210, 15610652, 15609384, 15607999, 57117158, 15608688, 15608214, 15610509, 15608211, 15607597, 15607549	322	66	2223	2.40584	0.0202684	0.00157389	0.0906566
GOTERM_MF_FAT	GO:0032555~purine ribonucleotide binding	120	10.6195	7.15213e-05	15607530, 57116894, 15609709, 15609463, 15609129, 15608147, 15607425, 15608851, 15607423, 15608122, 15609717, 15608837, 15610148, 15610146, 15607491, 15610406, 15607183, 15610738, 57116724, 15608092, 15607943, 15607215, 15610053, 15608674, 15609141, 15610867, 15609638, 15608160, 15608827, 15608488, 15607551, 15610761, 15608267, 15609590, 57117131, 15608113, 15609825, 15608168, 15607949, 57117128,…	549	789	4983	1.38046	0.040841	0.0103705	0.105164
GOTERM_MF_FAT	GO:0032553~ribonucleotide binding	120	10.6195	7.15213e-05	15607530, 57116894, 15609709, 15609463, 15609129, 15608147, 15607425, 15608851, 15607423, 15608122, 15609717, 15608837, 15610148, 15610146, 15607491, 15610406, 15607183, 15610738, 57116724, 15608092, 15607943, 15607215, 15610053, 15608674, 15609141, 15610867, 15609638, 15608160, 15608827, 15608488, 15607551, 15610761, 15608267, 15609590, 57117131, 15608113, 15609825, 15608168, 15607949, 57117128,…	549	789	4983	1.38046	0.040841	0.0103705	0.105164
KEGG_PATHWAY	mtu00620:Pyruvate metabolism	17	1.50442	8.22476e-05	15609009, 57116971, 161352459, 15609004, 15608267, 15607908, 15609989, 15610671, 15610439, 15608463, 15607834, 15609995, 15607999, 15608860, 15609632, 15608214, 15607549	322	41	2223	2.86252	0.0245338	0.0017727	0.109963
SP_PIR_KEYWORDS	Phosphopantetheine	16	1.41593	9.67672e-05	15608801, 15607546, 15610083, 15609185, 15610077, 15609517, 15610071, 15610070, 15610961, 15610072, 15610085, 15607243, 15610068, 15610069, 15608799, 15608802	1130	57	12695	3.15355	0.0218224	0.00122503	0.123816
KEGG_PATHWAY	mra00650:Butanoate metabolism	23	2.0354	0.000112898	15610910, 15610455, 15610454, 15610453, 15607363, 15610452, 15608957, 15607908, 15608610, 15608463, 15608210, 15608693, 15610652, 15608692, 15607999, 15608690, 15609640, 15610568, 15607609, 15608214, 15610509, 15608211, 15607597	322	68	2223	2.33508	0.0335225	0.00227057	0.150914
KEGG_PATHWAY	mra00280:Valine, leucine and isoleucine degradation	21	1.85841	0.000146515	15610910, 15608631, 15609639, 15607363, 15608115, 15607908, 15608114, 15608113, 15610439, 15608610, 15608463, 15608210, 15610652, 15609384, 15607999, 15609640, 57117158, 15608214, 15610509, 15608211, 15607597	322	60	2223	2.4163	0.043286	0.00276186	0.195809
INTERPRO	IPR016040:NAD(P)-binding domain	59	5.22124	0.000146641	15608801, 15610945, 15608800, 15610083, 15607868, 15609661, 15608085, 57117109, 15610222, 57117015, 15610638, 15608852, 15608993, 15607625, 15609613, 15607188, 15610360, 15607641, 15610402, 15608092, 15608321, 15610685, 15609515, 15607210, 15608320, 15607254, 15610119, 57116971, 15609042, 15609002, 15609185, 15608262, 15610961, 15608681, 15607243, 57117016, 15607281, 15608315, 15609210, 15610492,…	926	304	7774	1.62934	0.165416	0.0223492	0.237605
KEGG_PATHWAY	mtu00310:Lysine degradation	18	1.59292	0.000150171	15609809, 15610910, 15611022, 15609004, 15607363, 15607908, 15608610, 15608463, 15608210, 15610652, 15609995, 15607999, 15609360, 15609361, 15608214, 15610509, 15608211, 15607597	322	47	2223	2.64398	0.0443417	0.00266438	0.20069
SP_PIR_KEYWORDS	ATP	14	1.23894	0.000161951	15607491, 15609709, 57117131, 15608956, 15609825, 15608958, 15607335, 15610073, 15607960, 15607215, 15607795, 15608393, 15608358, 15610178	1130	47	12695	3.34645	0.0362543	0.00194168	0.20714
KEGG_PATHWAY	mtu00500:Starch and sucrose metabolism	11	0.973451	0.000165378	15608133, 15608919, 15610626, 15608466, 57116687, 15608353, 15608468, 15607327, 15610393, 57116935, 15609608	322	20	2223	3.79705	0.0487215	0.00277106	0.220993
KEGG_PATHWAY	mra00500:Starch and sucrose metabolism	11	0.973451	0.000165378	15608133, 15608919, 15610626, 15608466, 57116687, 15608353, 15608468, 15607327, 15610393, 57116935, 15609608	322	20	2223	3.79705	0.0487215	0.00277106	0.220993
KEGG_PATHWAY	mtu00626:Naphthalene and anthracene degradation	19	1.68142	0.000183845	15610340, 15607468, 15609032, 15610196, 57117089, 15609017, 15608543, 15608636, 15607364, 15607354, 15610681, 15609403, 15608661, 57116859, 15609759, 15610258, 15608021, 15607231, 15610527	322	52	2223	2.52252	0.0540128	0.00291817	0.245641
SP_PIR_KEYWORDS	manganese	12	1.06195	0.000195543	15608883, 15607695, 15608122, 15608553, 15607912, 57116856, 15610132, 57116797, 15607374, 15607160, 15610335, 15610118	1130	36	12695	3.74484	0.0436087	0.00222692	0.250056
KEGG_PATHWAY	mra02020:Two-component system	20	1.76991	0.000215298	15609015, 15608170, 15608122, 15608172, 15607631, 57116971, 15608168, 15610381, 15608123, 15608463, 15608693, 15608692, 57116801, 15608302, 57116800, 15607999, 15608690, 15609580, 15608214, 15610268	322	57	2223	2.42236	0.0629578	0.00324607	0.287611
KEGG_PATHWAY	mtu00903:Limonene and pinene degradation	23	2.0354	0.000230498	15607468, 15609032, 15610196, 15610910, 15609017, 15607363, 15607908, 15607364, 15610681, 15607992, 15608610, 15609403, 15608210, 15610652, 15609995, 15607275, 15608688, 57116859, 15610258, 15610509, 15608211, 15610527, 15607597	322	71	2223	2.23642	0.0672502	0.00330967	0.307887
INTERPRO	IPR003594:ATP-binding region, ATPase-like	13	1.15044	0.000244287	15608172, 15608122, 15609436, 15607631, 15610900, 15609164, 15608168, 15607985, 15610381, 57116853, 15607147, 15607898, 15610268	926	33	7774	3.30722	0.260102	0.0329174	0.395528
GOTERM_MF_FAT	GO:0046872~metal ion binding	110	9.73451	0.000314161	15607530, 57116894, 15609129, 15610681, 15607867, 15608084, 15609714, 15608668, 57116728, 15609017, 15608122, 15610406, 15610690, 15610738, 15609114, 15609480, 57116724, 15609481, 15607393, 15609510, 15607940, 15608321, 15609515, 15608674, 15608320, 15610547, 15609919, 15608163, 15610017, 15608587, 161352467, 15607948, 15610251, 15610961, 57116761, 57117128, 15608109, 57117016, 15607245, 15608788…	549	735	4983	1.35839	0.167386	0.0359739	0.461172
GOTERM_MF_FAT	GO:0043169~cation binding	113	10	0.00031526	15607530, 15608466, 57116894, 15609129, 15610681, 15607867, 15608084, 15609714, 15608668, 57116728, 15609017, 15608122, 15610406, 15610690, 15610738, 15609114, 15609480, 57116724, 15609481, 15607393, 15609510, 15607940, 15608321, 15609515, 15608674, 15608320, 15610547, 15609919, 15608163, 15610017, 15608587, 161352467, 15607948, 15610251, 15610961, 57116761, 57117128, 15608109, 57117016, 15607245…	549	759	4983	1.35131	0.167919	0.030173	0.462782
GOTERM_MF_FAT	GO:0043167~ion binding	113	10	0.00031526	15607530, 15608466, 57116894, 15609129, 15610681, 15607867, 15608084, 15609714, 15608668, 57116728, 15609017, 15608122, 15610406, 15610690, 15610738, 15609114, 15609480, 57116724, 15609481, 15607393, 15609510, 15607940, 15608321, 15609515, 15608674, 15608320, 15610547, 15609919, 15608163, 15610017, 15608587, 161352467, 15607948, 15610251, 15610961, 57116761, 57117128, 15608109, 57117016, 15607245…	549	759	4983	1.35131	0.167919	0.030173	0.462782
KEGG_PATHWAY	mtu00900:Terpenoid backbone biosynthesis	12	1.06195	0.000322073	15608883, 15610718, 15610717, 15607999, 15608226, 15609004, 57117104, 15607702, 15608129, 15608214, 15610515, 15608463	322	25	2223	3.31379	0.0926996	0.00441213	0.429965
GOTERM_MF_FAT	GO:0004812~aminoacyl-tRNA ligase activity	11	0.973451	0.000353126	57117128, 15609751, 15609717, 15608827, 15608788, 15608787, 15609709, 15607183, 15608674, 15608778, 15608147	549	27	4983	3.69783	0.186093	0.0289871	0.518233
GOTERM_MF_FAT	GO:0016876~ligase activity, forming aminoacyl-tRNA and related compounds	11	0.973451	0.000353126	57117128, 15609751, 15609717, 15608827, 15608788, 15608787, 15609709, 15607183, 15608674, 15608778, 15608147	549	27	4983	3.69783	0.186093	0.0289871	0.518233
GOTERM_MF_FAT	GO:0016875~ligase activity, forming carbon-oxygen bonds	11	0.973451	0.000353126	57117128, 15609751, 15609717, 15608827, 15608788, 15608787, 15609709, 15607183, 15608674, 15608778, 15608147	549	27	4983	3.69783	0.186093	0.0289871	0.518233
GOTERM_BP_FAT	GO:0043039~tRNA aminoacylation	11	0.973451	0.000474666	57117128, 15609751, 15609717, 15608827, 15608788, 15608787, 15609709, 15607183, 15608674, 15608778, 15608147	479	27	4188	3.56205	0.247886	0.247886	0.69876
GOTERM_BP_FAT	GO:0006418~tRNA aminoacylation for protein translation	11	0.973451	0.000474666	57117128, 15609751, 15609717, 15608827, 15608788, 15608787, 15609709, 15607183, 15608674, 15608778, 15608147	479	27	4188	3.56205	0.247886	0.247886	0.69876
GOTERM_BP_FAT	GO:0043038~amino acid activation	11	0.973451	0.000474666	57117128, 15609751, 15609717, 15608827, 15608788, 15608787, 15609709, 15607183, 15608674, 15608778, 15608147	479	27	4188	3.56205	0.247886	0.247886	0.69876
INTERPRO	IPR013149:Alcohol dehydrogenase, zinc-binding	16	1.41593	0.00048395	15609032, 15608800, 15610182, 15608592, 15610083, 15609185, 15610077, 15610913, 15609049, 15610070, 15610961, 15608321, 15608799, 15608999, 15608320, 15608668	926	50	7774	2.68648	0.44946	0.0579392	0.782143
INTERPRO	IPR013154:Alcohol dehydrogenase GroES-like	16	1.41593	0.00048395	15609032, 15608800, 15610182, 15608592, 15610083, 15609185, 15610077, 15610913, 15609049, 15610070, 15610961, 15608321, 15608799, 15608999, 15608320, 15608668	926	50	7774	2.68648	0.44946	0.0579392	0.782143
GOTERM_BP_FAT	GO:0055114~oxidation reduction	141	12.4779	0.000485031	15607533, 15610681, 15610809, 15607219, 15607868, 15608085, 15610890, 15607225, 15610698, 15607931, 15609995, 15610222, 15608852, 15608668, 15609017, 15610933, 15610360, 15610144, 15610220, 15610402, 15610690, 15607393, 15610216, 15608328, 15610685, 15609861, 15608321, 15609515, 15607210, 15607412, 15608320, 15610546, 15609918, 15610547, 15608532, 15609009, 15609006, 15609592, 15609002, 15608115,…	479	966	4188	1.27618	0.252551	0.135449	0.713967
SP_PIR_KEYWORDS	trna-binding	6	0.530973	0.000512187	15607823, 15608788, 15607822, 15607856, 15610596, 15607781	1130	9	12695	7.48968	0.110245	0.00554687	0.653751
SP_PIR_KEYWORDS	metalloprotein	11	0.973451	0.000535515	15610196, 15610995, 15609045, 15607468, 15609017, 15607904, 15610182, 15610297, 15610180, 57116859, 15608668	1130	34	12695	3.6347	0.114967	0.00553599	0.683432
SP_PIR_KEYWORDS	nad	18	1.59292	0.000558466	15610119, 15610293, 15610294, 57116971, 15610384, 15610671, 15609139, 15610439, 15608490, 57117016, 15608980, 15610132, 15610638, 15610287, 15608999, 15607704, 15610335, 15610546, 15610547, 15608668	1130	80	12695	2.52777	0.119588	0.00552234	0.712627
GOTERM_MF_FAT	GO:0001882~nucleoside binding	137	12.1239	0.000559958	15607530, 57116894, 15609709, 15607533, 15609463, 15609129, 15608147, 15610698, 15607425, 15607423, 15608122, 15609717, 15608837, 15610148, 15607491, 15610146, 15610406, 15607183, 15610738, 57116724, 15607393, 15608092, 15607943, 15607215, 15609861, 15607412, 15608674, 15609141, 15610867, 15609638, 15608160, 15609006, 15608827, 15608488, 15607551, 15610761, 15608267, 15608115, 57117131, 15608113,…	549	967	4983	1.28592	0.278589	0.0399965	0.820607
GOTERM_MF_FAT	GO:0000036~acyl carrier activity	20	1.76991	0.000585827	15608801, 15610936, 15607546, 15610083, 15609185, 15610077, 15609517, 15610071, 15610070, 15610961, 15610085, 15610072, 15607243, 15608321, 15610068, 15610069, 15608799, 15609516, 15608320, 15608802	549	78	4983	2.32731	0.289394	0.0372482	0.858365
KEGG_PATHWAY	mtu00071:Fatty acid metabolism	18	1.59292	0.000601291	15610910, 15609004, 15607363, 15608115, 15607908, 15609324, 15608610, 15608463, 15608210, 15610652, 15609995, 15607999, 15608999, 15608214, 15610509, 15608211, 15607597, 15608668	322	52	2223	2.38975	0.166102	0.00786648	0.801334
KEGG_PATHWAY	mra00380:Tryptophan metabolism	17	1.50442	0.00068312	15609045, 15610910, 15607363, 15607908, 15610025, 15607993, 15608610, 15608463, 15610511, 15608210, 15610652, 15608403, 15607999, 15608214, 15610509, 15608211, 15607597	322	48	2223	2.44507	0.18647	0.008562	0.909927
GOTERM_MF_FAT	GO:0017076~purine nucleotide binding	142	12.5664	0.000761502	15607530, 57116894, 15609709, 15607533, 15609463, 15609129, 15608147, 15610698, 15607425, 15608851, 15607423, 15608122, 15609717, 15608837, 15610148, 15607491, 15610146, 15610406, 15607183, 15610738, 57116724, 15607393, 15608092, 15607943, 15607215, 15609861, 15610053, 15607412, 15608674, 15609141, 15610867, 15609638, 15608160, 15609006, 15608827, 15608488, 15607551, 15610761, 15608267, 15609590,…	549	1015	4983	1.26982	0.358615	0.0434407	1.11443
GOTERM_MF_FAT	GO:0030554~adenyl nucleotide binding	136	12.0354	0.000782117	15607530, 57116894, 15609709, 15607533, 15609463, 15609129, 15608147, 15610698, 15607425, 15607423, 15608122, 15609717, 15608837, 15610148, 15607491, 15610146, 15610406, 15607183, 15610738, 57116724, 15607393, 15608092, 15607943, 15607215, 15609861, 15607412, 15608674, 15609141, 15610867, 15609638, 15608160, 15609006, 15608827, 15608488, 15607551, 15610761, 15608267, 15608115, 57117131, 15608113,…	549	966	4983	1.27785	0.366283	0.0406204	1.14443
GOTERM_MF_FAT	GO:0001883~purine nucleoside binding	136	12.0354	0.000782117	15607530, 57116894, 15609709, 15607533, 15609463, 15609129, 15608147, 15610698, 15607425, 15607423, 15608122, 15609717, 15608837, 15610148, 15607491, 15610146, 15610406, 15607183, 15610738, 57116724, 15607393, 15608092, 15607943, 15607215, 15609861, 15607412, 15608674, 15609141, 15610867, 15609638, 15608160, 15609006, 15608827, 15608488, 15607551, 15610761, 15608267, 15608115, 57117131, 15608113,…	549	966	4983	1.27785	0.366283	0.0406204	1.14443
SP_PIR_KEYWORDS	autophosphorylation	5	0.442478	0.000806202	15608172, 15607631, 15610900, 15608168, 15610381	1130	6	12695	9.36209	0.167971	0.00763273	1.02725
SP_PIR_KEYWORDS	antibiotic resistance	11	0.973451	0.000881156	15607148, 15607807, 15607822, 15608674, 15609825, 15610929, 15608772, 15609470, 15610930, 15608983, 15607483	1130	36	12695	3.43277	0.182081	0.00800745	1.12226
SP_PIR_KEYWORDS	glycosyltransferase	17	1.50442	0.000894254	57116728, 15608466, 15608734, 15608142, 15608468, 15608652, 15610095, 15610929, 15607948, 15610930, 15610099, 57116685, 15608919, 15610626, 15607697, 15609721, 15608638	1130	76	12695	2.51298	0.184522	0.00781473	1.13885
SP_PIR_KEYWORDS	lyase	34	3.00885	0.000972789	15610274, 15610411, 57116894, 15609601, 15607363, 15608163, 15610433, 161352467, 15608145, 15607867, 15608210, 57117109, 15610652, 57116682, 15610820, 15607260, 15607597, 15608211, 15607330, 15610910, 15608553, 15609052, 15610125, 15607993, 15608610, 15609572, 57117000, 15610717, 15608098, 15610568, 15607619, 15610509, 15607254, 57116791	1130	211	12695	1.8103	0.199008	0.00818498	1.23829
KEGG_PATHWAY	mtf00970:Aminoacyl-tRNA biosynthesis	11	0.973451	0.00102281	57117128, 15609751, 15609717, 15610148, 15608788, 15608787, 15610146, 15609709, 15607183, 15608674, 15608778	322	24	2223	3.16421	0.265853	0.0122857	1.35954
SP_PIR_KEYWORDS	nadp	15	1.32743	0.00105574	15609435, 15607904, 15610182, 15607641, 15608547, 15610961, 15610243, 57116832, 15610844, 15610068, 15610069, 15609515, 15609564, 15610492, 15608668	1130	63	12695	2.67488	0.214029	0.00856437	1.34322
KEGG_PATHWAY	mtu00281:Geraniol degradation	19	1.68142	0.00105643	15609071, 15610910, 15607363, 15607364, 15607992, 15608610, 15608210, 15610698, 15610687, 15610652, 15609861, 15607412, 15608688, 15610509, 15610640, 15608211, 15610527, 15607597, 15610700	322	59	2223	2.22323	0.273277	0.0122022	1.40393
GOTERM_MF_FAT	GO:0000166~nucleotide binding	160	14.1593	0.00117569	15607530, 57116894, 15609709, 15607533, 15609463, 15609129, 15608147, 15607868, 15610698, 15608851, 15607425, 15607423, 15608122, 15609717, 15608837, 15610148, 15607491, 15610146, 15610406, 15610144, 15607183, 15610738, 15608295, 57116724, 15607393, 15608092, 15607943, 15607215, 15609861, 15610053, 15607412, 15608674, 15609141, 15609009, 15610867, 15608160, 15609638, 15608827, 15609006, 15608488,…	549	1177	4983	1.23385	0.496327	0.0555499	1.7157
SP_PIR_KEYWORDS	purine biosynthesis	8	0.707965	0.00118735	15607943, 15610411, 15607912, 15608097, 15610492, 15607949, 15610547, 15607948	1130	20	12695	4.49381	0.23729	0.00929711	1.50951
KEGG_PATHWAY	mtu00450:Selenoamino acid metabolism	14	1.23894	0.00125384	15610340, 57117089, 15608543, 15608636, 15610384, 15607354, 15608147, 15608426, 15610820, 15608661, 15609759, 15608021, 15607231, 57116791	322	37	2223	2.61222	0.315385	0.0139353	1.66426
SMART	SM00387:HATPase_c	13	1.15044	0.00131186	15608172, 15608122, 15609436, 15607631, 15610900, 15609164, 15608168, 15607985, 15610381, 57116853, 15607147, 15607898, 15610268	143	33	975	2.68595	0.0865969	0.0865969	1.34542
GOTERM_MF_FAT	GO:0008270~zinc ion binding	39	3.45133	0.00152238	15608800, 15609751, 15610182, 15609601, 15610433, 15608547, 15610083, 15609185, 15609049, 15610251, 15610961, 15608084, 57116761, 57117128, 15608999, 15610721, 15608668, 15609032, 15608553, 15609762, 15608592, 15610006, 15610077, 15608457, 15610913, 15609114, 15609480, 57116724, 15610070, 15607968, 15609510, 15607940, 15608321, 15608799, 15607788, 15609261, 15608674, 15608320, 15609919	549	213	4983	1.66189	0.588615	0.0660432	2.21638
KEGG_PATHWAY	mtu00330:Arginine and proline metabolism	14	1.23894	0.00166242	15609015, 15608141, 15609613, 15609042, 15607641, 15607908, 15610025, 15610511, 15609995, 15608403, 15608328, 57117000, 15609564, 15608791	322	38	2223	2.54348	0.394966	0.0177853	2.20102
INTERPRO	IPR006162:Phosphopantetheine attachment site	14	1.23894	0.00167053	15608801, 15607546, 15610083, 15609185, 15610077, 15609517, 15610071, 15610070, 15610961, 15607243, 15610068, 15610069, 15608799, 15608802	926	45	7774	2.61186	0.872736	0.170895	2.67563
SP_PIR_KEYWORDS	phosphohistidine	5	0.442478	0.00174857	15608172, 15607631, 15610900, 15608168, 15610381	1130	7	12695	8.02465	0.329025	0.0132127	2.21566
SP_PIR_KEYWORDS	zinc	22	1.9469	0.0019502	15609032, 15609751, 15608553, 15609601, 15610182, 15608547, 15610433, 15610006, 15608457, 15609114, 15609480, 57116724, 57117128, 15609510, 15608084, 15607940, 15608999, 15610721, 15608674, 15609261, 15609919, 15608668	1130	120	12695	2.05966	0.359226	0.0142548	2.46821
SP_PIR_KEYWORDS	Acyltransferase	25	2.21239	0.00211973	15609620, 15608566, 15607174, 15610961, 15608463, 15609661, 15607999, 57117162, 15609748, 15610658, 15610556, 15608214, 15607549, 15609619, 15610952, 15610077, 15610951, 15609380, 15609382, 15608321, 15607275, 15608341, 15609632, 15608320, 15608791	1130	145	12695	1.93699	0.38357	0.0150054	2.6801
GOTERM_BP_FAT	GO:0006163~purine nucleotide metabolic process	22	1.9469	0.002496	15608170, 15607566, 15607530, 15610411, 15607912, 57116894, 15610406, 15609134, 15609129, 15607949, 15607948, 15609481, 15607943, 15609363, 15608096, 15608109, 15607245, 15608097, 15607249, 15608607, 15610492, 15610547	479	97	4188	1.983	0.776753	0.393363	3.62373
INTERPRO	IPR005467:Signal transduction histidine kinase, core	9	0.79646	0.00269032	15608122, 15608172, 15607631, 15610900, 15608168, 15610381, 15607985, 15607898, 15610268	926	22	7774	3.43442	0.963906	0.241796	4.27581
GOTERM_MF_FAT	GO:0031177~phosphopantetheine binding	13	1.15044	0.00320927	15608801, 15607546, 15610083, 15609185, 15610077, 15609517, 15610071, 15610070, 15610961, 15607243, 15610068, 15608799, 15608802	549	46	4983	2.5651	0.846493	0.125286	4.61873
GOTERM_BP_FAT	GO:0006164~purine nucleotide biosynthetic process	21	1.85841	0.00340503	15608170, 15607566, 15607530, 15610411, 15607912, 57116894, 15610406, 15609134, 15609129, 15607949, 15607948, 15607943, 15609363, 15608096, 15608109, 15607245, 15608097, 15607249, 15608607, 15610492, 15610547	479	93	4188	1.97427	0.870814	0.40048	4.91278
INTERPRO	IPR003661:Signal transduction histidine kinase, subgroup 1, dimerisation and phosphoacceptor region	7	0.619469	0.00359785	15608122, 15608172, 15607631, 15610900, 15608168, 15610381, 15607898	926	14	7774	4.19762	0.988253	0.289551	5.67905
KEGG_PATHWAY	mtu00561:Glycerolipid metabolism	7	0.619469	0.00371146	15610832, 15609995, 15609620, 15610182, 15607908, 15609619, 57117054	322	12	2223	4.02717	0.67468	0.0379821	4.85222
KEGG_PATHWAY	mtu00150:Androgen and estrogen metabolism	11	0.973451	0.00399869	15610340, 15610435, 57117089, 15608543, 15607803, 15608661, 15608636, 15609759, 15607354, 15608021, 15607231	322	28	2223	2.71218	0.70181	0.0395315	5.21849
KEGG_PATHWAY	mtu00410:beta-Alanine metabolism	13	1.15044	0.00414433	15610910, 15607363, 15608115, 15607908, 15610738, 15608610, 15608210, 15610652, 15609995, 15610568, 15608211, 15607597, 15610509	322	37	2223	2.42563	0.714693	0.0396502	5.40372
GOTERM_MF_FAT	GO:0000049~tRNA binding	6	0.530973	0.00414464	15607823, 15608788, 15607822, 15607856, 15610596, 15607781	549	11	4983	4.95082	0.911198	0.149068	5.92699
KEGG_PATHWAY	mra00071:Fatty acid metabolism	16	1.41593	0.00498997	15610910, 15607363, 15608115, 15607908, 15609324, 15608610, 15608463, 15608210, 15610652, 15607999, 15608999, 15608214, 15610509, 15608211, 15607597, 15608668	322	52	2223	2.12422	0.779254	0.0461136	6.47259
INTERPRO	IPR000873:AMP-dependent synthetase and ligase	21	1.85841	0.00505216	15608659, 15609062, 15607545, 15608565, 15610937, 15607307, 15609324, 15609517, 15610085, 15607261, 15610226, 15608325, 15607243, 161352463, 57117038, 15608888, 15609516, 15608688, 15609642, 15607241, 15607411	926	92	7774	1.91631	0.99806	0.359867	7.88755
GOTERM_BP_FAT	GO:0034654~nucleobase, nucleoside, nucleotide and nucleic acid biosynthetic process	38	3.36283	0.00514611	15607530, 15609625, 15610411, 57116894, 15609129, 15608460, 15607949, 15607948, 15608109, 15608785, 15607245, 15607249, 15607527, 15610492, 15608170, 57116728, 15607566, 15608734, 15609629, 15607912, 15608837, 15610406, 15609134, 15608498, 15608459, 15610383, 15609037, 15609572, 15607943, 15609363, 15608096, 57116856, 15608097, 15608607, 15608031, 15609721, 15610547, 15608201	479	213	4188	1.55982	0.954754	0.461586	7.33694
GOTERM_BP_FAT	GO:0034404~nucleobase, nucleoside and nucleotide biosynthetic process	38	3.36283	0.00514611	15607530, 15609625, 15610411, 57116894, 15609129, 15608460, 15607949, 15607948, 15608109, 15608785, 15607245, 15607249, 15607527, 15610492, 15608170, 57116728, 15607566, 15608734, 15609629, 15607912, 15608837, 15610406, 15609134, 15608498, 15608459, 15610383, 15609037, 15609572, 15607943, 15609363, 15608096, 57116856, 15608097, 15608607, 15608031, 15609721, 15610547, 15608201	479	213	4188	1.55982	0.954754	0.461586	7.33694
GOTERM_MF_FAT	GO:0019842~vitamin binding	39	3.45133	0.00519865	15608801, 15609638, 15608642, 15608468, 15610465, 15609185, 15610083, 15608113, 15609517, 161352467, 15607174, 15610961, 15610908, 15607695, 15610538, 15607243, 57117147, 15610820, 15607260, 57116827, 15608631, 15607710, 15610426, 15607546, 15608957, 15610077, 15607664, 15607354, 15610071, 15607993, 15610070, 15607217, 57117000, 15610068, 15608799, 15610568, 15609261, 15608802, 57116791	549	228	4983	1.55256	0.952104	0.172975	7.38115
SP_PIR_KEYWORDS	rna-binding	14	1.23894	0.00552375	15608827, 15609920, 15608150, 15607822, 15607856, 15609978, 15610596, 15607823, 15607863, 15607854, 15608788, 15608393, 15610053, 15607781	1130	67	12695	2.34751	0.717169	0.0375469	6.84581
GOTERM_MF_FAT	GO:0030145~manganese ion binding	12	1.06195	0.00553379	15608883, 15607695, 15608122, 15608553, 15607912, 57116856, 15610132, 57116797, 15607374, 15607160, 15610335, 15610118	549	43	4983	2.53298	0.960646	0.173292	7.83912
SP_PIR_KEYWORDS	transport	42	3.71681	0.00557974	15609593, 15610437, 57116799, 15610294, 15608488, 57116797, 15610180, 15609463, 57116950, 15609825, 15609470, 57117016, 57116801, 57116800, 57117014, 57117015, 15607795, 15608390, 15609580, 15609418, 15608377, 15608170, 15610892, 57116765, 15610959, 15608956, 15609453, 15608958, 15608772, 15609176, 15609116, 15607685, 15609535, 15608076, 15608057, 15607960, 15608364, 15608690, 15610131, 15609515,…	1130	307	12695	1.53697	0.720777	0.0368266	6.91293
GOTERM_BP_FAT	GO:0009165~nucleotide biosynthetic process	36	3.18584	0.00570783	15607530, 15609625, 15610411, 57116894, 15609129, 15608460, 15607949, 15607948, 15608109, 15608785, 15607245, 15607249, 15607527, 15610492, 15608170, 57116728, 15607566, 15608734, 15609629, 15607912, 15608837, 15610406, 15609134, 15608498, 15608459, 15610383, 15609037, 15609572, 15607943, 15609363, 15608096, 57116856, 15608097, 15608607, 15608031, 15610547	479	200	4188	1.57378	0.967759	0.435841	8.10668
GOTERM_BP_FAT	GO:0006412~translation	24	2.12389	0.00577307	15609751, 15609717, 15610148, 15608827, 15610146, 15609709, 15610761, 15607822, 15607183, 15607856, 15608778, 15610596, 15610578, 15608147, 15607823, 57117128, 15610592, 15607825, 15607863, 15607854, 15608788, 15608787, 15608674, 15607781	479	117	4188	1.79348	0.969003	0.391202	8.19569
KEGG_PATHWAY	mra00900:Terpenoid backbone biosynthesis	10	0.884956	0.00590464	15608883, 15610718, 15610717, 15607999, 57117104, 15607702, 15608129, 15608214, 15610515, 15608463	322	25	2223	2.76149	0.832787	0.0527541	7.61614
INTERPRO	IPR001757:ATPase, P-type, K/Mg/Cd/Cu/Zn/Na/Ca/Na/H-transporter	9	0.79646	0.00657859	15608170, 15607566, 15608109, 15607245, 15610406, 15609134, 15608607, 15607249, 15609129	926	25	7774	3.02229	0.999708	0.418734	10.1533
INTERPRO	IPR008250:ATPase, P-type, ATPase-associated region	9	0.79646	0.00657859	15608170, 15607566, 15608109, 15607245, 15610406, 15609134, 15608607, 15607249, 15609129	926	25	7774	3.02229	0.999708	0.418734	10.1533
KEGG_PATHWAY	mtu00340:Histidine metabolism	13	1.15044	0.00667401	15610340, 57117089, 15608543, 15608636, 15607908, 15607354, 15608740, 15610908, 15609995, 15608661, 15609759, 15608021, 15607231	322	39	2223	2.30124	0.86765	0.0577453	8.56799
SP_PIR_KEYWORDS	nucleotidyltransferase	13	1.15044	0.00672314	15608133, 15609920, 15608767, 15610393, 15609480, 15608426, 57116761, 15610718, 15607807, 15607808, 15607144, 15608353, 15610847	1130	61	12695	2.39424	0.785201	0.0429928	8.27397
INTERPRO	IPR004358:Signal transduction histidine kinase-related protein, C-terminal	7	0.619469	0.00778333	15608122, 15608172, 15607631, 15610900, 15608168, 15610381, 15607898	926	16	7774	3.67292	0.999935	0.452367	11.9045
KEGG_PATHWAY	mtu00350:Tyrosine metabolism	13	1.15044	0.00832921	15610340, 57117089, 15608543, 15608636, 15607354, 15610908, 15607275, 15608661, 15608999, 15609759, 15608021, 15607231, 15608668	322	40	2223	2.24371	0.920018	0.0696274	10.5851
KEGG_PATHWAY	mra00903:Limonene and pinene degradation	18	1.59292	0.00851299	15607468, 15610196, 15610910, 15609017, 15607363, 15607908, 15610681, 15607992, 15608610, 15609403, 15608210, 15610652, 57116859, 15608688, 15610258, 15610509, 15608211, 15607597	322	65	2223	1.9118	0.924372	0.0692088	10.8065
KEGG_PATHWAY	mtu00930:Caprolactam degradation	11	0.973451	0.00905043	15610910, 15608210, 15610652, 15610182, 15607363, 15608688, 15608610, 15607992, 15610509, 15607597, 15608211	322	31	2223	2.44971	0.935795	0.0715209	11.4511
KEGG_PATHWAY	mra00930:Caprolactam degradation	11	0.973451	0.00905043	15610910, 15608210, 15610652, 15610182, 15607363, 15608688, 15608610, 15607992, 15610509, 15607597, 15608211	322	31	2223	2.44971	0.935795	0.0715209	11.4511
KEGG_PATHWAY	mtu03410:Base excision repair	8	0.707965	0.00932656	15608084, 15608078, 15610867, 15609601, 15610433, 15608767, 15610199, 15608457	322	18	2223	3.06832	0.940978	0.0717641	11.7805
KEGG_PATHWAY	mtu00052:Galactose metabolism	7	0.619469	0.00934892	15608133, 57116761, 57116745, 15610393, 15607946, 15607760, 15609608	322	14	2223	3.45186	0.941379	0.0701525	11.8072
KEGG_PATHWAY	mra00052:Galactose metabolism	7	0.619469	0.00934892	15608133, 57116761, 57116745, 15610393, 15607946, 15607760, 15609608	322	14	2223	3.45186	0.941379	0.0701525	11.8072
INTERPRO	IPR006195:Aminoacyl-tRNA synthetase, class II, conserved region	5	0.442478	0.00939094	15609751, 15609717, 15608787, 15609709, 15608778	926	8	7774	5.24703	0.999991	0.495576	14.1915
SMART	SM00388:HisKA	7	0.619469	0.00945578	15608122, 15608172, 15607631, 15610900, 15608168, 15610381, 15607898	143	14	975	3.40909	0.480845	0.279476	9.33831
SP_PIR_KEYWORDS	phosphate transport	8	0.707965	0.00967348	15608076, 15607960, 57116801, 57116800, 15610437, 57116799, 15609418, 15607685	1130	28	12695	3.20986	0.890987	0.0597069	11.7016
KEGG_PATHWAY	mra00620:Pyruvate metabolism	13	1.15044	0.0102891	15609009, 57116971, 161352459, 15608267, 15607908, 15609989, 15610439, 15608463, 15607834, 15607999, 15609632, 15608214, 15607549	322	41	2223	2.18899	0.955993	0.0751141	12.9202
KEGG_PATHWAY	mtu00520:Amino sugar and nucleotide sugar metabolism	10	0.884956	0.0103954	15610572, 15608133, 57116761, 15608353, 57116745, 15610393, 15609839, 15607946, 15607760, 15607254	322	27	2223	2.55694	0.957398	0.0740842	13.0453
KEGG_PATHWAY	mra00520:Amino sugar and nucleotide sugar metabolism	10	0.884956	0.0103954	15610572, 15608133, 57116761, 15608353, 57116745, 15610393, 15609839, 15607946, 15607760, 15607254	322	27	2223	2.55694	0.957398	0.0740842	13.0453
SP_PIR_KEYWORDS	lipid metabolism	7	0.619469	0.0105026	15608325, 15608659, 15608210, 57117038, 15608688, 15609139, 15608610	1130	22	12695	3.57462	0.909937	0.0629894	12.6433
KEGG_PATHWAY	mtu00190:Oxidative phosphorylation	14	1.23894	0.0105197	15608760, 15610293, 15610455, 15608594, 15610294, 15610454, 15610453, 15610180, 15610452, 15607533, 15608693, 15608692, 15608690, 15610287	322	46	2223	2.10113	0.958983	0.0732231	13.1913
UP_SEQ_FEATURE	metal ion-binding site:Magnesium	18	1.59292	0.0105391	15608170, 57116894, 15610406, 15608163, 15609134, 15608957, 15610383, 15609129, 15610738, 15607993, 15607948, 15608883, 15608109, 15607156, 15608788, 15608787, 15607249, 15608607	463	56	2678	1.85915	0.999731	0.999731	14.9545
INTERPRO	IPR011761:ATP-grasp fold	7	0.619469	0.0108392	15607530, 15609638, 15607912, 57116856, 15608860, 15608113, 15610118	926	17	7774	3.45687	0.999999	0.525995	16.204
GOTERM_MF_FAT	GO:0000104~succinate dehydrogenase activity	5	0.442478	0.0115957	15610455, 15608690, 15610454, 15610453, 15610452	549	9	4983	5.0425	0.998886	0.31461	15.767
INTERPRO	IPR013785:Aldolase-type TIM barrel	14	1.23894	0.0125743	15607558, 15609009, 15608734, 161352459, 15608586, 15607354, 15610995, 15607834, 15608980, 15608315, 15610546, 15607619, 15610547, 15609918	926	56	7774	2.09881	1	0.560088	18.5568
KEGG_PATHWAY	mtu00240:Pyrimidine metabolism	13	1.15044	0.0125883	57116728, 15608837, 15607710, 15609920, 15608767, 15607374, 15610383, 15607807, 15607808, 57116856, 15607144, 15609550, 15610847	322	42	2223	2.13687	0.978199	0.0851286	15.5876
GOTERM_MF_FAT	GO:0031406~carboxylic acid binding	21	1.85841	0.0127738	15608801, 15609638, 15609300, 15607546, 15610083, 15609185, 15610077, 15608113, 15609517, 15610071, 15610070, 15610961, 57116685, 15607243, 15607156, 15608963, 15610068, 15608799, 15609632, 15608802, 15610179	549	108	4983	1.76488	0.999444	0.325969	17.2319
KEGG_PATHWAY	mtu00740:Riboflavin metabolism	6	0.530973	0.0133251	15610273, 15608553, 15610446, 15608547, 15610250, 15608550	322	11	2223	3.76567	0.982599	0.0879621	16.4264
INTERPRO	IPR013817:Pre-ATP-grasp fold	6	0.530973	0.0133704	15607530, 15609638, 15607912, 57116856, 15608113, 15610118	926	13	7774	3.87473	1	0.563884	19.6154
INTERPRO	IPR018303:ATPase, P-type phosphorylation site	8	0.707965	0.0145233	15608170, 15608109, 15607245, 15610406, 15609134, 15608607, 15607249, 15609129	926	23	7774	2.92009	1	0.576405	21.1256
INTERPRO	IPR002989:Mycobacterial pentapeptide repeat	14	1.23894	0.0145701	57116929, 57117096, 57117067, 57116928, 57117092, 57116720, 57116882, 57117121, 57116731, 57117095, 57117124, 57116726, 57116719, 57116794	926	57	7774	2.06199	1	0.560709	21.1863
INTERPRO	IPR005834:Haloacid dehalogenase-like hydrolase	14	1.23894	0.0145701	15608170, 15607566, 15610406, 15609134, 57116935, 57116746, 15609129, 15610250, 15608109, 15607245, 15607249, 15608607, 15610179, 15608830	926	57	7774	2.06199	1	0.560709	21.1863
INTERPRO	IPR013816:ATP-grasp fold, subdomain 2	7	0.619469	0.0146554	15607530, 15609638, 15607912, 57116856, 15608267, 15608113, 15610118	926	18	7774	3.26482	1	0.546822	21.297
KEGG_PATHWAY	mra00410:beta-Alanine metabolism	12	1.06195	0.0150461	15610910, 15608210, 15610652, 15607363, 15610568, 15607908, 15608115, 15610738, 15608610, 15610509, 15607597, 15608211	322	38	2223	2.18012	0.989729	0.0967387	18.3554
UP_SEQ_FEATURE	compositionally biased region:Ala-rich	25	2.21239	0.015069	57116777, 57116915, 57116933, 161352467, 57117135, 57117024, 57116708, 15609219, 57117166, 15609712, 15609717, 57116904, 57116921, 57117092, 57116922, 57117120, 15608457, 57117121, 15608772, 57117123, 57116716, 57116794, 57116898, 15610546, 57116714	463	90	2678	1.60667	0.999992	0.997236	20.7162
KEGG_PATHWAY	mtu00624:1- and 2-Methylnaphthalene degradation	13	1.15044	0.0152619	15609032, 15609071, 15607364, 15610687, 15610698, 15609861, 15607275, 15608999, 15607412, 15610640, 15610527, 15610700, 15608668	322	43	2223	2.08717	0.990387	0.0960403	18.5944
SP_PIR_KEYWORDS	acid-thiol ligase	5	0.442478	0.0172254	15610226, 161352463, 15608688, 15610085, 15607411	1130	12	12695	4.68105	0.980968	0.0990028	19.9446
GOTERM_MF_FAT	GO:0048037~cofactor binding	91	8.0531	0.0175337	15608801, 15608800, 15608468, 15607533, 15610465, 15610084, 15610083, 15609517, 15607174, 15610439, 15607868, 15610085, 15610703, 15607837, 15610908, 15610538, 15610698, 15607834, 57117109, 15610844, 57117147, 15610706, 15610709, 15607260, 15609564, 15610700, 15610936, 15610198, 15610454, 15607546, 15610144, 15608295, 15607393, 15607217, 57117000, 15608321, 15609861, 15609516, 15609388, 15607412,…	549	667	4983	1.23832	0.999967	0.402882	22.9124
SP_PIR_KEYWORDS	chromoprotein	6	0.530973	0.0177052	15610196, 15609045, 15607468, 15609017, 15607904, 15610180	1130	18	12695	3.74484	0.982973	0.0991664	20.4435
KEGG_PATHWAY	mtu00020:Citrate cycle (TCA cycle)	11	0.973451	0.0179548	15608693, 15608692, 15610455, 15608690, 15609592, 15610454, 15610453, 15610452, 15609632, 15610439, 15608092	322	34	2223	2.23356	0.995796	0.109896	21.5223
GOTERM_BP_FAT	GO:0006144~purine base metabolic process	5	0.442478	0.0200516	15607530, 15607912, 15609721, 15608201, 15607948	479	10	4188	4.37161	0.999995	0.781103	25.8557
GOTERM_BP_FAT	GO:0009113~purine base biosynthetic process	5	0.442478	0.0200516	15607530, 15607912, 15609721, 15608201, 15607948	479	10	4188	4.37161	0.999995	0.781103	25.8557
KEGG_PATHWAY	mra00670:One carbon pool by folate	6	0.530973	0.0201921	15607530, 15608096, 15608097, 57116827, 15609261, 15610492	322	12	2223	3.45186	0.997889	0.120447	23.8804
KEGG_PATHWAY	mtu00670:One carbon pool by folate	6	0.530973	0.0201921	15607530, 15608096, 15608097, 57116827, 15609261, 15610492	322	12	2223	3.45186	0.997889	0.120447	23.8804
KEGG_PATHWAY	mtc00670:One carbon pool by folate	6	0.530973	0.0201921	15607530, 15608096, 15608097, 57116827, 15609261, 15610492	322	12	2223	3.45186	0.997889	0.120447	23.8804
GOTERM_BP_FAT	GO:0009064~glutamine family amino acid metabolic process	15	1.32743	0.0216951	15610572, 15608141, 15608837, 15607641, 15608740, 15607948, 15610995, 57116682, 15608328, 57116856, 15610568, 15610849, 15609564, 15608201, 15608791	479	69	4188	1.9007	0.999998	0.768288	27.6712
GOTERM_MF_FAT	GO:0004673~protein histidine kinase activity	11	0.973451	0.0217157	15608122, 15608172, 57116853, 15607631, 15610900, 15609164, 15608168, 15610381, 15607985, 15607898, 15610268	549	45	4983	2.2187	0.999997	0.456383	27.6013
GOTERM_MF_FAT	GO:0000155~two-component sensor activity	11	0.973451	0.0217157	15608122, 15608172, 57116853, 15607631, 15610900, 15609164, 15608168, 15610381, 15607985, 15607898, 15610268	549	45	4983	2.2187	0.999997	0.456383	27.6013
GOTERM_MF_FAT	GO:0016775~phosphotransferase activity, nitrogenous group as acceptor	11	0.973451	0.0217157	15608122, 15608172, 57116853, 15607631, 15610900, 15609164, 15608168, 15610381, 15607985, 15607898, 15610268	549	45	4983	2.2187	0.999997	0.456383	27.6013
KEGG_PATHWAY	mtc00230:Purine metabolism	16	1.41593	0.0229985	15607530, 15610411, 15607912, 15609920, 15608767, 15607949, 15607948, 15608426, 15607943, 15607807, 15608096, 15607808, 15607144, 15608097, 15609721, 15610847	322	61	2223	1.81081	0.999112	0.133594	26.7457
SP_PIR_KEYWORDS	coenzyme A	5	0.442478	0.0231633	15609661, 15609380, 15608688, 15610077, 15610671	1130	13	12695	4.32097	0.99522	0.125046	25.9209
INTERPRO	IPR004365:Nucleic acid binding, OB-fold, tRNA/helicase-type	5	0.442478	0.0231797	15610110, 15609831, 15608248, 15609709, 15608778	926	10	7774	4.19762	1	0.700271	31.6433
KEGG_PATHWAY	mtu00260:Glycine, serine and threonine metabolism	9	0.79646	0.0253552	15610844, 15609620, 15609042, 57116746, 57116827, 15610179, 15607577, 15610439, 15607868	322	26	2223	2.38975	0.999572	0.143688	29.0744
KEGG_PATHWAY	mra00260:Glycine, serine and threonine metabolism	9	0.79646	0.0253552	15610844, 15609620, 15609042, 57116746, 57116827, 15610179, 15607577, 15610439, 15607868	322	26	2223	2.38975	0.999572	0.143688	29.0744
INTERPRO	IPR011545:DNA/RNA helicase, DEAD/DEAH box type, N-terminal	6	0.530973	0.0254994	15610110, 15609229, 15608160, 15610432, 15608393, 15610785	926	15	7774	3.3581	1	0.720273	34.2294
KEGG_PATHWAY	mra00190:Oxidative phosphorylation	13	1.15044	0.0258811	15608760, 15610293, 15610455, 15610454, 15610294, 15610453, 15610180, 15610452, 15607533, 15608693, 15608692, 15608690, 15610287	322	46	2223	1.95105	0.999636	0.14382	29.5847
GOTERM_BP_FAT	GO:0016051~carbohydrate biosynthetic process	18	1.59292	0.0263233	15610119, 15610572, 15608478, 15608466, 15607188, 57116935, 15610402, 15610578, 15610929, 15607946, 15610930, 15610118, 57116685, 15610626, 15608353, 15608226, 15607159, 15609748, 15607704	479	91	4188	1.72943	1	0.798216	32.5635
KEGG_PATHWAY	mtu00361:gamma-Hexachlorocyclohexane degradation	10	0.884956	0.0264173	15610196, 15609032, 15607468, 15609017, 15610446, 57116859, 15610258, 15609902, 15610681, 15609403	322	31	2223	2.22701	0.999692	0.144001	30.1013
KEGG_PATHWAY	mra00310:Lysine degradation	12	1.06195	0.0264723	15610910, 15608210, 15610652, 15607999, 15607363, 15607908, 15608214, 15608610, 15610509, 15607597, 15608211, 15608463	322	41	2223	2.0206	0.999697	0.141763	30.1542
SP_PIR_KEYWORDS	DNA damage	13	1.15044	0.0266423	15608160, 15609601, 15610433, 15608767, 15607769, 15608457, 15610110, 15608084, 15607145, 15610721, 15608834, 15610199, 15610722	1130	73	12695	2.00067	0.997881	0.139435	29.2286
KEGG_PATHWAY	mtu00010:Glycolysis / Gluconeogenesis	11	0.973451	0.0267078	15609995, 15608239, 15610182, 15608163, 15608999, 15607908, 15610393, 15609839, 15609632, 15610439, 15608668	322	36	2223	2.10947	0.999719	0.140493	30.3798
SP_PIR_KEYWORDS	fatty acid metabolism	6	0.530973	0.027628	15608325, 15608659, 15608210, 57117038, 15608688, 15608610	1130	20	12695	3.37035	0.998318	0.14109	30.1407
GOTERM_BP_FAT	GO:0015980~energy derivation by oxidation of organic compounds	16	1.41593	0.0281425	15610119, 15608466, 15610293, 15610455, 15608468, 15610294, 15610454, 15610180, 15610452, 15609989, 161352467, 15608092, 15607225, 15608353, 15608690, 15610287, 15607704	479	78	4188	1.79348	1	0.789246	34.4007
SP_PIR_KEYWORDS	P-loop	7	0.619469	0.0284782	15607262, 15607825, 15608393, 57117131, 15608851, 15608958, 15608426	1130	27	12695	2.91265	0.998622	0.142035	30.9186
SP_PIR_KEYWORDS	nucleotide binding	7	0.619469	0.0284782	15607262, 15607825, 15608393, 57117131, 15608851, 15608958, 15608426	1130	27	12695	2.91265	0.998622	0.142035	30.9186
KEGG_PATHWAY	mtu00780:Biotin metabolism	6	0.530973	0.0290203	15609809, 15611022, 15609360, 15610415, 15609361, 15607174	322	13	2223	3.18634	0.999863	0.149308	32.5603
GOTERM_MF_FAT	GO:0046914~transition metal ion binding	76	6.72566	0.0306526	15607468, 15608800, 15609751, 15610182, 15610180, 15610433, 15610083, 15610681, 15608084, 15608999, 15607160, 15608668, 15610196, 15608631, 15608122, 15609017, 15609762, 15610006, 15610690, 15609114, 15609480, 57116724, 15607393, 15608883, 15607968, 15609510, 15607940, 15608321, 57116856, 15609515, 15607788, 15610977, 57116859, 15608674, 15610258, 15608320, 15609919, 15609045, 15607904, 15609601,…	549	556	4983	1.24067	1	0.561767	36.7447
KEGG_PATHWAY	mra00240:Pyrimidine metabolism	12	1.06195	0.0313989	57116728, 15607807, 15608837, 15607808, 15607144, 15607710, 57116856, 15609920, 15608767, 15607374, 15610383, 15610847	322	42	2223	1.97249	0.999935	0.158059	34.737
INTERPRO	IPR001650:DNA/RNA helicase, C-terminal	7	0.619469	0.0314349	15610110, 15609229, 15609238, 15608160, 15610432, 15608393, 15610785	926	21	7774	2.79842	1	0.78012	40.4349
UP_SEQ_FEATURE	active site:4-aspartylphosphate intermediate	8	0.707965	0.0328386	15608170, 15608109, 15607245, 15610406, 15609134, 15608607, 15607249, 15609129	463	19	2678	2.43538	1	0.999823	39.9795
SP_PIR_KEYWORDS	Isoprene biosynthesis	7	0.619469	0.0336067	15608883, 15610718, 15610717, 57117104, 15607702, 15610519, 15608129	1130	28	12695	2.80863	0.999588	0.162335	35.4447
SP_PIR_KEYWORDS	glutamine amidotransferase	7	0.619469	0.0336067	15610572, 57116682, 15608837, 15610849, 15608740, 15608201, 15607948	1130	28	12695	2.80863	0.999588	0.162335	35.4447
UP_SEQ_FEATURE	short sequence motif:"KMSKS" region	5	0.442478	0.0342303	57117128, 15608827, 15607183, 15608674, 15608147	463	8	2678	3.61501	1	0.998837	41.2865
KEGG_PATHWAY	mra00330:Arginine and proline metabolism	11	0.973451	0.038154	15609015, 15610511, 15609613, 15608141, 15608403, 15609042, 15607641, 15607908, 15609564, 15610025, 15608791	322	38	2223	1.99845	0.999992	0.186254	40.5693
UP_SEQ_FEATURE	mutagenesis site	13	1.15044	0.0387631	15608122, 57116894, 15610738, 15608407, 15608406, 15608107, 15609380, 15610243, 15607156, 15609246, 57117162, 15609566, 15607160	463	41	2678	1.83396	1	0.997836	45.3612
INTERPRO	IPR002198:Short-chain dehydrogenase/reductase SDR	28	2.47788	0.0400586	15608801, 15609002, 15609185, 15610083, 15610961, 15608681, 15610226, 15608085, 15610222, 15610638, 15609210, 15608852, 15608993, 15607625, 15609646, 15610360, 15610077, 15610071, 15609139, 15607991, 15608490, 15610685, 15610068, 15608799, 15610666, 15607210, 15607254, 15610527, 15610621	926	161	7774	1.46004	1	0.845412	48.4786
SP_PIR_KEYWORDS	dna repair	12	1.06195	0.0401524	15610110, 15608160, 15607145, 15609601, 15610433, 15610721, 15608767, 15608834, 15610199, 15608457, 15607769, 15610722	1130	69	12695	1.95383	0.999912	0.187497	40.8242
SP_PIR_KEYWORDS	zinc-finger	6	0.530973	0.040503	15609510, 15609601, 15610433, 15610721, 15609480, 57116724	1130	22	12695	3.06396	0.999919	0.185298	41.1003
GOTERM_BP_FAT	GO:0000160~two-component signal transduction system (phosphorelay)	20	1.76991	0.0409627	15608122, 15608172, 15609625, 15607631, 15608498, 15607958, 15610900, 15607336, 15607480, 15609164, 15608168, 15608407, 15610381, 57116853, 15607401, 15607527, 15607742, 15607898, 15610268, 15608030	479	110	4188	1.58968	1	0.876469	46.0832
GOTERM_BP_FAT	GO:0046677~response to antibiotic	11	0.973451	0.0411018	15607148, 15607807, 15608150, 15610375, 15607822, 15608674, 15610929, 15609470, 15610930, 15610864, 15608983	479	48	4188	2.00365	1	0.855878	46.1986
INTERPRO	IPR012340:Nucleic acid-binding, OB-fold	8	0.707965	0.0415177	15608078, 15608788, 15609920, 15609709, 15607822, 15609978, 15610199, 15608778	926	28	7774	2.39864	1	0.845459	49.7344
GOTERM_BP_FAT	GO:0034660~ncRNA metabolic process	15	1.32743	0.0417229	15609751, 15609717, 15608827, 15608150, 15609709, 15610761, 15610017, 15607183, 15608778, 15608147, 57117128, 15608788, 15608787, 15608674, 15611055	479	75	4188	1.74864	1	0.839023	46.711
GOTERM_BP_FAT	GO:0009150~purine ribonucleotide metabolic process	16	1.41593	0.0420198	15608170, 15607566, 15610411, 15610406, 15609134, 15609129, 15607949, 15609481, 15607943, 15608109, 15608096, 15607245, 15608097, 15607249, 15608607, 15610547	479	82	4188	1.70599	1	0.820419	46.9543
SP_PIR_KEYWORDS	glycosidase	9	0.79646	0.0427678	15608084, 57116687, 15607456, 15607327, 15609601, 15610433, 15607788, 57116935, 15609608	1130	45	12695	2.2469	0.999953	0.191065	42.8556
SP_PIR_KEYWORDS	dna replication	9	0.79646	0.0427678	15609510, 15607144, 15607710, 15607145, 15608767, 15610199, 15609480, 57116724, 15610847	1130	45	12695	2.2469	0.999953	0.191065	42.8556
GOTERM_MF_FAT	GO:0016597~amino acid binding	14	1.23894	0.0434628	15608801, 15607546, 15610083, 15609185, 15610077, 15609517, 15610071, 15610070, 15610961, 15607243, 15610068, 15608799, 15608802, 15610179	549	71	4983	1.78973	1	0.675784	47.9881
GOTERM_MF_FAT	GO:0043176~amine binding	14	1.23894	0.0434628	15608801, 15607546, 15610083, 15609185, 15610077, 15609517, 15610071, 15610070, 15610961, 15607243, 15610068, 15608799, 15608802, 15610179	549	71	4983	1.78973	1	0.675784	47.9881
KEGG_PATHWAY	mtu00030:Pentose phosphate pathway	7	0.619469	0.0450158	57116832, 15608239, 15608586, 15610393, 15608262, 15608587, 15607619	322	19	2223	2.54348	0.999999	0.21324	45.997
KEGG_PATHWAY	mra00030:Pentose phosphate pathway	7	0.619469	0.0450158	57116832, 15608239, 15608586, 15610393, 15608262, 15608587, 15607619	322	19	2223	2.54348	0.999999	0.21324	45.997
GOTERM_BP_FAT	GO:0009123~nucleoside monophosphate metabolic process	18	1.59292	0.0456082	15610411, 15609625, 15609629, 57116894, 15608498, 15608459, 15607949, 15608460, 15609037, 15609572, 15607943, 15609363, 15608096, 15608785, 15608097, 15608031, 15607527, 15610547	479	97	4188	1.62245	1	0.826319	49.8144
GOTERM_BP_FAT	GO:0009124~nucleoside monophosphate biosynthetic process	18	1.59292	0.0456082	15610411, 15609625, 15609629, 57116894, 15608498, 15608459, 15607949, 15608460, 15609037, 15609572, 15607943, 15609363, 15608096, 15608785, 15608097, 15608031, 15607527, 15610547	479	97	4188	1.62245	1	0.826319	49.8144
KEGG_PATHWAY	mra00020:Citrate cycle (TCA cycle)	10	0.884956	0.0464544	15608693, 15608692, 15610455, 15608690, 15610454, 15610453, 15610452, 15609632, 15610439, 15608092	322	34	2223	2.03051	0.999999	0.216108	47.0751
SP_PIR_KEYWORDS	carbohydrate metabolism	5	0.442478	0.0476499	15608919, 57116832, 15608468, 15607760, 15607256	1130	16	12695	3.51079	0.999985	0.20698	46.4767
GOTERM_CC_FAT	GO:0005694~chromosome	6	0.530973	0.0479944	15607148, 15607145, 15607147, 15608834, 15610782, 15609480	215	16	1630	2.84302	0.952614	0.782317	39.1248
GOTERM_BP_FAT	GO:0006399~tRNA metabolic process	12	1.06195	0.048539	57117128, 15609751, 15609717, 15608827, 15608788, 15608787, 15609709, 15610761, 15607183, 15608674, 15608778, 15608147	479	56	4188	1.87355	1	0.827285	52.043
INTERPRO	IPR014021:Helicase, superfamily 1 and 2, ATP-binding	8	0.707965	0.0493214	15610110, 15609229, 15609238, 15608160, 15610432, 15608393, 15610785, 15609161	926	29	7774	2.31593	1	0.883573	55.977
KEGG_PATHWAY	mtc00190:Oxidative phosphorylation	12	1.06195	0.0500285	15608693, 15608760, 15610293, 15608692, 15610455, 15608690, 15610294, 15610454, 15610453, 15610452, 15610180, 15610287	322	45	2223	1.84099	1	0.227658	49.668
KEGG_PATHWAY	mra00281:Geraniol degradation	12	1.06195	0.0500285	15609071, 15610910, 15608210, 15610652, 15607363, 15607412, 15608688, 15608610, 15607992, 15610509, 15607597, 15608211	322	45	2223	1.84099	1	0.227658	49.668
GOTERM_MF_FAT	GO:0004672~protein kinase activity	15	1.32743	0.0516778	15608172, 15608122, 15607631, 15607551, 15610900, 15609164, 15608168, 15607985, 15610381, 15608406, 57116853, 15607156, 15609225, 15607898, 15610268	549	80	4983	1.70184	1	0.724437	54.1863
GOTERM_BP_FAT	GO:0006188~IMP biosynthetic process	5	0.442478	0.0517966	15607943, 15608096, 15610411, 15608097, 15607949	479	13	4188	3.36278	1	0.830156	54.4118
GOTERM_BP_FAT	GO:0046040~IMP metabolic process	5	0.442478	0.0517966	15607943, 15608096, 15610411, 15608097, 15607949	479	13	4188	3.36278	1	0.830156	54.4118
SP_PIR_KEYWORDS	GTP binding	4	0.353982	0.052374	15607262, 15607825, 15608851, 15608426	1130	10	12695	4.49381	0.999995	0.221443	49.778
GOTERM_BP_FAT	GO:0018202~peptidyl-histidine modification	9	0.79646	0.0531235	15608122, 15608172, 15607631, 15610900, 15608168, 15610381, 15607985, 15607898, 15610268	479	37	4188	2.12673	1	0.821611	55.345
GOTERM_BP_FAT	GO:0018106~peptidyl-histidine phosphorylation	9	0.79646	0.0531235	15608122, 15608172, 15607631, 15610900, 15608168, 15610381, 15607985, 15607898, 15610268	479	37	4188	2.12673	1	0.821611	55.345
PIR_SUPERFAMILY	PIRSF001552:4-coumarate-CoA ligase	9	0.79646	0.0533273	15608325, 15608659, 15610226, 15609062, 15607545, 15610937, 15608688, 15607411, 15607241	548	30	3842	2.10328	1	1	54.8134
UP_SEQ_FEATURE	short sequence motif:"HIGH" region	5	0.442478	0.0533966	57117128, 15608827, 15607183, 15608674, 15608147	463	9	2678	3.21334	1	0.999173	56.7842
KEGG_PATHWAY	mra00010:Glycolysis / Gluconeogenesis	10	0.884956	0.0549135	15608239, 15610182, 15608163, 15608999, 15607908, 15610393, 15609839, 15609632, 15610439, 15608668	322	35	2223	1.97249	1	0.243926	53.0221
GOTERM_BP_FAT	GO:0006631~fatty acid metabolic process	13	1.15044	0.0551906	15608659, 15609638, 15607382, 15608610, 15610961, 15609380, 15608325, 15609661, 15608210, 15609382, 57117038, 15608688, 15607609	479	64	4188	1.77597	1	0.817893	56.7633
SP_PIR_KEYWORDS	Chaperone	6	0.530973	0.056475	15609510, 15607491, 15609436, 57117131, 15609599, 57116724	1130	24	12695	2.80863	0.999998	0.232858	52.4906
UP_SEQ_FEATURE	transmembrane region	101	8.93805	0.0565998	15608659, 15608142, 57116894, 15609463, 15609129, 57116933, 15608460, 15609470, 15607225, 15610539, 15608660, 15609712, 15608122, 15610406, 57117102, 15610930, 15609116, 15607685, 15608729, 15609724, 15610766, 15609593, 15609444, 15608110, 15608488, 57116950, 15608168, 15608973, 15608109, 15607246, 15607190, 15607648, 15607245, 15610200, 15607249, 15608688, 15609736, 15609734, 15608502, 15608170,…	463	506	2678	1.15452	1	0.998434	58.9667
KEGG_PATHWAY	mra00290:Valine, leucine and isoleucine biosynthesis	7	0.619469	0.0567833	15607330, 15610132, 161352459, 15608957, 15607183, 15610125, 15608674	322	20	2223	2.4163	1	0.2478	54.2502
KEGG_PATHWAY	mtu03430:Mismatch repair	7	0.619469	0.0567833	15608248, 15608078, 15610867, 15609550, 15607144, 15610199, 15610847	322	20	2223	2.4163	1	0.2478	54.2502
KEGG_PATHWAY	mtu00290:Valine, leucine and isoleucine biosynthesis	7	0.619469	0.0567833	15607330, 15610132, 161352459, 15608957, 15607183, 15610125, 15608674	322	20	2223	2.4163	1	0.2478	54.2502
GOTERM_BP_FAT	GO:0009167~purine ribonucleoside monophosphate metabolic process	6	0.530973	0.0569174	15607943, 15608096, 15610411, 15608097, 15607949, 15610547	479	19	4188	2.76102	1	0.812566	57.9158
GOTERM_BP_FAT	GO:0009127~purine nucleoside monophosphate biosynthetic process	6	0.530973	0.0569174	15607943, 15608096, 15610411, 15608097, 15607949, 15610547	479	19	4188	2.76102	1	0.812566	57.9158
GOTERM_BP_FAT	GO:0009126~purine nucleoside monophosphate metabolic process	6	0.530973	0.0569174	15607943, 15608096, 15610411, 15608097, 15607949, 15610547	479	19	4188	2.76102	1	0.812566	57.9158
GOTERM_BP_FAT	GO:0009168~purine ribonucleoside monophosphate biosynthetic process	6	0.530973	0.0569174	15607943, 15608096, 15610411, 15608097, 15607949, 15610547	479	19	4188	2.76102	1	0.812566	57.9158
INTERPRO	IPR001412:Aminoacyl-tRNA synthetase, class I, conserved site	8	0.707965	0.0579947	57117128, 57116719, 15608827, 15607183, 15608674, 15609261, 15608147, 15608214	926	30	7774	2.23873	1	0.914179	62.0586
INTERPRO	IPR014001:DEAD-like helicase, N-terminal	8	0.707965	0.0579947	15610110, 15609229, 15609238, 15608160, 15610432, 15608393, 15610785, 15609161	926	30	7774	2.23873	1	0.914179	62.0586
INTERPRO	IPR000595:Cyclic nucleotide-binding	8	0.707965	0.0579947	15609571, 15607246, 15607215, 15609702, 15608813, 15610375, 15610812, 15610864	926	30	7774	2.23873	1	0.914179	62.0586
INTERPRO	IPR000583:Glutamine amidotransferase, class-II	4	0.353982	0.0594075	15610995, 15610572, 15608201, 15607948	926	8	7774	4.19762	1	0.912488	62.9712
GOTERM_BP_FAT	GO:0009152~purine ribonucleotide biosynthetic process	15	1.32743	0.0608051	15608170, 15607566, 15610411, 15609134, 15610406, 15609129, 15607949, 15607943, 15608109, 15608096, 15607245, 15608097, 15607249, 15608607, 15610547	479	79	4188	1.6601	1	0.819293	60.4066
KEGG_PATHWAY	mra00460:Cyanoamino acid metabolism	5	0.442478	0.0612419	15610511, 15608403, 15607327, 57116827, 15610025	322	11	2223	3.13806	1	0.261362	57.0599
KEGG_PATHWAY	mra00561:Glycerolipid metabolism	5	0.442478	0.0612419	15610832, 15609620, 15610182, 15607908, 15609619	322	11	2223	3.13806	1	0.261362	57.0599
KEGG_PATHWAY	mtu00460:Cyanoamino acid metabolism	5	0.442478	0.0612419	15610511, 15608403, 15607327, 57116827, 15610025	322	11	2223	3.13806	1	0.261362	57.0599
PIR_SUPERFAMILY	PIRSF005998:mycocerosic acid synthase	4	0.353982	0.0644994	15608799, 15610077, 15610070, 15610961	548	7	3842	4.00626	1	1	61.957
GOTERM_BP_FAT	GO:0009259~ribonucleotide metabolic process	16	1.41593	0.0654637	15608170, 15607566, 15610411, 15610406, 15609134, 15609129, 15607949, 15609481, 15607943, 15608109, 15608096, 15607245, 15608097, 15607249, 15608607, 15610547	479	87	4188	1.60795	1	0.829021	63.2102
SP_PIR_KEYWORDS	topoisomerase	3	0.265487	0.0659047	15607148, 15607147, 15610782	1130	5	12695	6.74071	1	0.262722	58.2235
SP_PIR_KEYWORDS	leucine biosynthesis	3	0.265487	0.0659047	15610132, 161352459, 15610125	1130	5	12695	6.74071	1	0.262722	58.2235
SP_PIR_KEYWORDS	duplication	3	0.265487	0.0659047	15608980, 15608851, 15610547	1130	5	12695	6.74071	1	0.262722	58.2235
GOTERM_BP_FAT	GO:0000271~polysaccharide biosynthetic process	13	1.15044	0.0672304	15608478, 15608466, 15610402, 15610578, 15610929, 15607946, 15610930, 15610118, 57116685, 15608353, 15608226, 15607159, 15609748	479	66	4188	1.72215	1	0.824466	64.2241
SP_PIR_KEYWORDS	branched-chain amino acid biosynthesis	5	0.442478	0.0696068	15607330, 15610132, 161352459, 15608957, 15610125	1130	18	12695	3.1207	1	0.271189	60.2944
SMART	SM00490:HELICc	7	0.619469	0.071467	15610110, 15609229, 15609238, 15608160, 15610432, 15608393, 15610785	143	21	975	2.27273	0.994002	0.818307	53.4723
INTERPRO	IPR013815:ATP-grasp fold, subdomain 1	3	0.265487	0.0720254	15607530, 15607912, 15608267	926	4	7774	6.29644	1	0.943879	70.2563
INTERPRO	IPR006171:TOPRIM	3	0.265487	0.0720254	15607147, 15610782, 15609480	926	4	7774	6.29644	1	0.943879	70.2563
INTERPRO	IPR006171:Toprim domain	3	0.265487	0.0720254	15607147, 15610782, 15609480	926	4	7774	6.29644	1	0.943879	70.2563
INTERPRO	IPR006416:ATPase, P-type, heavy metal translocating	5	0.442478	0.0752492	15608109, 15607245, 15610406, 15608607, 15609129	926	14	7774	2.9983	1	0.946227	71.8889
SP_PIR_KEYWORDS	methyltransferase	29	2.56637	0.0798435	15609595, 15609893, 57117089, 15608440, 15610017, 15609209, 15608661, 57116827, 15608021, 15610989, 15609395, 15608782, 15610535, 15610856, 15610340, 15609033, 15608150, 15607354, 15608457, 15607521, 15607865, 15607866, 15608033, 15609759, 15609261, 15607231, 15610528, 15607435, 15611055	1130	239	12695	1.36318	1	0.300903	65.5382
GOTERM_BP_FAT	GO:0005976~polysaccharide metabolic process	17	1.50442	0.0810159	15608478, 15608466, 15608468, 15610402, 15610578, 15610929, 15607946, 15610930, 15610118, 57117169, 57116685, 57116687, 15608353, 15608226, 15607159, 15609748, 57117160	479	97	4188	1.53232	1	0.868359	71.2865
INTERPRO	IPR017849:Alkaline phosphatase-like, alpha/beta/alpha	4	0.353982	0.0814467	57116717, 15610435, 15607803, 57117053	926	9	7774	3.73122	1	0.954081	74.7938
KEGG_PATHWAY	mtu00521:Streptomycin biosynthesis	5	0.442478	0.0817669	57117109, 15607188, 15608742, 15610393, 15610402	322	12	2223	2.87655	1	0.331372	68.0524
KEGG_PATHWAY	mtu00072:Synthesis and degradation of ketone bodies	5	0.442478	0.0817669	15607999, 15609640, 15609004, 15608214, 15608463	322	12	2223	2.87655	1	0.331372	68.0524
KEGG_PATHWAY	mtu00061:Fatty acid biosynthesis	5	0.442478	0.0817669	15609661, 15609380, 15609638, 15608860, 15610638, 15608490	322	12	2223	2.87655	1	0.331372	68.0524
SP_PIR_KEYWORDS	ribonucleoprotein	10	0.884956	0.0819814	15607823, 15610592, 15607854, 15607863, 15610053, 15607822, 15607856, 15610578, 15610596, 15607781	1130	60	12695	1.87242	1	0.303132	66.5493
SP_PIR_KEYWORDS	thiamine pyrophosphate	5	0.442478	0.082219	15607695, 15608957, 15608587, 161352467, 15607993	1130	19	12695	2.95645	1	0.299293	66.66
GOTERM_BP_FAT	GO:0046112~nucleobase biosynthetic process	5	0.442478	0.0824476	15607530, 15607912, 15609721, 15608201, 15607948	479	15	4188	2.91441	1	0.862711	71.9401
SP_PIR_KEYWORDS	amino-acid biosynthesis	14	1.23894	0.0825307	15607330, 15607641, 161352459, 15608957, 15610125, 15608740, 57116682, 15610844, 57116856, 15610132, 15609261, 15609564, 15610492, 15608791	1130	96	12695	1.63837	1	0.295803	66.8047
KEGG_PATHWAY	mtu00564:Glycerophospholipid metabolism	8	0.707965	0.0826477	15610119, 15609620, 15607275, 15609488, 15610978, 15607704, 57117006, 15607577, 15609619	322	27	2223	2.04555	1	0.330212	68.46
SP_PIR_KEYWORDS	Flavoprotein	21	1.85841	0.0830325	15607558, 15609071, 15609009, 15610198, 15610933, 15609042, 15608957, 15608115, 15610690, 15609989, 15610439, 15610243, 15607837, 15610698, 15607834, 15608690, 15609861, 15610709, 15609515, 15607412, 15610640	1130	162	12695	1.45633	1	0.293006	67.0364
GOTERM_MF_FAT	GO:0015662~ATPase activity, coupled to transmembrane movement of ions, phosphorylative mechanism	9	0.79646	0.0835423	15608170, 15607566, 15608109, 15607245, 15610406, 15609134, 15608607, 15607249, 15609129	549	42	4983	1.94496	1	0.869244	72.2904
GOTERM_MF_FAT	GO:0016879~ligase activity, forming carbon-nitrogen bonds	17	1.50442	0.0837465	15609015, 15608837, 15609638, 15610148, 15607912, 15610146, 15610761, 15610415, 15608113, 15610738, 15607949, 15610025, 15610118, 15610511, 15607943, 15608403, 57116856	549	101	4983	1.52773	1	0.859307	72.3811
KEGG_PATHWAY	mtu03440:Homologous recombination	7	0.619469	0.0853536	15610110, 15609550, 15607144, 15607145, 15608767, 15607769, 15610847	322	22	2223	2.19664	1	0.33518	69.6819
GOTERM_MF_FAT	GO:0016791~phosphatase activity	12	1.06195	0.0873972	15610273, 15608122, 57116853, 15610446, 15609620, 57116746, 15608742, 15607160, 15610179, 15607256, 15610250, 15609714	549	64	4983	1.70184	1	0.861203	73.9565
GOTERM_BP_FAT	GO:0009260~ribonucleotide biosynthetic process	15	1.32743	0.0919528	15608170, 15607566, 15610411, 15609134, 15610406, 15609129, 15607949, 15607943, 15608109, 15608096, 15607245, 15608097, 15607249, 15608607, 15610547	479	84	4188	1.56129	1	0.88276	75.9402
UP_SEQ_FEATURE	nucleotide phosphate-binding region:ATP	37	3.27434	0.093244	15609141, 15608846, 15608160, 15608488, 15607551, 15610761, 57117131, 15609825, 15607769, 15608426, 15610118, 15607795, 15607145, 15608393, 15610721, 15608834, 15607423, 15607912, 15608559, 15608956, 15610383, 15609839, 15608958, 15610738, 15608406, 15610110, 15607960, 15610832, 15607943, 15609229, 15607156, 57116856, 15609225, 15610815, 15611004, 15608034, 15607760	463	169	2678	1.26632	1	0.999925	77.6082
COG_ONTOLOGY	Cell motility and secretion	9	0.79646	0.0980472	57117066, 57116841, 57117096, 57117092, 57116720, 57117120, 57117095, 57116726, 57116714	287	69	4166	1.89335	0.975643	0.975643	60.1644
COG_ONTOLOGY	Defense mechanisms	13	1.15044	0.0985323	15609893, 15608488, 15608635, 15609960, 15608127, 15608596, 15609825, 15607335, 15608868, 15607215, 15608047, 15609060, 15608358	287	116	4166	1.62676	0.976111	0.845438	60.355
INTERPRO	IPR014729:Rossmann-like alpha/beta/alpha sandwich fold	10	0.884956	0.0993212	57117128, 15608827, 15610761, 15609456, 15609133, 15607183, 15608674, 15610738, 15608168, 15608147	926	47	7774	1.78622	1	0.974906	81.674
INTERPRO	IPR004255:Uncharacterised protein family UPF0089	10	0.884956	0.0993212	15610225, 15610616, 15608563, 15610224, 15608898, 15607362, 15609621, 15610507, 15608265, 15610876	926	47	7774	1.78622	1	0.974906	81.674

## Sheet: Functional_annotation_table
ID	Gene Name	Species	COG_ONTOLOGY	GOTERM_BP_FAT	GOTERM_CC_FAT	GOTERM_MF_FAT	INTERPRO	KEGG_PATHWAY	PIR_SUPERFAMILY	SMART	SP_PIR_KEYWORDS	UP_SEQ_FEATURE
15608466	1,4-alpha-glucan-branching enzyme	Mycobacterium tuberculosis		GO:0000271~polysaccharide biosynthetic process,GO:0005976~polysaccharide metabolic process,GO:0005977~glycogen metabolic process,GO:0005978~glycogen biosynthetic process,GO:0005996~monosaccharide metabolic process,GO:0006006~glucose metabolic process,GO:0006073~cellular glucan metabolic process,GO:0006091~generation of precursor metabolites and energy,GO:0006112~energy reserve metabolic process,G…		GO:0003844~1,4-alpha-glucan branching enzyme activity,GO:0043167~ion binding,GO:0043169~cation binding,	IPR004193:Glycoside hydrolase, family 13, N-terminal,IPR006047:Glycosyl hydrolase, family 13, catalytic region,IPR006048:Alpha-amylase, C-terminal all beta,IPR006407:1,4-alpha-glucan branching enzyme, core region,IPR013780:Glycosyl hydrolase, family 13, all-beta,IPR013781:Glycoside hydrolase, subgroup, catalytic core,IPR013783:Immunoglobulin-like fold,	mra00500:Starch and sucrose metabolism,mtc00500:Starch and sucrose metabolism,mtu00500:Starch and sucrose metabolism,	PIRSF000463:1,4-alpha-glucan branching enzyme,	SM00632:Aamy_C,	complete proteome,glycogen biosynthesis,glycosyltransferase,transferase,	chain:1,4-alpha-glucan-branching enzyme,sequence conflict,
15610717	2-C-methyl-D-erythritol 2,4-cyclodiphosphate synthase	Mycobacterium tuberculosis		GO:0006720~isoprenoid metabolic process,GO:0006721~terpenoid metabolic process,GO:0008299~isoprenoid biosynthetic process,GO:0008610~lipid biosynthetic process,GO:0016114~terpenoid biosynthetic process,GO:0019748~secondary metabolic process,		GO:0008685~2-C-methyl-D-erythritol 2,4-cyclodiphosphate synthase activity,GO:0016849~phosphorus-oxygen lyase activity,GO:0043167~ion binding,GO:0043169~cation binding,GO:0046872~metal ion binding,	IPR003526:2-C-methyl-D-erythritol 2,4-cyclodiphosphate synthase, core,	mra00900:Terpenoid backbone biosynthesis,mtc00900:Terpenoid backbone biosynthesis,mtf00900:Terpenoid backbone biosynthesis,mtu00900:Terpenoid backbone biosynthesis,	PIRSF005911:2C-methyl-D-erythritol 2,4-cyclodiphosphate synthase,		complete proteome,Isoprene biosynthesis,lyase,metal-binding,	chain:2-C-methyl-D-erythritol 2,4- cyclodiphosphate synthase,metal ion-binding site:Divalent metal cation,site:Transition state stabilizer,
15610718	2-C-methyl-D-erythritol 4-phosphate cytidylyltransferase	Mycobacterium tuberculosis		GO:0006720~isoprenoid metabolic process,GO:0006721~terpenoid metabolic process,GO:0008299~isoprenoid biosynthetic process,GO:0008610~lipid biosynthetic process,GO:0016114~terpenoid biosynthetic process,GO:0019748~secondary metabolic process,		GO:0016779~nucleotidyltransferase activity,GO:0050518~2-C-methyl-D-erythritol 4-phosphate cytidylyltransferase activity,GO:0070567~cytidylyltransferase activity,	IPR001228:4-diphosphocytidyl-2C-methyl-D-erythritol synthase,IPR018294:4-diphosphocytidyl-2C-methyl-D-erythritol synthase, conserved site,	mra00900:Terpenoid backbone biosynthesis,mtc00900:Terpenoid backbone biosynthesis,mtf00900:Terpenoid backbone biosynthesis,mtu00900:Terpenoid backbone biosynthesis,	PIRSF006765:4-diphosphocytidyl-2-methyl-D-erythritol synthase,		complete proteome,Isoprene biosynthesis,nucleotidyltransferase,transferase,	chain:2-C-methyl-D-erythritol 4-phosphate cytidylyltransferase,site:Positions MEP for the nucleophilic attack,site:Transition state stabilizer,
161352459	2-isopropylmalate synthase	Mycobacterium tuberculosis		GO:0006551~leucine metabolic process,GO:0008652~cellular amino acid biosynthetic process,GO:0009081~branched chain family amino acid metabolic process,GO:0009082~branched chain family amino acid biosynthetic process,GO:0009098~leucine biosynthetic process,GO:0009309~amine biosynthetic process,GO:0016053~organic acid biosynthetic process,GO:0044271~nitrogen compound biosynthetic process,GO:0046394…		GO:0003852~2-isopropylmalate synthase activity,GO:0046912~transferase activity, transferring acyl groups, acyl groups converted into alkyl on transfer,	IPR000891:Pyruvate carboxyltransferase,IPR002034:Alpha-isopropylmalate/homocitrate synthase, conserved site,IPR005668:Yeast 2-isopropylmalate synthase,IPR013709:2-isopropylmalate synthase LeuA, allosteric (dimerisation) domain,IPR013785:Aldolase-type TIM barrel,	mra00290:Valine, leucine and isoleucine biosynthesis,mra00620:Pyruvate metabolism,mtc00290:Valine, leucine and isoleucine biosynthesis,mtc00620:Pyruvate metabolism,mtu00290:Valine, leucine and isoleucine biosynthesis,mtu00620:Pyruvate metabolism,	PIRSF005668:2-isopropylmalate synthase,		3d-structure,amino-acid biosynthesis,branched-chain amino acid biosynthesis,complete proteome,leucine biosynthesis,transferase,	chain:2-isopropylmalate synthase,helix,region of interest:Insert,sequence conflict,strand,turn,
161352467	2-oxoglutarate decarboxylase	Mycobacterium tuberculosis		GO:0005996~monosaccharide metabolic process,GO:0006006~glucose metabolic process,GO:0006007~glucose catabolic process,GO:0006084~acetyl-CoA metabolic process,GO:0006091~generation of precursor metabolites and energy,GO:0006096~glycolysis,GO:0006099~tricarboxylic acid cycle,GO:0006732~coenzyme metabolic process,GO:0009060~aerobic respiration,GO:0009109~coenzyme catabolic process,GO:0015980~energy …		GO:0000287~magnesium ion binding,GO:0004591~oxoglutarate dehydrogenase (succinyl-transferring) activity,GO:0008683~2-oxoglutarate decarboxylase activity,GO:0016624~oxidoreductase activity, acting on the aldehyde or oxo group of donors, disulfide as acceptor,GO:0016831~carboxy-lyase activity,GO:0019842~vitamin binding,GO:0030976~thiamin pyrophosphate binding,GO:0043167~ion binding,GO:0043169~catio…	IPR001017:Dehydrogenase, E1 component,IPR001078:2-oxoacid dehydrogenase acyltransferase, catalytic domain,IPR005475:Transketolase, central region,IPR011603:2-oxoglutarate dehydrogenase, E1 component,		PIRSF000157:2-oxoglutarate dehydrogenase, E1 component,PIRSF000157:Oxoglu_dh_E1,		coiled coil,complete proteome,decarboxylase,lyase,magnesium,thiamine pyrophosphate,tricarboxylic acid cycle,	chain:2-oxoglutarate decarboxylase,compositionally biased region:Ala-rich,
15607695	2-succinyl-5-enolpyruvyl-6-hydroxy-3-cyclohexene-1-carboxylate synthase	Mycobacterium tuberculosis		GO:0006732~coenzyme metabolic process,GO:0006766~vitamin metabolic process,GO:0006775~fat-soluble vitamin metabolic process,GO:0009108~coenzyme biosynthetic process,GO:0009110~vitamin biosynthetic process,GO:0009233~menaquinone metabolic process,GO:0009234~menaquinone biosynthetic process,GO:0042362~fat-soluble vitamin biosynthetic process,GO:0042371~vitamin K biosynthetic process,GO:0042373~vita…		GO:0000287~magnesium ion binding,GO:0008683~2-oxoglutarate decarboxylase activity,GO:0016744~transferase activity, transferring aldehyde or ketonic groups,GO:0016831~carboxy-lyase activity,GO:0019842~vitamin binding,GO:0030145~manganese ion binding,GO:0030976~thiamin pyrophosphate binding,GO:0043167~ion binding,GO:0043169~cation binding,GO:0046872~metal ion binding,GO:0046914~transition metal ion…	IPR012001:Thiamine pyrophosphate enzyme, N-terminal TPP binding region,	mra00130:Ubiquinone and other terpenoid-quinone biosynthesis,mtc00130:Ubiquinone and other terpenoid-quinone biosynthesis,mtu00130:Ubiquinone and other terpenoid-quinone biosynthesis,	PIRSF004983:2-succinyl-6-hydroxy-2,4-cyclohexadiene-1-carboxylate synthase MenD,		carbon-carbon lyase,complete proteome,magnesium,manganese,menaquinone biosynthesis,metal-binding,oxo-acid-lyase,thiamine pyrophosphate,transferase,	chain:2-succinyl-5-enolpyruvyl-6-hydroxy-3- cyclohexene-1-carboxylate synthase,sequence conflict,
15607717	27 kDa antigen Cfp30B	Mycobacterium tuberculosis					IPR004360:Glyoxalase/bleomycin resistance protein/dioxygenase,		PIRSF009271:Mycobacterium hypothetical protein Rv0911,		complete proteome,	chain:27 kDa antigen Cfp30B,
15609139	3-alpha-(or 20-beta)-hydroxysteroid dehydrogenase	Mycobacterium tuberculosis		GO:0008202~steroid metabolic process,GO:0055114~oxidation reduction,		GO:0016229~steroid dehydrogenase activity,GO:0033764~steroid dehydrogenase activity, acting on the CH-OH group of donors, NAD or NADP as acceptor,GO:0047044~3-alpha(or 20-beta)-hydroxysteroid dehydrogenase activity,	IPR002198:Short-chain dehydrogenase/reductase SDR,IPR002347:Glucose/ribitol dehydrogenase,IPR016040:NAD(P)-binding domain,				3d-structure,complete proteome,lipid metabolism,nad,oxidoreductase,steroid metabolism,	active site:Proton acceptor,binding site:Substrate,chain:3-alpha-(or 20-beta)-hydroxysteroid dehydrogenase,helix,nucleotide phosphate-binding region:NAD,sequence conflict,strand,turn,
15610125	3-isopropylmalate dehydratase large subunit	Mycobacterium tuberculosis		GO:0006551~leucine metabolic process,GO:0008652~cellular amino acid biosynthetic process,GO:0009081~branched chain family amino acid metabolic process,GO:0009082~branched chain family amino acid biosynthetic process,GO:0009098~leucine biosynthetic process,GO:0009309~amine biosynthetic process,GO:0016053~organic acid biosynthetic process,GO:0044271~nitrogen compound biosynthetic process,GO:0046394…		GO:0003861~3-isopropylmalate dehydratase activity,GO:0005506~iron ion binding,GO:0016836~hydro-lyase activity,GO:0043167~ion binding,GO:0043169~cation binding,GO:0046872~metal ion binding,GO:0046914~transition metal ion binding,GO:0051536~iron-sulfur cluster binding,GO:0051539~4 iron, 4 sulfur cluster binding,GO:0051540~metal cluster binding,	IPR001030:Aconitase/3-isopropylmalate dehydratase large subunit, alpha/beta/alpha,IPR004430:3-isopropylmalate dehydratase, large subunit region,IPR015931:Aconitase/3-isopropylmalate dehydratase large subunit, alpha/beta/alpha, subdomain 1/3,IPR015932:Aconitase/3-isopropylmalate dehydratase large subunit, alpha/beta/alpha, subdomain 2,IPR015936:Homoaconitase/3-isopropylmalate dehydratase, small/la…	mra00290:Valine, leucine and isoleucine biosynthesis,mtc00290:Valine, leucine and isoleucine biosynthesis,mtu00290:Valine, leucine and isoleucine biosynthesis,	PIRSF006442:3-isopropylmalate dehydratase, large subunit,		4fe-4s,amino-acid biosynthesis,branched-chain amino acid biosynthesis,complete proteome,iron,iron-sulfur,leucine biosynthesis,lyase,metal-binding,	chain:3-isopropylmalate dehydratase large subunit,metal ion-binding site:Iron-sulfur (4Fe-4S),
15610132	3-isopropylmalate dehydrogenase	Mycobacterium tuberculosis		GO:0006551~leucine metabolic process,GO:0008652~cellular amino acid biosynthetic process,GO:0009081~branched chain family amino acid metabolic process,GO:0009082~branched chain family amino acid biosynthetic process,GO:0009098~leucine biosynthetic process,GO:0009309~amine biosynthetic process,GO:0016053~organic acid biosynthetic process,GO:0044271~nitrogen compound biosynthetic process,GO:0046394…		GO:0000166~nucleotide binding,GO:0000287~magnesium ion binding,GO:0003862~3-isopropylmalate dehydrogenase activity,GO:0030145~manganese ion binding,GO:0043167~ion binding,GO:0043169~cation binding,GO:0046872~metal ion binding,GO:0046914~transition metal ion binding,GO:0048037~cofactor binding,GO:0050662~coenzyme binding,GO:0051287~NAD or NADH binding,	IPR001804:Isocitrate/isopropylmalate dehydrogenase,IPR019818:Isocitrate/isopropylmalate dehydrogenase, conserved site,	mra00290:Valine, leucine and isoleucine biosynthesis,mtc00290:Valine, leucine and isoleucine biosynthesis,mtu00290:Valine, leucine and isoleucine biosynthesis,	PIRSF000107:3-isopropylmalate dehydrogenase,PIRSF500544:tartrate dehydrogenase,		3d-structure,amino-acid biosynthesis,branched-chain amino acid biosynthesis,complete proteome,cytoplasm,leucine biosynthesis,magnesium,manganese,metal-binding,nad,oxidoreductase,	binding site:Substrate,chain:3-isopropylmalate dehydrogenase,helix,metal ion-binding site:Magnesium or manganese,nucleotide phosphate-binding region:NAD,site:Important for catalysis,strand,turn,
15609382	3-oxoacyl-[acyl-carrier-protein] synthase 1	Mycobacterium tuberculosis		GO:0006631~fatty acid metabolic process,GO:0006633~fatty acid biosynthetic process,GO:0008610~lipid biosynthetic process,GO:0016053~organic acid biosynthetic process,GO:0046394~carboxylic acid biosynthetic process,		GO:0004312~fatty-acid synthase activity,GO:0004315~3-oxoacyl-[acyl-carrier-protein] synthase activity,	IPR000794:Beta-ketoacyl synthase,IPR014030:Beta-ketoacyl synthase, N-terminal,IPR014031:Beta-ketoacyl synthase, C-terminal,IPR016038:Thiolase-like, subgroup,IPR018201:Beta-ketoacyl synthase, active site,		PIRSF000447:3-oxoacyl-[acyl-carrier-protein] synthase II,		3d-structure,Acyltransferase,complete proteome,cytoplasm,Fatty acid biosynthesis,lipid synthesis,transferase,	chain:3-oxoacyl-[acyl-carrier-protein] synthase 1,helix,strand,turn,
15607822	30S ribosomal protein S12	Mycobacterium tuberculosis		GO:0006412~translation,GO:0046677~response to antibiotic,	GO:0005840~ribosome,GO:0015935~small ribosomal subunit,GO:0030529~ribonucleoprotein complex,GO:0033279~ribosomal subunit,GO:0043228~non-membrane-bounded organelle,GO:0043232~intracellular non-membrane-bounded organelle,	GO:0000049~tRNA binding,GO:0003723~RNA binding,GO:0003735~structural constituent of ribosome,GO:0005198~structural molecule activity,GO:0019843~rRNA binding,	IPR005679:Ribosomal protein S12, bacterial-type,IPR006032:Ribosomal protein S12/S23,IPR012340:Nucleic acid-binding, OB-fold,	mra03010:Ribosome,mtc03010:Ribosome,mtf03010:Ribosome,mtu03010:Ribosome,	PIRSF002133:ribosomal protein, S12p/S12a/S23e/organellar S12 types,PIRSF002133:Ribosomal_S12/S23,		antibiotic resistance,complete proteome,protein biosynthesis,ribonucleoprotein,ribosomal protein,ribosome,rna-binding,rrna-binding,trna-binding,	chain:30S ribosomal protein S12,modified residue,sequence variant,
15610596	30S ribosomal protein S13	Mycobacterium tuberculosis		GO:0006412~translation,	GO:0005840~ribosome,GO:0030529~ribonucleoprotein complex,GO:0043228~non-membrane-bounded organelle,GO:0043232~intracellular non-membrane-bounded organelle,	GO:0000049~tRNA binding,GO:0003723~RNA binding,GO:0003735~structural constituent of ribosome,GO:0005198~structural molecule activity,GO:0019843~rRNA binding,	IPR001892:Ribosomal protein S13,IPR018269:Ribosomal protein S13, conserved site,IPR019980:Ribosomal protein S13, bacterial-type,	mra03010:Ribosome,mtc03010:Ribosome,mtf03010:Ribosome,mtu03010:Ribosome,	PIRSF002134:ribosomal protein, S13p/S13a/S18e/organellar S13 types,PIRSF002134:Ribosomal_S13,		complete proteome,ribonucleoprotein,ribosomal protein,rna-binding,rrna-binding,trna-binding,	chain:30S ribosomal protein S13,
15607823	30S ribosomal protein S7	Mycobacterium tuberculosis		GO:0006412~translation,	GO:0005840~ribosome,GO:0015935~small ribosomal subunit,GO:0030529~ribonucleoprotein complex,GO:0033279~ribosomal subunit,GO:0043228~non-membrane-bounded organelle,GO:0043232~intracellular non-membrane-bounded organelle,	GO:0000049~tRNA binding,GO:0003723~RNA binding,GO:0003735~structural constituent of ribosome,GO:0005198~structural molecule activity,GO:0019843~rRNA binding,	IPR000235:Ribosomal protein S7,IPR005717:Ribosomal protein S7, bacterial-type,	mra03010:Ribosome,mtc03010:Ribosome,mtu03010:Ribosome,	PIRSF002122:ribosomal protein, S7p/S7a/S5e/organellar S7 types,		complete proteome,ribonucleoprotein,ribosomal protein,rna-binding,rrna-binding,trna-binding,	chain:30S ribosomal protein S7,sequence conflict,
15610578	30S ribosomal protein S9	Mycobacterium tuberculosis		GO:0000271~polysaccharide biosynthetic process,GO:0005976~polysaccharide metabolic process,GO:0006412~translation,GO:0006643~membrane lipid metabolic process,GO:0006644~phospholipid metabolic process,GO:0006664~glycolipid metabolic process,GO:0008610~lipid biosynthetic process,GO:0008653~lipopolysaccharide metabolic process,GO:0008654~phospholipid biosynthetic process,GO:0009103~lipopolysaccharid…	GO:0005840~ribosome,GO:0030529~ribonucleoprotein complex,GO:0043228~non-membrane-bounded organelle,GO:0043232~intracellular non-membrane-bounded organelle,	GO:0003735~structural constituent of ribosome,GO:0005198~structural molecule activity,GO:0008759~UDP-3-O-[3-hydroxymyristoyl] N-acetylglucosamine deacetylase activity,GO:0016811~hydrolase activity, acting on carbon-nitrogen (but not peptide) bonds, in linear amides,GO:0019213~deacetylase activity,	IPR000754:Ribosomal protein S9,IPR014721:Ribosomal protein S5 domain 2-type fold,IPR015870:UDP-3-O-acyl N-acetylglucosamine deacetylase, N-terminal,	mra03010:Ribosome,mtc03010:Ribosome,mtf03010:Ribosome,mtu03010:Ribosome,	PIRSF002127:ribosomal protein, S9p/S9a/S16e/organellar S9 types,PIRSF500016:ribosomal protein S9p/S9a types,		complete proteome,ribonucleoprotein,ribosomal protein,	chain:30S ribosomal protein S9,
15608919	4-alpha-glucanotransferase	Mycobacterium tuberculosis				GO:0004133~glycogen debranching enzyme activity,GO:0004134~4-alpha-glucanotransferase activity,GO:0043167~ion binding,GO:0043169~cation binding,	IPR003385:Glycoside hydrolase, family 77,IPR013781:Glycoside hydrolase, subgroup, catalytic core,	mra00500:Starch and sucrose metabolism,mtc00500:Starch and sucrose metabolism,mtu00500:Starch and sucrose metabolism,	PIRSF000469:4-alpha-glucanotransferase,		carbohydrate metabolism,complete proteome,cytoplasm,glycosyltransferase,transferase,	chain:4-alpha-glucanotransferase,
15609227	5'-3' exonuclease	Mycobacterium tuberculosis		GO:0006259~DNA metabolic process,GO:0006281~DNA repair,GO:0006974~response to DNA damage stimulus,GO:0033554~cellular response to stress,		GO:0003677~DNA binding,GO:0004518~nuclease activity,GO:0004527~exonuclease activity,GO:0008409~5'-3' exonuclease activity,	IPR002421:5'-3' exonuclease, N-terminal,IPR003583:Helix-hairpin-helix DNA-binding, class 1,IPR008918:Helix-hairpin-helix motif, class 2,IPR020046:5'-3' exonuclease, N-terminal resolvase-like domain,IPR020047:5'-3' exonuclease, SAM-fold domain,			SM00278:HhH1,SM00279:HhH2,SM00475:53EXOc,	complete proteome,dna-binding,exonuclease,hydrolase,nuclease,	chain:5'-3' exonuclease,sequence conflict,
15607781	50S ribosomal protein L1	Mycobacterium tuberculosis		GO:0006396~RNA processing,GO:0006412~translation,GO:0006417~regulation of translation,GO:0010608~posttranscriptional regulation of gene expression,GO:0032268~regulation of cellular protein metabolic process,	GO:0005840~ribosome,GO:0015934~large ribosomal subunit,GO:0030529~ribonucleoprotein complex,GO:0033279~ribosomal subunit,GO:0043228~non-membrane-bounded organelle,GO:0043232~intracellular non-membrane-bounded organelle,	GO:0000049~tRNA binding,GO:0003723~RNA binding,GO:0003735~structural constituent of ribosome,GO:0005198~structural molecule activity,GO:0019843~rRNA binding,	IPR002143:Ribosomal protein L1,IPR005878:Ribosomal protein L1, bacterial-type,IPR016094:Ribosomal protein L1, 2-layer alpha/beta-sandwich,	mra03010:Ribosome,mtc03010:Ribosome,mtf03010:Ribosome,mtu03010:Ribosome,	PIRSF002155:ribosomal protein, L1p/L1a/L10e/organellar L1 types,PIRSF002155:Ribosomal_L1,		complete proteome,repressor,ribonucleoprotein,ribosomal protein,rna-binding,rrna-binding,translation regulation,trna-binding,	chain:50S ribosomal protein L1,
15607854	50S ribosomal protein L14	Mycobacterium tuberculosis		GO:0006412~translation,	GO:0005840~ribosome,GO:0015934~large ribosomal subunit,GO:0030529~ribonucleoprotein complex,GO:0033279~ribosomal subunit,GO:0043228~non-membrane-bounded organelle,GO:0043232~intracellular non-membrane-bounded organelle,	GO:0003723~RNA binding,GO:0003735~structural constituent of ribosome,GO:0005198~structural molecule activity,GO:0019843~rRNA binding,	IPR000218:Ribosomal protein L14b/L23e,IPR005745:Ribosomal protein L14, bacterial-type,IPR019972:Ribosomal protein L14 conserved site,	mra03010:Ribosome,mtc03010:Ribosome,mtf03010:Ribosome,mtu03010:Ribosome,	PIRSF002182:ribosomal protein, L14p/L14a/L23e/organellar L14 types,		complete proteome,ribonucleoprotein,ribosomal protein,rna-binding,rrna-binding,	chain:50S ribosomal protein L14,
15607863	50S ribosomal protein L15	Mycobacterium tuberculosis		GO:0006412~translation,	GO:0005840~ribosome,GO:0015934~large ribosomal subunit,GO:0030529~ribonucleoprotein complex,GO:0033279~ribosomal subunit,GO:0043228~non-membrane-bounded organelle,GO:0043232~intracellular non-membrane-bounded organelle,	GO:0003723~RNA binding,GO:0003735~structural constituent of ribosome,GO:0005198~structural molecule activity,GO:0019843~rRNA binding,	IPR001196:Ribosomal protein L15,IPR005749:Ribosomal protein L15, bacterial-type,	mra03010:Ribosome,mtc03010:Ribosome,mtf03010:Ribosome,mtu03010:Ribosome,	PIRSF002174:ribosomal protein, 15L type,PIRSF500846:50S ribosomal protein L15,		complete proteome,ribonucleoprotein,ribosomal protein,rna-binding,rrna-binding,	chain:50S ribosomal protein L15,
15610592	50S ribosomal protein L17	Mycobacterium tuberculosis		GO:0006412~translation,	GO:0005840~ribosome,GO:0030529~ribonucleoprotein complex,GO:0043228~non-membrane-bounded organelle,GO:0043232~intracellular non-membrane-bounded organelle,	GO:0003735~structural constituent of ribosome,GO:0005198~structural molecule activity,	IPR000456:Ribosomal protein L17,	mra03010:Ribosome,mtc03010:Ribosome,mtf03010:Ribosome,mtu03010:Ribosome,	PIRSF002186:Escherichia coli ribosomal protein L17,		complete proteome,ribonucleoprotein,ribosomal protein,	chain:50S ribosomal protein L17,sequence conflict,
15607856	50S ribosomal protein L5	Mycobacterium tuberculosis		GO:0006412~translation,	GO:0005840~ribosome,GO:0030529~ribonucleoprotein complex,GO:0043228~non-membrane-bounded organelle,GO:0043232~intracellular non-membrane-bounded organelle,	GO:0000049~tRNA binding,GO:0003723~RNA binding,GO:0003735~structural constituent of ribosome,GO:0005198~structural molecule activity,GO:0019843~rRNA binding,	IPR002132:Ribosomal protein L5,	mra03010:Ribosome,mtc03010:Ribosome,mtf03010:Ribosome,mtu03010:Ribosome,	PIRSF002161:ribosomal protein, L5p/L5a/L11e/organellar L5 types,PIRSF002161:Ribosomal_L5,		complete proteome,ribonucleoprotein,ribosomal protein,rna-binding,rrna-binding,trna-binding,	chain:50S ribosomal protein L5,
15610110	ATP-dependent DNA helicase recG	Mycobacterium tuberculosis		GO:0006259~DNA metabolic process,GO:0006281~DNA repair,GO:0006310~DNA recombination,GO:0006974~response to DNA damage stimulus,GO:0033554~cellular response to stress,		GO:0000166~nucleotide binding,GO:0001882~nucleoside binding,GO:0001883~purine nucleoside binding,GO:0003677~DNA binding,GO:0003678~DNA helicase activity,GO:0004003~ATP-dependent DNA helicase activity,GO:0004386~helicase activity,GO:0005524~ATP binding,GO:0008026~ATP-dependent helicase activity,GO:0008094~DNA-dependent ATPase activity,GO:0016887~ATPase activity,GO:0017076~purine nucleotide binding…	IPR001650:DNA/RNA helicase, C-terminal,IPR004365:Nucleic acid binding, OB-fold, tRNA/helicase-type,IPR004609:DNA helicase, ATP-dependent, RecG,IPR011545:DNA/RNA helicase, DEAD/DEAH box type, N-terminal,IPR014001:DEAD-like helicase, N-terminal,IPR014021:Helicase, superfamily 1 and 2, ATP-binding,	mra03440:Homologous recombination,mtc03440:Homologous recombination,mtu03440:Homologous recombination,	PIRSF001320:DNA helicase RecG,	SM00487:DEXDc,SM00490:HELICc,	atp-binding,complete proteome,DNA damage,dna recombination,dna repair,dna-binding,helicase,hydrolase,nucleotide-binding,	chain:ATP-dependent DNA helicase recG,domain:Helicase ATP-binding,domain:Helicase C-terminal,nucleotide phosphate-binding region:ATP,short sequence motif:DEQH box,
15609638	Acetyl-/propionyl-coenzyme A carboxylase alpha chain	Mycobacterium tuberculosis	Lipid metabolism,	GO:0006631~fatty acid metabolic process,GO:0006633~fatty acid biosynthetic process,GO:0008610~lipid biosynthetic process,GO:0016053~organic acid biosynthetic process,GO:0046394~carboxylic acid biosynthetic process,		GO:0000166~nucleotide binding,GO:0001882~nucleoside binding,GO:0001883~purine nucleoside binding,GO:0004075~biotin carboxylase activity,GO:0005524~ATP binding,GO:0009374~biotin binding,GO:0016879~ligase activity, forming carbon-nitrogen bonds,GO:0017076~purine nucleotide binding,GO:0019842~vitamin binding,GO:0030554~adenyl nucleotide binding,GO:0031406~carboxylic acid binding,GO:0032553~ribonucle…	IPR000089:Biotin/lipoyl attachment,IPR001882:Biotin-binding site,IPR005479:Carbamoyl phosphate synthetase, large subunit, ATP-binding,IPR005481:Carbamoyl phosphate synthase, large subunit, N-terminal,IPR005482:Biotin carboxylase, C-terminal,IPR011761:ATP-grasp fold,IPR011764:Biotin carboxylation region,IPR013816:ATP-grasp fold, subdomain 2,IPR013817:Pre-ATP-grasp fold,	mra00061:Fatty acid biosynthesis,mtu00061:Fatty acid biosynthesis,			atp-binding,biotin,complete proteome,Fatty acid biosynthesis,ligase,lipid synthesis,multifunctional enzyme,nucleotide-binding,	binding site:ATP,chain:Acetyl-/propionyl-coenzyme A carboxylase alpha chain,domain:ATP-grasp,domain:Biotin carboxylation,domain:Biotinyl-binding,modified residue,
15609721	Adenine phosphoribosyltransferase	Mycobacterium tuberculosis		GO:0006144~purine base metabolic process,GO:0006166~purine ribonucleoside salvage,GO:0006168~adenine salvage,GO:0009112~nucleobase metabolic process,GO:0009113~purine base biosynthetic process,GO:0009116~nucleoside metabolic process,GO:0009119~ribonucleoside metabolic process,GO:0009163~nucleoside biosynthetic process,GO:0018130~heterocycle biosynthetic process,GO:0034404~nucleobase, nucleoside a…		GO:0003999~adenine phosphoribosyltransferase activity,GO:0016763~transferase activity, transferring pentosyl groups,	IPR000836:Phosphoribosyltransferase,IPR002375:Purine/pyrimidine phosphoribosyl transferase, conserved site,	mra00230:Purine metabolism,mtc00230:Purine metabolism,mtu00230:Purine metabolism,			complete proteome,cytoplasm,glycosyltransferase,purine salvage,transferase,	chain:Adenine phosphoribosyltransferase,sequence conflict,
15610384	Adenosylhomocysteinase	Mycobacterium tuberculosis		GO:0006730~one-carbon metabolic process,		GO:0004013~adenosylhomocysteinase activity,GO:0016801~hydrolase activity, acting on ether bonds,GO:0016802~trialkylsulfonium hydrolase activity,	IPR000043:S-adenosyl-L-homocysteine hydrolase,IPR015878:S-adenosyl-L-homocysteine hydrolase, NAD binding,	mra00270:Cysteine and methionine metabolism,mra00450:Selenoamino acid metabolism,mtu00270:Cysteine and methionine metabolism,mtu00450:Selenoamino acid metabolism,	PIRSF001109:adenosylhomocysteine hydrolase, SAHH type,PIRSF001109:Ad_hcy_hydrolase,		3d-structure,complete proteome,cytoplasm,hydrolase,nad,one-carbon metabolism,thioether hydrolase,	binding site:Substrate,chain:Adenosylhomocysteinase,helix,region of interest:NAD binding,strand,turn,
57116894	Adenylate cyclase	Mycobacterium tuberculosis		GO:0006163~purine nucleotide metabolic process,GO:0006164~purine nucleotide biosynthetic process,GO:0006171~cAMP biosynthetic process,GO:0007242~intracellular signaling cascade,GO:0009123~nucleoside monophosphate metabolic process,GO:0009124~nucleoside monophosphate biosynthetic process,GO:0009165~nucleotide biosynthetic process,GO:0009187~cyclic nucleotide metabolic process,GO:0009190~cyclic nuc…	GO:0005886~plasma membrane,GO:0016021~integral to membrane,GO:0031224~intrinsic to membrane,	GO:0000166~nucleotide binding,GO:0000287~magnesium ion binding,GO:0001882~nucleoside binding,GO:0001883~purine nucleoside binding,GO:0004016~adenylate cyclase activity,GO:0005524~ATP binding,GO:0009975~cyclase activity,GO:0016849~phosphorus-oxygen lyase activity,GO:0017076~purine nucleotide binding,GO:0030554~adenyl nucleotide binding,GO:0032553~ribonucleotide binding,GO:0032555~purine ribonucleo…	IPR001054:Adenylyl cyclase class-3/4/guanylyl cyclase,IPR018297:Adenylyl cyclase class-3/4/guanylyl cyclase, conserved site,	mra00230:Purine metabolism,mtu00230:Purine metabolism,		SM00044:CYCc,	3d-structure,atp-binding,camp biosynthesis,cell membrane,complete proteome,lyase,magnesium,membrane,metal-binding,nucleotide-binding,transmembrane,	chain:Adenylate cyclase,domain:Guanylate cyclase,helix,metal ion-binding site:Magnesium,mutagenesis site,strand,topological domain:Cytoplasmic,transmembrane region,turn,
57116926	Alanine and proline-rich secreted protein apa	Mycobacterium tuberculosis			GO:0005576~extracellular region,	GO:0050840~extracellular matrix binding,	IPR010801:Fibronectin-attachment,				complete proteome,direct protein sequencing,glycoprotein,repeat,Secreted,signal,	chain:Alanine and proline-rich secreted protein apa,glycosylation site:O-linked (Man),glycosylation site:O-linked (Man...),region of interest:3 X 4 AA approximate repeats of [DA]-P-N- A,repeat:1,repeat:2,repeat:3,sequence conflict,signal peptide,
15609566	Alkyl hydroperoxide reductase ahpD	Mycobacterium tuberculosis		GO:0055114~oxidation reduction,		GO:0004601~peroxidase activity,GO:0008785~alkyl hydroperoxide reductase activity,GO:0016209~antioxidant activity,GO:0016651~oxidoreductase activity, acting on NADH or NADPH,GO:0016667~oxidoreductase activity, acting on sulfur group of donors,GO:0016668~oxidoreductase activity, acting on sulfur group of donors, NAD or NADP as acceptor,GO:0016684~oxidoreductase activity, acting on peroxide as accep…	IPR003779:Carboxymuconolactone decarboxylase,IPR004674:Alkylhydroperoxidase AhpD,IPR004675:Alkylhydroperoxidase AhpD core,		PIRSF018098:AhpD protein,		3d-structure,antioxidant,complete proteome,disulfide bond,oxidoreductase,peroxidase,Redox-active center,	active site:Cysteine sulfenic acid (-SOH) intermediate,active site:Proton donor,chain:Alkyl hydroperoxide reductase ahpD,disulfide bond,helix,mutagenesis site,strand,turn,
15607993	Alpha-keto-acid decarboxylase	Mycobacterium tuberculosis	Carbohydrate transport and metabolism / Coenzyme metabolism / General function prediction only,			GO:0000287~magnesium ion binding,GO:0016831~carboxy-lyase activity,GO:0019842~vitamin binding,GO:0030976~thiamin pyrophosphate binding,GO:0043167~ion binding,GO:0043169~cation binding,GO:0046872~metal ion binding,GO:0048037~cofactor binding,GO:0050662~coenzyme binding,	IPR000399:TPP-binding enzymes, conserved site,IPR011766:Thiamine pyrophosphate enzyme, C-terminal TPP-binding,IPR012000:Thiamine pyrophosphate enzyme, central region,IPR012001:Thiamine pyrophosphate enzyme, N-terminal TPP binding region,IPR012110:Pyruvate decarboxylase/indolepyruvate decarboxylase,	mra00380:Tryptophan metabolism,mtu00380:Tryptophan metabolism,	PIRSF036565:Pyruvt_ip_decrb,		allosteric enzyme,complete proteome,decarboxylase,lyase,magnesium,metal-binding,thiamine pyrophosphate,	binding site:Thiamine pyrophosphate,chain:Alpha-keto-acid decarboxylase,metal ion-binding site:Magnesium,metal ion-binding site:Magnesium; via carbonyl oxygen,region of interest:Thiamine pyrophosphate binding,sequence conflict,
15607948	Amidophosphoribosyltransferase	Mycobacterium tuberculosis		GO:0006144~purine base metabolic process,GO:0006163~purine nucleotide metabolic process,GO:0006164~purine nucleotide biosynthetic process,GO:0006541~glutamine metabolic process,GO:0009064~glutamine family amino acid metabolic process,GO:0009112~nucleobase metabolic process,GO:0009113~purine base biosynthetic process,GO:0009116~nucleoside metabolic process,GO:0009165~nucleotide biosynthetic proces…		GO:0000287~magnesium ion binding,GO:0004044~amidophosphoribosyltransferase activity,GO:0005506~iron ion binding,GO:0016763~transferase activity, transferring pentosyl groups,GO:0043167~ion binding,GO:0043169~cation binding,GO:0046872~metal ion binding,GO:0046914~transition metal ion binding,GO:0051536~iron-sulfur cluster binding,GO:0051539~4 iron, 4 sulfur cluster binding,GO:0051540~metal cluster…	IPR000583:Glutamine amidotransferase, class-II,IPR000836:Phosphoribosyltransferase,IPR002375:Purine/pyrimidine phosphoribosyl transferase, conserved site,IPR005854:Amidophosphoribosyl transferase,IPR017932:Glutamine amidotransferase, type II,	mra00230:Purine metabolism,mra00250:Alanine, aspartate and glutamate metabolism,mtc00230:Purine metabolism,mtc00250:Alanine, aspartate and glutamate metabolism,mtu00230:Purine metabolism,mtu00250:Alanine, aspartate and glutamate metabolism,	PIRSF000485:Amd_phspho_trans,		4fe-4s,complete proteome,glutamine amidotransferase,glycosyltransferase,iron,iron-sulfur,magnesium,metal-binding,purine biosynthesis,transferase,	active site:For GATase activity,chain:Amidophosphoribosyltransferase,domain:Glutamine amidotransferase type-2,metal ion-binding site:Iron-sulfur (4Fe-4S),metal ion-binding site:Magnesium,
15609282	Antigen 84	Mycobacterium tuberculosis	Cell division and chromosome partitioning,				IPR007793:DivIVA,IPR019933:DivIVA domain,		PIRSF037790:Antigen 84,		coiled coil,complete proteome,cytoplasm,	chain:Antigen 84,
15611017	Antigen MTB48	Mycobacterium tuberculosis									complete proteome,cytoplasm,	chain:Antigen MTB48,compositionally biased region:Gly-rich,
15608791	Arginine biosynthesis bifunctional protein argJ	Mycobacterium tuberculosis		GO:0006525~arginine metabolic process,GO:0006526~arginine biosynthetic process,GO:0008652~cellular amino acid biosynthetic process,GO:0009064~glutamine family amino acid metabolic process,GO:0009084~glutamine family amino acid biosynthetic process,GO:0009309~amine biosynthetic process,GO:0016053~organic acid biosynthetic process,GO:0044271~nitrogen compound biosynthetic process,GO:0046394~carboxy…		GO:0004042~amino-acid N-acetyltransferase activity,GO:0004358~glutamate N-acetyltransferase activity,GO:0008080~N-acetyltransferase activity,GO:0016407~acetyltransferase activity,GO:0016410~N-acyltransferase activity,	IPR002813:Arginine biosynthesis protein ArgJ,	mra00330:Arginine and proline metabolism,mtc00330:Arginine and proline metabolism,mtf00330:Arginine and proline metabolism,mtu00330:Arginine and proline metabolism,	PIRSF005927:glutamate N-acetyltransferase ArgJ,		Acyltransferase,amino-acid biosynthesis,arginine biosynthesis,complete proteome,cytoplasm,multifunctional enzyme,transferase,	chain:Arginine biosynthesis bifunctional protein argJ alpha chain,chain:Arginine biosynthesis bifunctional protein argJ beta chain,site:Cleavage; by autolysis,
15608141	Arginine deiminase	Mycobacterium tuberculosis	Amino acid transport and metabolism,	GO:0006525~arginine metabolic process,GO:0006527~arginine catabolic process,GO:0009063~cellular amino acid catabolic process,GO:0009064~glutamine family amino acid metabolic process,GO:0009065~glutamine family amino acid catabolic process,GO:0009310~amine catabolic process,GO:0016054~organic acid catabolic process,GO:0046395~carboxylic acid catabolic process,		GO:0016813~hydrolase activity, acting on carbon-nitrogen (but not peptide) bonds, in linear amidines,GO:0016990~arginine deiminase activity,	IPR003198:Amidinotransferase,IPR003876:Arginine deiminase,	mra00330:Arginine and proline metabolism,mtc00330:Arginine and proline metabolism,mtu00330:Arginine and proline metabolism,	PIRSF006356:arginine deiminase ArcA,PIRSF006356:Arg_deiminase,		arginine metabolism,complete proteome,cytoplasm,hydrolase,	active site:Amidino-cysteine intermediate,chain:Arginine deiminase,
15610844	Aspartate-semialdehyde dehydrogenase	Mycobacterium tuberculosis		GO:0000096~sulfur amino acid metabolic process,GO:0000097~sulfur amino acid biosynthetic process,GO:0006553~lysine metabolic process,GO:0006555~methionine metabolic process,GO:0006566~threonine metabolic process,GO:0006790~sulfur metabolic process,GO:0008652~cellular amino acid biosynthetic process,GO:0009066~aspartate family amino acid metabolic process,GO:0009067~aspartate family amino acid bio…		GO:0000166~nucleotide binding,GO:0004073~aspartate-semialdehyde dehydrogenase activity,GO:0016620~oxidoreductase activity, acting on the aldehyde or oxo group of donors, NAD or NADP as acceptor,GO:0046983~protein dimerization activity,GO:0048037~cofactor binding,GO:0050661~NADP or NADPH binding,GO:0050662~coenzyme binding,GO:0051287~NAD or NADH binding,	IPR000319:Aspartate-semialdehyde dehydrogenase, conserved site,IPR000534:Semialdehyde dehydrogenase, NAD-binding,IPR005986:Aspartate-semialdehyde dehydrogenase, bacterial,IPR012080:Aspartate-semialdehyde dehydrogenase,IPR012280:Semialdehyde dehydrogenase, dimerisation region,	mra00260:Glycine, serine and threonine metabolism,mra00270:Cysteine and methionine metabolism,mra00300:Lysine biosynthesis,mtc00260:Glycine, serine and threonine metabolism,mtc00270:Cysteine and methionine metabolism,mtc00300:Lysine biosynthesis,mtu00260:Glycine, serine and threonine metabolism,mtu00270:Cysteine and methionine metabolism,mtu00300:Lysine biosynthesis,	PIRSF000148:ASA_dh,PIRSF000148:aspartate-semialdehyde dehydrogenase,		3d-structure,amino-acid biosynthesis,complete proteome,Diaminopimelate biosynthesis,Lysine biosynthesis,nadp,oxidoreductase,	active site:Acyl-thioester intermediate,chain:Aspartate-semialdehyde dehydrogenase,
15609709	Aspartyl-tRNA synthetase	Mycobacterium tuberculosis		GO:0006399~tRNA metabolic process,GO:0006412~translation,GO:0006418~tRNA aminoacylation for protein translation,GO:0006422~aspartyl-tRNA aminoacylation,GO:0034660~ncRNA metabolic process,GO:0043038~amino acid activation,GO:0043039~tRNA aminoacylation,		GO:0000166~nucleotide binding,GO:0001882~nucleoside binding,GO:0001883~purine nucleoside binding,GO:0004812~aminoacyl-tRNA ligase activity,GO:0004815~aspartate-tRNA ligase activity,GO:0005524~ATP binding,GO:0016875~ligase activity, forming carbon-oxygen bonds,GO:0016876~ligase activity, forming aminoacyl-tRNA and related compounds,GO:0017076~purine nucleotide binding,GO:0030554~adenyl nucleotide …	IPR002312:Aspartyl-tRNA synthetase, class IIb,IPR004115:GAD,IPR004364:Aminoacyl-tRNA synthetase, class II (D, K and N),IPR004365:Nucleic acid binding, OB-fold, tRNA/helicase-type,IPR004524:Aspartyl-tRNA synthetase, class IIb, bacterial/mitochondrial type,IPR006195:Aminoacyl-tRNA synthetase, class II, conserved region,IPR012340:Nucleic acid-binding, OB-fold,IPR018150:Aminoacyl-tRNA synthetase, cla…	mra00970:Aminoacyl-tRNA biosynthesis,mtc00970:Aminoacyl-tRNA biosynthesis,mtf00970:Aminoacyl-tRNA biosynthesis,mtu00970:Aminoacyl-tRNA biosynthesis,	PIRSF001525:lysine-tRNA ligase,		Aminoacyl-tRNA synthetase,ATP,atp-binding,complete proteome,cytoplasm,ligase,nucleotide-binding,protein biosynthesis,	chain:Aspartyl-tRNA synthetase,
15610146	Aspartyl/glutamyl-tRNA(Asn/Gln) amidotransferase subunit B	Mycobacterium tuberculosis		GO:0006412~translation,		GO:0000166~nucleotide binding,GO:0001882~nucleoside binding,GO:0001883~purine nucleoside binding,GO:0005524~ATP binding,GO:0016879~ligase activity, forming carbon-nitrogen bonds,GO:0016884~carbon-nitrogen ligase activity, with glutamine as amido-N-donor,GO:0017076~purine nucleotide binding,GO:0030554~adenyl nucleotide binding,GO:0032553~ribonucleotide binding,GO:0032555~purine ribonucleotide bind…	IPR004413:Glutamyl-tRNA(Gln) amidotransferase, B subunit,IPR006075:Glutamyl-tRNA(Gln) amidotransferase, subunit B/E, N-terminal,IPR006107:Glutamyl-tRNA(Gln) amidotransferase, subunit B/E, central region,IPR017958:Glutamyl-tRNA(Gln) amidotransferase, subunit B, conserved site,IPR017959:Aspartyl/glutamyl-tRNA(Asn/Gln) amidotransferase, subunit B /E,IPR018027:Asn/Gln amidotransferase,	mra00970:Aminoacyl-tRNA biosynthesis,mtc00970:Aminoacyl-tRNA biosynthesis,mtf00970:Aminoacyl-tRNA biosynthesis,mtu00970:Aminoacyl-tRNA biosynthesis,			atp-binding,complete proteome,ligase,nucleotide-binding,protein biosynthesis,transferase,	chain:Aspartyl/glutamyl-tRNA(Asn/Gln) amidotransferase subunit B,
15608426	Bifunctional enzyme cysN/cysC	Mycobacterium tuberculosis		GO:0000103~sulfate assimilation,GO:0006790~sulfur metabolic process,		GO:0000166~nucleotide binding,GO:0001882~nucleoside binding,GO:0001883~purine nucleoside binding,GO:0003924~GTPase activity,GO:0004020~adenylylsulfate kinase activity,GO:0004779~sulfate adenylyltransferase activity,GO:0004781~sulfate adenylyltransferase (ATP) activity,GO:0005524~ATP binding,GO:0005525~GTP binding,GO:0016779~nucleotidyltransferase activity,GO:0017076~purine nucleotide binding,GO:0…	IPR000795:Protein synthesis factor, GTP-binding,IPR002891:Adenylylsulphate kinase, C-terminal,IPR004161:Translation elongation factor EFTu/EF1A, domain 2,IPR011779:Sulphate adenylyltransferase, large subunit,	mra00230:Purine metabolism,mra00450:Selenoamino acid metabolism,mra00920:Sulfur metabolism,mtc00230:Purine metabolism,mtc00450:Selenoamino acid metabolism,mtc00920:Sulfur metabolism,mtu00230:Purine metabolism,mtu00450:Selenoamino acid metabolism,mtu00920:Sulfur metabolism,	PIRSF003009:nodulation protein NodQ,		atp-binding,complete proteome,GTP binding,gtp-binding,kinase,multifunctional enzyme,nucleotide binding,nucleotide-binding,nucleotidyltransferase,P-loop,phosphotransferase,transferase,	active site:Phosphoserine intermediate,chain:Bifunctional enzyme cysN/cysC,nucleotide phosphate-binding region:ATP,nucleotide phosphate-binding region:GTP,region of interest:Adenylyl-sulfate kinase,region of interest:Sulfate adenylyltransferase,
15610492	Bifunctional protein folD	Mycobacterium tuberculosis	Coenzyme metabolism,	GO:0000096~sulfur amino acid metabolic process,GO:0000097~sulfur amino acid biosynthetic process,GO:0000105~histidine biosynthetic process,GO:0006163~purine nucleotide metabolic process,GO:0006164~purine nucleotide biosynthetic process,GO:0006547~histidine metabolic process,GO:0006555~methionine metabolic process,GO:0006730~one-carbon metabolic process,GO:0006732~coenzyme metabolic process,GO:000…		GO:0004477~methenyltetrahydrofolate cyclohydrolase activity,GO:0004486~methylenetetrahydrofolate dehydrogenase activity,GO:0004488~methylenetetrahydrofolate dehydrogenase (NADP+) activity,GO:0016645~oxidoreductase activity, acting on the CH-NH group of donors,GO:0016646~oxidoreductase activity, acting on the CH-NH group of donors, NAD or NADP as acceptor,GO:0016814~hydrolase activity, acting on c…	IPR000672:Tetrahydrofolate dehydrogenase/cyclohydrolase,IPR016040:NAD(P)-binding domain,	mra00630:Glyoxylate and dicarboxylate metabolism,mra00670:One carbon pool by folate,mtc00630:Glyoxylate and dicarboxylate metabolism,mtc00670:One carbon pool by folate,mtu00630:Glyoxylate and dicarboxylate metabolism,mtu00670:One carbon pool by folate,	PIRSF000200:bifunctional methylenetetrahydrofolate dehydrogenase/methenyltetrahydrofolate cyclohydrolase,		3d-structure,amino-acid biosynthesis,complete proteome,Histidine biosynthesis,hydrolase,methionine biosynthesis,multifunctional enzyme,nadp,one-carbon metabolism,oxidoreductase,purine biosynthesis,	chain:Bifunctional protein folD,helix,strand,turn,
15608097	Bifunctional purine biosynthesis protein purH	Mycobacterium tuberculosis		GO:0006163~purine nucleotide metabolic process,GO:0006164~purine nucleotide biosynthetic process,GO:0006188~IMP biosynthetic process,GO:0009123~nucleoside monophosphate metabolic process,GO:0009124~nucleoside monophosphate biosynthetic process,GO:0009126~purine nucleoside monophosphate metabolic process,GO:0009127~purine nucleoside monophosphate biosynthetic process,GO:0009150~purine ribonucleoti…		GO:0003937~IMP cyclohydrolase activity,GO:0004372~glycine hydroxymethyltransferase activity,GO:0004643~phosphoribosylaminoimidazolecarboxamide formyltransferase activity,GO:0016814~hydrolase activity, acting on carbon-nitrogen (but not peptide) bonds, in cyclic amidines,	IPR002695:AICARFT/IMPCHase bienzyme,IPR011607:MGS-like,IPR013982:AICARFT/IMPCHase bienzyme, formylation region,	mra00230:Purine metabolism,mra00670:One carbon pool by folate,mtc00230:Purine metabolism,mtc00670:One carbon pool by folate,mtf00230:Purine metabolism,mtf00670:One carbon pool by folate,mtu00230:Purine metabolism,mtu00670:One carbon pool by folate,	PIRSF000414:AICARFT_IMPCHas,PIRSF000414:bifunctional purine biosynthesis protein, PurH type,	SM00798:AICARFT_IMPCHas,	complete proteome,hydrolase,multifunctional enzyme,purine biosynthesis,transferase,	chain:Bifunctional purine biosynthesis protein PURH,
15610357	Biotinylated protein TB7.3	Mycobacterium tuberculosis					IPR000089:Biotin/lipoyl attachment,IPR001882:Biotin-binding site,		PIRSF037675:Biotinylated protein TB7.3,		biotin,complete proteome,direct protein sequencing,	chain:Biotinylated protein TB7.3,domain:Biotinyl-binding,modified residue,
15607577	CDP-diacylglycerol--serine O-phosphatidyltransferase	Mycobacterium tuberculosis	Lipid metabolism,	GO:0006638~neutral lipid metabolic process,GO:0006639~acylglycerol metabolic process,GO:0006644~phospholipid metabolic process,GO:0006650~glycerophospholipid metabolic process,GO:0006662~glycerol ether metabolic process,GO:0008610~lipid biosynthetic process,GO:0008654~phospholipid biosynthetic process,GO:0018904~organic ether metabolic process,GO:0019637~organophosphate metabolic process,GO:00463…	GO:0005886~plasma membrane,GO:0016021~integral to membrane,GO:0031224~intrinsic to membrane,	GO:0003882~CDP-diacylglycerol-serine O-phosphatidyltransferase activity,GO:0016780~phosphotransferase activity, for other substituted phosphate groups,GO:0017169~CDP-alcohol phosphatidyltransferase activity,	IPR000462:CDP-alcohol phosphatidyltransferase,IPR004533:CDP-diacylglycerol--serine O-phosphatidyltransferase,	mra00260:Glycine, serine and threonine metabolism,mra00564:Glycerophospholipid metabolism,mtc00260:Glycine, serine and threonine metabolism,mtc00564:Glycerophospholipid metabolism,mtu00260:Glycine, serine and threonine metabolism,mtu00564:Glycerophospholipid metabolism,	PIRSF000851:CDP-diacylglycerol--serine O-phosphatidyltransferase,,		cell membrane,complete proteome,membrane,phospholipid biosynthesis,transferase,transmembrane,	chain:CDP-diacylglycerol--serine O- phosphatidyltransferase,sequence conflict,transmembrane region,
15608837	CTP synthase	Mycobacterium tuberculosis		GO:0006220~pyrimidine nucleotide metabolic process,GO:0006221~pyrimidine nucleotide biosynthetic process,GO:0006541~glutamine metabolic process,GO:0009064~glutamine family amino acid metabolic process,GO:0009165~nucleotide biosynthetic process,GO:0034404~nucleobase, nucleoside and nucleotide biosynthetic process,GO:0034654~nucleobase, nucleoside, nucleotide and nucleic acid biosynthetic process,G…		GO:0000166~nucleotide binding,GO:0001882~nucleoside binding,GO:0001883~purine nucleoside binding,GO:0003883~CTP synthase activity,GO:0005524~ATP binding,GO:0016879~ligase activity, forming carbon-nitrogen bonds,GO:0017076~purine nucleotide binding,GO:0030554~adenyl nucleotide binding,GO:0032553~ribonucleotide binding,GO:0032555~purine ribonucleotide binding,GO:0032559~adenyl ribonucleotide bindin…	IPR000991:Glutamine amidotransferase class-I, C-terminal,IPR004468:CTP synthase,IPR017456:CTP synthase, N-terminal,IPR017926:Glutamine amidotransferase type 1,	mra00240:Pyrimidine metabolism,mtc00240:Pyrimidine metabolism,mtf00240:Pyrimidine metabolism,mtu00240:Pyrimidine metabolism,	PIRSF001575:CTP synthase,		atp-binding,complete proteome,glutamine amidotransferase,ligase,nucleotide-binding,pyrimidine biosynthesis,	active site:Nucleophile,chain:CTP synthase,domain:Glutamine amidotransferase type-1,region of interest:Aminator domain,sequence conflict,
57116856	Carbamoyl-phosphate synthase large chain	Mycobacterium tuberculosis		GO:0006220~pyrimidine nucleotide metabolic process,GO:0006221~pyrimidine nucleotide biosynthetic process,GO:0006525~arginine metabolic process,GO:0006526~arginine biosynthetic process,GO:0008652~cellular amino acid biosynthetic process,GO:0009064~glutamine family amino acid metabolic process,GO:0009084~glutamine family amino acid biosynthetic process,GO:0009165~nucleotide biosynthetic process,GO:…		GO:0000166~nucleotide binding,GO:0000287~magnesium ion binding,GO:0001882~nucleoside binding,GO:0001883~purine nucleoside binding,GO:0004086~carbamoyl-phosphate synthase activity,GO:0004088~carbamoyl-phosphate synthase (glutamine-hydrolyzing) activity,GO:0005524~ATP binding,GO:0016879~ligase activity, forming carbon-nitrogen bonds,GO:0016884~carbon-nitrogen ligase activity, with glutamine as amid…	IPR005479:Carbamoyl phosphate synthetase, large subunit, ATP-binding,IPR005480:Carbamoyl phosphate synthetase, large subunit, oligomerisation,IPR005481:Carbamoyl phosphate synthase, large subunit, N-terminal,IPR005483:Carbamoyl phosphate synthase, large subunit,IPR006275:Carbamoyl phosphate synthase, large subunit, glutamine-dependent,IPR011607:MGS-like,IPR011761:ATP-grasp fold,IPR013816:ATP-gras…	mra00240:Pyrimidine metabolism,mra00250:Alanine, aspartate and glutamate metabolism,mtc00240:Pyrimidine metabolism,mtc00250:Alanine, aspartate and glutamate metabolism,mtf00240:Pyrimidine metabolism,mtf00250:Alanine, aspartate and glutamate metabolism,mtu00240:Pyrimidine metabolism,mtu00250:Alanine, aspartate and glutamate metabolism,	PIRSF001590:carbamoyl-phosphate synthase, large subunit,		amino-acid biosynthesis,arginine biosynthesis,atp-binding,complete proteome,ligase,magnesium,manganese,metal-binding,nucleotide-binding,pyrimidine biosynthesis,repeat,	chain:Carbamoyl-phosphate synthase large chain,domain:ATP-grasp 1,domain:ATP-grasp 2,metal ion-binding site:Magnesium or manganese 1,metal ion-binding site:Magnesium or manganese 2,metal ion-binding site:Magnesium or manganese 3,metal ion-binding site:Magnesium or manganese 4,nucleotide phosphate-binding region:ATP,region of interest:Allosteric domain,region of interest:Carbamoyl phosphate synthe…
15610200	Carbon starvation protein A homolog	Mycobacterium tuberculosis		GO:0009267~cellular response to starvation,GO:0009991~response to extracellular stimulus,GO:0031667~response to nutrient levels,GO:0031668~cellular response to extracellular stimulus,GO:0031669~cellular response to nutrient levels,GO:0033554~cellular response to stress,GO:0042594~response to starvation,	GO:0005886~plasma membrane,GO:0016021~integral to membrane,GO:0031224~intrinsic to membrane,		IPR003706:Carbon starvation protein CstA,		PIRSF004501:carbon starvation protein,		cell membrane,complete proteome,membrane,transmembrane,	chain:Carbon starvation protein A homolog,sequence conflict,transmembrane region,
15609045	Catalase-peroxidase	Mycobacterium tuberculosis	Inorganic ion transport and metabolism,	GO:0000302~response to reactive oxygen species,GO:0006800~oxygen and reactive oxygen species metabolic process,GO:0006979~response to oxidative stress,GO:0010035~response to inorganic substance,GO:0033554~cellular response to stress,GO:0034599~cellular response to oxidative stress,GO:0034614~cellular response to reactive oxygen species,GO:0042542~response to hydrogen peroxide,GO:0042743~hydrogen …		GO:0004096~catalase activity,GO:0004601~peroxidase activity,GO:0005506~iron ion binding,GO:0016209~antioxidant activity,GO:0016684~oxidoreductase activity, acting on peroxide as acceptor,GO:0020037~heme binding,GO:0043167~ion binding,GO:0043169~cation binding,GO:0046872~metal ion binding,GO:0046906~tetrapyrrole binding,GO:0046914~transition metal ion binding,	IPR000763:Catalase-peroxidase haem,IPR002016:Haem peroxidase, plant/fungal/bacterial,IPR019793:Peroxidases heam-ligand binding site,IPR019794:Peroxidase, active site,	mra00380:Tryptophan metabolism,mra00680:Methane metabolism,mtc00380:Tryptophan metabolism,mtc00680:Methane metabolism,mtu00380:Tryptophan metabolism,mtu00680:Methane metabolism,	PIRSF000297:catalase HPI,		3d-structure,chromoprotein,complete proteome,heme,homotetramer,hydrogen peroxide,iron,metal-binding,metalloprotein,organic radical,oxidoreductase,peroxidase,	active site:Proton acceptor,active site:Tryptophan radical intermediate,chain:Catalase-peroxidase,cross-link:Tryptophyl-tyrosyl-methioninium (Trp-Tyr) (with M-255),cross-link:Tryptophyl-tyrosyl-methioninium (Tyr-Met) (with W-107),helix,metal ion-binding site:Iron (heme axial ligand),sequence conflict,sequence variant,site:Transition state stabilizer,strand,turn,
15607245	Cation-transporting P-type ATPase B	Mycobacterium tuberculosis	Inorganic ion transport and metabolism,	GO:0006163~purine nucleotide metabolic process,GO:0006164~purine nucleotide biosynthetic process,GO:0006754~ATP biosynthetic process,GO:0006811~ion transport,GO:0006812~cation transport,GO:0009141~nucleoside triphosphate metabolic process,GO:0009142~nucleoside triphosphate biosynthetic process,GO:0009144~purine nucleoside triphosphate metabolic process,GO:0009145~purine nucleoside triphosphate bi…	GO:0005886~plasma membrane,GO:0016021~integral to membrane,GO:0031224~intrinsic to membrane,	GO:0000166~nucleotide binding,GO:0000287~magnesium ion binding,GO:0001882~nucleoside binding,GO:0001883~purine nucleoside binding,GO:0004008~copper-exporting ATPase activity,GO:0005375~copper ion transmembrane transporter activity,GO:0005524~ATP binding,GO:0015082~di-, tri-valent inorganic cation transmembrane transporter activity,GO:0015399~primary active transmembrane transporter activity,GO:00…	IPR000579:ATPase, P type cation-transporter,IPR001757:ATPase, P-type, K/Mg/Cd/Cu/Zn/Na/Ca/Na/H-transporter,IPR005834:Haloacid dehalogenase-like hydrolase,IPR006121:Heavy metal transport/detoxification protein,IPR006403:ATPase, P type, cation/copper-transporter,IPR006416:ATPase, P-type, heavy metal translocating,IPR008250:ATPase, P-type, ATPase-associated region,IPR017969:Heavy-metal-associated, c…				atp-binding,cell membrane,complete proteome,hydrolase,magnesium,membrane,metal-binding,nucleotide-binding,phosphoprotein,transmembrane,	active site:4-aspartylphosphate intermediate,chain:Cation-transporting P-type ATPase B,domain:HMA,sequence conflict,transmembrane region,
57116724	Chaperone protein dnaJ; Chaperone protein dnaJ 1	Mycobacterium tuberculosis		GO:0006259~DNA metabolic process,GO:0006260~DNA replication,GO:0006457~protein folding,GO:0009266~response to temperature stimulus,GO:0009408~response to heat,GO:0009628~response to abiotic stimulus,		GO:0000166~nucleotide binding,GO:0001882~nucleoside binding,GO:0001883~purine nucleoside binding,GO:0005524~ATP binding,GO:0008270~zinc ion binding,GO:0017076~purine nucleotide binding,GO:0030554~adenyl nucleotide binding,GO:0031072~heat shock protein binding,GO:0032553~ribonucleotide binding,GO:0032555~purine ribonucleotide binding,GO:0032559~adenyl ribonucleotide binding,GO:0043167~ion binding,…	IPR001305:Heat shock protein DnaJ, cysteine-rich region,IPR001623:Heat shock protein DnaJ, N-terminal,IPR002939:Chaperone DnaJ, C-terminal,IPR003095:Heat shock protein DnaJ,IPR012724:Chaperone DnaJ,IPR015609:Molecular chaperone, heat shock protein, Hsp40, DnaJ,IPR018253:Heat shock protein DnaJ, conserved site,		PIRSF002585:heat shock protein DnaJ,	SM00271:DnaJ,	Chaperone,complete proteome,cytoplasm,dna replication,metal-binding,repeat,stress response,zinc,zinc-finger,	chain:Chaperone protein dnaJ 1,compositionally biased region:Gly-rich,domain:J,metal ion-binding site:Zinc 1,metal ion-binding site:Zinc 2,repeat:CXXCXGXG motif,sequence conflict,zinc finger region:CR-type,
15609510	Chaperone protein dnaJ; Chaperone protein dnaJ 2	Mycobacterium tuberculosis	Posttranslational modification, protein turnover, chaperones,	GO:0006259~DNA metabolic process,GO:0006260~DNA replication,GO:0006457~protein folding,		GO:0008270~zinc ion binding,GO:0031072~heat shock protein binding,GO:0043167~ion binding,GO:0043169~cation binding,GO:0046872~metal ion binding,GO:0046914~transition metal ion binding,GO:0051082~unfolded protein binding,	IPR001305:Heat shock protein DnaJ, cysteine-rich region,IPR001623:Heat shock protein DnaJ, N-terminal,IPR002939:Chaperone DnaJ, C-terminal,IPR003095:Heat shock protein DnaJ,IPR015609:Molecular chaperone, heat shock protein, Hsp40, DnaJ,IPR018253:Heat shock protein DnaJ, conserved site,		PIRSF002585:heat shock protein DnaJ,	SM00271:DnaJ,	Chaperone,complete proteome,cytoplasm,dna replication,metal-binding,repeat,stress response,zinc,zinc-finger,	chain:Chaperone protein dnaJ 2,compositionally biased region:Gly-rich,domain:J,metal ion-binding site:Zinc 1,metal ion-binding site:Zinc 2,repeat:CXXCXGXG motif,zinc finger region:CR-type,
15607491	Chaperone protein dnaK	Mycobacterium tuberculosis		GO:0006457~protein folding,		GO:0000166~nucleotide binding,GO:0001882~nucleoside binding,GO:0001883~purine nucleoside binding,GO:0005524~ATP binding,GO:0017076~purine nucleotide binding,GO:0030554~adenyl nucleotide binding,GO:0032553~ribonucleotide binding,GO:0032555~purine ribonucleotide binding,GO:0032559~adenyl ribonucleotide binding,GO:0051082~unfolded protein binding,	IPR001023:Heat shock protein Hsp70,IPR012725:Chaperone DnaK,IPR013126:Heat shock protein 70,IPR018181:Heat shock protein 70, conserved site,	mra03018:RNA degradation,mtc03018:RNA degradation,mtf03018:RNA degradation,mtu03018:RNA degradation,	PIRSF002581:chaperone HSP70,		ATP,atp-binding,Chaperone,complete proteome,molecular chaperone,nucleotide-binding,phosphoprotein,stress response,	chain:Chaperone protein dnaK,modified residue,sequence conflict,
15609436	Chaperone protein htpG	Mycobacterium tuberculosis		GO:0006457~protein folding,		GO:0000166~nucleotide binding,GO:0001882~nucleoside binding,GO:0001883~purine nucleoside binding,GO:0005524~ATP binding,GO:0017076~purine nucleotide binding,GO:0030554~adenyl nucleotide binding,GO:0032553~ribonucleotide binding,GO:0032555~purine ribonucleotide binding,GO:0032559~adenyl ribonucleotide binding,GO:0051082~unfolded protein binding,	IPR001404:Heat shock protein Hsp90,IPR003594:ATP-binding region, ATPase-like,IPR019805:Heat shock protein Hsp90, conserved site,		PIRSF002583:heat shock protein, HSP90/HTPG types,PIRSF002583:Hsp90,	SM00387:HATPase_c,	atp-binding,Chaperone,complete proteome,cytoplasm,nucleotide-binding,stress response,	chain:Chaperone protein htpG,region of interest:A; substrate-binding,region of interest:B,region of interest:C,
15608393	Cold-shock DEAD box protein A homolog	Mycobacterium tuberculosis		GO:0006350~transcription,GO:0045449~regulation of transcription,		GO:0000166~nucleotide binding,GO:0001882~nucleoside binding,GO:0001883~purine nucleoside binding,GO:0003723~RNA binding,GO:0004386~helicase activity,GO:0005524~ATP binding,GO:0008026~ATP-dependent helicase activity,GO:0016887~ATPase activity,GO:0017076~purine nucleotide binding,GO:0030554~adenyl nucleotide binding,GO:0032553~ribonucleotide binding,GO:0032555~purine ribonucleotide binding,GO:00325…	IPR000629:RNA helicase, ATP-dependent, DEAD-box, conserved site,IPR001650:DNA/RNA helicase, C-terminal,IPR005580:DbpA, RNA-binding,IPR011545:DNA/RNA helicase, DEAD/DEAH box type, N-terminal,IPR014001:DEAD-like helicase, N-terminal,IPR014014:RNA helicase, DEAD-box type, Q motif,IPR014021:Helicase, superfamily 1 and 2, ATP-binding,	mra03018:RNA degradation,mtu03018:RNA degradation,	PIRSF001321:ATP-dependent RNA helicase,	SM00487:DEXDc,SM00490:HELICc,	ATP,atp-binding,complete proteome,cytoplasm,helicase,hydrolase,nucleotide binding,nucleotide-binding,P-loop,rna-binding,Transcription,transcription regulation,	chain:Cold-shock DEAD box protein A homolog,domain:Helicase ATP-binding,domain:Helicase C-terminal,nucleotide phosphate-binding region:ATP,short sequence motif:DEAD box,short sequence motif:Q motif,
15608107	Copper-sensing transcriptional repressor csoR	Mycobacterium tuberculosis		GO:0006350~transcription,GO:0045449~regulation of transcription,		GO:0003677~DNA binding,GO:0005507~copper ion binding,GO:0043167~ion binding,GO:0043169~cation binding,GO:0046872~metal ion binding,GO:0046914~transition metal ion binding,	IPR003735:Protein of unknown function DUF156,				3d-structure,complete proteome,copper,cytoplasm,dna-binding,metal-binding,repressor,Transcription,transcription regulation,	chain:Copper-sensing transcriptional repressor csoR,helix,metal ion-binding site:Copper,metal ion-binding site:Copper; shared with dimeric partner,mutagenesis site,turn,
15610528	Cyclopropane-fatty-acyl-phospholipid synthase 1	Mycobacterium tuberculosis		GO:0008610~lipid biosynthetic process,		GO:0008825~cyclopropane-fatty-acyl-phospholipid synthase activity,	IPR003333:Cyclopropane-fatty-acyl-phospholipid synthase,		PIRSF003085:CMAS,PIRSF003085:fatty-acyl-phospholipid/mycolic acid cyclopropane synthase,		3d-structure,complete proteome,cytoplasm,lipid synthesis,methyltransferase,s-adenosyl-l-methionine,transferase,	chain:Cyclopropane-fatty-acyl-phospholipid synthase 1,helix,region of interest:S-adenosyl-L-methionine binding,sequence conflict,site:Essential for catalysis,strand,turn,
57117128	Cysteinyl-tRNA synthetase 1; Cysteinyl-tRNA synthetase; Putative cysteinyl-tRNA synthetase 2	Mycobacterium tuberculosis		GO:0006399~tRNA metabolic process,GO:0006412~translation,GO:0006418~tRNA aminoacylation for protein translation,GO:0006423~cysteinyl-tRNA aminoacylation,GO:0034660~ncRNA metabolic process,GO:0043038~amino acid activation,GO:0043039~tRNA aminoacylation,		GO:0000166~nucleotide binding,GO:0001882~nucleoside binding,GO:0001883~purine nucleoside binding,GO:0004812~aminoacyl-tRNA ligase activity,GO:0004817~cysteine-tRNA ligase activity,GO:0005524~ATP binding,GO:0008270~zinc ion binding,GO:0016875~ligase activity, forming carbon-oxygen bonds,GO:0016876~ligase activity, forming aminoacyl-tRNA and related compounds,GO:0017076~purine nucleotide binding,GO…	IPR001412:Aminoacyl-tRNA synthetase, class I, conserved site,IPR002308:Cysteinyl-tRNA synthetase, class Ia,IPR014729:Rossmann-like alpha/beta/alpha sandwich fold,IPR015273:Cysteinyl-tRNA synthetase, class Ia, DALR,IPR015803:Cysteinyl-tRNA synthetase, class Ia, N-terminal,IPR015804:Cysteinyl-tRNA synthetase, class Ia, C-terminal,IPR017812:Mycothiol biosynthesis protein, MshC,	mra00970:Aminoacyl-tRNA biosynthesis,mtc00970:Aminoacyl-tRNA biosynthesis,mtf00970:Aminoacyl-tRNA biosynthesis,mtu00970:Aminoacyl-tRNA biosynthesis,	PIRSF001536:cysteine-tRNA ligase,		Aminoacyl-tRNA synthetase,atp-binding,complete proteome,cytoplasm,ligase,metal-binding,nucleotide-binding,protein biosynthesis,zinc,	binding site:ATP,chain:Cysteinyl-tRNA synthetase,chain:Cysteinyl-tRNA synthetase 1,chain:Putative cysteinyl-tRNA synthetase 2,metal ion-binding site:Zinc,sequence conflict,short sequence motif:"HIGH" region,short sequence motif:"KMSKS" region,
15607256	D,D-heptose 1,7-bisphosphate phosphatase	Mycobacterium tuberculosis		GO:0000105~histidine biosynthetic process,GO:0006547~histidine metabolic process,GO:0008652~cellular amino acid biosynthetic process,GO:0009075~histidine family amino acid metabolic process,GO:0009076~histidine family amino acid biosynthetic process,GO:0009309~amine biosynthetic process,GO:0016053~organic acid biosynthetic process,GO:0018130~heterocycle biosynthetic process,GO:0044271~nitrogen co…		GO:0004401~histidinol-phosphatase activity,GO:0016791~phosphatase activity,	IPR006543:Histidinol-phosphate phosphatase,IPR006549:HAD-superfamily hydrolase, subfamily IIIA,	mra00540:Lipopolysaccharide biosynthesis,mtu00540:Lipopolysaccharide biosynthesis,	PIRSF004682:LmbK protein,		carbohydrate metabolism,complete proteome,cytoplasm,hydrolase,	chain:D,D-heptose 1,7-bisphosphate phosphatase,
15610118	D-alanine--D-alanine ligase	Mycobacterium tuberculosis		GO:0000270~peptidoglycan metabolic process,GO:0000271~polysaccharide biosynthetic process,GO:0005976~polysaccharide metabolic process,GO:0006022~aminoglycan metabolic process,GO:0006023~aminoglycan biosynthetic process,GO:0006024~glycosaminoglycan biosynthetic process,GO:0007047~cell wall organization,GO:0008360~regulation of cell shape,GO:0009252~peptidoglycan biosynthetic process,GO:0009273~pep…	GO:0005618~cell wall,GO:0030312~external encapsulating structure,	GO:0000166~nucleotide binding,GO:0000287~magnesium ion binding,GO:0001882~nucleoside binding,GO:0001883~purine nucleoside binding,GO:0005524~ATP binding,GO:0008716~D-alanine-D-alanine ligase activity,GO:0016879~ligase activity, forming carbon-nitrogen bonds,GO:0016881~acid-amino acid ligase activity,GO:0017076~purine nucleotide binding,GO:0030145~manganese ion binding,GO:0030554~adenyl nucleotide…	IPR000291:D-alanine--D-alanine ligase/VANA/B/C, conserved site,IPR005905:D-alanine--D-alanine ligase,IPR011095:D-alanine--D-alanine ligase, C-terminal,IPR011127:D-alanine--D-alanine ligase, N-terminal,IPR011761:ATP-grasp fold,IPR013816:ATP-grasp fold, subdomain 2,IPR013817:Pre-ATP-grasp fold,	mra00473:D-Alanine metabolism,mra00550:Peptidoglycan biosynthesis,mtc00473:D-Alanine metabolism,mtc00550:Peptidoglycan biosynthesis,mtf00473:D-Alanine metabolism,mtf00550:Peptidoglycan biosynthesis,mtu00473:D-Alanine metabolism,mtu00550:Peptidoglycan biosynthesis,	PIRSF001560:D-alanine-D-alanine ligase,		atp-binding,cell shape,cell wall biogenesis/degradation,complete proteome,cytoplasm,ligase,magnesium,manganese,metal-binding,nucleotide-binding,peptidoglycan synthesis,	chain:D-alanine--D-alanine ligase,domain:ATP-grasp,metal ion-binding site:Magnesium or manganese 1,metal ion-binding site:Magnesium or manganese 2,nucleotide phosphate-binding region:ATP,sequence conflict,
15610433	DNA glycosylase; Putative DNA glycosylase Rv3297/MT3396	Mycobacterium tuberculosis	DNA replication, recombination, and repair,	GO:0006259~DNA metabolic process,GO:0006281~DNA repair,GO:0006284~base-excision repair,GO:0006289~nucleotide-excision repair,GO:0006974~response to DNA damage stimulus,GO:0033554~cellular response to stress,		GO:0003677~DNA binding,GO:0003684~damaged DNA binding,GO:0003906~DNA-(apurinic or apyrimidinic site) lyase activity,GO:0004518~nuclease activity,GO:0004519~endonuclease activity,GO:0008270~zinc ion binding,GO:0016799~hydrolase activity, hydrolyzing N-glycosyl compounds,GO:0043167~ion binding,GO:0043169~cation binding,GO:0046872~metal ion binding,GO:0046914~transition metal ion binding,	IPR000214:DNA glycosylase/AP lyase, zinc finger domain,IPR012319:DNA glycosylase/AP lyase, catalytic domain,IPR015886:DNA glycosylase/AP lyase, H2TH DNA-binding,IPR015887:DNA glycosylase/AP lyase, zinc finger domain, DNA-binding site,	mra03410:Base excision repair,mtc03410:Base excision repair,mtu03410:Base excision repair,	PIRSF001107:formamidopyrimidine-DNA glycosidase,		complete proteome,DNA damage,dna repair,dna-binding,Endonuclease,glycosidase,hydrolase,lyase,metal-binding,multifunctional enzyme,zinc,zinc-finger,	active site:Proton donor,active site:Proton donor; for beta-elimination activity,active site:Proton donor; for delta-elimination activity,active site:Schiff-base intermediate with DNA,binding site:DNA,chain:Putative DNA glycosylase Rv3297/MT3396,zinc finger region:FPG-type,
15607148	DNA gyrase subunit A	Mycobacterium tuberculosis		GO:0006259~DNA metabolic process,GO:0006265~DNA topological change,GO:0046677~response to antibiotic,	GO:0005694~chromosome,GO:0043228~non-membrane-bounded organelle,GO:0043232~intracellular non-membrane-bounded organelle,	GO:0000166~nucleotide binding,GO:0001882~nucleoside binding,GO:0001883~purine nucleoside binding,GO:0003677~DNA binding,GO:0003916~DNA topoisomerase activity,GO:0003918~DNA topoisomerase (ATP-hydrolyzing) activity,GO:0005524~ATP binding,GO:0017076~purine nucleotide binding,GO:0030554~adenyl nucleotide binding,GO:0032553~ribonucleotide binding,GO:0032555~purine ribonucleotide binding,GO:0032559~ad…	IPR002205:DNA topoisomerase, type IIA, subunit A or C-terminal,IPR005743:DNA gyrase, subunit A,IPR006691:DNA gyrase/topoisomerase IV, subunit A, C-terminal beta-pinwheel,IPR013757:DNA topoisomerase, type IIA, subunit A, alpha-helical,IPR013758:DNA topoisomerase, type IIA, subunit A or C-terminal, alpha-beta,IPR018247:EF-HAND 1,			SM00434:TOP4c,	3d-structure,antibiotic resistance,atp-binding,complete proteome,dna-binding,Isomerase,nucleotide-binding,topoisomerase,	active site:O-(5'-phospho-DNA)-tyrosine intermediate,chain:DNA gyrase subunit A,sequence conflict,sequence variant,
15607147	DNA gyrase subunit B	Mycobacterium tuberculosis		GO:0006259~DNA metabolic process,GO:0006265~DNA topological change,	GO:0005694~chromosome,GO:0043228~non-membrane-bounded organelle,GO:0043232~intracellular non-membrane-bounded organelle,	GO:0000166~nucleotide binding,GO:0001882~nucleoside binding,GO:0001883~purine nucleoside binding,GO:0003677~DNA binding,GO:0003916~DNA topoisomerase activity,GO:0003918~DNA topoisomerase (ATP-hydrolyzing) activity,GO:0005524~ATP binding,GO:0017076~purine nucleotide binding,GO:0030554~adenyl nucleotide binding,GO:0032553~ribonucleotide binding,GO:0032555~purine ribonucleotide binding,GO:0032559~ad…	IPR001241:DNA topoisomerase, type IIA, subunit B or N-terminal,IPR002288:DNA topoisomerase, type IIA, subunit B, C-terminal,IPR003594:ATP-binding region, ATPase-like,IPR006171:TOPRIM,IPR006171:Toprim domain,IPR011557:DNA gyrase, subunit B,IPR013506:DNA topoisomerase, type IIA, subunit B, region 2,IPR013759:DNA topoisomerase, type IIA, subunit B or N-terminal, alpha-beta,IPR014721:Ribosomal protei…		PIRSF001511:type II topoisomerase, subunit B,	SM00387:HATPase_c,SM00433:TOP2c,	3d-structure,atp-binding,complete proteome,Isomerase,nucleotide-binding,topoisomerase,	chain:DNA gyrase subunit B,domain:Toprim,helix,sequence conflict,strand,turn,
15608767	DNA polymerase I	Mycobacterium tuberculosis		GO:0006259~DNA metabolic process,GO:0006260~DNA replication,GO:0006281~DNA repair,GO:0006974~response to DNA damage stimulus,GO:0033554~cellular response to stress,		GO:0003677~DNA binding,GO:0003887~DNA-directed DNA polymerase activity,GO:0004518~nuclease activity,GO:0004527~exonuclease activity,GO:0008408~3'-5' exonuclease activity,GO:0008409~5'-3' exonuclease activity,GO:0016779~nucleotidyltransferase activity,GO:0034061~DNA polymerase activity,	IPR001098:DNA-directed DNA polymerase, family A,IPR002298:DNA polymerase A,IPR002421:5'-3' exonuclease, N-terminal,IPR002562:3'-5' exonuclease,IPR003583:Helix-hairpin-helix DNA-binding, class 1,IPR008918:Helix-hairpin-helix motif, class 2,IPR018320:DNA polymerase 1,IPR019760:DNA-directed DNA polymerase, family A, conserved site,IPR020046:5'-3' exonuclease, N-terminal resolvase-like domain,IPR0200…	mra00230:Purine metabolism,mra00240:Pyrimidine metabolism,mra03030:DNA replication,mra03410:Base excision repair,mra03420:Nucleotide excision repair,mra03440:Homologous recombination,mtc00230:Purine metabolism,mtc00240:Pyrimidine metabolism,mtc03030:DNA replication,mtc03410:Base excision repair,mtc03420:Nucleotide excision repair,mtc03440:Homologous recombination,mtu00230:Purine metabolism,mtu002…	PIRSF000796:DNA-directed DNA polymerase I,	SM00278:HhH1,SM00279:HhH2,SM00474:35EXOc,SM00475:53EXOc,SM00482:POLAc,	complete proteome,DNA damage,dna repair,dna replication,dna-binding,dna-directed dna polymerase,exonuclease,hydrolase,nuclease,nucleotidyltransferase,transferase,	chain:DNA polymerase I,
15607144	DNA polymerase III subunit beta	Mycobacterium tuberculosis		GO:0006259~DNA metabolic process,GO:0006260~DNA replication,		GO:0003677~DNA binding,GO:0003887~DNA-directed DNA polymerase activity,GO:0004518~nuclease activity,GO:0004527~exonuclease activity,GO:0008408~3'-5' exonuclease activity,GO:0016779~nucleotidyltransferase activity,GO:0034061~DNA polymerase activity,	IPR001001:DNA polymerase III, beta chain,	mra00230:Purine metabolism,mra00240:Pyrimidine metabolism,mra03030:DNA replication,mra03430:Mismatch repair,mra03440:Homologous recombination,mtc00230:Purine metabolism,mtc00240:Pyrimidine metabolism,mtc03030:DNA replication,mtc03430:Mismatch repair,mtc03440:Homologous recombination,mtu00230:Purine metabolism,mtu00240:Pyrimidine metabolism,mtu03030:DNA replication,mtu03430:Mismatch repair,mtu0344…	PIRSF000804:DNA-directed DNA polymerase III beta chain,	SM00480:POL3Bc,	complete proteome,cytoplasm,dna replication,dna-directed dna polymerase,nucleotidyltransferase,transferase,	chain:DNA polymerase III subunit beta,sequence conflict,
15609480	DNA primase	Mycobacterium tuberculosis		GO:0006259~DNA metabolic process,GO:0006260~DNA replication,GO:0006261~DNA-dependent DNA replication,GO:0006269~DNA replication, synthesis of RNA primer,GO:0006350~transcription,GO:0032774~RNA biosynthetic process,	GO:0000228~nuclear chromosome,GO:0005657~replication fork,GO:0005658~alpha DNA polymerase:primase complex,GO:0005694~chromosome,GO:0030894~replisome,GO:0032993~protein-DNA complex,GO:0043228~non-membrane-bounded organelle,GO:0043232~intracellular non-membrane-bounded organelle,GO:0043596~nuclear replication fork,GO:0043601~nuclear replisome,GO:0044427~chromosomal part,GO:0044454~nuclear chromosom…	GO:0003677~DNA binding,GO:0003896~DNA primase activity,GO:0003899~DNA-directed RNA polymerase activity,GO:0008270~zinc ion binding,GO:0016779~nucleotidyltransferase activity,GO:0034062~RNA polymerase activity,GO:0043167~ion binding,GO:0043169~cation binding,GO:0046872~metal ion binding,GO:0046914~transition metal ion binding,	IPR002694:Zinc finger, CHC2-type,IPR006154:Toprim domain, subgroup,IPR006154:Toprim subdomain,IPR006171:TOPRIM,IPR006171:Toprim domain,IPR006295:DNA primase, DnaG,IPR013173:DNA primase DnaG, DnaB-binding,IPR013264:DNA primase, catalytic core, N-terminal,IPR019475:DNA primase, DnaB-helicase binding domain,	mra03030:DNA replication,mtc03030:DNA replication,mtf03030:DNA replication,mtu03030:DNA replication,	PIRSF002811:DNA primase,	SM00400:ZnF_CHCC,SM00493:TOPRIM,SM00766:DnaG_DnaB_bind,	complete proteome,dna replication,dna-directed rna polymerase,metal-binding,nucleotidyltransferase,Primosome,Transcription,transferase,zinc,zinc-finger,	chain:DNA primase,domain:Toprim,zinc finger region:CHC2-type,
15610721	DNA repair protein radA; DNA repair protein radA homolog	Mycobacterium tuberculosis		GO:0006259~DNA metabolic process,GO:0006281~DNA repair,GO:0006974~response to DNA damage stimulus,GO:0033554~cellular response to stress,		GO:0000166~nucleotide binding,GO:0001882~nucleoside binding,GO:0001883~purine nucleoside binding,GO:0003677~DNA binding,GO:0003684~damaged DNA binding,GO:0005524~ATP binding,GO:0008270~zinc ion binding,GO:0017076~purine nucleotide binding,GO:0030554~adenyl nucleotide binding,GO:0032553~ribonucleotide binding,GO:0032555~purine ribonucleotide binding,GO:0032559~adenyl ribonucleotide binding,GO:0043…	IPR003593:ATPase, AAA+ type, core,IPR004504:DNA repair protein RadA,		PIRSF003337:DNA repair protein sms,	SM00382:AAA,	atp-binding,complete proteome,DNA damage,dna repair,dna-binding,metal-binding,nucleotide-binding,zinc,zinc-finger,	chain:DNA repair protein radA homolog,nucleotide phosphate-binding region:ATP,zinc finger region:C4-type,
15608834	DNA repair protein recN	Mycobacterium tuberculosis		GO:0006259~DNA metabolic process,GO:0006281~DNA repair,GO:0006310~DNA recombination,GO:0006974~response to DNA damage stimulus,GO:0033554~cellular response to stress,	GO:0005694~chromosome,GO:0043228~non-membrane-bounded organelle,GO:0043232~intracellular non-membrane-bounded organelle,	GO:0000166~nucleotide binding,GO:0001882~nucleoside binding,GO:0001883~purine nucleoside binding,GO:0005524~ATP binding,GO:0017076~purine nucleotide binding,GO:0030554~adenyl nucleotide binding,GO:0032553~ribonucleotide binding,GO:0032555~purine ribonucleotide binding,GO:0032559~adenyl ribonucleotide binding,	IPR003395:RecF/RecN/SMC protein, N-terminal,IPR004604:DNA repair protein RecN,		PIRSF003128:RecN protein,		atp-binding,complete proteome,DNA damage,dna repair,nucleotide-binding,	chain:DNA repair protein recN,nucleotide phosphate-binding region:ATP,sequence conflict,
15607145	DNA replication and repair protein recF	Mycobacterium tuberculosis		GO:0006259~DNA metabolic process,GO:0006260~DNA replication,GO:0006281~DNA repair,GO:0006974~response to DNA damage stimulus,GO:0009432~SOS response,GO:0009991~response to extracellular stimulus,GO:0031668~cellular response to extracellular stimulus,GO:0033554~cellular response to stress,	GO:0005694~chromosome,GO:0043228~non-membrane-bounded organelle,GO:0043232~intracellular non-membrane-bounded organelle,	GO:0000166~nucleotide binding,GO:0001882~nucleoside binding,GO:0001883~purine nucleoside binding,GO:0003677~DNA binding,GO:0003697~single-stranded DNA binding,GO:0005524~ATP binding,GO:0017076~purine nucleotide binding,GO:0030554~adenyl nucleotide binding,GO:0032553~ribonucleotide binding,GO:0032555~purine ribonucleotide binding,GO:0032559~adenyl ribonucleotide binding,GO:0043566~structure-specif…	IPR001238:DNA-binding, RecF,IPR003395:RecF/RecN/SMC protein, N-terminal,IPR018078:DNA-binding, RecF, conserved site,	mra03440:Homologous recombination,mtc03440:Homologous recombination,mtf03440:Homologous recombination,mtu03440:Homologous recombination,	PIRSF003130:RecF protein,		atp-binding,complete proteome,cytoplasm,DNA damage,dna repair,dna replication,dna-binding,nucleotide-binding,sos response,	chain:DNA replication and repair protein recF,nucleotide phosphate-binding region:ATP,sequence conflict,
15610782	DNA topoisomerase 1	Mycobacterium tuberculosis		GO:0006259~DNA metabolic process,GO:0006260~DNA replication,GO:0006261~DNA-dependent DNA replication,GO:0006265~DNA topological change,GO:0006268~DNA unwinding during replication,GO:0032392~DNA geometric change,GO:0032508~DNA duplex unwinding,	GO:0005694~chromosome,GO:0043228~non-membrane-bounded organelle,GO:0043232~intracellular non-membrane-bounded organelle,	GO:0000166~nucleotide binding,GO:0001882~nucleoside binding,GO:0001883~purine nucleoside binding,GO:0003677~DNA binding,GO:0003916~DNA topoisomerase activity,GO:0003917~DNA topoisomerase type I activity,GO:0005524~ATP binding,GO:0017076~purine nucleotide binding,GO:0030554~adenyl nucleotide binding,GO:0032553~ribonucleotide binding,GO:0032555~purine ribonucleotide binding,GO:0032559~adenyl ribonu…	IPR000380:DNA topoisomerase, type IA, core,IPR003601:DNA topoisomerase, type IA, domain 2,IPR003602:DNA topoisomerase, type IA, DNA-binding,IPR005733:DNA topoisomerase I, bacterial-type,IPR006154:Toprim domain, subgroup,IPR006154:Toprim subdomain,IPR006171:TOPRIM,IPR006171:Toprim domain,IPR013497:DNA topoisomerase, type IA, central,IPR013824:DNA topoisomerase, type IA, central region, subdomain 1…		PIRSF006048:DNA topoisomerase I,	SM00436:TOP1Bc,SM00437:TOP1Ac,SM00493:TOPRIM,	atp-binding,complete proteome,dna-binding,Isomerase,nucleotide-binding,topoisomerase,	active site:For DNA cleavage activity,chain:DNA topoisomerase 1,domain:Toprim,sequence conflict,
15607808	DNA-directed RNA polymerase subunit beta'	Mycobacterium tuberculosis		GO:0006350~transcription,GO:0006351~transcription, DNA-dependent,GO:0032774~RNA biosynthetic process,		GO:0003677~DNA binding,GO:0003899~DNA-directed RNA polymerase activity,GO:0016779~nucleotidyltransferase activity,GO:0034062~RNA polymerase activity,	IPR000722:RNA polymerase, alpha subunit,IPR006592:RNA polymerase, N-terminal,IPR007066:RNA polymerase Rpb1, domain 3,IPR007080:RNA polymerase Rpb1, domain 1,IPR007081:RNA polymerase Rpb1, domain 5,IPR007083:RNA polymerase Rpb1, domain 4,IPR012754:DNA-directed RNA polymerase, subunit beta-prime,	mra00230:Purine metabolism,mra00240:Pyrimidine metabolism,mra03020:RNA polymerase,mtc00230:Purine metabolism,mtc00240:Pyrimidine metabolism,mtc03020:RNA polymerase,mtu00230:Purine metabolism,mtu00240:Pyrimidine metabolism,mtu03020:RNA polymerase,	PIRSF000760:Escherichia coli DNA-directed RNA polymerase beta' chain,	SM00663:RPOLA_N,	complete proteome,dna-directed rna polymerase,nucleotidyltransferase,Transcription,transferase,	chain:DNA-directed RNA polymerase subunit beta',sequence conflict,
15607807	DNA-directed RNA polymerase; DNA-directed RNA polymerase subunit beta	Mycobacterium tuberculosis		GO:0006350~transcription,GO:0006351~transcription, DNA-dependent,GO:0032774~RNA biosynthetic process,GO:0046677~response to antibiotic,		GO:0001882~nucleoside binding,GO:0003677~DNA binding,GO:0003899~DNA-directed RNA polymerase activity,GO:0016779~nucleotidyltransferase activity,GO:0032549~ribonucleoside binding,GO:0034062~RNA polymerase activity,	IPR007120:DNA-directed RNA polymerase, subunit 2, domain 6,IPR007121:RNA polymerase, beta subunit, conserved site,IPR007641:RNA polymerase Rpb2, domain 7,IPR007642:RNA polymerase Rpb2, domain 2,IPR007644:RNA polymerase, beta subunit, protrusion,IPR007645:RNA polymerase Rpb2, domain 3,IPR010243:DNA-directed RNA polymerase, beta subunit, bacterial-type,IPR015712:DNA-directed RNA polymerase, subunit…	mra00230:Purine metabolism,mra00240:Pyrimidine metabolism,mra03020:RNA polymerase,mtc00230:Purine metabolism,mtc00240:Pyrimidine metabolism,mtc03020:RNA polymerase,mtf00230:Purine metabolism,mtf00240:Pyrimidine metabolism,mtf03020:RNA polymerase,mtu00230:Purine metabolism,mtu00240:Pyrimidine metabolism,mtu03020:RNA polymerase,	PIRSF000753:DNA-directed RNA polymerase beta chain,		antibiotic resistance,complete proteome,dna-directed rna polymerase,nucleotidyltransferase,Transcription,transferase,	chain:DNA-directed RNA polymerase subunit beta,sequence conflict,sequence variant,
15609481	Deoxyguanosinetriphosphate triphosphohydrolase-like protein	Mycobacterium tuberculosis		GO:0006163~purine nucleotide metabolic process,GO:0009141~nucleoside triphosphate metabolic process,GO:0009144~purine nucleoside triphosphate metabolic process,GO:0009150~purine ribonucleotide metabolic process,GO:0009199~ribonucleoside triphosphate metabolic process,GO:0009205~purine ribonucleoside triphosphate metabolic process,GO:0009259~ribonucleotide metabolic process,GO:0046039~GTP metaboli…		GO:0000287~magnesium ion binding,GO:0008832~dGTPase activity,GO:0016793~triphosphoric monoester hydrolase activity,GO:0043167~ion binding,GO:0043169~cation binding,GO:0046872~metal ion binding,	IPR003607:Metal-dependent phosphohydrolase, HD region,IPR006261:Deoxyguanosinetriphosphate triphosphohydrolase,IPR006674:Metal-dependent phosphohydrolase, HD region, subdomain,	mra00230:Purine metabolism,mtu00230:Purine metabolism,	PIRSF019310:deoxyguanosinetriphosphate triphosphohydrolase-like protein,	SM00471:HDc,	complete proteome,hydrolase,	chain:Deoxyguanosinetriphosphate triphosphohydrolase-like protein,sequence conflict,
15607619	Deoxyribose-phosphate aldolase	Mycobacterium tuberculosis		GO:0009166~nucleotide catabolic process,GO:0009262~deoxyribonucleotide metabolic process,GO:0009264~deoxyribonucleotide catabolic process,GO:0016052~carbohydrate catabolic process,GO:0034655~nucleobase, nucleoside, nucleotide and nucleic acid catabolic process,GO:0034656~nucleobase, nucleoside and nucleotide catabolic process,GO:0044270~nitrogen compound catabolic process,		GO:0004139~deoxyribose-phosphate aldolase activity,GO:0016832~aldehyde-lyase activity,	IPR002915:Deoxyribose-phosphate aldolase/phospho-2-dehydro-3-deoxyheptonate aldolase,IPR011343:Deoxyribose-phosphate aldolase,IPR013785:Aldolase-type TIM barrel,	mra00030:Pentose phosphate pathway,mtc00030:Pentose phosphate pathway,mtu00030:Pentose phosphate pathway,	PIRSF001357:DeoC,		complete proteome,cytoplasm,lyase,Schiff base,	active site:Schiff-base intermediate with acetaldehyde,chain:Deoxyribose-phosphate aldolase,
15607330	Dihydroxy-acid dehydratase	Mycobacterium tuberculosis		GO:0006549~isoleucine metabolic process,GO:0006573~valine metabolic process,GO:0008652~cellular amino acid biosynthetic process,GO:0009081~branched chain family amino acid metabolic process,GO:0009082~branched chain family amino acid biosynthetic process,GO:0009097~isoleucine biosynthetic process,GO:0009099~valine biosynthetic process,GO:0009309~amine biosynthetic process,GO:0016053~organic acid …		GO:0004160~dihydroxy-acid dehydratase activity,GO:0005506~iron ion binding,GO:0016836~hydro-lyase activity,GO:0043167~ion binding,GO:0043169~cation binding,GO:0046872~metal ion binding,GO:0046914~transition metal ion binding,GO:0051536~iron-sulfur cluster binding,GO:0051539~4 iron, 4 sulfur cluster binding,GO:0051540~metal cluster binding,	IPR000408:Regulator of chromosome condensation, RCC1,IPR000581:Dihydroxy-acid and 6-phosphogluconate dehydratase,IPR004404:Dihydroxy-acid dehydratase,	mra00290:Valine, leucine and isoleucine biosynthesis,mra00770:Pantothenate and CoA biosynthesis,mtc00290:Valine, leucine and isoleucine biosynthesis,mtc00770:Pantothenate and CoA biosynthesis,mtu00290:Valine, leucine and isoleucine biosynthesis,mtu00770:Pantothenate and CoA biosynthesis,	PIRSF001396:dihydroxy-acid dehydratase/phosphogluconate dehydratase,PIRSF500090:dihydroxy-acid dehydratase,		4fe-4s,amino-acid biosynthesis,branched-chain amino acid biosynthesis,complete proteome,iron,iron-sulfur,lyase,metal-binding,	chain:Dihydroxy-acid dehydratase,metal ion-binding site:Iron-sulfur (4Fe-4S),
15608338	ESAT-6-like protein esxL	Mycobacterium tuberculosis					IPR009416:Protein of unknown function DUF1066,		PIRSF037656:DUF1066,		complete proteome,	chain:ESAT-6-like protein esxL,sequence conflict,
15607262	Elongation factor G-like protein	Mycobacterium tuberculosis				GO:0000166~nucleotide binding,GO:0003746~translation elongation factor activity,GO:0003924~GTPase activity,GO:0005525~GTP binding,GO:0008135~translation factor activity, nucleic acid binding,GO:0017076~purine nucleotide binding,GO:0019001~guanyl nucleotide binding,GO:0032553~ribonucleotide binding,GO:0032555~purine ribonucleotide binding,GO:0032561~guanyl ribonucleotide binding,	IPR000640:Translation elongation factor EFG/EF2, C-terminal,IPR000795:Protein synthesis factor, GTP-binding,IPR003593:ATPase, AAA+ type, core,IPR004161:Translation elongation factor EFTu/EF1A, domain 2,IPR005225:Small GTP-binding protein,IPR005517:Translation elongation factor EFG/EF2, domain IV,IPR014721:Ribosomal protein S5 domain 2-type fold,			SM00382:AAA,	complete proteome,elongation factor,GTP binding,gtp-binding,nucleotide binding,nucleotide-binding,P-loop,	chain:Elongation factor G-like protein,nucleotide phosphate-binding region:GTP,sequence conflict,
15607825	Elongation factor Tu	Mycobacterium tuberculosis		GO:0006412~translation,GO:0006414~translational elongation,		GO:0000166~nucleotide binding,GO:0003746~translation elongation factor activity,GO:0003924~GTPase activity,GO:0005525~GTP binding,GO:0008135~translation factor activity, nucleic acid binding,GO:0017076~purine nucleotide binding,GO:0019001~guanyl nucleotide binding,GO:0032553~ribonucleotide binding,GO:0032555~purine ribonucleotide binding,GO:0032561~guanyl ribonucleotide binding,	IPR000795:Protein synthesis factor, GTP-binding,IPR004160:Translation elongation factor EFTu/EF1A, C-terminal,IPR004161:Translation elongation factor EFTu/EF1A, domain 2,IPR004541:Translation elongation factor EFTu/EF1A, bacterial and organelle,IPR005225:Small GTP-binding protein,		PIRSF003007:translation elongation factor Tu,		complete proteome,cytoplasm,elongation factor,GTP binding,gtp-binding,nucleotide binding,nucleotide-binding,P-loop,protein biosynthesis,	chain:Elongation factor Tu,nucleotide phosphate-binding region:GTP,
15608163	Enolase	Mycobacterium tuberculosis		GO:0005996~monosaccharide metabolic process,GO:0006006~glucose metabolic process,GO:0006007~glucose catabolic process,GO:0006091~generation of precursor metabolites and energy,GO:0006096~glycolysis,GO:0016052~carbohydrate catabolic process,GO:0019318~hexose metabolic process,GO:0019320~hexose catabolic process,GO:0044275~cellular carbohydrate catabolic process,GO:0046164~alcohol catabolic process…	GO:0000015~phosphopyruvate hydratase complex,GO:0005576~extracellular region,GO:0005829~cytosol,GO:0009986~cell surface,GO:0044445~cytosolic part,	GO:0000287~magnesium ion binding,GO:0004634~phosphopyruvate hydratase activity,GO:0016836~hydro-lyase activity,GO:0043167~ion binding,GO:0043169~cation binding,GO:0046872~metal ion binding,	IPR000941:Enolase,	mra00010:Glycolysis / Gluconeogenesis,mra03018:RNA degradation,mtc00010:Glycolysis / Gluconeogenesis,mtc03018:RNA degradation,mtf00010:Glycolysis / Gluconeogenesis,mtf03018:RNA degradation,mtu00010:Glycolysis / Gluconeogenesis,mtu03018:RNA degradation,	PIRSF001400:Enolase,		complete proteome,cytoplasm,glycolysis,lyase,magnesium,metal-binding,phosphoprotein,Secreted,	active site:Proton acceptor,active site:Proton donor,binding site:Substrate,binding site:Substrate (covalent); in inhibited form,chain:Enolase,metal ion-binding site:Magnesium,modified residue,region of interest:Substrate binding,
15608248	Exodeoxyribonuclease 7 large subunit	Mycobacterium tuberculosis		GO:0006259~DNA metabolic process,GO:0006308~DNA catabolic process,GO:0009057~macromolecule catabolic process,GO:0044265~cellular macromolecule catabolic process,	GO:0009318~exodeoxyribonuclease VII complex,	GO:0004518~nuclease activity,GO:0004527~exonuclease activity,GO:0004529~exodeoxyribonuclease activity,GO:0004536~deoxyribonuclease activity,GO:0008855~exodeoxyribonuclease VII activity,GO:0016796~exonuclease activity, active with either ribo- or deoxyribonucleic acids and producing 5'-phosphomonoesters,GO:0016895~exodeoxyribonuclease activity, producing 5'-phosphomonoesters,	IPR003753:Exonuclease VII, large subunit,IPR004365:Nucleic acid binding, OB-fold, tRNA/helicase-type,	mra03430:Mismatch repair,mtc03430:Mismatch repair,mtf03430:Mismatch repair,mtu03430:Mismatch repair,	PIRSF000982:exodeoxyribonuclease VII, large subunit,		complete proteome,cytoplasm,exonuclease,hydrolase,nuclease,	chain:Exodeoxyribonuclease 7 large subunit,
15607946	Exopolysaccharide phosphotransferase cpsY	Mycobacterium tuberculosis		GO:0000271~polysaccharide biosynthetic process,GO:0005976~polysaccharide metabolic process,GO:0016051~carbohydrate biosynthetic process,				mra00052:Galactose metabolism,mra00520:Amino sugar and nucleotide sugar metabolism,mtu00052:Galactose metabolism,mtu00520:Amino sugar and nucleotide sugar metabolism,	PIRSF016351:PIRSF016351,		complete proteome,exopolysaccharide synthesis,transferase,	chain:Exopolysaccharide phosphotransferase cpsY,
15608690	Fumarate reductase flavoprotein subunit	Mycobacterium tuberculosis		GO:0006091~generation of precursor metabolites and energy,GO:0009061~anaerobic respiration,GO:0015980~energy derivation by oxidation of organic compounds,GO:0022900~electron transport chain,GO:0045333~cellular respiration,GO:0055114~oxidation reduction,		GO:0000104~succinate dehydrogenase activity,GO:0000166~nucleotide binding,GO:0001882~nucleoside binding,GO:0001883~purine nucleoside binding,GO:0009055~electron carrier activity,GO:0017076~purine nucleotide binding,GO:0030554~adenyl nucleotide binding,GO:0048037~cofactor binding,GO:0050660~FAD binding,GO:0050662~coenzyme binding,	IPR003952:Fumarate reductase/succinate dehydrogenase, FAD-binding site,IPR003953:Fumarate reductase/succinate dehydrogenase flavoprotein, N-terminal,IPR004112:Fumarate reductase/succinate dehydrogenase flavoprotein, C-terminal,IPR005884:Fumarate reductase, flavoprotein subunit,IPR013027:FAD-dependent pyridine nucleotide-disulphide oxidoreductase,IPR014006:Succinate dehydrogenase or fumarate reduc…	mra00020:Citrate cycle (TCA cycle),mra00190:Oxidative phosphorylation,mra00632:Benzoate degradation via CoA ligation,mra00650:Butanoate metabolism,mra02020:Two-component system,mtc00020:Citrate cycle (TCA cycle),mtc00190:Oxidative phosphorylation,mtc00632:Benzoate degradation via CoA ligation,mtc00650:Butanoate metabolism,mtc02020:Two-component system,mtu00020:Citrate cycle (TCA cycle),mtu00190:O…	PIRSF000171:succinate dehydrogenase, flavoprotein subunit (SDHA/APRA/LASPO),PIRSF500078:succinate dehydrogenase, flavoprotein subunit,		complete proteome,electron transport,FAD,Flavoprotein,oxidoreductase,transport,	chain:Fumarate reductase flavoprotein subunit,modified residue,nucleotide phosphate-binding region:FAD,
15608692	Fumarate reductase subunit C	Mycobacterium tuberculosis			GO:0005886~plasma membrane,GO:0016021~integral to membrane,GO:0031224~intrinsic to membrane,		IPR003510:Fumarate reductase, subunit C,	mra00020:Citrate cycle (TCA cycle),mra00190:Oxidative phosphorylation,mra00632:Benzoate degradation via CoA ligation,mra00650:Butanoate metabolism,mra02020:Two-component system,mtc00020:Citrate cycle (TCA cycle),mtc00190:Oxidative phosphorylation,mtc00632:Benzoate degradation via CoA ligation,mtc00650:Butanoate metabolism,mtc02020:Two-component system,mtu00020:Citrate cycle (TCA cycle),mtu00190:O…	PIRSF000180:fumarate reductase, subunit C (membrane anchor),		cell membrane,complete proteome,membrane,transmembrane,	chain:Fumarate reductase subunit C,sequence conflict,transmembrane region,
15608693	Fumarate reductase subunit D	Mycobacterium tuberculosis		GO:0006106~fumarate metabolic process,GO:0043648~dicarboxylic acid metabolic process,	GO:0005886~plasma membrane,GO:0016021~integral to membrane,GO:0031224~intrinsic to membrane,		IPR003418:Fumarate reductase, D subunit,	mra00020:Citrate cycle (TCA cycle),mra00190:Oxidative phosphorylation,mra00632:Benzoate degradation via CoA ligation,mra00650:Butanoate metabolism,mra02020:Two-component system,mtc00020:Citrate cycle (TCA cycle),mtc00190:Oxidative phosphorylation,mtc00632:Benzoate degradation via CoA ligation,mtc00650:Butanoate metabolism,mtc02020:Two-component system,mtu00020:Citrate cycle (TCA cycle),mtu00190:O…	PIRSF000179:fumarate reductase, subunit D (membrane anchor),		cell membrane,complete proteome,membrane,transmembrane,	chain:Fumarate reductase subunit D,transmembrane region,
15608851	GTP-binding protein engA	Mycobacterium tuberculosis				GO:0000166~nucleotide binding,GO:0005525~GTP binding,GO:0017076~purine nucleotide binding,GO:0019001~guanyl nucleotide binding,GO:0032553~ribonucleotide binding,GO:0032555~purine ribonucleotide binding,GO:0032561~guanyl ribonucleotide binding,	IPR002917:GTP-binding protein, HSR1-related,IPR003593:ATPase, AAA+ type, core,IPR005225:Small GTP-binding protein,IPR006073:GTP1/OBG,IPR016484:GTP-binding, EngA,		PIRSF006485:GTP-binding protein EngA,PIRSF006485:GTP-binding_EngA,	SM00382:AAA,	complete proteome,duplication,GTP binding,gtp-binding,nucleotide binding,nucleotide-binding,P-loop,repeat,	chain:GTP-binding protein engA,nucleotide phosphate-binding region:GTP 1,nucleotide phosphate-binding region:GTP 2,
15607760	Galactokinase	Mycobacterium tuberculosis		GO:0005996~monosaccharide metabolic process,GO:0006012~galactose metabolic process,GO:0006793~phosphorus metabolic process,GO:0006796~phosphate metabolic process,GO:0016310~phosphorylation,GO:0019318~hexose metabolic process,GO:0046835~carbohydrate phosphorylation,		GO:0000166~nucleotide binding,GO:0001882~nucleoside binding,GO:0001883~purine nucleoside binding,GO:0004335~galactokinase activity,GO:0005524~ATP binding,GO:0017076~purine nucleotide binding,GO:0019200~carbohydrate kinase activity,GO:0030554~adenyl nucleotide binding,GO:0032553~ribonucleotide binding,GO:0032555~purine ribonucleotide binding,GO:0032559~adenyl ribonucleotide binding,	IPR000705:Galactokinase,IPR006203:GHMP kinase, ATP-binding, conserved site,IPR006204:GHMP kinase,IPR006206:Mevalonate and galactokinase,IPR013750:GHMP kinase, C-terminal,IPR014721:Ribosomal protein S5 domain 2-type fold,IPR019539:Galactokinase galactose-binding domain,IPR019741:Galactokinase, conserved site,	mra00052:Galactose metabolism,mra00520:Amino sugar and nucleotide sugar metabolism,mtc00052:Galactose metabolism,mtc00520:Amino sugar and nucleotide sugar metabolism,mtu00052:Galactose metabolism,mtu00520:Amino sugar and nucleotide sugar metabolism,	PIRSF000530:galactokinase,		atp-binding,carbohydrate metabolism,complete proteome,cytoplasm,Galactose metabolism,kinase,nucleotide-binding,transferase,	chain:Galactokinase,nucleotide phosphate-binding region:ATP,
15609564	Gamma-glutamyl phosphate reductase	Mycobacterium tuberculosis		GO:0006560~proline metabolic process,GO:0006561~proline biosynthetic process,GO:0008652~cellular amino acid biosynthetic process,GO:0009064~glutamine family amino acid metabolic process,GO:0009084~glutamine family amino acid biosynthetic process,GO:0009309~amine biosynthetic process,GO:0016053~organic acid biosynthetic process,GO:0018130~heterocycle biosynthetic process,GO:0044271~nitrogen compou…		GO:0000166~nucleotide binding,GO:0004350~glutamate-5-semialdehyde dehydrogenase activity,GO:0016620~oxidoreductase activity, acting on the aldehyde or oxo group of donors, NAD or NADP as acceptor,GO:0048037~cofactor binding,GO:0050661~NADP or NADPH binding,GO:0050662~coenzyme binding,	IPR000965:Gamma-glutamyl phosphate reductase GPR,IPR012134:Glutamate-5-semialdehyde dehydrogenase,IPR015590:Aldehyde dehydrogenase,IPR016162:Aldehyde dehydrogenase, N-terminal,IPR016163:Aldehyde dehydrogenase, C-terminal,	mra00330:Arginine and proline metabolism,mtc00330:Arginine and proline metabolism,mtf00330:Arginine and proline metabolism,mtu00330:Arginine and proline metabolism,	PIRSF000151:gamma-glutamyl phosphate reductase,PIRSF000151:GPR,		amino-acid biosynthesis,complete proteome,cytoplasm,nadp,oxidoreductase,proline biosynthesis,	chain:Gamma-glutamyl phosphate reductase,
15610572	Glucosamine--fructose-6-phosphate aminotransferase [isomerizing]	Mycobacterium tuberculosis		GO:0006541~glutamine metabolic process,GO:0009064~glutamine family amino acid metabolic process,GO:0016051~carbohydrate biosynthetic process,		GO:0004360~glutamine-fructose-6-phosphate transaminase (isomerizing) activity,GO:0005529~sugar binding,GO:0008483~transaminase activity,GO:0016769~transferase activity, transferring nitrogenous groups,GO:0030246~carbohydrate binding,	IPR000583:Glutamine amidotransferase, class-II,IPR001347:Sugar isomerase (SIS),IPR005855:Glucosamine-fructose-6-phosphate aminotransferase, isomerising,IPR017932:Glutamine amidotransferase, type II,	mra00250:Alanine, aspartate and glutamate metabolism,mra00520:Amino sugar and nucleotide sugar metabolism,mtc00250:Alanine, aspartate and glutamate metabolism,mtc00520:Amino sugar and nucleotide sugar metabolism,mtu00250:Alanine, aspartate and glutamate metabolism,mtu00520:Amino sugar and nucleotide sugar metabolism,	PIRSF000520:glutamine-fructose-6-phosphate aminotransferase (isomerizing),		Aminotransferase,complete proteome,cytoplasm,glutamine amidotransferase,Isomerase,repeat,transferase,	active site:For Fru-6P isomerization activity,active site:Nucleophile; for GATase activity,chain:Glucosamine--fructose-6-phosphate aminotransferase [isomerizing],domain:Glutamine amidotransferase type-2,domain:SIS 1,domain:SIS 2,
15608353	Glucose-1-phosphate adenylyltransferase	Mycobacterium tuberculosis		GO:0000271~polysaccharide biosynthetic process,GO:0005976~polysaccharide metabolic process,GO:0005977~glycogen metabolic process,GO:0005978~glycogen biosynthetic process,GO:0005996~monosaccharide metabolic process,GO:0006006~glucose metabolic process,GO:0006073~cellular glucan metabolic process,GO:0006091~generation of precursor metabolites and energy,GO:0006112~energy reserve metabolic process,G…		GO:0000166~nucleotide binding,GO:0001882~nucleoside binding,GO:0001883~purine nucleoside binding,GO:0005524~ATP binding,GO:0008878~glucose-1-phosphate adenylyltransferase activity,GO:0016779~nucleotidyltransferase activity,GO:0017076~purine nucleotide binding,GO:0030554~adenyl nucleotide binding,GO:0032553~ribonucleotide binding,GO:0032555~purine ribonucleotide binding,GO:0032559~adenyl ribonucle…	IPR005835:Nucleotidyl transferase,IPR005836:ADP-glucose pyrophosphorylase, conserved site,IPR011831:Glucose-1-phosphate adenylyltransferase,	mra00500:Starch and sucrose metabolism,mra00520:Amino sugar and nucleotide sugar metabolism,mtc00500:Starch and sucrose metabolism,mtc00520:Amino sugar and nucleotide sugar metabolism,mtf00500:Starch and sucrose metabolism,mtf00520:Amino sugar and nucleotide sugar metabolism,mtu00500:Starch and sucrose metabolism,mtu00520:Amino sugar and nucleotide sugar metabolism,	PIRSF000815:glucose-1-phosphate adenylyltransferase,		atp-binding,complete proteome,glycogen biosynthesis,nucleotide-binding,nucleotidyltransferase,transferase,	chain:Glucose-1-phosphate adenylyltransferase,
15608478	Glutamate racemase	Mycobacterium tuberculosis		GO:0000270~peptidoglycan metabolic process,GO:0000271~polysaccharide biosynthetic process,GO:0005976~polysaccharide metabolic process,GO:0006022~aminoglycan metabolic process,GO:0006023~aminoglycan biosynthetic process,GO:0006024~glycosaminoglycan biosynthetic process,GO:0007047~cell wall organization,GO:0008360~regulation of cell shape,GO:0009252~peptidoglycan biosynthetic process,GO:0009273~pep…		GO:0008881~glutamate racemase activity,GO:0016854~racemase and epimerase activity,GO:0016855~racemase and epimerase activity, acting on amino acids and derivatives,GO:0047661~amino-acid racemase activity,	IPR001920:Asp/Glu racemase,IPR004391:Glutamate racemase,IPR015942:Asp/Glu/hydantoin racemase,IPR018187:Asp/Glu racemase, active site,	mra00471:D-Glutamine and D-glutamate metabolism,mtc00471:D-Glutamine and D-glutamate metabolism,mtu00471:D-Glutamine and D-glutamate metabolism,	PIRSF001402:glutamate racemase,		cell shape,cell wall biogenesis/degradation,complete proteome,Isomerase,peptidoglycan synthesis,	chain:Glutamate racemase,
15607664	Glutamate-1-semialdehyde 2,1-aminomutase	Mycobacterium tuberculosis		GO:0006778~porphyrin metabolic process,GO:0006779~porphyrin biosynthetic process,GO:0018130~heterocycle biosynthetic process,GO:0033013~tetrapyrrole metabolic process,GO:0033014~tetrapyrrole biosynthetic process,GO:0044271~nitrogen compound biosynthetic process,GO:0051186~cofactor metabolic process,GO:0051188~cofactor biosynthetic process,		GO:0008483~transaminase activity,GO:0016769~transferase activity, transferring nitrogenous groups,GO:0016866~intramolecular transferase activity,GO:0016869~intramolecular transferase activity, transferring amino groups,GO:0019842~vitamin binding,GO:0030170~pyridoxal phosphate binding,GO:0042286~glutamate-1-semialdehyde 2,1-aminomutase activity,GO:0048037~cofactor binding,GO:0070279~vitamin B6 bin…	IPR004639:Tetrapyrrole biosynthesis, glutamate-1-semialdehyde aminotransferase,IPR005814:Aminotransferase class-III,IPR015421:Pyridoxal phosphate-dependent transferase, major region, subdomain 1,	mra00860:Porphyrin and chlorophyll metabolism,mtc00860:Porphyrin and chlorophyll metabolism,mtu00860:Porphyrin and chlorophyll metabolism,	PIRSF038089:glutamate-1-semialdehyde 2,1-aminomutase,		complete proteome,cytoplasm,Isomerase,porphyrin biosynthesis,pyridoxal phosphate,	chain:Glutamate-1-semialdehyde 2,1-aminomutase,modified residue,
15610148	Glutamyl-tRNA(Gln) amidotransferase subunit A	Mycobacterium tuberculosis		GO:0006412~translation,		GO:0000166~nucleotide binding,GO:0001882~nucleoside binding,GO:0001883~purine nucleoside binding,GO:0005524~ATP binding,GO:0016879~ligase activity, forming carbon-nitrogen bonds,GO:0016884~carbon-nitrogen ligase activity, with glutamine as amido-N-donor,GO:0017076~purine nucleotide binding,GO:0030554~adenyl nucleotide binding,GO:0032553~ribonucleotide binding,GO:0032555~purine ribonucleotide bind…	IPR000120:Amidase signature enzyme,IPR004412:Glutamyl-tRNA(Gln) amidotransferase A subunit,	mra00970:Aminoacyl-tRNA biosynthesis,mtc00970:Aminoacyl-tRNA biosynthesis,mtf00970:Aminoacyl-tRNA biosynthesis,mtu00970:Aminoacyl-tRNA biosynthesis,			atp-binding,complete proteome,ligase,nucleotide-binding,protein biosynthesis,transferase,	active site:Acyl-ester intermediate,active site:Charge relay system,chain:Glutamyl-tRNA(Gln) amidotransferase subunit A,sequence conflict,
15610832	Glycerol kinase	Mycobacterium tuberculosis		GO:0006071~glycerol metabolic process,GO:0006072~glycerol-3-phosphate metabolic process,GO:0006793~phosphorus metabolic process,GO:0006796~phosphate metabolic process,GO:0019400~alditol metabolic process,GO:0019637~organophosphate metabolic process,GO:0019751~polyol metabolic process,		GO:0000166~nucleotide binding,GO:0001882~nucleoside binding,GO:0001883~purine nucleoside binding,GO:0004370~glycerol kinase activity,GO:0005524~ATP binding,GO:0017076~purine nucleotide binding,GO:0030554~adenyl nucleotide binding,GO:0032553~ribonucleotide binding,GO:0032555~purine ribonucleotide binding,GO:0032559~adenyl ribonucleotide binding,	IPR000577:Carbohydrate kinase, FGGY,IPR005999:Glycerol kinase,IPR018483:Carbohydrate kinase, FGGY, conserved site,IPR018484:Carbohydrate kinase, FGGY, N-terminal,IPR018485:Carbohydrate kinase, FGGY, C-terminal,	mra00561:Glycerolipid metabolism,mtc00561:Glycerolipid metabolism,mtf00561:Glycerolipid metabolism,mtu00561:Glycerolipid metabolism,			atp-binding,complete proteome,glycerol metabolism,kinase,nucleotide-binding,transferase,	binding site:ATP,binding site:ATP; via carbonyl oxygen,binding site:Substrate,chain:Glycerol kinase,nucleotide phosphate-binding region:ATP,
15609619	Glycerol-3-phosphate acyltransferase	Mycobacterium tuberculosis		GO:0006644~phospholipid metabolic process,GO:0008610~lipid biosynthetic process,GO:0008654~phospholipid biosynthetic process,GO:0019637~organophosphate metabolic process,	GO:0005886~plasma membrane,GO:0019898~extrinsic to membrane,	GO:0004366~glycerol-3-phosphate O-acyltransferase activity,GO:0008374~O-acyltransferase activity,	IPR002123:Phospholipid/glycerol acyltransferase,	mra00561:Glycerolipid metabolism,mra00564:Glycerophospholipid metabolism,mtu00561:Glycerolipid metabolism,mtu00564:Glycerophospholipid metabolism,	PIRSF000437:glycerol-3-phosphate O-acyltransferase/dihydroxyacetone phosphate acyltransferase,PIRSF500064:glycerol-3-phosphate acyltransferase,	SM00563:PlsC,	Acyltransferase,cell membrane,complete proteome,membrane,phospholipid biosynthesis,transferase,	chain:Glycerol-3-phosphate acyltransferase,sequence conflict,short sequence motif:HXXXXD motif,
15607704, 15610119	Glycerol-3-phosphate dehydrogenase [NAD(P)+]; Glycerol-3-phosphate dehydrogenase; Probable glycerol-3-phosphate dehydrogenase 2 [NAD(P)+]	Mycobacterium tuberculosis		GO:0006071~glycerol metabolic process,GO:0006072~glycerol-3-phosphate metabolic process,GO:0006091~generation of precursor metabolites and energy,GO:0006113~fermentation,GO:0006114~glycerol biosynthetic process,GO:0006644~phospholipid metabolic process,GO:0006793~phosphorus metabolic process,GO:0006796~phosphate metabolic process,GO:0008610~lipid biosynthetic process,GO:0008654~phospholipid biosy…	GO:0009331~glycerol-3-phosphate dehydrogenase complex,	GO:0000166~nucleotide binding,GO:0004367~glycerol-3-phosphate dehydrogenase (NAD+) activity,GO:0047952~glycerol-3-phosphate dehydrogenase [NAD(P)+] activity,GO:0048037~cofactor binding,GO:0050662~coenzyme binding,GO:0051287~NAD or NADH binding,	IPR006109:NAD-dependent glycerol-3-phosphate dehydrogenase, C-terminal,IPR006168:NAD-dependent glycerol-3-phosphate dehydrogenase,IPR011128:NAD-dependent glycerol-3-phosphate dehydrogenase, N-terminal,IPR013328:Dehydrogenase, multihelical,IPR016040:NAD(P)-binding domain,	mra00564:Glycerophospholipid metabolism,mtc00564:Glycerophospholipid metabolism,mtf00564:Glycerophospholipid metabolism,mtu00564:Glycerophospholipid metabolism,	PIRSF000114:glycerol-3-phosphate dehydrogenase (NAD),PIRSF000114:Glycerol-3-P_dh,		complete proteome,cytoplasm,nad,oxidoreductase,phospholipid biosynthesis,	active site:Proton acceptor,binding site:NAD,binding site:NAD; via amide nitrogen,binding site:Substrate,chain:Glycerol-3-phosphate dehydrogenase [NAD(P)+],chain:Probable glycerol-3-phosphate dehydrogenase 2 [NAD(P)+],nucleotide phosphate-binding region:NAD,region of interest:Substrate binding,sequence variant,
15608963	Glycine cleavage system H protein	Mycobacterium tuberculosis		GO:0006544~glycine metabolic process,GO:0006546~glycine catabolic process,GO:0009063~cellular amino acid catabolic process,GO:0009069~serine family amino acid metabolic process,GO:0009071~serine family amino acid catabolic process,GO:0009310~amine catabolic process,GO:0016054~organic acid catabolic process,GO:0046395~carboxylic acid catabolic process,	GO:0005960~glycine cleavage complex,	GO:0031405~lipoic acid binding,GO:0031406~carboxylic acid binding,GO:0048037~cofactor binding,GO:0050662~coenzyme binding,	IPR002930:Glycine cleavage H-protein,IPR003016:2-oxo acid dehydrogenase, lipoyl-binding site,IPR017453:Glycine cleavage H-protein, subgroup,		PIRSF002454:glycine cleavage system protein H,		3d-structure,complete proteome,lipoyl,	chain:Glycine cleavage system H protein,helix,modified residue,strand,turn,
15608513	Glycolipid sulfotransferase Rv1373	Mycobacterium tuberculosis				GO:0008146~sulfotransferase activity,GO:0016782~transferase activity, transferring sulfur-containing groups,	IPR000863:Sulfotransferase,				complete proteome,transferase,	active site:Proton acceptor,chain:Glycolipid sulfotransferase Rv1373,nucleotide phosphate-binding region:PAPS,sequence conflict,
15609717	Histidyl-tRNA synthetase	Mycobacterium tuberculosis		GO:0006399~tRNA metabolic process,GO:0006412~translation,GO:0006418~tRNA aminoacylation for protein translation,GO:0006427~histidyl-tRNA aminoacylation,GO:0034660~ncRNA metabolic process,GO:0043038~amino acid activation,GO:0043039~tRNA aminoacylation,		GO:0000166~nucleotide binding,GO:0001882~nucleoside binding,GO:0001883~purine nucleoside binding,GO:0004812~aminoacyl-tRNA ligase activity,GO:0004821~histidine-tRNA ligase activity,GO:0005524~ATP binding,GO:0016875~ligase activity, forming carbon-oxygen bonds,GO:0016876~ligase activity, forming aminoacyl-tRNA and related compounds,GO:0017076~purine nucleotide binding,GO:0030554~adenyl nucleotide …	IPR002314:Aminoacyl-tRNA synthetase, class II (G, H, P and S), conserved region,IPR004154:Anticodon-binding,IPR004516:Histidyl-tRNA synthetase, class IIa,IPR006195:Aminoacyl-tRNA synthetase, class II, conserved region,IPR015807:Histidyl-tRNA synthetase, class IIa, subgroup,	mra00970:Aminoacyl-tRNA biosynthesis,mtc00970:Aminoacyl-tRNA biosynthesis,mtf00970:Aminoacyl-tRNA biosynthesis,mtu00970:Aminoacyl-tRNA biosynthesis,	PIRSF001549:His-tRNA_synth,PIRSF001549:histidyl-tRNA synthetase,		Aminoacyl-tRNA synthetase,atp-binding,complete proteome,cytoplasm,ligase,nucleotide-binding,protein biosynthesis,	chain:Histidyl-tRNA synthetase,compositionally biased region:Ala-rich,
15608740	Imidazole glycerol phosphate synthase subunit hisH	Mycobacterium tuberculosis		GO:0000105~histidine biosynthetic process,GO:0006541~glutamine metabolic process,GO:0006547~histidine metabolic process,GO:0008652~cellular amino acid biosynthetic process,GO:0009064~glutamine family amino acid metabolic process,GO:0009075~histidine family amino acid metabolic process,GO:0009076~histidine family amino acid biosynthetic process,GO:0009309~amine biosynthetic process,GO:0016053~orga…		GO:0000107~imidazoleglycerol-phosphate synthase activity,GO:0016763~transferase activity, transferring pentosyl groups,	IPR000991:Glutamine amidotransferase class-I, C-terminal,IPR010139:Imidazole glycerol phosphate synthase, subunit H,IPR016226:Imidazole glycerol phosphate synthase, glutamine amidotransferase subunit H,IPR017926:Glutamine amidotransferase type 1,	mra00340:Histidine metabolism,mtc00340:Histidine metabolism,mtf00340:Histidine metabolism,mtu00340:Histidine metabolism,	PIRSF000495:Amidotransf_hisH,PIRSF000495:imidazole glycerol phosphate synthase, glutamine amidotransferase HisH subunit,		amino-acid biosynthesis,complete proteome,cytoplasm,glutamine amidotransferase,Histidine biosynthesis,transferase,	active site:Nucleophile,chain:Imidazole glycerol phosphate synthase subunit hisH,domain:Glutamine amidotransferase type-1,sequence conflict,
15610547	Inosine-5'-monophosphate dehydrogenase	Mycobacterium tuberculosis		GO:0006163~purine nucleotide metabolic process,GO:0006164~purine nucleotide biosynthetic process,GO:0006177~GMP biosynthetic process,GO:0009123~nucleoside monophosphate metabolic process,GO:0009124~nucleoside monophosphate biosynthetic process,GO:0009126~purine nucleoside monophosphate metabolic process,GO:0009127~purine nucleoside monophosphate biosynthetic process,GO:0009150~purine ribonucleoti…		GO:0003938~IMP dehydrogenase activity,GO:0030955~potassium ion binding,GO:0031420~alkali metal ion binding,GO:0043167~ion binding,GO:0043169~cation binding,GO:0046872~metal ion binding,	IPR000644:Cystathionine beta-synthase, core,IPR001093:IMP dehydrogenase/GMP reductase,IPR005990:IMP dehydrogenase,IPR013785:Aldolase-type TIM barrel,IPR015875:IMP dehydrogenase / GMP reductase, conserved site,IPR018529:IMP dehydrogenase related,	mra00230:Purine metabolism,mtu00230:Purine metabolism,	PIRSF000130:IMPDH,PIRSF000130:inosine-5'-monophosphate dehydrogenase,	SM00116:CBS,	CBS domain,complete proteome,duplication,GMP biosynthesis,metal-binding,nad,oxidoreductase,potassium,purine biosynthesis,purine nucleotide biosynthesis,repeat,	active site:Thioimidate intermediate,binding site:IMP,chain:Inosine-5'-monophosphate dehydrogenase,domain:CBS 1,domain:CBS 2,metal ion-binding site:Potassium; via carbonyl oxygen,nucleotide phosphate-binding region:NAD,
15608674	Isoleucyl-tRNA synthetase	Mycobacterium tuberculosis		GO:0006399~tRNA metabolic process,GO:0006412~translation,GO:0006418~tRNA aminoacylation for protein translation,GO:0006428~isoleucyl-tRNA aminoacylation,GO:0034660~ncRNA metabolic process,GO:0043038~amino acid activation,GO:0043039~tRNA aminoacylation,GO:0046677~response to antibiotic,		GO:0000166~nucleotide binding,GO:0001882~nucleoside binding,GO:0001883~purine nucleoside binding,GO:0004812~aminoacyl-tRNA ligase activity,GO:0004822~isoleucine-tRNA ligase activity,GO:0005524~ATP binding,GO:0008270~zinc ion binding,GO:0016875~ligase activity, forming carbon-oxygen bonds,GO:0016876~ligase activity, forming aminoacyl-tRNA and related compounds,GO:0017076~purine nucleotide binding,…	IPR001412:Aminoacyl-tRNA synthetase, class I, conserved site,IPR002300:Aminoacyl-tRNA synthetase, class Ia,IPR002301:Isoleucyl-tRNA synthetase, class Ia,IPR013155:Valyl/Leucyl/Isoleucyl-tRNA synthetase, class I, anticodon-binding,IPR014729:Rossmann-like alpha/beta/alpha sandwich fold,IPR015905:Isoleucyl-tRNA synthetase, class Ia, N-terminal,IPR018353:Isoleucyl-tRNA synthetase,	mra00290:Valine, leucine and isoleucine biosynthesis,mra00970:Aminoacyl-tRNA biosynthesis,mtc00290:Valine, leucine and isoleucine biosynthesis,mtc00970:Aminoacyl-tRNA biosynthesis,mtf00290:Valine, leucine and isoleucine biosynthesis,mtf00970:Aminoacyl-tRNA biosynthesis,mtu00290:Valine, leucine and isoleucine biosynthesis,mtu00970:Aminoacyl-tRNA biosynthesis,	PIRSF001524:isoleucine-tRNA ligase,		Aminoacyl-tRNA synthetase,antibiotic resistance,atp-binding,complete proteome,cytoplasm,ligase,metal-binding,nucleotide-binding,protein biosynthesis,zinc,	binding site:ATP,chain:Isoleucyl-tRNA synthetase,short sequence motif:"HIGH" region,short sequence motif:"KMSKS" region,
15608883	Isopentenyl-diphosphate Delta-isomerase	Mycobacterium tuberculosis		GO:0006720~isoprenoid metabolic process,GO:0008299~isoprenoid biosynthetic process,GO:0008610~lipid biosynthetic process,		GO:0000287~magnesium ion binding,GO:0004452~isopentenyl-diphosphate delta-isomerase activity,GO:0016860~intramolecular oxidoreductase activity,GO:0016863~intramolecular oxidoreductase activity, transposing C=C bonds,GO:0030145~manganese ion binding,GO:0043167~ion binding,GO:0043169~cation binding,GO:0046872~metal ion binding,GO:0046914~transition metal ion binding,	IPR000086:NUDIX hydrolase domain,IPR011876:Isopentenyl-diphosphate delta-isomerase, type 1,	mra00900:Terpenoid backbone biosynthesis,mtc00900:Terpenoid backbone biosynthesis,mtu00900:Terpenoid backbone biosynthesis,	PIRSF018427:Isopntndiph_ism,		complete proteome,cytoplasm,Isomerase,Isoprene biosynthesis,magnesium,manganese,metal-binding,	chain:Isopentenyl-diphosphate Delta-isomerase,domain:Nudix hydrolase,metal ion-binding site:Magnesium,metal ion-binding site:Magnesium; via carbonyl oxygen,metal ion-binding site:Manganese,
57116950	L-asparagine permease 1	Mycobacterium tuberculosis		GO:0006865~amino acid transport,GO:0015837~amine transport,GO:0015849~organic acid transport,GO:0046942~carboxylic acid transport,	GO:0005886~plasma membrane,GO:0016021~integral to membrane,GO:0031224~intrinsic to membrane,	GO:0005275~amine transmembrane transporter activity,GO:0015171~amino acid transmembrane transporter activity,	IPR002293:Amino acid/polyamine transporter I,IPR004840:Amino acid permease, conserved site,IPR004841:Amino acid permease-associated region,		PIRSF006060:AA_transporter,PIRSF006060:amino acid transporter,		amino-acid transport,cell membrane,complete proteome,membrane,transmembrane,transport,	chain:L-asparagine permease 1,transmembrane region,
15609515	L-lysine 6-monooxygenase mbtG	Mycobacterium tuberculosis	Secondary metabolites biosynthesis, transport, and catabolism,	GO:0000041~transition metal ion transport,GO:0006811~ion transport,GO:0006812~cation transport,GO:0006826~iron ion transport,GO:0015674~di-, tri-valent inorganic cation transport,GO:0030001~metal ion transport,GO:0055114~oxidation reduction,		GO:0005506~iron ion binding,GO:0016701~oxidoreductase activity, acting on single donors with incorporation of molecular oxygen,GO:0016703~oxidoreductase activity, acting on single donors with incorporation of molecular oxygen, incorporation of one atom of oxygen (internal monooxygenases or internal mixed function oxidases),GO:0043167~ion binding,GO:0043169~cation binding,GO:0046872~metal ion bind…	IPR016040:NAD(P)-binding domain,	mra01053:Biosynthesis of siderophore group nonribosomal peptides,mtu01053:Biosynthesis of siderophore group nonribosomal peptides,	PIRSF021647:L-lysine 6-monooxygenase MbtG,		complete proteome,FAD,Flavoprotein,ion transport,iron,iron transport,Monooxygenase,nadp,oxidoreductase,signal,transport,	chain:L-lysine 6-monooxygenase mbtG,signal peptide,
15607904	Lanosterol 14-alpha demethylase	Mycobacterium tuberculosis	Secondary metabolites biosynthesis, transport, and catabolism,	GO:0006694~steroid biosynthetic process,GO:0008202~steroid metabolic process,GO:0008610~lipid biosynthetic process,GO:0016125~sterol metabolic process,GO:0016126~sterol biosynthetic process,GO:0055114~oxidation reduction,		GO:0005506~iron ion binding,GO:0008398~sterol 14-demethylase activity,GO:0009055~electron carrier activity,GO:0020037~heme binding,GO:0032451~demethylase activity,GO:0043167~ion binding,GO:0043169~cation binding,GO:0046872~metal ion binding,GO:0046906~tetrapyrrole binding,GO:0046914~transition metal ion binding,	IPR001128:Cytochrome P450,IPR002403:Cytochrome P450, E-class, group IV,IPR017972:Cytochrome P450, conserved site,IPR017973:Cytochrome P450, C-terminal region,	mra00100:Steroid biosynthesis,mtu00100:Steroid biosynthesis,	PIRSF000048:cytochrome P450 CYP51,		3d-structure,chromoprotein,complete proteome,cytoplasm,heme,iron,lipid synthesis,metal-binding,metalloprotein,Monooxygenase,nadp,oxidoreductase,Steroid biosynthesis,sterol biosynthesis,	chain:Lanosterol 14-alpha demethylase,helix,metal ion-binding site:Iron (heme axial ligand),strand,turn,
15607183	Leucyl-tRNA synthetase	Mycobacterium tuberculosis		GO:0006399~tRNA metabolic process,GO:0006412~translation,GO:0006418~tRNA aminoacylation for protein translation,GO:0006429~leucyl-tRNA aminoacylation,GO:0034660~ncRNA metabolic process,GO:0043038~amino acid activation,GO:0043039~tRNA aminoacylation,		GO:0000166~nucleotide binding,GO:0001882~nucleoside binding,GO:0001883~purine nucleoside binding,GO:0004812~aminoacyl-tRNA ligase activity,GO:0004823~leucine-tRNA ligase activity,GO:0005524~ATP binding,GO:0016875~ligase activity, forming carbon-oxygen bonds,GO:0016876~ligase activity, forming aminoacyl-tRNA and related compounds,GO:0017076~purine nucleotide binding,GO:0030554~adenyl nucleotide bi…	IPR001412:Aminoacyl-tRNA synthetase, class I, conserved site,IPR002302:Leucyl-tRNA synthetase, class Ia, bacterial/mitochondrial,IPR013155:Valyl/Leucyl/Isoleucyl-tRNA synthetase, class I, anticodon-binding,IPR014729:Rossmann-like alpha/beta/alpha sandwich fold,IPR015413:Aminoacyl-tRNA synthetase, class I (M),	mra00290:Valine, leucine and isoleucine biosynthesis,mra00970:Aminoacyl-tRNA biosynthesis,mtc00290:Valine, leucine and isoleucine biosynthesis,mtc00970:Aminoacyl-tRNA biosynthesis,mtf00290:Valine, leucine and isoleucine biosynthesis,mtf00970:Aminoacyl-tRNA biosynthesis,mtu00290:Valine, leucine and isoleucine biosynthesis,mtu00970:Aminoacyl-tRNA biosynthesis,	PIRSF001523:leucine-tRNA ligase,		Aminoacyl-tRNA synthetase,atp-binding,complete proteome,cytoplasm,ligase,nucleotide-binding,protein biosynthesis,	binding site:ATP,chain:Leucyl-tRNA synthetase,short sequence motif:"HIGH" region,short sequence motif:"KMSKS" region,
15610380	Lipoprotein lpqB	Mycobacterium tuberculosis			GO:0005886~plasma membrane,GO:0031224~intrinsic to membrane,GO:0031225~anchored to membrane,		IPR018910:Lipoprotein LpqB, beta-propeller domain, C-terminal,IPR019606:Lipoprotein LpqB, GerMN domain,		PIRSF021644:PIRSF021644,		cell membrane,complete proteome,lipoprotein,membrane,palmitate,signal,	chain:Lipoprotein lpqB,lipid moiety-binding region:N-palmitoyl cysteine,lipid moiety-binding region:S-diacylglycerol cysteine,signal peptide,
15608778	Lysyl-tRNA synthetase; Putative lysyl-tRNA synthetase 2; Lysyl-tRNA synthetase 1	Mycobacterium tuberculosis		GO:0006399~tRNA metabolic process,GO:0006412~translation,GO:0006418~tRNA aminoacylation for protein translation,GO:0006430~lysyl-tRNA aminoacylation,GO:0034660~ncRNA metabolic process,GO:0043038~amino acid activation,GO:0043039~tRNA aminoacylation,	GO:0005886~plasma membrane,GO:0016021~integral to membrane,GO:0031224~intrinsic to membrane,	GO:0000166~nucleotide binding,GO:0000287~magnesium ion binding,GO:0001882~nucleoside binding,GO:0001883~purine nucleoside binding,GO:0004812~aminoacyl-tRNA ligase activity,GO:0004824~lysine-tRNA ligase activity,GO:0005524~ATP binding,GO:0016875~ligase activity, forming carbon-oxygen bonds,GO:0016876~ligase activity, forming aminoacyl-tRNA and related compounds,GO:0017076~purine nucleotide binding…	IPR002313:Lysyl-tRNA synthetase, class II,IPR004364:Aminoacyl-tRNA synthetase, class II (D, K and N),IPR004365:Nucleic acid binding, OB-fold, tRNA/helicase-type,IPR006195:Aminoacyl-tRNA synthetase, class II, conserved region,IPR007424:Protein of unknown function DUF470,IPR007425:Protein of unknown function DUF471,IPR007426:Protein of unknown function DUF472,IPR012340:Nucleic acid-binding, OB-fold…	mra00970:Aminoacyl-tRNA biosynthesis,mtc00970:Aminoacyl-tRNA biosynthesis,mtf00970:Aminoacyl-tRNA biosynthesis,mtu00970:Aminoacyl-tRNA biosynthesis,	PIRSF001525:lysine-tRNA ligase,		Aminoacyl-tRNA synthetase,atp-binding,cell membrane,complete proteome,cytoplasm,ligase,magnesium,membrane,metal-binding,nucleotide-binding,protein biosynthesis,transmembrane,	chain:Lysyl-tRNA synthetase,chain:Lysyl-tRNA synthetase 1,chain:Putative lysyl-tRNA synthetase 2,metal ion-binding site:Magnesium 1,metal ion-binding site:Magnesium 2,region of interest:Lysyl-tRNA synthetase,region of interest:Unknown,transmembrane region,
57116685	MRA_0053; Rv0050	Mycobacterium tuberculosis		GO:0000270~peptidoglycan metabolic process,GO:0000271~polysaccharide biosynthetic process,GO:0005976~polysaccharide metabolic process,GO:0006022~aminoglycan metabolic process,GO:0006023~aminoglycan biosynthetic process,GO:0006024~glycosaminoglycan biosynthetic process,GO:0007047~cell wall organization,GO:0008360~regulation of cell shape,GO:0009252~peptidoglycan biosynthetic process,GO:0009273~pep…	GO:0005618~cell wall,GO:0009274~peptidoglycan-based cell wall,GO:0030312~external encapsulating structure,	GO:0008144~drug binding,GO:0008658~penicillin binding,GO:0031406~carboxylic acid binding,	IPR001264:Glycosyl transferase, family 51,IPR001460:Penicillin-binding protein, transpeptidase,				cell shape,cell wall biogenesis/degradation,complete proteome,glycosyltransferase,hydrolase,peptidoglycan synthesis,transferase,
57116687	MRA_0064; Rv0062	Mycobacterium tuberculosis		GO:0000272~polysaccharide catabolic process,GO:0005976~polysaccharide metabolic process,GO:0009057~macromolecule catabolic process,GO:0009251~glucan catabolic process,GO:0016052~carbohydrate catabolic process,GO:0030243~cellulose metabolic process,GO:0030245~cellulose catabolic process,GO:0044042~glucan metabolic process,		GO:0008810~cellulase activity,	IPR016288:1, 4-beta cellobiohydrolase,	mra00500:Starch and sucrose metabolism,mtu00500:Starch and sucrose metabolism,	PIRSF001100:Beta_cellobiohydrolase,		complete proteome,glycosidase,hydrolase,
15607261	MRA_0126; Rv0119	Mycobacterium tuberculosis					IPR000873:AMP-dependent synthetase and ligase,				complete proteome,ligase,
15607276	MRA_0141; Rv0134	Mycobacterium tuberculosis	Lipid metabolism,				IPR000073:Alpha/beta hydrolase fold-1,IPR000639:Epoxide hydrolase-like,		PIRSF037173:haloalkane dehalogenase,		complete proteome,hydrolase,
15607308	MRA_0175; Rv0167	Mycobacterium tuberculosis					IPR003453:Protein of unknown function DUF140,				complete proteome,
15607315	MRA_0182; Rv0174	Mycobacterium tuberculosis					IPR003399:Mammalian cell entry related,IPR005693:Mammalian cell entry,				complete proteome,
[truncated: 1,018 more rows]
