# Supplementary material for: Genetic heterogeneity revealed by sequence analysis of Mycobacterium tuberculosis isolates from extra-pulmonary tuberculosis patients
Source: BMC Genomics. 2013 Jun 17;14:404. doi: 10.1186/1471-2164-14-404 (PMC3699378; doi:10.1186/1471-2164-14-404)
Supplement: Additional file 10 — Study of IS6110 in different isolates. [file 1471-2164-14-404-S10.xls]

## Sheet: Sheet1
Study of IS6110 in different isolates
		AC74
	1	888789	Intergenic region
	2	932204	Intergenic region
	3	1356494	glucose-1-phosphate adenylyltransferase	1355836	1357050	+	404	15608353	887933	glgC	Rv1213	COG0448G
	4	2173762	lipoprotein LppF	2172524	2173795	-	423	15609058	885917	lppF	Rv1921c	COG0560E
	5	2555931	Intergenic region			-
	6	2627406	phospholipase C 3 PLCC	2627172	2628698	-	508	15609486	886000	plcC	Rv2349c	COG3511M
	7	3480373	phosphatase	3480074	3480742	+	222	15610250	888781	-	Rv3113	COG0546R
	8	3552712	Present in Rv
	9	4077861	Intergenic region
		AC544
	1	1650	Intergenic region
	2	850179	Intergenic region
	3	889020	Present in Rv
	4	1527976	transcriptional regulatory protein	1526612	1530091	+	1159	15608498	886817	-	Rv1358	COG3903R
	5	1895654	Intergenic region
	6	3120523	Present in Rv
		F99
	1	483298	membrane protein	483228	483656	-	142	15607544	886411	mmpS1	Rv0403c	-
	2	1075950	hypothetical protein Rv0963c	1075297	1076097	-	266	15608103	885184	-	Rv0963c	-
	3	1715974	transmembrane transport protein MmpL12	1714172	1717612	-	1146	15608660	886445	mmpL12	Rv1522c	COG2409R
	4	1986625	hypothetical protein Rv1754c	1984979	1986670	-	563	15608892	885467	-	Rv1754c	-
	5	2229658	chromosome replication initiation inhibitor protein	2228991	2229902	-	303	15609122	885818	-	Rv1985c	COG0583K
	6	2366826	Intergenic region
	7	2610862	hypothetical protein Rv2336	2610837	2611805	+	322	15609473	888958	-	Rv2336	-
		LN8
	1	3120524	Present in Rv
		F85
	1	1595	Intergenic region
	2	888790	Intergenic region
	3	932205	Intergenic region
	4	1356495	glucose-1-phosphate adenylyltransferase	1355836	1357050	+	404	15608353	887933	glgC	Rv1213	COG0448G
	5	1543973	hypothetical protein Rv1371	1543359	1544828	+	489	15608511	886800	-	Rv1371	COG3239I
	6	1657017	cation transporter P-type ATPase D	1656963	1658936	+	657	15608607	886578	ctpD	Rv1469	COG2217P
	7	1691100	glycosyltransferase	1690850	1691878	+	342	15608638	886492	-	Rv1500	COG0463M
	8	2174825	lipoprotein	2174067	2175182	+	371	15609059	885918	-	Rv1922	COG1680V
	9	2263628	hypothetical protein Rv2016	2263426	2264001	+	191	15609153	888630	-	Rv2016	-
	10	2505920	Intergenic region
	11	2555932	Intergenic region
	12	2627407	phospholipase C 3 PLCC	2627172	2628698	-	508	15609486	886000	plcC	Rv2349c	COG3511M
	13	2732550	cyclase	2730557	2732749	-	730	15609572	885891	-	Rv2435c	COG2114T
	14	3378554	Intergenic region
	15	3379028	secreted ESAT-6 like protein ESXR (TB10.3) (ESAT-6 like protein 9)	3378711	3379001	-	96	15610156	888926	esxR	Rv3019c	COG4842S
	16	3549200	Intergenic region
	17	3552713	Present in Rv
	18	3797827	polyprenyl synthetase IdsB	3797437	3798489	-	350	15610519	887680	idsB	Rv3383c	COG0142H
	19	3844682	Intergenic region
